# Supplementary material for: Gliotoxin, an Immunosuppressive Fungal Metabolite, Primes Plant Immunity: Evidence from Trichoderma virens-Tomato Interaction
Source: mBio. 2022 Jul 18;13(4):e00389-22. doi: 10.1128/mbio.00389-22 (PMC9426506; doi:10.1128/mbio.00389-22)
Supplement: DATA SET S1 [file mbio.00389-22-s0003.xlsx]

## Sheet: Final_results_all
Gene ID	gene source	gene biotype	Gene position	baseMean	log2FoldChange wt vs mock	FoldChange wt vs mock	pvalue wt vs mock	padj wt vs mock	flag wt vs mock	Normalized counts WT 21 WT 22 WT 29 WT 30	Normalized counts mock 19 Mock 20 Mock 27 Mock 28	Significantly DE wt vs mock	log2FoldChange dGI vs mock	FoldChange dGI vs mock	pvalue dGI vs mock	padj dGI vs mock	flag dGI vs mock	Normalized counts dGl 23 dGl 24 dGliP14 I 31 dGliP14 II 32 dGliP14 II 33	Normalized counts mock 19 Mock 20 Mock 27 Mock 28 1	Significantly DE dGI vs mock	log2FoldChange CABI vs mock	FoldChange CABI vs mock	pvalue CABI vs mock	padj CABI vs mock	flag CABI vs mock	Normalized counts CABI 25 CABI 26 CABI 34 CABI 35	Normalized counts mock 19 Mock 20 Mock 27 Mock 28 2	Significantly DE CABI vs mock	log2FoldChange dGI vs wt	FoldChange dGI vs wt	pvalue dGI vs wt	padj dGI vs wt	flag dGI vs wt	Normalized counts dGl 23 dGl 24 dGliP14 I 31 dGliP14 II 32 dGliP14 II 33 1	Normalized counts WT 21 WT 22 WT 29 WT 30 1	Significantly DE dGI vs wt	log2FoldChange CABI vs wt	FoldChange CABI vs wt	pvalue CABI vs wt	padj CABI vs wt	flag CABI vs wt	Normalized counts CABI 25 CABI 26 CABI 34 CABI 35 1	Normalized counts WT 21 WT 22 WT 29 WT 30 2	Significantly DE CABI vs wt	log2FoldChange CABI vs dGI	FoldChange CABI vs dGI	pvalue CABI vs dGI	padj CABI vs dGI	flag CABI vs dGI
Solyc10g080520.2	maker_ITAG	protein_coding	10:61890550-61896491	206.702	0.322842	1.25079	0.139591	0.28945	Tested	204.22;204.41;208.42;269.48	213.79;223.07;160.03;121.88	No	0.238187	1.17951	0.25765	0.506296	Tested	261.33;225.07;117.39;177.29;254.71	213.79;223.07;160.03;121.88	No	0.264843	1.20151	0.226801	0.460988	Tested	288.24;233.33;185.74;165.54	213.79;223.07;160.03;121.88	No	-0.0846556	-1.06043	0.679073	0.859858	Tested	261.33;225.07;117.39;177.29;254.71	204.22;204.41;208.42;269.48	No	-0.0579994	-1.04102	0.78603	0.931255	Tested	288.24;233.33;185.74;165.54	204.22;204.41;208.42;269.48	No	0.0266562	1.01865	0.896678	1	Tested
Solyc02g014490.3	maker_ITAG	nontranslating_CDS	2:17119282-17126538	0	NA	NA	NA	NA	All_Zero	0;0;0;0	0;0;0;0	No	NA	NA	NA	NA	All_Zero	0;0;0;0;0	0;0;0;0	No	NA	NA	NA	NA	All_Zero	0;0;0;0	0;0;0;0	No	NA	NA	NA	NA	All_Zero	0;0;0;0;0	0;0;0;0	No	NA	NA	NA	NA	All_Zero	0;0;0;0	0;0;0;0	No	NA	NA	NA	NA	All_Zero
Solyc06g008390.3	maker_ITAG	protein_coding	6:2319591-2320686	0.866088	0.292701	1.22493	0.474412	NA	Low_Counts	0;1.28;2.4;0.8	0;0;1.54;0	No	0.287522	1.22054	0.488036	NA	Low_Counts	0;0;2.67;1.94;1.62	0;0;1.54;0	No	0.0475028	1.03347	0.906266	NA	Low_Counts	0;0.63;0.73;1.12	0;0;1.54;0	No	-0.00517898	-1.0036	0.990515	NA	Low_Counts	0;0;2.67;1.94;1.62	0;1.28;2.4;0.8	No	-0.245199	-1.18526	0.563249	NA	Low_Counts	0;0.63;0.73;1.12	0;1.28;2.4;0.8	No	-0.24002	-1.18101	0.576571	1	Low_Counts
Solyc04g082040.3	maker_ITAG	protein_coding	4:65932405-65937171	30.6951	1.11449	2.16519	0.000724751	0.00465766	Tested	46.16;33.22;41.68;79.97	25.53;13.38;13.85;26.5	Up	0.195363	1.14501	0.550734	0.76098	Tested	36.07;17.39;22.68;12.59;30.82	25.53;13.38;13.85;26.5	No	0.484867	1.39946	0.147637	0.359786	Tested	23.37;28.38;35.55;34.67	25.53;13.38;13.85;26.5	No	-0.919131	-1.89098	0.00229812	0.0203897	Tested	36.07;17.39;22.68;12.59;30.82	46.16;33.22;41.68;79.97	Down	-0.629626	-1.54716	0.0422561	0.217643	Tested	23.37;28.38;35.55;34.67	46.16;33.22;41.68;79.97	No	0.289504	1.22222	0.346457	1	Tested
Solyc11g067050.2	maker_ITAG	protein_coding	11:53097521-53102121	34.9615	0.341967	1.26748	0.239845	0.418488	Tested	29.73;45.35;32.87;55.98	42.54;35.69;12.31;37.09	No	0.0531143	1.0375	0.852596	0.938076	Tested	38.6;43.99;28.01;26.16;27.58	42.54;35.69;12.31;37.09	No	0.116759	1.0843	0.691579	0.843817	Tested	37;34.68;39.9;26.84	42.54;35.69;12.31;37.09	No	-0.288852	-1.22167	0.278885	0.564818	Tested	38.6;43.99;28.01;26.16;27.58	29.73;45.35;32.87;55.98	No	-0.225208	-1.16895	0.41482	0.734608	Tested	37;34.68;39.9;26.84	29.73;45.35;32.87;55.98	No	0.0636444	1.0451	0.814082	1	Tested
Solyc04g015340.3	maker_ITAG	protein_coding	4:5526516-5531994	167.047	0.286998	1.2201	0.240075	0.41877	Tested	192.48;190.36;124.25;65.57	173.37;75.84;104.64;90.09	No	0.797053	1.73755	0.000664508	0.0115255	Tested	215.14;220.97;176.09;211.2;165.48	173.37;75.84;104.64;90.09	Up	0.84528	1.79661	0.000512781	0.00769692	Tested	223.97;191.71;230.72;187.91	173.37;75.84;104.64;90.09	Up	0.510055	1.4241	0.0244294	0.123392	Tested	215.14;220.97;176.09;211.2;165.48	192.48;190.36;124.25;65.57	No	0.558281	1.47251	0.01812	0.125718	Tested	223.97;191.71;230.72;187.91	192.48;190.36;124.25;65.57	No	0.0482268	1.03399	0.8307	1	Tested
Solyc01g109770.3	maker_ITAG	protein_coding	1:96536473-96540965	1041.27	-0.474984	-1.3899	0.00333707	0.0164836	Tested	956.16;880.24;970.74;889.22	942.37;1349.55;1418.75;1519.11	Down	-0.333325	-1.25991	0.030994	0.145622	Tested	897.24;1042.47;1368.71;1010.46;865.52	942.37;1349.55;1418.75;1519.11	No	-0.517762	-1.43173	0.00139719	0.0157374	Tested	851.09;891.07;766.17;1082.73	942.37;1349.55;1418.75;1519.11	Down	0.14166	1.10317	0.357127	0.640685	Tested	897.24;1042.47;1368.71;1010.46;865.52	956.16;880.24;970.74;889.22	No	-0.0427774	-1.0301	0.790958	0.932769	Tested	851.09;891.07;766.17;1082.73	956.16;880.24;970.74;889.22	No	-0.184437	-1.13637	0.2312	1	Tested
Solyc08g082750.3	maker_ITAG	protein_coding	8:65565741-65575207	57.2945	0.317994	1.2466	0.168848	0.329522	Tested	67.29;81.13;45.69;48.78	40.42;35.69;64.63;45.93	No	0.306101	1.23636	0.174383	0.407443	Tested	71.5;77.75;48.02;46.5;50.29	40.42;35.69;64.63;45.93	No	0.363071	1.28616	0.117808	0.31338	Tested	74.98;62.43;53.69;59.28	40.42;35.69;64.63;45.93	No	-0.0118934	-1.00828	0.953942	0.983838	Tested	71.5;77.75;48.02;46.5;50.29	67.29;81.13;45.69;48.78	No	0.0450763	1.03174	0.832842	0.945483	Tested	74.98;62.43;53.69;59.28	67.29;81.13;45.69;48.78	No	0.0569697	1.04028	0.783277	1	Tested
Solyc03g025190.3	maker_ITAG	protein_coding	3:2688693-2722121	4.97999	0.223128	1.16726	0.6211	0.769482	Tested	3.91;4.47;6.41;5.6	3.19;4.46;3.08;5.3	No	-0.288125	-1.22105	0.5239	NA	Low_Counts	1.27;2.05;1.33;8.72;2.43	3.19;4.46;3.08;5.3	No	0.690822	1.6142	0.123861	NA	Low_Counts	3.9;8.2;5.8;14.54	3.19;4.46;3.08;5.3	No	-0.511253	-1.42529	0.241333	0.52172	Tested	1.27;2.05;1.33;8.72;2.43	3.91;4.47;6.41;5.6	No	0.467694	1.3829	0.279263	0.619587	Tested	3.9;8.2;5.8;14.54	3.91;4.47;6.41;5.6	No	0.978947	1.97103	0.0238293	1	Tested
Solyc12g006870.2	maker_ITAG	protein_coding	12:1312870-1323440	266.819	-0.401536	-1.32091	0.00764983	0.0321527	Tested	247.26;212.08;270.14;260.69	265.9;256.53;387.77;420.41	Down	-0.306265	-1.2365	0.0338783	0.154651	Tested	239.18;256.78;349.51;258.67;246.6	265.9;256.53;387.77;420.41	No	-0.585792	-1.50086	0.000115039	0.00256538	Tested	219.1;210.63;203.15;231.54	265.9;256.53;387.77;420.41	Down	0.0952719	1.06827	0.499875	0.756155	Tested	239.18;256.78;349.51;258.67;246.6	247.26;212.08;270.14;260.69	No	-0.184256	-1.13623	0.215886	0.550233	Tested	219.1;210.63;203.15;231.54	247.26;212.08;270.14;260.69	No	-0.279528	-1.2138	0.0500651	1	Tested
Solyc06g005290.3	maker_ITAG	protein_coding	6:295154-304943	6.01562	0.990042	1.98624	0.0274859	0.0873881	Tested	9.39;9.58;4.81;6.4	2.13;0;4.62;1.77	No	0.881068	1.84174	0.0477447	NA	Low_Counts	3.8;3.07;5.34;13.56;9.73	2.13;0;4.62;1.77	No	0.879165	1.83931	0.0513327	NA	Low_Counts	6.82;7.57;3.63;10.07	2.13;0;4.62;1.77	No	-0.108974	-1.07846	0.793693	0.916283	Tested	3.8;3.07;5.34;13.56;9.73	9.39;9.58;4.81;6.4	No	-0.110877	-1.07988	0.794442	0.93319	Tested	6.82;7.57;3.63;10.07	9.39;9.58;4.81;6.4	No	-0.00190306	-1.00132	0.996384	1	Tested
Solyc08g078207.1	maker_ITAG	protein_coding	8:62181740-62185290	0.60462	0.106392	1.07653	0.752571	NA	Low_Counts	2.35;0;0;0.8	0;0;1.54;0	No	-0.172247	-1.12681	0.616247	NA	Low_Counts	0.63;0;0;0;0	0;0;1.54;0	No	0.236368	1.17802	0.483079	NA	Low_Counts	0.97;0.63;0;3.36	0;0;1.54;0	No	-0.278639	-1.21305	0.430338	NA	Low_Counts	0.63;0;0;0;0	2.35;0;0;0.8	No	0.129976	1.09428	0.707582	NA	Low_Counts	0.97;0.63;0;3.36	2.35;0;0;0.8	No	0.408616	1.32741	0.246826	1	Low_Counts
Solyc07g066120.3	maker_ITAG	protein_coding	7:67753381-67763925	91.2255	1.04596	2.06474	6.56932e-06	7.81009e-05	Tested	97.81;136.06;117.84;146.34	91.47;51.31;40.01;45.93	Up	0.738548	1.6685	0.00110119	0.0163276	Tested	112.63;126.86;70.7;78.47;105.45	91.47;51.31;40.01;45.93	Up	0.466374	1.38163	0.0478656	0.177902	Tested	88.61;87.03;68.2;86.13	91.47;51.31;40.01;45.93	No	-0.307414	-1.23749	0.137135	0.382073	Tested	112.63;126.86;70.7;78.47;105.45	97.81;136.06;117.84;146.34	No	-0.579588	-1.49442	0.00767298	0.0693747	Tested	88.61;87.03;68.2;86.13	97.81;136.06;117.84;146.34	No	-0.272174	-1.20763	0.197225	1	Tested
Solyc02g069850.3	maker_ITAG	protein_coding	2:40241060-40245469	1069.31	-1.12557	-2.18187	5.89058e-09	1.48926e-07	Tested	782.46;708.41;880.96;761.27	1306.12;1875.98;1771.13;2192.11	Down	-0.933089	-1.90936	4.38306e-07	5.75943e-05	Tested	620.73;808.19;1468.76;1121.88;693.56	1306.12;1875.98;1771.13;2192.11	Down	-1.1165	-2.1682	7.9847e-09	1.31171e-06	Tested	718.65;665.31;845.26;957.46	1306.12;1875.98;1771.13;2192.11	Down	0.192478	1.14272	0.297395	0.58416	Tested	620.73;808.19;1468.76;1121.88;693.56	782.46;708.41;880.96;761.27	No	0.00906677	1.0063	0.962634	0.988751	Tested	718.65;665.31;845.26;957.46	782.46;708.41;880.96;761.27	No	-0.183411	-1.13557	0.321122	1	Tested
Solyc08g077335.1	maker_ITAG	protein_coding	8:61352207-61356002	0.293324	-0.016061	-1.01119	0.937647	NA	Low_Counts	0;0;0;0.8	0;0;0;0	No	0.0127856	1.0089	0.952723	NA	Low_Counts	1.27;0;0;0;0	0;0;0;0	No	0.0655995	1.04652	0.749467	NA	Low_Counts	2.92;0;0;0	0;0;0;0	No	0.0288466	1.0202	0.89368	NA	Low_Counts	1.27;0;0;0;0	0;0;0;0.8	No	0.0816605	1.05824	0.691229	NA	Low_Counts	2.92;0;0;0	0;0;0;0.8	No	0.0528139	1.03729	0.806796	1	Low_Counts
Solyc03g119910.3	maker_ITAG	protein_coding	3:69942144-69943912	52.0818	-2.24414	-4.73756	5.88487e-14	4.30932e-12	Tested	23.47;17.25;8.82;10.4	48.93;64.69;146.18;116.58	Down	-0.955337	-1.93903	0.000525952	0.00964831	Tested	44.29;29.67;45.36;50.38;53.54	48.93;64.69;146.18;116.58	Down	-0.628937	-1.54643	0.0268349	0.122153	Tested	47.72;48.56;60.22;69.35	48.93;64.69;146.18;116.58	No	1.28881	2.44326	8.10687e-06	0.000172642	Tested	44.29;29.67;45.36;50.38;53.54	23.47;17.25;8.82;10.4	Up	1.61521	3.06356	5.25635e-08	6.13808e-06	Tested	47.72;48.56;60.22;69.35	23.47;17.25;8.82;10.4	Up	0.326399	1.25388	0.232366	1	Tested
Solyc10g007250.2	maker_ITAG	protein_coding	10:1640535-1659135	0	NA	NA	NA	NA	All_Zero	0;0;0;0	0;0;0;0	No	NA	NA	NA	NA	All_Zero	0;0;0;0;0	0;0;0;0	No	NA	NA	NA	NA	All_Zero	0;0;0;0	0;0;0;0	No	NA	NA	NA	NA	All_Zero	0;0;0;0;0	0;0;0;0	No	NA	NA	NA	NA	All_Zero	0;0;0;0	0;0;0;0	No	NA	NA	NA	NA	All_Zero
Solyc09g089780.3	maker_ITAG	protein_coding	9:69937626-69940178	2.58719	1.74492	3.35177	0.000146407	0.0011883	Tested	7.04;5.11;8.82;5.6	0;0;0;0	Up	0.549934	1.46402	0.231186	NA	Low_Counts	0.63;3.07;2.67;0.97;1.62	0;0;0;0	No	0.668836	1.58979	0.144935	NA	Low_Counts	2.92;0;2.18;3.36	0;0;0;0	No	-1.19499	-2.28943	0.0104892	0.0659475	Tested	0.63;3.07;2.67;0.97;1.62	7.04;5.11;8.82;5.6	No	-1.07609	-2.10831	0.0215689	NA	Low_Counts	2.92;0;2.18;3.36	7.04;5.11;8.82;5.6	No	0.118902	1.08591	0.800077	1	Low_Counts
Solyc11g068550.1	maker_ITAG	protein_coding	11:53533941-53534807	70.7805	-0.420572	-1.33846	0.17336	0.33537	Tested	73.55;63.24;76.15;52.78	59.56;82.53;103.1;141.31	No	-0.576686	-1.49142	0.0537171	0.204368	Tested	48.72;41.94;126.73;57.16;41.37	59.56;82.53;103.1;141.31	No	-0.610392	-1.52667	0.0493255	0.181684	Tested	46.74;53.6;34.1;100.67	59.56;82.53;103.1;141.31	No	-0.156115	-1.11428	0.597098	0.81579	Tested	48.72;41.94;126.73;57.16;41.37	73.55;63.24;76.15;52.78	No	-0.18982	-1.14062	0.536503	0.810892	Tested	46.74;53.6;34.1;100.67	73.55;63.24;76.15;52.78	No	-0.0337055	-1.02364	0.909667	1	Tested
Solyc03g078810.3	maker_ITAG	protein_coding	3:52916265-52921145	0	NA	NA	NA	NA	All_Zero	0;0;0;0	0;0;0;0	No	NA	NA	NA	NA	All_Zero	0;0;0;0;0	0;0;0;0	No	NA	NA	NA	NA	All_Zero	0;0;0;0	0;0;0;0	No	NA	NA	NA	NA	All_Zero	0;0;0;0;0	0;0;0;0	No	NA	NA	NA	NA	All_Zero	0;0;0;0	0;0;0;0	No	NA	NA	NA	NA	All_Zero
Solyc02g081845.1	maker_ITAG	protein_coding	2:46193200-46197597	0.734549	0.0353687	1.02482	0.922083	NA	Low_Counts	0;2.56;0.8;0	1.06;2.23;0;0	No	-0.0123716	-1.00861	0.97325	NA	Low_Counts	0;1.02;0;0;2.43	1.06;2.23;0;0	No	-0.062101	-1.04399	0.862444	NA	Low_Counts	0;1.26;0;1.12	1.06;2.23;0;0	No	-0.0477402	-1.03364	0.900445	NA	Low_Counts	0;1.02;0;0;2.43	0;2.56;0.8;0	No	-0.0974697	-1.0699	0.792649	NA	Low_Counts	0;1.26;0;1.12	0;2.56;0.8;0	No	-0.0497295	-1.03507	0.895409	1	Low_Counts
Solyc10g008230.2	maker_ITAG	protein_coding	10:2329555-2333097	0.442575	0.0448526	1.03158	0.891925	NA	Low_Counts	1.56;0;0;0.8	0;0;1.54;0	No	0.0350058	1.02456	0.918075	NA	Low_Counts	0.63;1.02;1.33;0;0	0;0;1.54;0	No	-0.133472	-1.09693	0.683792	NA	Low_Counts	0;0.63;0;0	0;0;1.54;0	No	-0.00984678	-1.00685	0.977235	NA	Low_Counts	0.63;1.02;1.33;0;0	1.56;0;0;0.8	No	-0.178324	-1.13157	0.591559	NA	Low_Counts	0;0.63;0;0	1.56;0;0;0.8	No	-0.168478	-1.12387	0.622864	1	Low_Counts
Solyc11g009080.2	maker_ITAG	protein_coding	11:3200322-3204436	2493.59	-0.303756	-1.23435	0.0197234	0.067849	Tested	2015.61;2074.76;2098.59;1889.58	2361.23;2331.03;2663.63;2663.74	No	0.130102	1.09437	0.294599	0.544642	Tested	2728.42;2541.21;3347.07;2641.93;2491.12	2361.23;2331.03;2663.63;2663.74	No	0.0728983	1.05183	0.57554	0.773015	Tested	2840.53;2729.97;2057.64;2914.88	2361.23;2331.03;2663.63;2663.74	No	0.433858	1.35084	0.00044693	0.00533549	Tested	2728.42;2541.21;3347.07;2641.93;2491.12	2015.61;2074.76;2098.59;1889.58	Up	0.376654	1.29833	0.00367551	0.0401233	Tested	2840.53;2729.97;2057.64;2914.88	2015.61;2074.76;2098.59;1889.58	Up	-0.0572038	-1.04045	0.643211	1	Tested
Solyc08g016110.1	maker_ITAG	protein_coding	8:6846187-6847029	0	NA	NA	NA	NA	All_Zero	0;0;0;0	0;0;0;0	No	NA	NA	NA	NA	All_Zero	0;0;0;0;0	0;0;0;0	No	NA	NA	NA	NA	All_Zero	0;0;0;0	0;0;0;0	No	NA	NA	NA	NA	All_Zero	0;0;0;0;0	0;0;0;0	No	NA	NA	NA	NA	All_Zero	0;0;0;0	0;0;0;0	No	NA	NA	NA	NA	All_Zero
Solyc01g111880.3	maker_ITAG	protein_coding	1:97955443-97963709	283.202	0.306576	1.23677	0.248584	0.428971	Tested	457.74;327.06;189.18;205.51	226.55;247.6;213.89;204.9	No	0.506313	1.42042	0.0472476	0.188657	Tested	436.6;439.9;166.75;164.7;422.62	226.55;247.6;213.89;204.9	No	0.287536	1.22055	0.27971	0.519732	Tested	385.62;203.69;250.31;271.8	226.55;247.6;213.89;204.9	No	0.199738	1.14849	0.427786	0.702568	Tested	436.6;439.9;166.75;164.7;422.62	457.74;327.06;189.18;205.51	No	-0.0190392	-1.01328	0.942271	0.983368	Tested	385.62;203.69;250.31;271.8	457.74;327.06;189.18;205.51	No	-0.218777	-1.16375	0.385679	1	Tested
Solyc05g041770.2	maker_ITAG	protein_coding	5:54553896-54557384	2.0646	-0.122261	-1.08844	0.791961	0.886495	Low_Counts	0.78;2.56;0;3.2	1.06;2.23;3.08;1.77	No	0.373923	1.29587	0.421323	NA	Low_Counts	5.69;3.07;1.33;0.97;4.06	1.06;2.23;3.08;1.77	No	-0.27777	-1.21232	0.547841	NA	Low_Counts	2.92;1.26;0;1.12	1.06;2.23;3.08;1.77	No	0.496184	1.41048	0.290422	0.576568	Low_Counts	5.69;3.07;1.33;0.97;4.06	0.78;2.56;0;3.2	No	-0.155508	-1.11381	0.739626	NA	Low_Counts	2.92;1.26;0;1.12	0.78;2.56;0;3.2	No	-0.651693	-1.57101	0.164357	1	Low_Counts
Solyc04g051025.1	maker_ITAG	protein_coding	4:49262637-49265370	0	NA	NA	NA	NA	All_Zero	0;0;0;0	0;0;0;0	No	NA	NA	NA	NA	All_Zero	0;0;0;0;0	0;0;0;0	No	NA	NA	NA	NA	All_Zero	0;0;0;0	0;0;0;0	No	NA	NA	NA	NA	All_Zero	0;0;0;0;0	0;0;0;0	No	NA	NA	NA	NA	All_Zero	0;0;0;0	0;0;0;0	No	NA	NA	NA	NA	All_Zero
Solyc11g030850.1	maker_ITAG	protein_coding	11:23569243-23569857	0	NA	NA	NA	NA	All_Zero	0;0;0;0	0;0;0;0	No	NA	NA	NA	NA	All_Zero	0;0;0;0;0	0;0;0;0	No	NA	NA	NA	NA	All_Zero	0;0;0;0	0;0;0;0	No	NA	NA	NA	NA	All_Zero	0;0;0;0;0	0;0;0;0	No	NA	NA	NA	NA	All_Zero	0;0;0;0	0;0;0;0	No	NA	NA	NA	NA	All_Zero
Solyc11g008180.1	maker_ITAG	protein_coding	11:2438283-2439742	0	NA	NA	NA	NA	All_Zero	0;0;0;0	0;0;0;0	No	NA	NA	NA	NA	All_Zero	0;0;0;0;0	0;0;0;0	No	NA	NA	NA	NA	All_Zero	0;0;0;0	0;0;0;0	No	NA	NA	NA	NA	All_Zero	0;0;0;0;0	0;0;0;0	No	NA	NA	NA	NA	All_Zero	0;0;0;0	0;0;0;0	No	NA	NA	NA	NA	All_Zero
Solyc09g010250.1	maker_ITAG	protein_coding	9:3635340-3635844	0	NA	NA	NA	NA	All_Zero	0;0;0;0	0;0;0;0	No	NA	NA	NA	NA	All_Zero	0;0;0;0;0	0;0;0;0	No	NA	NA	NA	NA	All_Zero	0;0;0;0	0;0;0;0	No	NA	NA	NA	NA	All_Zero	0;0;0;0;0	0;0;0;0	No	NA	NA	NA	NA	All_Zero	0;0;0;0	0;0;0;0	No	NA	NA	NA	NA	All_Zero
Solyc06g011470.3	maker_ITAG	protein_coding	6:7558092-7558759	35.4954	0.264842	1.2015	0.495633	0.668114	Tested	31.3;44.71;44.09;36.78	15.95;53.54;24.62;31.8	No	-0.0466324	-1.03285	0.902216	0.959418	Tested	16.45;32.74;49.36;34.88;26.77	15.95;53.54;24.62;31.8	No	0.202028	1.15031	0.604022	0.788354	Tested	7.79;25.22;97.22;30.2	15.95;53.54;24.62;31.8	No	-0.311474	-1.24098	0.402032	0.680785	Tested	16.45;32.74;49.36;34.88;26.77	31.3;44.71;44.09;36.78	No	-0.0628135	-1.0445	0.869449	0.959567	Tested	7.79;25.22;97.22;30.2	31.3;44.71;44.09;36.78	No	0.248661	1.1881	0.504601	1	Tested
Solyc12g088370.2	maker_ITAG	protein_coding	12:64760666-64766573	33.6308	0.580926	1.49581	0.029501	0.0921723	Tested	35.99;44.71;37.68;43.18	26.59;37.92;23.08;19.43	No	0.271645	1.20718	0.304432	0.554326	Tested	36.07;49.11;22.68;20.34;30.82	26.59;37.92;23.08;19.43	No	0.428571	1.3459	0.112573	0.304756	Tested	36.03;43.51;37.73;26.84	26.59;37.92;23.08;19.43	No	-0.309281	-1.23909	0.187805	0.454429	Tested	36.07;49.11;22.68;20.34;30.82	35.99;44.71;37.68;43.18	No	-0.152354	-1.11138	0.52817	0.806177	Tested	36.03;43.51;37.73;26.84	35.99;44.71;37.68;43.18	No	0.156926	1.11491	0.510915	1	Tested
Solyc06g063430.2	maker_ITAG	protein_coding	6:40223805-40227524	0.0743161	0	-1	1	NA	Low_Counts	0;0;0;0	0;0;0;0	No	-0.00716436	-1.00498	0.971432	NA	Low_Counts	0.63;0;0;0;0	0;0;0;0	No	-0.008648	-1.00601	0.963749	NA	Low_Counts	0;0.63;0;0	0;0;0;0	No	0.0391688	1.02752	0.844775	NA	Low_Counts	0.63;0;0;0;0	0;0;0;0	No	0.0376852	1.02647	0.843001	NA	Low_Counts	0;0.63;0;0	0;0;0;0	No	-0.00148364	-1.00103	0.994083	1	Low_Counts
Solyc11g027810.2	maker_ITAG	protein_coding	11:19107905-19115680	13.4832	0.315917	1.2448	0.395372	0.580056	Tested	12.52;10.22;28.06;11.99	10.64;11.15;10.77;14.13	No	0.027749	1.01942	0.939746	NA	Low_Counts	6.33;7.16;12.01;25.19;15.41	10.64;11.15;10.77;14.13	No	0.140086	1.10197	0.709273	0.853453	Tested	5.84;13.87;13.79;20.13	10.64;11.15;10.77;14.13	No	-0.288168	-1.22109	0.399222	0.678538	Tested	6.33;7.16;12.01;25.19;15.41	12.52;10.22;28.06;11.99	No	-0.175831	-1.12962	0.617154	0.858092	Tested	5.84;13.87;13.79;20.13	12.52;10.22;28.06;11.99	No	0.112337	1.08098	0.745902	1	Tested
Solyc09g059911.1	maker_ITAG	protein_coding	9:56772634-56778726	0	NA	NA	NA	NA	All_Zero	0;0;0;0	0;0;0;0	No	NA	NA	NA	NA	All_Zero	0;0;0;0;0	0;0;0;0	No	NA	NA	NA	NA	All_Zero	0;0;0;0	0;0;0;0	No	NA	NA	NA	NA	All_Zero	0;0;0;0;0	0;0;0;0	No	NA	NA	NA	NA	All_Zero	0;0;0;0	0;0;0;0	No	NA	NA	NA	NA	All_Zero
Solyc11g027890.2	maker_ITAG	protein_coding	11:19344672-19345121	0	NA	NA	NA	NA	All_Zero	0;0;0;0	0;0;0;0	No	NA	NA	NA	NA	All_Zero	0;0;0;0;0	0;0;0;0	No	NA	NA	NA	NA	All_Zero	0;0;0;0	0;0;0;0	No	NA	NA	NA	NA	All_Zero	0;0;0;0;0	0;0;0;0	No	NA	NA	NA	NA	All_Zero	0;0;0;0	0;0;0;0	No	NA	NA	NA	NA	All_Zero
Solyc05g051200.1	maker_ITAG	protein_coding	5:62291482-62292456	217.309	-0.107089	-1.07705	0.710122	0.83187	Tested	290.29;240.18;190.78;148.74	203.15;100.38;290.83;365.65	No	-0.129494	-1.09391	0.640367	0.817505	Tested	198.05;230.18;161.42;163.73;328.53	203.15;100.38;290.83;365.65	No	-0.253242	-1.19188	0.380266	0.621947	Tested	241.5;153.24;219.84;167.78	203.15;100.38;290.83;365.65	No	-0.0224042	-1.01565	0.935078	0.976721	Tested	198.05;230.18;161.42;163.73;328.53	290.29;240.18;190.78;148.74	No	-0.146153	-1.10661	0.610092	0.853143	Tested	241.5;153.24;219.84;167.78	290.29;240.18;190.78;148.74	No	-0.123749	-1.08956	0.653414	1	Tested
Solyc02g082215.1	maker_ITAG	protein_coding	2:46461383-46464780	0.11783	0.0154004	1.01073	0.935492	NA	Low_Counts	0;1.28;0;0	0;0;0;0	No	0	-1	1	NA	Low_Counts	0;0;0;0;0	0;0;0;0	No	-0.008648	-1.00601	0.963749	NA	Low_Counts	0;0;0.73;0	0;0;0;0	No	-0.054915	-1.0388	0.783702	NA	Low_Counts	0;0;0;0;0	0;1.28;0;0	No	-0.0240484	-1.01681	0.899426	NA	Low_Counts	0;0;0.73;0	0;1.28;0;0	No	0.0308666	1.02163	0.877381	1	Low_Counts
Solyc04g049498.1	maker_ITAG	protein_coding	4:42151960-42152890	0	NA	NA	NA	NA	All_Zero	0;0;0;0	0;0;0;0	No	NA	NA	NA	NA	All_Zero	0;0;0;0;0	0;0;0;0	No	NA	NA	NA	NA	All_Zero	0;0;0;0	0;0;0;0	No	NA	NA	NA	NA	All_Zero	0;0;0;0;0	0;0;0;0	No	NA	NA	NA	NA	All_Zero	0;0;0;0	0;0;0;0	No	NA	NA	NA	NA	All_Zero
Solyc02g032580.2	maker_ITAG	protein_coding	2:29225819-29230346	0.523735	0.416773	1.33494	0.166339	NA	Low_Counts	4.69;0.64;1.6;0	0;0;0;0	No	0.0261656	1.0183	0.932345	NA	Low_Counts	0.63;0;1.33;0;0	0;0;0;0	No	0	-1	1	NA	Low_Counts	0;0;0;0	0;0;0;0	No	-0.390607	-1.31095	0.216272	NA	Low_Counts	0.63;0;1.33;0;0	4.69;0.64;1.6;0	No	-0.500386	-1.41459	0.0991673	NA	Low_Counts	0;0;0;0	4.69;0.64;1.6;0	No	-0.109779	-1.07906	0.723746	1	Low_Counts
Solyc06g063420.3	maker_ITAG	protein_coding	6:40202458-40220216	22.624	1.54504	2.91812	1.09299e-05	0.000122794	Tested	38.34;42.16;31.26;55.18	24.46;13.38;4.62;5.3	Up	0.444996	1.36131	0.207111	0.448723	Tested	23.41;32.74;14.67;11.63;8.11	24.46;13.38;4.62;5.3	No	0.565322	1.47972	0.116159	0.310788	Tested	24.34;20.81;17.41;16.78	24.46;13.38;4.62;5.3	No	-1.10004	-2.14361	0.000482175	0.00567929	Tested	23.41;32.74;14.67;11.63;8.11	38.34;42.16;31.26;55.18	Down	-0.979717	-1.97208	0.00251422	0.0303427	Tested	24.34;20.81;17.41;16.78	38.34;42.16;31.26;55.18	Down	0.120326	1.08698	0.711872	1	Tested
Solyc02g014480.1	maker_ITAG	protein_coding	2:17115212-17115946	0	NA	NA	NA	NA	All_Zero	0;0;0;0	0;0;0;0	No	NA	NA	NA	NA	All_Zero	0;0;0;0;0	0;0;0;0	No	NA	NA	NA	NA	All_Zero	0;0;0;0	0;0;0;0	No	NA	NA	NA	NA	All_Zero	0;0;0;0;0	0;0;0;0	No	NA	NA	NA	NA	All_Zero	0;0;0;0	0;0;0;0	No	NA	NA	NA	NA	All_Zero
Solyc06g074260.3	maker_ITAG	protein_coding	6:46046983-46048670	273.85	0.489504	1.40396	0.0950295	0.220542	Tested	138.49;282.98;363.93;499.78	123.38;173.99;209.27;367.41	No	0.0973085	1.06978	0.73043	0.875744	Tested	137.94;173.92;341.51;459.21;152.5	123.38;173.99;209.27;367.41	No	0.38885	1.30935	0.185259	0.412534	Tested	112.96;231.44;318.51;568.21	123.38;173.99;209.27;367.41	No	-0.392195	-1.31239	0.160197	0.416844	Tested	137.94;173.92;341.51;459.21;152.5	138.49;282.98;363.93;499.78	No	-0.100654	-1.07226	0.728965	0.909407	Tested	112.96;231.44;318.51;568.21	138.49;282.98;363.93;499.78	No	0.291542	1.22395	0.297077	1	Tested
Solyc06g053800.2	maker_ITAG	protein_coding	6:36748581-36750847	158.524	0.183499	1.13563	0.318895	0.505937	Tested	169.01;171.19;175.55;178.32	191.45;140.53;144.65;130.71	No	0.038527	1.02706	0.82887	0.926396	Tested	170.21;202.56;92.05;133.7;175.21	191.45;140.53;144.65;130.71	No	0.0187122	1.01305	0.919657	0.963093	Tested	173.33;162.07;152.36;131.99	191.45;140.53;144.65;130.71	No	-0.144972	-1.10571	0.394374	0.674017	Tested	170.21;202.56;92.05;133.7;175.21	169.01;171.19;175.55;178.32	No	-0.164787	-1.121	0.354289	0.687677	Tested	173.33;162.07;152.36;131.99	169.01;171.19;175.55;178.32	No	-0.0198149	-1.01383	0.908169	1	Tested
Solyc08g005980.3	maker_ITAG	protein_coding	8:744212-755476	128.325	-0.957113	-1.94142	0.000238025	0.00180408	Tested	113.46;99.65;67.33;47.18	91.47;158.38;204.66;220.8	Down	-0.19167	-1.14209	0.43986	0.675148	Tested	163.88;151.41;149.41;119.16;141.14	91.47;158.38;204.66;220.8	No	-0.52853	-1.44246	0.0416589	0.164024	Tested	128.54;88.92;103.03;133.1	91.47;158.38;204.66;220.8	No	0.765443	1.69989	0.00197428	0.0179427	Tested	163.88;151.41;149.41;119.16;141.14	113.46;99.65;67.33;47.18	Up	0.428583	1.34591	0.0976473	0.362721	Tested	128.54;88.92;103.03;133.1	113.46;99.65;67.33;47.18	No	-0.33686	-1.263	0.171481	1	Tested
Solyc07g009540.1	maker_ITAG	protein_coding	7:4685981-4686571	0	NA	NA	NA	NA	All_Zero	0;0;0;0	0;0;0;0	No	NA	NA	NA	NA	All_Zero	0;0;0;0;0	0;0;0;0	No	NA	NA	NA	NA	All_Zero	0;0;0;0	0;0;0;0	No	NA	NA	NA	NA	All_Zero	0;0;0;0;0	0;0;0;0	No	NA	NA	NA	NA	All_Zero	0;0;0;0	0;0;0;0	No	NA	NA	NA	NA	All_Zero
Solyc02g079720.1	maker_ITAG	protein_coding	2:44735383-44736006	0	NA	NA	NA	NA	All_Zero	0;0;0;0	0;0;0;0	No	NA	NA	NA	NA	All_Zero	0;0;0;0;0	0;0;0;0	No	NA	NA	NA	NA	All_Zero	0;0;0;0	0;0;0;0	No	NA	NA	NA	NA	All_Zero	0;0;0;0;0	0;0;0;0	No	NA	NA	NA	NA	All_Zero	0;0;0;0	0;0;0;0	No	NA	NA	NA	NA	All_Zero
Solyc09g055320.1	maker_ITAG	protein_coding	9:39553537-39554070	5.72028	0.885369	1.84724	0.051013	0.13864	Tested	15.65;4.47;8.82;7.2	5.32;2.23;0;5.3	No	0.529333	1.44326	0.240646	NA	Low_Counts	6.33;8.18;5.34;8.72;3.24	5.32;2.23;0;5.3	No	0.0950126	1.06807	0.836235	NA	Low_Counts	1.95;1.26;6.53;6.71	5.32;2.23;0;5.3	No	-0.356036	-1.2799	0.409417	0.686997	Tested	6.33;8.18;5.34;8.72;3.24	15.65;4.47;8.82;7.2	No	-0.790356	-1.7295	0.074733	0.310591	Tested	1.95;1.26;6.53;6.71	15.65;4.47;8.82;7.2	No	-0.43432	-1.35127	0.323962	1	Tested
Solyc07g065210.3	maker_ITAG	protein_coding	7:67196253-67202506	5.28746	-0.0898452	-1.06426	0.836237	0.912917	Tested	8.61;8.94;2.4;4	10.64;8.92;3.08;3.53	No	-0.836875	-1.78618	0.057819	NA	Low_Counts	3.16;3.07;0;2.91;3.24	10.64;8.92;3.08;3.53	No	0.0978571	1.07018	0.821757	NA	Low_Counts	9.74;6.31;7.98;3.36	10.64;8.92;3.08;3.53	No	-0.74703	-1.67833	0.0801631	0.275387	Tested	3.16;3.07;0;2.91;3.24	8.61;8.94;2.4;4	No	0.187702	1.13895	0.654055	0.876968	Tested	9.74;6.31;7.98;3.36	8.61;8.94;2.4;4	No	0.934732	1.91154	0.0284561	1	Tested
Solyc10g037910.2	maker_ITAG	protein_coding	10:18003576-18006552	0	NA	NA	NA	NA	All_Zero	0;0;0;0	0;0;0;0	No	NA	NA	NA	NA	All_Zero	0;0;0;0;0	0;0;0;0	No	NA	NA	NA	NA	All_Zero	0;0;0;0	0;0;0;0	No	NA	NA	NA	NA	All_Zero	0;0;0;0;0	0;0;0;0	No	NA	NA	NA	NA	All_Zero	0;0;0;0	0;0;0;0	No	NA	NA	NA	NA	All_Zero
Solyc03g113990.3	maker_ITAG	protein_coding	3:65522316-65528081	88.4665	0.211472	1.15787	0.413404	0.596653	Tested	89.2;84.32;79.36;99.96	91.47;124.92;56.93;44.16	No	0.359474	1.28296	0.149592	0.372948	Tested	125.92;123.79;44.02;71.69;122.49	91.47;124.92;56.93;44.16	No	0.149257	1.109	0.565446	0.764949	Tested	109.06;90.81;65.3;80.53	91.47;124.92;56.93;44.16	No	0.148002	1.10803	0.536947	0.780607	Tested	125.92;123.79;44.02;71.69;122.49	89.2;84.32;79.36;99.96	No	-0.0622155	-1.04407	0.803886	0.936084	Tested	109.06;90.81;65.3;80.53	89.2;84.32;79.36;99.96	No	-0.210217	-1.15686	0.383029	1	Tested
Solyc08g062340.3	maker_ITAG	protein_coding	8:50976392-50977159	3.59388	0.840113	1.79019	0.0724261	0.180305	Tested	2.35;7.03;8.82;10.4	0;6.69;1.54;3.53	No	-0.325828	-1.25338	0.486902	NA	Low_Counts	0.63;2.05;4;2.91;0	0;6.69;1.54;3.53	No	0.0632653	1.04483	0.892757	NA	Low_Counts	0.97;5.04;2.9;2.24	0;6.69;1.54;3.53	No	-1.16594	-2.24379	0.0121081	0.0737214	Tested	0.63;2.05;4;2.91;0	2.35;7.03;8.82;10.4	No	-0.776848	-1.71338	0.0955103	0.358086	Tested	0.97;5.04;2.9;2.24	2.35;7.03;8.82;10.4	No	0.389093	1.30957	0.405353	1	Low_Counts
Solyc05g017737.1	maker_ITAG	protein_coding	5:18230699-18231883	0	NA	NA	NA	NA	All_Zero	0;0;0;0	0;0;0;0	No	NA	NA	NA	NA	All_Zero	0;0;0;0;0	0;0;0;0	No	NA	NA	NA	NA	All_Zero	0;0;0;0	0;0;0;0	No	NA	NA	NA	NA	All_Zero	0;0;0;0;0	0;0;0;0	No	NA	NA	NA	NA	All_Zero	0;0;0;0	0;0;0;0	No	NA	NA	NA	NA	All_Zero
Solyc09g018210.1	maker_ITAG	protein_coding	9:13571993-13572712	0	NA	NA	NA	NA	All_Zero	0;0;0;0	0;0;0;0	No	NA	NA	NA	NA	All_Zero	0;0;0;0;0	0;0;0;0	No	NA	NA	NA	NA	All_Zero	0;0;0;0	0;0;0;0	No	NA	NA	NA	NA	All_Zero	0;0;0;0;0	0;0;0;0	No	NA	NA	NA	NA	All_Zero	0;0;0;0	0;0;0;0	No	NA	NA	NA	NA	All_Zero
Solyc01g103275.1	maker_ITAG	protein_coding	1:91788464-91790415	0.0426789	0	-1	1	NA	Low_Counts	0;0;0;0	0;0;0;0	No	0	-1	1	NA	Low_Counts	0;0;0;0;0	0;0;0;0	No	-0.008648	-1.00601	0.963749	NA	Low_Counts	0;0;0.73;0	0;0;0;0	No	0	-1	1	NA	Low_Counts	0;0;0;0;0	0;0;0;0	No	0.0376852	1.02647	0.843001	NA	Low_Counts	0;0;0.73;0	0;0;0;0	No	0.0275649	1.01929	0.890409	1	Low_Counts
Solyc01g065570.2	maker_ITAG	protein_coding	1:71744228-71746001	0	NA	NA	NA	NA	All_Zero	0;0;0;0	0;0;0;0	No	NA	NA	NA	NA	All_Zero	0;0;0;0;0	0;0;0;0	No	NA	NA	NA	NA	All_Zero	0;0;0;0	0;0;0;0	No	NA	NA	NA	NA	All_Zero	0;0;0;0;0	0;0;0;0	No	NA	NA	NA	NA	All_Zero	0;0;0;0	0;0;0;0	No	NA	NA	NA	NA	All_Zero
Solyc05g007760.1	maker_ITAG	protein_coding	5:2222497-2224395	1.42294	-0.0940552	-1.06737	0.822239	0.904985	Low_Counts	0.78;3.19;3.21;0	1.06;0;7.69;0	No	-0.414841	-1.33315	0.325945	NA	Low_Counts	1.27;2.05;0;0;0.81	1.06;0;7.69;0	No	-0.316742	-1.24551	0.445672	NA	Low_Counts	0.97;3.15;0;0	1.06;0;7.69;0	No	-0.320786	-1.24901	0.458471	NA	Low_Counts	1.27;2.05;0;0;0.81	0.78;3.19;3.21;0	No	-0.222687	-1.1669	0.600886	NA	Low_Counts	0.97;3.15;0;0	0.78;3.19;3.21;0	No	0.0980985	1.07036	0.819265	1	Low_Counts
Solyc07g005145.1	maker_ITAG	protein_coding	7:167527-168168	0	NA	NA	NA	NA	All_Zero	0;0;0;0	0;0;0;0	No	NA	NA	NA	NA	All_Zero	0;0;0;0;0	0;0;0;0	No	NA	NA	NA	NA	All_Zero	0;0;0;0	0;0;0;0	No	NA	NA	NA	NA	All_Zero	0;0;0;0;0	0;0;0;0	No	NA	NA	NA	NA	All_Zero	0;0;0;0	0;0;0;0	No	NA	NA	NA	NA	All_Zero
Solyc03g095310.3	maker_ITAG	protein_coding	3:57757507-57763917	3.06261	0.932952	1.90918	0.0404979	0.117	Tested	4.69;3.19;7.21;14.39	0;0;6.16;0	No	-0.00812319	-1.00565	0.985782	NA	Low_Counts	3.8;3.07;0;0;1.62	0;0;6.16;0	No	0.0670351	1.04756	0.88211	NA	Low_Counts	5.84;0.63;1.45;0	0;0;6.16;0	No	-0.941076	-1.91996	0.0431338	0.182673	Tested	3.8;3.07;0;0;1.62	4.69;3.19;7.21;14.39	No	-0.865917	-1.8225	0.0609343	0.273602	Tested	5.84;0.63;1.45;0	4.69;3.19;7.21;14.39	No	0.0751583	1.05348	0.870883	1	Low_Counts
Solyc10g084730.2	maker_ITAG	protein_coding	10:64268708-64271048	2.07708	-0.274019	-1.20917	0.537266	0.703754	Low_Counts	3.13;1.28;0;0	0;0;6.16;1.77	No	0.166686	1.12248	0.711429	NA	Low_Counts	1.9;2.05;1.33;1.94;5.68	0;0;6.16;1.77	No	0.151994	1.1111	0.733066	NA	Low_Counts	0.97;6.94;2.18;0	0;0;6.16;1.77	No	0.440705	1.35727	0.335474	0.621616	Low_Counts	1.9;2.05;1.33;1.94;5.68	3.13;1.28;0;0	No	0.426014	1.34352	0.346889	NA	Low_Counts	0.97;6.94;2.18;0	3.13;1.28;0;0	No	-0.0146915	-1.01024	0.974464	1	Low_Counts
Solyc11g042520.1	maker_ITAG	protein_coding	11:36445182-36445760	0	NA	NA	NA	NA	All_Zero	0;0;0;0	0;0;0;0	No	NA	NA	NA	NA	All_Zero	0;0;0;0;0	0;0;0;0	No	NA	NA	NA	NA	All_Zero	0;0;0;0	0;0;0;0	No	NA	NA	NA	NA	All_Zero	0;0;0;0;0	0;0;0;0	No	NA	NA	NA	NA	All_Zero	0;0;0;0	0;0;0;0	No	NA	NA	NA	NA	All_Zero
Solyc05g025920.3	maker_ITAG	protein_coding	5:38038854-38041265	0	NA	NA	NA	NA	All_Zero	0;0;0;0	0;0;0;0	No	NA	NA	NA	NA	All_Zero	0;0;0;0;0	0;0;0;0	No	NA	NA	NA	NA	All_Zero	0;0;0;0	0;0;0;0	No	NA	NA	NA	NA	All_Zero	0;0;0;0;0	0;0;0;0	No	NA	NA	NA	NA	All_Zero	0;0;0;0	0;0;0;0	No	NA	NA	NA	NA	All_Zero
Solyc08g048170.1	maker_ITAG	protein_coding	8:14928421-14929808	0	NA	NA	NA	NA	All_Zero	0;0;0;0	0;0;0;0	No	NA	NA	NA	NA	All_Zero	0;0;0;0;0	0;0;0;0	No	NA	NA	NA	NA	All_Zero	0;0;0;0	0;0;0;0	No	NA	NA	NA	NA	All_Zero	0;0;0;0;0	0;0;0;0	No	NA	NA	NA	NA	All_Zero	0;0;0;0	0;0;0;0	No	NA	NA	NA	NA	All_Zero
Solyc10g007620.2	maker_ITAG	protein_coding	10:1909332-1910873	0	NA	NA	NA	NA	All_Zero	0;0;0;0	0;0;0;0	No	NA	NA	NA	NA	All_Zero	0;0;0;0;0	0;0;0;0	No	NA	NA	NA	NA	All_Zero	0;0;0;0	0;0;0;0	No	NA	NA	NA	NA	All_Zero	0;0;0;0;0	0;0;0;0	No	NA	NA	NA	NA	All_Zero	0;0;0;0	0;0;0;0	No	NA	NA	NA	NA	All_Zero
Solyc01g080350.3	maker_ITAG	protein_coding	1:79418502-79426729	7.85326	0.116225	1.08389	0.785037	0.882021	Tested	8.61;7.03;6.41;8	6.38;13.38;1.54;7.07	No	0.382464	1.30357	0.359748	NA	Low_Counts	8.86;18.41;5.34;4.84;9.73	6.38;13.38;1.54;7.07	No	0.0552728	1.03906	0.897379	0.954212	Tested	8.76;3.78;10.88;4.47	6.38;13.38;1.54;7.07	No	0.266239	1.20267	0.50336	0.757892	Tested	8.86;18.41;5.34;4.84;9.73	8.61;7.03;6.41;8	No	-0.0609522	-1.04315	0.882079	0.964703	Tested	8.76;3.78;10.88;4.47	8.61;7.03;6.41;8	No	-0.327191	-1.25457	0.414582	1	Tested
Solyc06g062910.2	maker_ITAG	protein_coding	6:39821329-39822714	0.407106	0.153664	1.11239	0.576847	NA	Low_Counts	2.35;0;0;0.8	0;0;0;0	No	-0.0319724	-1.02241	0.910787	NA	Low_Counts	0;0;0;0;0.81	0;0;0;0	No	0.118792	1.08583	0.664926	NA	Low_Counts	0;0;0.73;2.24	0;0;0;0	No	-0.185637	-1.13732	0.520176	NA	Low_Counts	0;0;0;0;0.81	2.35;0;0;0.8	No	-0.0348722	-1.02447	0.899986	NA	Low_Counts	0;0;0.73;2.24	2.35;0;0;0.8	No	0.150765	1.11016	0.600008	1	Low_Counts
Solyc11g008470.2	maker_ITAG	protein_coding	11:2646399-2664540	131.085	0.99732	1.99629	2.64068e-06	3.50185e-05	Tested	221.44;183.33;161.92;176.72	80.84;102.61;86.17;90.09	Up	0.465258	1.38056	0.0246185	0.125316	Tested	150.59;142.2;76.04;96.88;156.56	80.84;102.61;86.17;90.09	No	0.469031	1.38418	0.0290849	0.129407	Tested	114.91;109.73;150.91;127.51	80.84;102.61;86.17;90.09	No	-0.532062	-1.44599	0.00576085	0.0423873	Tested	150.59;142.2;76.04;96.88;156.56	221.44;183.33;161.92;176.72	Down	-0.528289	-1.44222	0.00868855	0.0745722	Tested	114.91;109.73;150.91;127.51	221.44;183.33;161.92;176.72	No	0.00377296	1.00262	0.984613	1	Tested
ENSRNA050030346	Ensembl_Plants	snRNA	8:57129074-57129269	0.0905164	-0.0771999	-1.05497	0.684943	NA	Low_Counts	0;0;0;0	0;0;1.54;0	No	-0.0670797	-1.04759	0.737395	NA	Low_Counts	0;0;0;0;0	0;0;1.54;0	No	-0.0703815	-1.04999	0.711462	NA	Low_Counts	0;0;0;0	0;0;1.54;0	No	0	-1	1	NA	Low_Counts	0;0;0;0;0	0;0;0;0	No	0	-1	1	NA	Low_Counts	0;0;0;0	0;0;0;0	No	0	-1	1	1	Low_Counts
ENSRNA050030344	Ensembl_Plants	SRP_RNA	5:6249220-6249400	0	NA	NA	NA	NA	All_Zero	0;0;0;0	0;0;0;0	No	NA	NA	NA	NA	All_Zero	0;0;0;0;0	0;0;0;0	No	NA	NA	NA	NA	All_Zero	0;0;0;0	0;0;0;0	No	NA	NA	NA	NA	All_Zero	0;0;0;0;0	0;0;0;0	No	NA	NA	NA	NA	All_Zero	0;0;0;0	0;0;0;0	No	NA	NA	NA	NA	All_Zero
ENSRNA050030342	Ensembl_Plants	snRNA	5:9743726-9743833	0	NA	NA	NA	NA	All_Zero	0;0;0;0	0;0;0;0	No	NA	NA	NA	NA	All_Zero	0;0;0;0;0	0;0;0;0	No	NA	NA	NA	NA	All_Zero	0;0;0;0	0;0;0;0	No	NA	NA	NA	NA	All_Zero	0;0;0;0;0	0;0;0;0	No	NA	NA	NA	NA	All_Zero	0;0;0;0	0;0;0;0	No	NA	NA	NA	NA	All_Zero
ENSRNA050030340	Ensembl_Plants	SRP_RNA	5:6248856-6248924	0	NA	NA	NA	NA	All_Zero	0;0;0;0	0;0;0;0	No	NA	NA	NA	NA	All_Zero	0;0;0;0;0	0;0;0;0	No	NA	NA	NA	NA	All_Zero	0;0;0;0	0;0;0;0	No	NA	NA	NA	NA	All_Zero	0;0;0;0;0	0;0;0;0	No	NA	NA	NA	NA	All_Zero	0;0;0;0	0;0;0;0	No	NA	NA	NA	NA	All_Zero
Solyc01g088630.2	maker_ITAG	protein_coding	1:83257267-83267098	10.2451	-0.269618	-1.20549	0.491464	0.66459	Tested	6.26;6.39;14.43;9.6	5.32;13.38;18.47;10.6	No	-0.30546	-1.23581	0.427169	NA	Low_Counts	7.59;1.02;14.67;15.5;8.92	5.32;13.38;18.47;10.6	No	-0.106577	-1.07667	0.785679	0.896522	Tested	10.71;6.94;8.71;15.66	5.32;13.38;18.47;10.6	No	-0.0358419	-1.02515	0.922729	0.971604	Tested	7.59;1.02;14.67;15.5;8.92	6.26;6.39;14.43;9.6	No	0.163041	1.11964	0.66578	0.882491	Tested	10.71;6.94;8.71;15.66	6.26;6.39;14.43;9.6	No	0.198883	1.14781	0.590473	1	Tested
Solyc07g042830.3	maker_ITAG	protein_coding	7:56461781-56481111	39.732	0.672133	1.59343	0.0681321	0.172087	Tested	72.77;54.94;40.08;45.58	42.54;15.61;40.01;17.66	No	0.123224	1.08917	0.732654	0.877197	Tested	47.46;29.67;4;25.19;55.97	42.54;15.61;40.01;17.66	No	0.50723	1.42132	0.170064	0.392127	Tested	59.4;39.1;50.79;34.67	42.54;15.61;40.01;17.66	No	-0.548909	-1.46298	0.115968	0.344112	Tested	47.46;29.67;4;25.19;55.97	72.77;54.94;40.08;45.58	No	-0.164902	-1.12109	0.645865	0.873673	Tested	59.4;39.1;50.79;34.67	72.77;54.94;40.08;45.58	No	0.384007	1.30496	0.273395	1	Tested
Solyc01g005530.3	maker_ITAG	protein_coding	1:353604-356524	52.2895	0.292212	1.22452	0.375519	0.56201	Tested	54.77;56.21;39.28;91.16	73.39;66.92;49.24;8.83	No	0.0182223	1.01271	0.954721	0.982377	Tested	62.01;58.31;26.68;34.88;60.03	73.39;66.92;49.24;8.83	No	0.0879756	1.06288	0.790638	0.899036	Tested	49.66;56.76;49.34;51.45	73.39;66.92;49.24;8.83	No	-0.273989	-1.20915	0.379369	0.66162	Tested	62.01;58.31;26.68;34.88;60.03	54.77;56.21;39.28;91.16	No	-0.204236	-1.15208	0.526817	0.805533	Tested	49.66;56.76;49.34;51.45	54.77;56.21;39.28;91.16	No	0.0697533	1.04954	0.823937	1	Tested
ENSRNA050030348	Ensembl_Plants	snRNA	8:57127838-57128033	0	NA	NA	NA	NA	All_Zero	0;0;0;0	0;0;0;0	No	NA	NA	NA	NA	All_Zero	0;0;0;0;0	0;0;0;0	No	NA	NA	NA	NA	All_Zero	0;0;0;0	0;0;0;0	No	NA	NA	NA	NA	All_Zero	0;0;0;0;0	0;0;0;0	No	NA	NA	NA	NA	All_Zero	0;0;0;0	0;0;0;0	No	NA	NA	NA	NA	All_Zero
Solyc09g083040.1	maker_ITAG	protein_coding	9:69134222-69135028	0	NA	NA	NA	NA	All_Zero	0;0;0;0	0;0;0;0	No	NA	NA	NA	NA	All_Zero	0;0;0;0;0	0;0;0;0	No	NA	NA	NA	NA	All_Zero	0;0;0;0	0;0;0;0	No	NA	NA	NA	NA	All_Zero	0;0;0;0;0	0;0;0;0	No	NA	NA	NA	NA	All_Zero	0;0;0;0	0;0;0;0	No	NA	NA	NA	NA	All_Zero
Solyc10g033570.1	maker_ITAG	protein_coding	10:15937180-15937734	0	NA	NA	NA	NA	All_Zero	0;0;0;0	0;0;0;0	No	NA	NA	NA	NA	All_Zero	0;0;0;0;0	0;0;0;0	No	NA	NA	NA	NA	All_Zero	0;0;0;0	0;0;0;0	No	NA	NA	NA	NA	All_Zero	0;0;0;0;0	0;0;0;0	No	NA	NA	NA	NA	All_Zero	0;0;0;0	0;0;0;0	No	NA	NA	NA	NA	All_Zero
Solyc04g076910.3	maker_ITAG	protein_coding	4:61915540-61949311	21.4772	0.14711	1.10735	0.619692	0.768406	Tested	23.47;24.91;23.25;29.59	25.53;13.38;23.08;26.5	No	-0.184619	-1.13652	0.530516	0.745759	Tested	20.25;13.3;24.01;25.19;16.22	25.53;13.38;23.08;26.5	No	-0.206053	-1.15353	0.497151	0.715156	Tested	24.34;22.7;15.96;13.42	25.53;13.38;23.08;26.5	No	-0.33173	-1.25852	0.22098	0.498254	Tested	20.25;13.3;24.01;25.19;16.22	23.47;24.91;23.25;29.59	No	-0.353164	-1.27736	0.2094	0.541442	Tested	24.34;22.7;15.96;13.42	23.47;24.91;23.25;29.59	No	-0.0214339	-1.01497	0.938795	1	Tested
Solyc02g043940.1	maker_ITAG	protein_coding	2:647460-647993	0.0372206	0	-1	1	NA	Low_Counts	0;0;0;0	0;0;0;0	No	-0.0055135	-1.00383	0.978013	NA	Low_Counts	0.63;0;0;0;0	0;0;0;0	No	0	-1	1	NA	Low_Counts	0;0;0;0	0;0;0;0	No	0.0408197	1.0287	0.838321	NA	Low_Counts	0.63;0;0;0;0	0;0;0;0	No	0	-1	1	NA	Low_Counts	0;0;0;0	0;0;0;0	No	-0.0340013	-1.02385	0.865042	1	Low_Counts
Solyc01g091330.3	maker_ITAG	protein_coding	1:84851563-84857916	6.36495	-0.0812027	-1.0579	0.856678	0.923768	Low_Counts	3.91;7.03;6.41;0.8	4.25;2.23;6.16;7.07	No	0.0300066	1.02102	0.946067	NA	Low_Counts	2.53;4.09;8;4.84;8.11	4.25;2.23;6.16;7.07	No	0.748567	1.68012	0.0922632	NA	Low_Counts	11.69;8.83;4.35;17.9	4.25;2.23;6.16;7.07	No	0.111209	1.08013	0.796495	0.917813	Tested	2.53;4.09;8;4.84;8.11	3.91;7.03;6.41;0.8	No	0.82977	1.7774	0.0550226	0.256293	Tested	11.69;8.83;4.35;17.9	3.91;7.03;6.41;0.8	No	0.71856	1.64554	0.0906645	1	Tested
Solyc01g112140.3	maker_ITAG	protein_coding	1:98139068-98142075	16.9652	-0.499149	-1.41338	0.125481	0.268962	Tested	13.3;18.52;16.83;11.99	22.34;22.31;20;26.5	No	-0.599038	-1.51471	0.0618484	0.222762	Tested	16.45;15.35;5.34;12.59;17.85	22.34;22.31;20;26.5	No	-0.367895	-1.29047	0.259534	0.497359	Tested	22.4;18.92;8.71;19.01	22.34;22.31;20;26.5	No	-0.0998888	-1.07169	0.747082	0.894944	Tested	16.45;15.35;5.34;12.59;17.85	13.3;18.52;16.83;11.99	No	0.131254	1.09525	0.677483	0.887387	Tested	22.4;18.92;8.71;19.01	13.3;18.52;16.83;11.99	No	0.231143	1.17376	0.456357	1	Tested
Solyc05g052330.2	maker_ITAG	protein_coding	5:63442257-63444576	0.0470385	-0.0154664	-1.01078	0.935216	NA	Low_Counts	0;0;0;0.8	0;0;0;0	No	0	-1	1	NA	Low_Counts	0;0;0;0;0	0;0;0;0	No	0	-1	1	NA	Low_Counts	0;0;0;0	0;0;0;0	No	-0.0207465	-1.01448	0.917405	NA	Low_Counts	0;0;0;0;0	0;0;0;0.8	No	-0.0240484	-1.01681	0.899426	NA	Low_Counts	0;0;0;0	0;0;0;0.8	No	0	-1	1	1	Low_Counts
Solyc05g050020.3	maker_ITAG	protein_coding	5:60773336-60780125	24.6976	0.187432	1.13874	0.605184	0.75612	Tested	23.47;30.02;25.65;17.59	35.1;17.85;4.62;24.73	No	0.482045	1.39672	0.170821	0.402545	Tested	41.13;41.94;10.67;18.41;38.13	35.1;17.85;4.62;24.73	No	0.132714	1.09635	0.715641	0.856916	Tested	23.37;21.44;31.2;14.54	35.1;17.85;4.62;24.73	No	0.294613	1.22656	0.3814	0.663453	Tested	41.13;41.94;10.67;18.41;38.13	23.47;30.02;25.65;17.59	No	-0.0547183	-1.03866	0.87582	0.962394	Tested	23.37;21.44;31.2;14.54	23.47;30.02;25.65;17.59	No	-0.349331	-1.27397	0.302276	1	Tested
Solyc10g005640.3	maker_ITAG	protein_coding	10:501164-513750	19.459	0.489622	1.40408	0.173245	0.335234	Tested	25.04;15.33;20.84;23.19	20.21;2.23;16.93;12.36	No	0.410598	1.32924	0.243734	0.491847	Tested	20.88;11.25;18.68;31;17.85	20.21;2.23;16.93;12.36	No	0.646676	1.56556	0.0721898	0.231826	Tested	14.61;32.79;17.41;30.2	20.21;2.23;16.93;12.36	No	-0.0790241	-1.0563	0.809015	0.922814	Tested	20.88;11.25;18.68;31;17.85	25.04;15.33;20.84;23.19	No	0.157053	1.11501	0.639737	0.871096	Tested	14.61;32.79;17.41;30.2	25.04;15.33;20.84;23.19	No	0.236077	1.17779	0.470527	1	Tested
Solyc12g010530.2	maker_ITAG	protein_coding	12:3524075-3528091	0	NA	NA	NA	NA	All_Zero	0;0;0;0	0;0;0;0	No	NA	NA	NA	NA	All_Zero	0;0;0;0;0	0;0;0;0	No	NA	NA	NA	NA	All_Zero	0;0;0;0	0;0;0;0	No	NA	NA	NA	NA	All_Zero	0;0;0;0;0	0;0;0;0	No	NA	NA	NA	NA	All_Zero	0;0;0;0	0;0;0;0	No	NA	NA	NA	NA	All_Zero
Solyc12g019705.1	maker_ITAG	protein_coding	12:11181418-11192285	0.151553	-0.0154664	-1.01078	0.935216	NA	Low_Counts	0;0.64;0;0	0;0;0;0	No	0.0214631	1.01499	0.914563	NA	Low_Counts	0;0;0;1.94;0	0;0;0;0	No	0	-1	1	NA	Low_Counts	0;0;0;0	0;0;0;0	No	0.0369295	1.02593	0.853546	NA	Low_Counts	0;0;0;1.94;0	0;0.64;0;0	No	-0.0240484	-1.01681	0.899426	NA	Low_Counts	0;0;0;0	0;0.64;0;0	No	-0.0609778	-1.04317	0.760515	1	Low_Counts
Solyc03g112690.1	maker_ITAG	protein_coding	3:64544185-64546419	0	NA	NA	NA	NA	All_Zero	0;0;0;0	0;0;0;0	No	NA	NA	NA	NA	All_Zero	0;0;0;0;0	0;0;0;0	No	NA	NA	NA	NA	All_Zero	0;0;0;0	0;0;0;0	No	NA	NA	NA	NA	All_Zero	0;0;0;0;0	0;0;0;0	No	NA	NA	NA	NA	All_Zero	0;0;0;0	0;0;0;0	No	NA	NA	NA	NA	All_Zero
Solyc06g083490.3	maker_ITAG	protein_coding	6:48936591-48941319	179.276	-1.07446	-2.10593	3.64956e-07	5.94145e-06	Tested	135.37;129.03;72.14;87.16	210.6;292.22;173.88;257.9	Down	-0.179052	-1.13214	0.370414	0.614661	Tested	156.92;185.17;221.45;241.23;206.85	210.6;292.22;173.88;257.9	No	-0.427382	-1.34479	0.0411958	0.162768	Tested	146.07;174.05;184.29;173.37	210.6;292.22;173.88;257.9	No	0.895408	1.86014	7.35741e-06	0.00015933	Tested	156.92;185.17;221.45;241.23;206.85	135.37;129.03;72.14;87.16	Up	0.647078	1.56599	0.00197593	0.0255074	Tested	146.07;174.05;184.29;173.37	135.37;129.03;72.14;87.16	Up	-0.24833	-1.18783	0.209047	1	Tested
Solyc05g051990.3	maker_ITAG	protein_coding	5:63183996-63186215	53.3842	0.409371	1.32811	0.089269	0.210543	Tested	85.29;71.54;52.91;55.98	58.5;37.92;64.63;30.03	No	0.129366	1.09381	0.584009	0.783543	Tested	46.82;54.22;57.36;51.35;57.59	58.5;37.92;64.63;30.03	No	-0.0910511	-1.06515	0.711735	0.854834	Tested	58.43;37.21;48.61;39.15	58.5;37.92;64.63;30.03	No	-0.280005	-1.2142	0.19903	0.469272	Tested	46.82;54.22;57.36;51.35;57.59	85.29;71.54;52.91;55.98	No	-0.500422	-1.41463	0.0290469	0.17276	Tested	58.43;37.21;48.61;39.15	85.29;71.54;52.91;55.98	No	-0.220417	-1.16507	0.325761	1	Tested
Solyc02g080050.2	maker_ITAG	protein_coding	2:44908046-44957593	35.7795	0.920586	1.89288	0.00270695	0.0139171	Tested	38.34;50.46;55.31;27.19	31.91;15.61;12.31;19.43	Up	0.697723	1.62194	0.0204604	0.112891	Tested	41.76;37.85;38.69;31;30.82	31.91;15.61;12.31;19.43	No	0.972081	1.96167	0.00158769	0.0173514	Tested	39.93;32.79;64.57;40.27	31.91;15.61;12.31;19.43	Up	-0.222863	-1.16705	0.411092	0.688585	Tested	41.76;37.85;38.69;31;30.82	38.34;50.46;55.31;27.19	No	0.0514949	1.03634	0.853627	0.954152	Tested	39.93;32.79;64.57;40.27	38.34;50.46;55.31;27.19	No	0.274358	1.20946	0.313461	1	Tested
Solyc02g014650.1	maker_ITAG	protein_coding	2:18053477-18053986	0	NA	NA	NA	NA	All_Zero	0;0;0;0	0;0;0;0	No	NA	NA	NA	NA	All_Zero	0;0;0;0;0	0;0;0;0	No	NA	NA	NA	NA	All_Zero	0;0;0;0	0;0;0;0	No	NA	NA	NA	NA	All_Zero	0;0;0;0;0	0;0;0;0	No	NA	NA	NA	NA	All_Zero	0;0;0;0	0;0;0;0	No	NA	NA	NA	NA	All_Zero
Solyc09g061920.1	maker_ITAG	protein_coding	9:60930434-60930982	0	NA	NA	NA	NA	All_Zero	0;0;0;0	0;0;0;0	No	NA	NA	NA	NA	All_Zero	0;0;0;0;0	0;0;0;0	No	NA	NA	NA	NA	All_Zero	0;0;0;0	0;0;0;0	No	NA	NA	NA	NA	All_Zero	0;0;0;0;0	0;0;0;0	No	NA	NA	NA	NA	All_Zero	0;0;0;0	0;0;0;0	No	NA	NA	NA	NA	All_Zero
Solyc02g083030.1	maker_ITAG	protein_coding	2:47152324-47153481	2.48625	0.989259	1.98517	0.0299478	0.093158	Tested	5.48;3.83;3.21;11.2	1.06;0;3.08;0	No	-0.0226237	-1.01581	0.960342	NA	Low_Counts	2.53;0;1.33;0;2.43	1.06;0;3.08;0	No	0.206152	1.15361	0.648529	NA	Low_Counts	0;2.52;0;5.59	1.06;0;3.08;0	No	-1.01188	-2.01654	0.0301416	0.143436	Tested	2.53;0;1.33;0;2.43	5.48;3.83;3.21;11.2	No	-0.783107	-1.72083	0.0918926	NA	Low_Counts	0;2.52;0;5.59	5.48;3.83;3.21;11.2	No	0.228775	1.17184	0.621892	1	Low_Counts
Solyc06g030660.2	maker_ITAG	protein_coding	6:30872567-30873416	0	NA	NA	NA	NA	All_Zero	0;0;0;0	0;0;0;0	No	NA	NA	NA	NA	All_Zero	0;0;0;0;0	0;0;0;0	No	NA	NA	NA	NA	All_Zero	0;0;0;0	0;0;0;0	No	NA	NA	NA	NA	All_Zero	0;0;0;0;0	0;0;0;0	No	NA	NA	NA	NA	All_Zero	0;0;0;0	0;0;0;0	No	NA	NA	NA	NA	All_Zero
Solyc10g079370.2	maker_ITAG	protein_coding	10:61043606-61047822	110.103	0.362466	1.28562	0.0445213	0.124989	Tested	104.85;121.37;144.29;135.94	98.92;124.92;73.86;93.62	No	0.0117418	1.00817	0.947077	0.978983	Tested	89.22;89;126.73;91.07;103.02	98.92;124.92;73.86;93.62	No	0.27083	1.2065	0.136548	0.342936	Tested	109.06;112.88;113.18;139.82	98.92;124.92;73.86;93.62	No	-0.350724	-1.2752	0.0316405	0.148598	Tested	89.22;89;126.73;91.07;103.02	104.85;121.37;144.29;135.94	No	-0.0916357	-1.06558	0.586937	0.841894	Tested	109.06;112.88;113.18;139.82	104.85;121.37;144.29;135.94	No	0.259088	1.19672	0.11616	1	Tested
Solyc06g066690.3	maker_ITAG	protein_coding	6:42022414-42025181	0.328226	-0.108067	-1.07778	0.57007	NA	Low_Counts	0;0;0;0	0;4.46;0;0	No	-0.101248	-1.0727	0.612786	NA	Low_Counts	0;0;0;0;0	0;4.46;0;0	No	-0.0703815	-1.04999	0.711462	NA	Low_Counts	0;0;0;1.12	0;4.46;0;0	No	0	-1	1	NA	Low_Counts	0;0;0;0;0	0;0;0;0	No	0.0376852	1.02647	0.843001	NA	Low_Counts	0;0;0;1.12	0;0;0;0	No	0.0308666	1.02163	0.877381	1	Low_Counts
Solyc11g070020.2	maker_ITAG	protein_coding	11:54875200-54884540	1.53554	0.121763	1.08806	0.778353	0.877838	Low_Counts	1.56;0;4.81;0.8	0;4.46;0;1.77	No	0.0303324	1.02125	0.944639	NA	Low_Counts	3.8;1.02;1.33;0.97;0	0;4.46;0;1.77	No	0.00793299	1.00551	0.985293	NA	Low_Counts	0;1.89;1.45;2.24	0;4.46;0;1.77	No	-0.0914307	-1.06543	0.838996	0.935574	Low_Counts	3.8;1.02;1.33;0.97;0	1.56;0;4.81;0.8	No	-0.11383	-1.0821	0.797539	NA	Low_Counts	0;1.89;1.45;2.24	1.56;0;4.81;0.8	No	-0.0223994	-1.01565	0.960106	1	Low_Counts
Solyc02g085630.3	maker_ITAG	protein_coding	2:49100264-49102635	2.45072	0.885868	1.84788	0.0544476	0.145632	Low_Counts	3.91;3.19;8.02;4.8	1.06;0;3.08;0	No	0.371051	1.29329	0.420806	NA	Low_Counts	1.9;2.05;1.33;4.84;2.43	1.06;0;3.08;0	No	0.042201	1.02968	0.926489	NA	Low_Counts	0;5.04;0;0	1.06;0;3.08;0	No	-0.514817	-1.42881	0.27295	0.55858	Low_Counts	1.9;2.05;1.33;4.84;2.43	3.91;3.19;8.02;4.8	No	-0.843667	-1.79461	0.0711743	NA	Low_Counts	0;5.04;0;0	3.91;3.19;8.02;4.8	No	-0.32885	-1.25601	0.481942	1	Low_Counts
Solyc11g009000.2	maker_ITAG	protein_coding	11:3150939-3158975	0.813369	0.113627	1.08194	0.780192	NA	Low_Counts	0;0.64;1.6;0.8	0;0;1.54;0	No	0.189422	1.14031	0.646776	NA	Low_Counts	1.27;0;1.33;1.94;0	0;0;1.54;0	No	0.330647	1.25758	0.417578	NA	Low_Counts	0.97;1.89;0.73;1.12	0;0;1.54;0	No	0.0757955	1.05394	0.860706	NA	Low_Counts	1.27;0;1.33;1.94;0	0;0.64;1.6;0.8	No	0.21702	1.16233	0.610719	NA	Low_Counts	0.97;1.89;0.73;1.12	0;0.64;1.6;0.8	No	0.141224	1.10284	0.744117	1	Low_Counts
Solyc06g071120.3	maker_ITAG	protein_coding	6:43848859-43860989	32.5513	0.561841	1.47615	0.0875932	0.207603	Tested	52.42;37.69;20.84;31.99	43.61;15.61;15.39;12.36	No	0.409964	1.32865	0.203256	0.444735	Tested	33.54;43.99;10.67;22.28;38.94	43.61;15.61;15.39;12.36	No	0.848624	1.80078	0.00972045	0.062323	Tested	53.56;43.51;47.89;29.08	43.61;15.61;15.39;12.36	No	-0.151878	-1.11101	0.61327	0.823834	Tested	33.54;43.99;10.67;22.28;38.94	52.42;37.69;20.84;31.99	No	0.286782	1.21992	0.350886	0.684435	Tested	53.56;43.51;47.89;29.08	52.42;37.69;20.84;31.99	No	0.43866	1.35534	0.143263	1	Tested
Solyc07g043560.3	maker_ITAG	protein_coding	7:57584512-57593345	19.9045	0.0839822	1.05994	0.791675	0.886283	Tested	25.04;29.38;15.23;17.59	28.72;8.92;13.85;26.5	No	-0.0125274	-1.00872	0.968032	0.986724	Tested	25.31;16.37;10.67;21.31;22.71	28.72;8.92;13.85;26.5	No	-0.0740114	-1.05264	0.818252	0.914218	Tested	22.4;20.18;17.41;16.78	28.72;8.92;13.85;26.5	No	-0.0965096	-1.06918	0.740085	0.891924	Tested	25.31;16.37;10.67;21.31;22.71	25.04;29.38;15.23;17.59	No	-0.157994	-1.11573	0.60043	0.849279	Tested	22.4;20.18;17.41;16.78	25.04;29.38;15.23;17.59	No	-0.061484	-1.04354	0.83531	1	Tested
Solyc03g079980.2	maker_ITAG	protein_coding	3:53317326-53319046	0.179585	0.0462671	1.03259	0.807883	NA	Low_Counts	0;1.28;0.8;0	0;0;0;0	No	0	-1	1	NA	Low_Counts	0;0;0;0;0	0;0;0;0	No	-0.008648	-1.00601	0.963749	NA	Low_Counts	0.97;0;0;0	0;0;0;0	No	-0.0874326	-1.06248	0.662081	NA	Low_Counts	0;0;0;0;0	0;1.28;0.8;0	No	-0.0549151	-1.0388	0.772881	NA	Low_Counts	0.97;0;0;0	0;1.28;0.8;0	No	0.0325175	1.0228	0.870879	1	Low_Counts
Solyc04g074560.1	maker_ITAG	protein_coding	4:60623849-60624397	240.284	-0.297721	-1.2292	0.0272737	0.0868646	Tested	237.87;256.15;188.38;211.91	308.45;287.75;280.06;224.33	No	-0.169704	-1.12483	0.190747	0.429447	Tested	244.87;265.99;214.78;244.14;238.49	308.45;287.75;280.06;224.33	No	-0.307412	-1.23749	0.0234773	0.112044	Tested	197.68;237.75;243.78;202.45	308.45;287.75;280.06;224.33	No	0.128017	1.09279	0.305661	0.591241	Tested	244.87;265.99;214.78;244.14;238.49	237.87;256.15;188.38;211.91	No	-0.00969094	-1.00674	0.941113	0.98284	Tested	197.68;237.75;243.78;202.45	237.87;256.15;188.38;211.91	No	-0.137708	-1.10016	0.273969	1	Tested
Solyc10g050063.1	maker_ITAG	protein_coding	10:47614504-47617603	0	NA	NA	NA	NA	All_Zero	0;0;0;0	0;0;0;0	No	NA	NA	NA	NA	All_Zero	0;0;0;0;0	0;0;0;0	No	NA	NA	NA	NA	All_Zero	0;0;0;0	0;0;0;0	No	NA	NA	NA	NA	All_Zero	0;0;0;0;0	0;0;0;0	No	NA	NA	NA	NA	All_Zero	0;0;0;0	0;0;0;0	No	NA	NA	NA	NA	All_Zero
Solyc04g009780.1	maker_ITAG	protein_coding	4:3087743-3088603	4.23061	0.54607	1.4601	0.236903	0.415048	Tested	2.35;0.64;19.24;0.8	3.19;0;3.08;0	No	0.465888	1.38117	0.314931	NA	Low_Counts	1.9;8.18;2.67;5.81;4.06	3.19;0;3.08;0	No	0.434127	1.35109	0.346471	NA	Low_Counts	0;0.63;13.79;5.59	3.19;0;3.08;0	No	-0.0801826	-1.05715	0.864156	0.946737	Tested	1.9;8.18;2.67;5.81;4.06	2.35;0.64;19.24;0.8	No	-0.111943	-1.08068	0.810567	0.939006	Tested	0;0.63;13.79;5.59	2.35;0.64;19.24;0.8	No	-0.0317606	-1.02226	0.945927	1	Tested
Solyc01g110380.3	maker_ITAG	protein_coding	1:97014372-97021305	8.98035	1.00628	2.00873	0.0214612	0.0724172	Tested	12.52;14.69;15.23;18.39	4.25;15.61;4.62;0	No	0.195577	1.14518	0.654322	NA	Low_Counts	9.49;6.14;1.33;15.5;2.43	4.25;15.61;4.62;0	No	0.30509	1.2355	0.490871	0.710973	Tested	10.71;8.83;5.08;7.83	4.25;15.61;4.62;0	No	-0.810705	-1.75407	0.0512258	0.205612	Tested	9.49;6.14;1.33;15.5;2.43	12.52;14.69;15.23;18.39	No	-0.701192	-1.62585	0.0978165	0.362943	Tested	10.71;8.83;5.08;7.83	12.52;14.69;15.23;18.39	No	0.109513	1.07886	0.795546	1	Tested
Solyc09g015155.1	maker_ITAG	protein_coding	9:8147666-8148619	198.96	-0.360323	-1.28371	0.0473143	0.130694	Tested	153.36;160.97;214.03;209.51	158.48;202.99;306.22;316.19	No	-0.500438	-1.41464	0.00423329	0.0407316	Tested	124.65;121.74;305.49;189.89;155.75	158.48;202.99;306.22;316.19	Down	-0.329767	-1.25681	0.0703292	0.228531	Tested	161.65;145.04;214.76;241.6	158.48;202.99;306.22;316.19	No	-0.140115	-1.10199	0.413552	0.690704	Tested	124.65;121.74;305.49;189.89;155.75	153.36;160.97;214.03;209.51	No	0.0305563	1.02141	0.864237	0.958287	Tested	161.65;145.04;214.76;241.6	153.36;160.97;214.03;209.51	No	0.170671	1.12558	0.32092	1	Tested
Solyc04g077460.3	maker_ITAG	protein_coding	4:62455077-62460235	5.38988	-1.03321	-2.04657	0.0211394	0.0716338	Tested	3.13;0.64;5.61;0.8	6.38;4.46;13.85;5.3	No	-0.0529252	-1.03737	0.902387	NA	Low_Counts	6.96;6.14;6.67;5.81;8.92	6.38;4.46;13.85;5.3	No	-0.565667	-1.48007	0.203147	NA	Low_Counts	6.82;3.15;3.63;3.36	6.38;4.46;13.85;5.3	No	0.980283	1.97285	0.0228772	0.117775	Tested	6.96;6.14;6.67;5.81;8.92	3.13;0.64;5.61;0.8	No	0.467541	1.38275	0.2922	0.631468	Low_Counts	6.82;3.15;3.63;3.36	3.13;0.64;5.61;0.8	No	-0.512741	-1.42676	0.228851	1	Tested
Solyc08g005497.1	maker_ITAG	protein_coding	8:373582-374821	0.215709	-0.0623832	-1.04419	0.775825	NA	Low_Counts	0;0.64;0;0	1.06;0;0;0	No	-0.055741	-1.03939	0.808423	NA	Low_Counts	0;0;1.33;0;0	1.06;0;0;0	No	-0.0532028	-1.03757	0.808115	NA	Low_Counts	0;0.63;0;0	1.06;0;0;0	No	0.00664213	1.00461	0.976951	NA	Low_Counts	0;0;1.33;0;0	0;0.64;0;0	No	0.00918034	1.00638	0.966574	NA	Low_Counts	0;0.63;0;0	0;0.64;0;0	No	0.00253821	1.00176	0.991191	1	Low_Counts
Solyc11g065910.1	maker_ITAG	protein_coding	11:51785878-51787182	0	NA	NA	NA	NA	All_Zero	0;0;0;0	0;0;0;0	No	NA	NA	NA	NA	All_Zero	0;0;0;0;0	0;0;0;0	No	NA	NA	NA	NA	All_Zero	0;0;0;0	0;0;0;0	No	NA	NA	NA	NA	All_Zero	0;0;0;0;0	0;0;0;0	No	NA	NA	NA	NA	All_Zero	0;0;0;0	0;0;0;0	No	NA	NA	NA	NA	All_Zero
Solyc09g011680.1	maker_ITAG	protein_coding	9:4943339-4943953	0	NA	NA	NA	NA	All_Zero	0;0;0;0	0;0;0;0	No	NA	NA	NA	NA	All_Zero	0;0;0;0;0	0;0;0;0	No	NA	NA	NA	NA	All_Zero	0;0;0;0	0;0;0;0	No	NA	NA	NA	NA	All_Zero	0;0;0;0;0	0;0;0;0	No	NA	NA	NA	NA	All_Zero	0;0;0;0	0;0;0;0	No	NA	NA	NA	NA	All_Zero
Solyc10g012170.3	maker_ITAG	protein_coding	10:4504656-4511135	18.7279	0.187523	1.13881	0.559351	0.721171	Tested	27.39;25.55;12.02;16.79	25.53;35.69;4.62;8.83	No	0.313899	1.24306	0.317951	0.567757	Tested	30.37;20.46;16.01;17.44;19.47	25.53;35.69;4.62;8.83	No	-0.210434	-1.15704	0.522789	0.734814	Tested	16.55;18.92;13.79;8.95	25.53;35.69;4.62;8.83	No	0.126377	1.09155	0.660525	0.850072	Tested	30.37;20.46;16.01;17.44;19.47	27.39;25.55;12.02;16.79	No	-0.397957	-1.31764	0.192288	0.519149	Tested	16.55;18.92;13.79;8.95	27.39;25.55;12.02;16.79	No	-0.524334	-1.43827	0.0780857	1	Tested
Solyc12g038510.2	maker_ITAG	protein_coding	12:51383936-51396464	0	NA	NA	NA	NA	All_Zero	0;0;0;0	0;0;0;0	No	NA	NA	NA	NA	All_Zero	0;0;0;0;0	0;0;0;0	No	NA	NA	NA	NA	All_Zero	0;0;0;0	0;0;0;0	No	NA	NA	NA	NA	All_Zero	0;0;0;0;0	0;0;0;0	No	NA	NA	NA	NA	All_Zero	0;0;0;0	0;0;0;0	No	NA	NA	NA	NA	All_Zero
Solyc03g078310.1	maker_ITAG	protein_coding	3:51780938-51781658	0.514502	0.20146	1.14986	0.499867	NA	Low_Counts	0;3.83;0;0	0;0;0;0	No	0.0871782	1.06229	0.77705	NA	Low_Counts	0.63;2.05;0;0;0	0;0;0;0	No	0.0930506	1.06662	0.753748	NA	Low_Counts	0.97;1.26;0;0	0;0;0;0	No	-0.114282	-1.08244	0.715842	NA	Low_Counts	0.63;2.05;0;0;0	0;3.83;0;0	No	-0.10841	-1.07804	0.72008	NA	Low_Counts	0.97;1.26;0;0	0;3.83;0;0	No	0.0058724	1.00408	0.984977	1	Low_Counts
Solyc01g096090.3	maker_ITAG	protein_coding	1:87068736-87078039	413.105	-0.520895	-1.43484	0.001575	0.00894298	Tested	284.03;349.41;423.24;409.42	386.09;597.82;563.19;581.15	Down	-0.402969	-1.32223	0.010574	0.0749732	Tested	371.42;380.57;510.93;423.37;335.02	386.09;597.82;563.19;581.15	No	-0.579228	-1.49405	0.000459507	0.00704022	Tested	357.38;266.75;348.99;433.99	386.09;597.82;563.19;581.15	Down	0.117925	1.08517	0.449939	0.71938	Tested	371.42;380.57;510.93;423.37;335.02	284.03;349.41;423.24;409.42	No	-0.0583329	-1.04126	0.721837	0.90582	Tested	357.38;266.75;348.99;433.99	284.03;349.41;423.24;409.42	No	-0.176258	-1.12995	0.260495	1	Tested
Solyc09g059500.3	maker_ITAG	protein_coding	9:54804890-54815668	138.872	-0.0237381	-1.01659	0.911888	0.953493	Tested	126.76;113.7;150.7;193.52	141.46;151.68;201.58;93.62	No	0.0370325	1.026	0.857532	0.939995	Tested	134.78;178.01;178.76;152.1;122.49	141.46;151.68;201.58;93.62	No	-0.465856	-1.38114	0.0319814	0.137005	Tested	88.61;98.38;101.58;133.1	141.46;151.68;201.58;93.62	No	0.0607707	1.04302	0.761574	0.902086	Tested	134.78;178.01;178.76;152.1;122.49	126.76;113.7;150.7;193.52	No	-0.442118	-1.3586	0.0366374	0.200268	Tested	88.61;98.38;101.58;133.1	126.76;113.7;150.7;193.52	No	-0.502889	-1.41705	0.0133425	1	Tested
Solyc05g024170.1	maker_ITAG	protein_coding	5:30605127-30605753	0	NA	NA	NA	NA	All_Zero	0;0;0;0	0;0;0;0	No	NA	NA	NA	NA	All_Zero	0;0;0;0;0	0;0;0;0	No	NA	NA	NA	NA	All_Zero	0;0;0;0	0;0;0;0	No	NA	NA	NA	NA	All_Zero	0;0;0;0;0	0;0;0;0	No	NA	NA	NA	NA	All_Zero	0;0;0;0	0;0;0;0	No	NA	NA	NA	NA	All_Zero
Solyc08g015630.3	maker_ITAG	protein_coding	8:4885340-4894968	7.22111	-0.0673238	-1.04777	0.876334	0.933662	Tested	7.82;7.03;5.61;7.2	6.38;8.92;9.23;5.3	No	-0.154386	-1.11295	0.71815	NA	Low_Counts	4.43;9.21;2.67;0.97;13.79	6.38;8.92;9.23;5.3	No	0.139695	1.10167	0.746569	0.87431	Tested	9.74;8.2;5.08;11.19	6.38;8.92;9.23;5.3	No	-0.0870618	-1.0622	0.833292	0.932753	Tested	4.43;9.21;2.67;0.97;13.79	7.82;7.03;5.61;7.2	No	0.207019	1.1543	0.621133	0.861029	Tested	9.74;8.2;5.08;11.19	7.82;7.03;5.61;7.2	No	0.294081	1.2261	0.476645	1	Tested
Solyc03g025255.1	maker_ITAG	protein_coding	3:2725371-2727193	0.254443	0.101157	1.07263	0.608233	NA	Low_Counts	0;2.56;0.8;0	0;0;0;0	No	-0.0131256	-1.00914	0.949512	NA	Low_Counts	0;0;0;0.97;0	0;0;0;0	No	0	-1	1	NA	Low_Counts	0;0;0;0	0;0;0;0	No	-0.114282	-1.08244	0.581774	NA	Low_Counts	0;0;0;0.97;0	0;2.56;0.8;0	No	-0.142659	-1.10394	0.46994	NA	Low_Counts	0;0;0;0	0;2.56;0.8;0	No	-0.0283766	-1.01986	0.891163	1	Low_Counts
Solyc01g110847.1	maker_ITAG	protein_coding	1:97282789-97283397	0.448293	-0.1404	-1.10221	0.582298	NA	Low_Counts	0.78;0;0;0	0;2.23;1.54;0	No	-0.0221176	-1.01545	0.934033	NA	Low_Counts	0;3.07;0;0;0	0;2.23;1.54;0	No	-0.185713	-1.13738	0.466811	NA	Low_Counts	0;0;0;0	0;2.23;1.54;0	No	0.118283	1.08544	0.658521	NA	Low_Counts	0;3.07;0;0;0	0.78;0;0;0	No	-0.0453128	-1.03191	0.859302	NA	Low_Counts	0;0;0;0	0.78;0;0;0	No	-0.163596	-1.12008	0.540953	1	Low_Counts
Solyc05g005350.2	maker_ITAG	protein_coding	5:281753-284079	0.103906	-0.0771999	-1.05497	0.684943	NA	Low_Counts	0;0;0;0	0;0;0;1.77	No	-0.0670797	-1.04759	0.737395	NA	Low_Counts	0;0;0;0;0	0;0;0;1.77	No	-0.0703815	-1.04999	0.711462	NA	Low_Counts	0;0;0;0	0;0;0;1.77	No	0	-1	1	NA	Low_Counts	0;0;0;0;0	0;0;0;0	No	0	-1	1	NA	Low_Counts	0;0;0;0	0;0;0;0	No	0	-1	1	1	Low_Counts
Solyc03g095225.1	maker_ITAG	protein_coding	3:57616920-57616925	0	NA	NA	NA	NA	All_Zero	0;0;0;0	0;0;0;0	No	NA	NA	NA	NA	All_Zero	0;0;0;0;0	0;0;0;0	No	NA	NA	NA	NA	All_Zero	0;0;0;0	0;0;0;0	No	NA	NA	NA	NA	All_Zero	0;0;0;0;0	0;0;0;0	No	NA	NA	NA	NA	All_Zero	0;0;0;0	0;0;0;0	No	NA	NA	NA	NA	All_Zero
Solyc02g093430.3	maker_ITAG	protein_coding	2:54930272-54939926	16.6788	0.306959	1.2371	0.397684	0.581915	Tested	7.82;8.3;24.85;15.19	12.76;6.69;13.85;5.3	No	0.49601	1.41031	0.160636	0.388541	Tested	14.55;18.41;22.68;14.53;11.36	12.76;6.69;13.85;5.3	No	1.14938	2.21819	0.0012396	0.0145456	Tested	25.32;20.18;32.65;29.08	12.76;6.69;13.85;5.3	Up	0.18905	1.14001	0.558502	0.792353	Tested	14.55;18.41;22.68;14.53;11.36	7.82;8.3;24.85;15.19	No	0.842425	1.79306	0.00972215	0.0804455	Tested	25.32;20.18;32.65;29.08	7.82;8.3;24.85;15.19	No	0.653375	1.57284	0.0375689	1	Tested
Solyc01g044303.1	maker_ITAG	protein_coding	1:43091625-43092603	0	NA	NA	NA	NA	All_Zero	0;0;0;0	0;0;0;0	No	NA	NA	NA	NA	All_Zero	0;0;0;0;0	0;0;0;0	No	NA	NA	NA	NA	All_Zero	0;0;0;0	0;0;0;0	No	NA	NA	NA	NA	All_Zero	0;0;0;0;0	0;0;0;0	No	NA	NA	NA	NA	All_Zero	0;0;0;0	0;0;0;0	No	NA	NA	NA	NA	All_Zero
Solyc12g096970.2	maker_ITAG	protein_coding	12:66646928-66650830	0	NA	NA	NA	NA	All_Zero	0;0;0;0	0;0;0;0	No	NA	NA	NA	NA	All_Zero	0;0;0;0;0	0;0;0;0	No	NA	NA	NA	NA	All_Zero	0;0;0;0	0;0;0;0	No	NA	NA	NA	NA	All_Zero	0;0;0;0;0	0;0;0;0	No	NA	NA	NA	NA	All_Zero	0;0;0;0	0;0;0;0	No	NA	NA	NA	NA	All_Zero
Solyc02g069600.3	maker_ITAG	protein_coding	2:40006048-40013734	73.8814	0.173137	1.12751	0.366106	0.553328	Tested	87.64;76.65;80.16;85.56	75.52;80.3;80.02;54.76	No	-0.155829	-1.11406	0.409808	0.649557	Tested	68.97;66.5;57.36;54.25;76.25	75.52;80.3;80.02;54.76	No	0.0987167	1.07082	0.609943	0.792444	Tested	68.16;71.26;94.32;78.3	75.52;80.3;80.02;54.76	No	-0.328966	-1.25611	0.0581783	0.22391	Tested	68.97;66.5;57.36;54.25;76.25	87.64;76.65;80.16;85.56	No	-0.0744207	-1.05294	0.676812	0.887387	Tested	68.16;71.26;94.32;78.3	87.64;76.65;80.16;85.56	No	0.254545	1.19296	0.147734	1	Tested
Solyc08g079760.3	maker_ITAG	protein_coding	8:63364139-63374547	4.34164	0.479636	1.39439	0.29504	0.48079	Tested	8.61;5.75;4.01;4.8	1.06;11.15;0;3.53	No	-0.158914	-1.11645	0.729507	NA	Low_Counts	3.16;5.12;2.67;2.91;0.81	1.06;11.15;0;3.53	No	0.384978	1.30584	0.402384	NA	Low_Counts	2.92;6.31;6.53;4.47	1.06;11.15;0;3.53	No	-0.63855	-1.55676	0.151737	0.403799	Tested	3.16;5.12;2.67;2.91;0.81	8.61;5.75;4.01;4.8	No	-0.0946581	-1.06781	0.831783	0.945252	Tested	2.92;6.31;6.53;4.47	8.61;5.75;4.01;4.8	No	0.543892	1.4579	0.224476	1	Tested
Solyc01g087620.3	maker_ITAG	protein_coding	1:82453761-82464334	771.962	-0.136965	-1.09959	0.409921	0.593489	Tested	846.62;779.95;718.23;738.08	614.77;914.57;855.56;1031.58	No	-0.141416	-1.10299	0.373621	0.617911	Tested	732.09;861.39;888.46;687.85;687.07	614.77;914.57;855.56;1031.58	No	-0.291803	-1.22417	0.0798055	0.247053	Tested	720.6;600.98;589.87;855.67	614.77;914.57;855.56;1031.58	No	-0.00445126	-1.00309	0.977463	0.991339	Tested	732.09;861.39;888.46;687.85;687.07	846.62;779.95;718.23;738.08	No	-0.154838	-1.1133	0.348778	0.682733	Tested	720.6;600.98;589.87;855.67	846.62;779.95;718.23;738.08	No	-0.150387	-1.10987	0.341037	1	Tested
Solyc09g072750.2	maker_ITAG	protein_coding	9:65805716-65806759	258.755	-0.87383	-1.83252	0.000233161	0.00177527	Tested	109.54;189.08;214.03;223.1	214.85;281.06;526.26;434.54	Down	-0.519291	-1.43325	0.0221576	0.118053	Tested	154.39;203.58;450.9;309.05;163.05	214.85;281.06;526.26;434.54	No	-0.574872	-1.48955	0.0153633	0.0850737	Tested	155.81;206.21;281.51;281.87	214.85;281.06;526.26;434.54	No	0.354539	1.27858	0.11721	0.346471	Tested	154.39;203.58;450.9;309.05;163.05	109.54;189.08;214.03;223.1	No	0.298958	1.23026	0.206227	0.536778	Tested	155.81;206.21;281.51;281.87	109.54;189.08;214.03;223.1	No	-0.0555809	-1.03928	0.805768	1	Tested
Solyc02g067000.2	maker_ITAG	protein_coding	2:37811056-37816737	1.65338	0.309076	1.23891	0.449524	0.629213	Low_Counts	3.13;2.56;3.21;2.4	0;0;6.16;0	No	-0.127749	-1.09259	0.757386	NA	Low_Counts	0;0;0;0;5.68	0;0;6.16;0	No	-0.0643074	-1.04558	0.873815	NA	Low_Counts	0;0.63;4.35;0	0;0;6.16;0	No	-0.436825	-1.35362	0.305961	0.591502	Low_Counts	0;0;0;0;5.68	3.13;2.56;3.21;2.4	No	-0.373384	-1.29539	0.371808	NA	Low_Counts	0;0.63;4.35;0	3.13;2.56;3.21;2.4	No	0.0634411	1.04496	0.880741	1	Low_Counts
Solyc03g013140.1	maker_ITAG	protein_coding	3:48772287-48774264	0	NA	NA	NA	NA	All_Zero	0;0;0;0	0;0;0;0	No	NA	NA	NA	NA	All_Zero	0;0;0;0;0	0;0;0;0	No	NA	NA	NA	NA	All_Zero	0;0;0;0	0;0;0;0	No	NA	NA	NA	NA	All_Zero	0;0;0;0;0	0;0;0;0	No	NA	NA	NA	NA	All_Zero	0;0;0;0	0;0;0;0	No	NA	NA	NA	NA	All_Zero
Solyc02g092040.1	maker_ITAG	protein_coding	2:53886811-53887914	19.0515	-0.458558	-1.37417	0.176816	0.339946	Tested	9.39;14.05;19.24;10.4	11.7;17.85;18.47;31.8	No	0.116113	1.08381	0.720384	0.869829	Tested	22.15;15.35;25.35;25.19;19.47	11.7;17.85;18.47;31.8	No	0.131239	1.09523	0.694365	0.844745	Tested	10.71;28.38;25.39;19.01	11.7;17.85;18.47;31.8	No	0.574671	1.48934	0.0654311	0.241417	Tested	22.15;15.35;25.35;25.19;19.47	9.39;14.05;19.24;10.4	No	0.589796	1.50503	0.0671278	0.290726	Tested	10.71;28.38;25.39;19.01	9.39;14.05;19.24;10.4	No	0.0151253	1.01054	0.96051	1	Tested
Solyc07g054580.3	maker_ITAG	protein_coding	7:62981424-62985590	2.7292	-0.721319	-1.64869	0.123401	0.265867	Low_Counts	3.13;2.56;1.6;1.6	12.76;0;3.08;3.53	No	-0.630017	-1.54758	0.176448	NA	Low_Counts	3.16;2.05;1.33;1.94;3.24	12.76;0;3.08;3.53	No	-0.932126	-1.90809	0.0470343	NA	Low_Counts	1.95;1.89;1.45;1.12	12.76;0;3.08;3.53	No	0.0913015	1.06533	0.844118	0.937584	Low_Counts	3.16;2.05;1.33;1.94;3.24	3.13;2.56;1.6;1.6	No	-0.210808	-1.15734	0.652533	NA	Low_Counts	1.95;1.89;1.45;1.12	3.13;2.56;1.6;1.6	No	-0.302109	-1.23295	0.516836	1	Low_Counts
Solyc03g083785.1	maker_ITAG	protein_coding	3:55141683-55145864	0	NA	NA	NA	NA	All_Zero	0;0;0;0	0;0;0;0	No	NA	NA	NA	NA	All_Zero	0;0;0;0;0	0;0;0;0	No	NA	NA	NA	NA	All_Zero	0;0;0;0	0;0;0;0	No	NA	NA	NA	NA	All_Zero	0;0;0;0;0	0;0;0;0	No	NA	NA	NA	NA	All_Zero	0;0;0;0	0;0;0;0	No	NA	NA	NA	NA	All_Zero
ENSRNA050028418	Ensembl_Plants	tRNA	5:62965859-62965939	0	NA	NA	NA	NA	All_Zero	0;0;0;0	0;0;0;0	No	NA	NA	NA	NA	All_Zero	0;0;0;0;0	0;0;0;0	No	NA	NA	NA	NA	All_Zero	0;0;0;0	0;0;0;0	No	NA	NA	NA	NA	All_Zero	0;0;0;0;0	0;0;0;0	No	NA	NA	NA	NA	All_Zero	0;0;0;0	0;0;0;0	No	NA	NA	NA	NA	All_Zero
Solyc11g021070.2	maker_ITAG	protein_coding	11:13383658-13384508	0.997653	-0.0609439	-1.04315	0.87811	NA	Low_Counts	1.56;0;0;0	0;0;1.54;0	No	0.477536	1.39236	0.243958	NA	Low_Counts	0.63;0;0;3.88;4.06	0;0;1.54;0	No	0.308444	1.23837	0.440537	NA	Low_Counts	0.97;0.63;1.45;2.24	0;0;1.54;0	No	0.538479	1.45244	0.205427	NA	Low_Counts	0.63;0;0;3.88;4.06	1.56;0;0;0	No	0.369388	1.2918	0.373514	NA	Low_Counts	0.97;0.63;1.45;2.24	1.56;0;0;0	No	-0.169091	-1.12435	0.69268	1	Low_Counts
Solyc11g006190.2	maker_ITAG	protein_coding	11:933547-941487	161.305	-0.557043	-1.47125	0.000714164	0.00460896	Tested	117.37;129.67;153.11;142.34	138.27;176.22;229.28;284.39	Down	-0.461847	-1.3773	0.0034901	0.0360002	Tested	122.12;147.32;185.43;147.26;147.63	138.27;176.22;229.28;284.39	Down	-0.384156	-1.3051	0.0196217	0.0990126	Tested	135.36;126.12;156.72;203.57	138.27;176.22;229.28;284.39	No	0.0951963	1.06821	0.537545	0.780849	Tested	122.12;147.32;185.43;147.26;147.63	117.37;129.67;153.11;142.34	No	0.172887	1.12731	0.282987	0.623007	Tested	135.36;126.12;156.72;203.57	117.37;129.67;153.11;142.34	No	0.0776911	1.05533	0.614914	1	Tested
Solyc02g049104.1	maker_ITAG	protein_coding	2:3957408-3958195	0	NA	NA	NA	NA	All_Zero	0;0;0;0	0;0;0;0	No	NA	NA	NA	NA	All_Zero	0;0;0;0;0	0;0;0;0	No	NA	NA	NA	NA	All_Zero	0;0;0;0	0;0;0;0	No	NA	NA	NA	NA	All_Zero	0;0;0;0;0	0;0;0;0	No	NA	NA	NA	NA	All_Zero	0;0;0;0	0;0;0;0	No	NA	NA	NA	NA	All_Zero
ENSRNA050028411	Ensembl_Plants	tRNA	5:60654461-60654546	0	NA	NA	NA	NA	All_Zero	0;0;0;0	0;0;0;0	No	NA	NA	NA	NA	All_Zero	0;0;0;0;0	0;0;0;0	No	NA	NA	NA	NA	All_Zero	0;0;0;0	0;0;0;0	No	NA	NA	NA	NA	All_Zero	0;0;0;0;0	0;0;0;0	No	NA	NA	NA	NA	All_Zero	0;0;0;0	0;0;0;0	No	NA	NA	NA	NA	All_Zero
ENSRNA050028416	Ensembl_Plants	tRNA	5:60786025-60786108	0	NA	NA	NA	NA	All_Zero	0;0;0;0	0;0;0;0	No	NA	NA	NA	NA	All_Zero	0;0;0;0;0	0;0;0;0	No	NA	NA	NA	NA	All_Zero	0;0;0;0	0;0;0;0	No	NA	NA	NA	NA	All_Zero	0;0;0;0;0	0;0;0;0	No	NA	NA	NA	NA	All_Zero	0;0;0;0	0;0;0;0	No	NA	NA	NA	NA	All_Zero
Solyc09g009570.2	maker_ITAG	protein_coding	9:2988351-2993361	0.665093	0.32231	1.25033	0.376269	NA	Low_Counts	1.56;2.56;0;0	0;0;0;0	No	-0.0841906	-1.06009	0.818755	NA	Low_Counts	0.63;0;0;0;0	0;0;0;0	No	0.532378	1.44631	0.144367	NA	Low_Counts	0.97;1.89;1.45;2.24	0;0;0;0	No	-0.4065	-1.32547	0.286302	NA	Low_Counts	0.63;0;0;0;0	1.56;2.56;0;0	No	0.210068	1.15674	0.578905	NA	Low_Counts	0.97;1.89;1.45;2.24	1.56;2.56;0;0	No	0.616568	1.53322	0.106227	1	Low_Counts
ENSRNA050028414	Ensembl_Plants	tRNA	5:60785863-60785933	0	NA	NA	NA	NA	All_Zero	0;0;0;0	0;0;0;0	No	NA	NA	NA	NA	All_Zero	0;0;0;0;0	0;0;0;0	No	NA	NA	NA	NA	All_Zero	0;0;0;0	0;0;0;0	No	NA	NA	NA	NA	All_Zero	0;0;0;0;0	0;0;0;0	No	NA	NA	NA	NA	All_Zero	0;0;0;0	0;0;0;0	No	NA	NA	NA	NA	All_Zero
Solyc08g008360.2	maker_ITAG	protein_coding	8:2779299-2781313	0.566624	0.232788	1.1751	0.422221	NA	Low_Counts	0;1.28;0;3.2	0;0;0;0	No	0.165272	1.12138	0.581308	NA	Low_Counts	0;3.07;0;0.97;0	0;0;0;0	No	0.0100868	1.00702	0.971967	NA	Low_Counts	0;0;0;1.12	0;0;0;0	No	-0.0675156	-1.04791	0.825686	NA	Low_Counts	0;3.07;0;0.97;0	0;1.28;0;3.2	No	-0.222701	-1.16692	0.448186	NA	Low_Counts	0;0;0;1.12	0;1.28;0;3.2	No	-0.155185	-1.11356	0.608973	1	Low_Counts
Solyc08g080170.3	maker_ITAG	protein_coding	8:63611307-63615641	167.745	0.985048	1.97938	0.000168822	0.00134385	Tested	175.27;305.98;186.77;109.55	104.23;98.15;67.71;95.39	Up	0.960199	1.94558	0.000142634	0.00391886	Tested	166.41;141.18;277.48;205.39;141.14	104.23;98.15;67.71;95.39	Up	0.992896	1.99018	0.00015294	0.00317141	Tested	188.91;218.2;159.62;210.28	104.23;98.15;67.71;95.39	Up	-0.0248486	-1.01737	0.918453	0.969339	Tested	166.41;141.18;277.48;205.39;141.14	175.27;305.98;186.77;109.55	No	0.00784777	1.00545	0.975259	0.99131	Tested	188.91;218.2;159.62;210.28	175.27;305.98;186.77;109.55	No	0.0326963	1.02292	0.893017	1	Tested
Solyc02g080420.3	maker_ITAG	protein_coding	2:45199359-45205879	89.1431	-0.270922	-1.20658	0.263128	0.445125	Tested	75.12;87.51;108.22;83.96	60.63;109.3;149.26;134.25	No	-0.509344	-1.4234	0.0298478	0.142276	Tested	62.01;40.92;136.07;106.57;60.03	60.63;109.3;149.26;134.25	No	-0.515193	-1.42919	0.0350327	0.145535	Tested	60.37;62.43;87.07;91.72	60.63;109.3;149.26;134.25	No	-0.238422	-1.1797	0.297605	0.584287	Tested	62.01;40.92;136.07;106.57;60.03	75.12;87.51;108.22;83.96	No	-0.244271	-1.18449	0.306816	0.646765	Tested	60.37;62.43;87.07;91.72	75.12;87.51;108.22;83.96	No	-0.0058488	-1.00406	0.979832	1	Tested
Solyc07g056390.3	maker_ITAG	protein_coding	7:64379173-64385002	10.517	0.251719	1.19062	0.523778	0.692643	Tested	13.3;19.8;8.82;12.79	10.64;8.92;13.85;10.6	No	-0.444184	-1.36054	0.26205	NA	Low_Counts	5.69;6.14;4;8.72;12.17	10.64;8.92;13.85;10.6	No	-0.0139345	-1.00971	0.972167	0.987316	Tested	16.55;8.2;15.24;3.36	10.64;8.92;13.85;10.6	No	-0.695903	-1.6199	0.064348	0.239036	Tested	5.69;6.14;4;8.72;12.17	13.3;19.8;8.82;12.79	No	-0.265653	-1.20218	0.484575	0.779361	Tested	16.55;8.2;15.24;3.36	13.3;19.8;8.82;12.79	No	0.43025	1.34747	0.259322	1	Tested
Solyc10g055240.2	maker_ITAG	protein_coding	10:56455648-56471927	92.6516	0.275593	1.21049	0.288641	0.473776	Tested	117.37;116.26;55.31;65.57	76.58;80.3;73.86;47.69	No	0.405505	1.32455	0.105987	0.305138	Tested	130.35;116.63;36.02;73.63;105.45	76.58;80.3;73.86;47.69	No	0.728389	1.65679	0.00485884	0.0386715	Tested	161.65;96.49;104.48;117.45	76.58;80.3;73.86;47.69	Up	0.129911	1.09423	0.588306	0.810894	Tested	130.35;116.63;36.02;73.63;105.45	117.37;116.26;55.31;65.57	No	0.452795	1.36869	0.0682753	0.293377	Tested	161.65;96.49;104.48;117.45	117.37;116.26;55.31;65.57	No	0.322884	1.25083	0.176292	1	Tested
Solyc11g065135.1	maker_ITAG	protein_coding	11:50770263-50773901	7.89925	-0.90413	-1.87142	0.0286362	0.0899715	Tested	10.17;5.11;4.81;4	12.76;11.15;9.23;21.2	No	-0.756378	-1.68924	0.0619308	NA	Low_Counts	12.02;7.16;5.34;2.91;5.68	12.76;11.15;9.23;21.2	No	-0.987424	-1.98264	0.0178021	0.0931924	Tested	7.79;5.68;1.45;7.83	12.76;11.15;9.23;21.2	No	0.147752	1.10784	0.713387	0.876884	Tested	12.02;7.16;5.34;2.91;5.68	10.17;5.11;4.81;4	No	-0.0832942	-1.05943	0.84056	0.950083	Tested	7.79;5.68;1.45;7.83	10.17;5.11;4.81;4	No	-0.231046	-1.17369	0.569462	1	Tested
Solyc06g070970.3	maker_ITAG	protein_coding	6:43724682-43742460	13.2369	-0.499946	-1.41416	0.17504	0.33766	Tested	11.74;10.86;14.43;4	18.08;11.15;15.39;17.66	No	-0.245276	-1.18532	0.492741	NA	Low_Counts	10.12;9.21;16.01;22.28;8.92	18.08;11.15;15.39;17.66	No	-0.152707	-1.11165	0.676648	0.834621	Tested	9.74;13.87;18.14;13.42	18.08;11.15;15.39;17.66	No	0.25467	1.19306	0.462394	0.72903	Tested	10.12;9.21;16.01;22.28;8.92	11.74;10.86;14.43;4	No	0.347238	1.27212	0.328932	0.666709	Tested	9.74;13.87;18.14;13.42	11.74;10.86;14.43;4	No	0.0925683	1.06627	0.787679	1	Tested
Solyc01g099150.3	maker_ITAG	protein_coding	1:89341068-89343277	0.138081	0.0462671	1.03259	0.807883	NA	Low_Counts	2.35;0;0;0	0;0;0;0	No	0	-1	1	NA	Low_Counts	0;0;0;0;0	0;0;0;0	No	0	-1	1	NA	Low_Counts	0;0;0;0	0;0;0;0	No	-0.0856414	-1.06116	0.668587	NA	Low_Counts	0;0;0;0;0	2.35;0;0;0	No	-0.0857819	-1.06126	0.652112	NA	Low_Counts	0;0;0;0	2.35;0;0;0	No	0	-1	1	1	Low_Counts
Solyc12g007060.1	maker_ITAG	protein_coding	12:1498429-1499475	168.228	-0.504019	-1.41816	0.0316243	0.0969566	Tested	130.67;144.36;152.3;135.94	137.21;169.53;250.82;279.09	No	-0.378028	-1.29956	0.0929558	0.280655	Tested	176.54;152.43;149.41;143.38;159.8	137.21;169.53;250.82;279.09	No	-0.273313	-1.20858	0.243572	0.479755	Tested	151.91;138.74;108.11;279.63	137.21;169.53;250.82;279.09	No	0.12599	1.09126	0.5713	0.800518	Tested	176.54;152.43;149.41;143.38;159.8	130.67;144.36;152.3;135.94	No	0.230706	1.17341	0.320032	0.658549	Tested	151.91;138.74;108.11;279.63	130.67;144.36;152.3;135.94	No	0.104716	1.07528	0.637746	1	Tested
Solyc05g017900.3	maker_ITAG	protein_coding	5:19246178-19256881	0.399844	-0.0483203	-1.03406	0.882519	NA	Low_Counts	0.78;0;0.8;0.8	2.13;0;0;0	No	-0.159899	-1.11721	0.634809	NA	Low_Counts	0.63;1.02;0;0;0	2.13;0;0;0	No	-0.230326	-1.1731	0.477881	NA	Low_Counts	0;0.63;0;0	2.13;0;0;0	No	-0.111579	-1.08041	0.743808	NA	Low_Counts	0.63;1.02;0;0;0	0.78;0;0.8;0.8	No	-0.182006	-1.13446	0.580354	NA	Low_Counts	0;0.63;0;0	0.78;0;0.8;0.8	No	-0.0704274	-1.05003	0.835372	1	Low_Counts
Solyc11g071640.2	maker_ITAG	protein_coding	11:55351145-55356375	54.8173	-0.886309	-1.84844	0.000300317	0.00221058	Tested	49.29;34.49;51.3;28.79	97.85;71.38;73.86;70.66	Down	-0.621634	-1.53862	0.00819722	0.0642631	Tested	38.6;49.11;68.04;50.38;48.67	97.85;71.38;73.86;70.66	No	-0.613726	-1.53021	0.0119781	0.0718737	Tested	38.95;49.82;68.2;42.5	97.85;71.38;73.86;70.66	No	0.264674	1.20136	0.255526	0.539483	Tested	38.6;49.11;68.04;50.38;48.67	49.29;34.49;51.3;28.79	No	0.272583	1.20797	0.259936	0.601309	Tested	38.95;49.82;68.2;42.5	49.29;34.49;51.3;28.79	No	0.00790879	1.0055	0.97278	1	Tested
Solyc02g071300.1	maker_ITAG	protein_coding	2:41353772-41356138	0.97841	0.213054	1.15914	0.603736	NA	Low_Counts	2.35;0.64;0.8;1.6	0;2.23;0;1.77	No	0.16881	1.12413	0.684625	NA	Low_Counts	0.63;0;0;3.88;1.62	0;2.23;0;1.77	No	-0.316346	-1.24517	0.430242	NA	Low_Counts	0;0;0;1.12	0;2.23;0;1.77	No	-0.0442443	-1.03114	0.918942	NA	Low_Counts	0.63;0;0;3.88;1.62	2.35;0.64;0.8;1.6	No	-0.529401	-1.44333	0.207447	NA	Low_Counts	0;0;0;1.12	2.35;0.64;0.8;1.6	No	-0.485156	-1.39974	0.253859	1	Low_Counts
Solyc05g005190.3	maker_ITAG	protein_coding	5:169443-173050	1775.78	-0.532633	-1.44657	9.22517e-05	0.000788645	Tested	1303.57;1330.58;1883.76;1741.65	1748.59;2172.66;2625.16;2563.06	Down	-0.460838	-1.37634	0.000390658	0.00784656	Tested	1416.1;1273.67;2405.25;2010.27;1422.8	1748.59;2172.66;2625.16;2563.06	Down	-0.525225	-1.43916	0.000116898	0.002599	Tested	1348.69;1305.39;1789.19;1847.81	1748.59;2172.66;2625.16;2563.06	Down	0.0717946	1.05102	0.579282	0.804819	Tested	1416.1;1273.67;2405.25;2010.27;1422.8	1303.57;1330.58;1883.76;1741.65	No	0.00740742	1.00515	0.956528	0.986975	Tested	1348.69;1305.39;1789.19;1847.81	1303.57;1330.58;1883.76;1741.65	No	-0.0643872	-1.04564	0.61935	1	Tested
Solyc04g028565.1	maker_ITAG	protein_coding	4:14843500-14844561	1600.39	-0.244369	-1.18457	0.603076	0.754255	Tested	1492.93;1809.03;1388.37;741.28	195.71;60.23;3025.24;5915.7	No	-0.314585	-1.24365	0.501534	0.72386	Tested	1294.61;190.28;1607.5;1891.11;2184.5	195.71;60.23;3025.24;5915.7	No	-0.255654	-1.19388	0.586445	0.778399	Tested	1480.15;1613.14;777.78;1539.09	195.71;60.23;3025.24;5915.7	No	-0.0702159	-1.04987	0.880757	0.953949	Tested	1294.61;190.28;1607.5;1891.11;2184.5	1492.93;1809.03;1388.37;741.28	No	-0.0112847	-1.00785	0.980843	0.993302	Tested	1480.15;1613.14;777.78;1539.09	1492.93;1809.03;1388.37;741.28	No	0.0589311	1.04169	0.89981	1	Tested
Solyc07g040880.3	maker_ITAG	protein_coding	7:51090989-51092270	0.0601783	0	-1	1	NA	Low_Counts	0;0;0;0	0;0;0;0	No	-0.0055135	-1.00383	0.978013	NA	Low_Counts	0;1.02;0;0;0	0;0;0;0	No	0	-1	1	NA	Low_Counts	0;0;0;0	0;0;0;0	No	0.0408197	1.0287	0.838321	NA	Low_Counts	0;1.02;0;0;0	0;0;0;0	No	0	-1	1	NA	Low_Counts	0;0;0;0	0;0;0;0	No	-0.0340013	-1.02385	0.865042	1	Low_Counts
Solyc01g066525.1	maker_ITAG	protein_coding	1:74409553-74425717	0.0797744	0	-1	1	NA	Low_Counts	0;0;0;0	0;0;0;0	No	0	-1	1	NA	Low_Counts	0;0;0;0;0	0;0;0;0	No	0.0222188	1.01552	0.907041	NA	Low_Counts	0;0.63;0.73;0	0;0;0;0	No	0	-1	1	NA	Low_Counts	0;0;0;0;0	0;0;0;0	No	0.0685519	1.04866	0.71864	NA	Low_Counts	0;0.63;0.73;0	0;0;0;0	No	0.0600825	1.04253	0.763926	1	Low_Counts
Solyc08g022080.3	maker_ITAG	protein_coding	8:32499609-32522162	80.522	0.465493	1.38079	0.0295021	0.0921723	Tested	76.68;106.04;83.37;119.15	80.84;66.92;63.09;61.82	No	0.109618	1.07894	0.601102	0.793238	Tested	92.38;67.52;54.7;61.03;90.85	80.84;66.92;63.09;61.82	No	0.306225	1.23647	0.156019	0.372095	Tested	95.43;83.24;84.16;81.65	80.84;66.92;63.09;61.82	No	-0.355875	-1.27976	0.0662454	0.243212	Tested	92.38;67.52;54.7;61.03;90.85	76.68;106.04;83.37;119.15	No	-0.159268	-1.11672	0.42718	0.743159	Tested	95.43;83.24;84.16;81.65	76.68;106.04;83.37;119.15	No	0.196607	1.146	0.315923	1	Tested
Solyc09g018235.1	maker_ITAG	protein_coding	9:13776426-13777600	0	NA	NA	NA	NA	All_Zero	0;0;0;0	0;0;0;0	No	NA	NA	NA	NA	All_Zero	0;0;0;0;0	0;0;0;0	No	NA	NA	NA	NA	All_Zero	0;0;0;0	0;0;0;0	No	NA	NA	NA	NA	All_Zero	0;0;0;0;0	0;0;0;0	No	NA	NA	NA	NA	All_Zero	0;0;0;0	0;0;0;0	No	NA	NA	NA	NA	All_Zero
Solyc11g006390.2	maker_ITAG	protein_coding	11:1091539-1101749	45.2462	0.228918	1.17196	0.323514	0.510578	Tested	57.9;54.3;55.31;41.58	41.48;33.46;50.78;49.46	No	-0.00761075	-1.00529	0.973419	0.988643	Tested	41.13;60.36;50.69;36.81;32.45	41.48;33.46;50.78;49.46	No	-0.107171	-1.07711	0.651195	0.819606	Tested	42.85;39.73;40.63;40.27	41.48;33.46;50.78;49.46	No	-0.236529	-1.17815	0.25688	0.54056	Tested	41.13;60.36;50.69;36.81;32.45	57.9;54.3;55.31;41.58	No	-0.33609	-1.26233	0.123647	0.4169	Tested	42.85;39.73;40.63;40.27	57.9;54.3;55.31;41.58	No	-0.0995606	-1.07145	0.642637	1	Tested
Solyc04g079180.3	maker_ITAG	protein_coding	4:63826492-63829404	194.823	0.0319774	1.02241	0.843223	0.916363	Tested	165.88;201.22;222.04;270.28	147.84;214.14;216.97;270.26	No	-0.272655	-1.20803	0.082164	0.263391	Tested	149.33;163.68;225.45;177.29;168.72	147.84;214.14;216.97;270.26	No	-0.214761	-1.16051	0.188762	0.416449	Tested	171.39;157.03;171.23;219.23	147.84;214.14;216.97;270.26	No	-0.304632	-1.2351	0.0429778	0.182226	Tested	149.33;163.68;225.45;177.29;168.72	165.88;201.22;222.04;270.28	No	-0.246738	-1.18652	0.116764	0.402449	Tested	171.39;157.03;171.23;219.23	165.88;201.22;222.04;270.28	No	0.0578938	1.04095	0.703993	1	Tested
Solyc07g021200.1	maker_ITAG	protein_coding	7:16766350-16767526	13.8331	0.555486	1.46966	0.225908	0.401699	Tested	23.47;11.5;8.02;4	1.06;0;15.39;14.13	No	0.774986	1.71117	0.0867102	NA	Low_Counts	3.16;7.16;16.01;21.31;47.86	1.06;0;15.39;14.13	No	0.66884	1.58979	0.144949	0.355401	Tested	12.66;8.83;28.3;12.3	1.06;0;15.39;14.13	No	0.2195	1.16433	0.621948	0.829391	Tested	3.16;7.16;16.01;21.31;47.86	23.47;11.5;8.02;4	No	0.113354	1.08174	0.802277	0.935602	Tested	12.66;8.83;28.3;12.3	23.47;11.5;8.02;4	No	-0.106146	-1.07635	0.811616	1	Tested
Solyc05g012100.3	maker_ITAG	protein_coding	5:5310604-5316196	57.8543	0.237089	1.17861	0.479609	0.655114	Tested	75.12;45.35;49.7;74.37	123.38;33.46;30.78;17.66	No	0.110733	1.07978	0.733806	0.878068	Tested	43.03;57.29;56.03;65.88;47.86	123.38;33.46;30.78;17.66	No	0.315679	1.2446	0.347121	0.591198	Tested	81.8;64.95;60.95;55.93	123.38;33.46;30.78;17.66	No	-0.126356	-1.09153	0.690599	0.864581	Tested	43.03;57.29;56.03;65.88;47.86	75.12;45.35;49.7;74.37	No	0.0785899	1.05599	0.810687	0.939006	Tested	81.8;64.95;60.95;55.93	75.12;45.35;49.7;74.37	No	0.204946	1.15264	0.519099	1	Tested
Solyc06g068340.2	maker_ITAG	protein_coding	6:42454135-42457886	0.0601783	0	-1	1	NA	Low_Counts	0;0;0;0	0;0;0;0	No	-0.0055135	-1.00383	0.978013	NA	Low_Counts	0;1.02;0;0;0	0;0;0;0	No	0	-1	1	NA	Low_Counts	0;0;0;0	0;0;0;0	No	0.0408197	1.0287	0.838321	NA	Low_Counts	0;1.02;0;0;0	0;0;0;0	No	0	-1	1	NA	Low_Counts	0;0;0;0	0;0;0;0	No	-0.0340013	-1.02385	0.865042	1	Low_Counts
Solyc12g005770.2	maker_ITAG	protein_coding	12:414427-427048	38.3702	0.650367	1.56957	0.0210612	0.0714719	Tested	46.95;62.6;48.1;39.98	32.97;37.92;29.24;21.2	No	0.301134	1.23211	0.278448	0.527115	Tested	50.62;34.78;17.34;31;47.05	32.97;37.92;29.24;21.2	No	0.264731	1.20141	0.355399	0.599154	Tested	48.69;56.76;22.49;24.61	32.97;37.92;29.24;21.2	No	-0.349233	-1.27388	0.168947	0.429457	Tested	50.62;34.78;17.34;31;47.05	46.95;62.6;48.1;39.98	No	-0.385635	-1.30644	0.143851	0.449299	Tested	48.69;56.76;22.49;24.61	46.95;62.6;48.1;39.98	No	-0.0364026	-1.02555	0.888326	1	Tested
Solyc05g053870.3	maker_ITAG	protein_coding	5:64752740-64758672	32.7006	0.0275815	1.0193	0.925607	0.961059	Tested	32.08;49.83;16.03;13.59	34.04;29;23.08;17.66	No	0.408688	1.32748	0.152117	0.376769	Tested	47.46;32.74;22.68;24.22;40.56	34.04;29;23.08;17.66	No	0.651852	1.57118	0.0251298	0.116796	Tested	53.56;52.97;38.45;27.96	34.04;29;23.08;17.66	No	0.381107	1.30234	0.15145	0.403273	Tested	47.46;32.74;22.68;24.22;40.56	32.08;49.83;16.03;13.59	No	0.62427	1.54143	0.02181	0.143172	Tested	53.56;52.97;38.45;27.96	32.08;49.83;16.03;13.59	No	0.243163	1.18359	0.350621	1	Tested
Solyc06g008150.3	maker_ITAG	protein_coding	6:2037048-2041031	20.7429	0.26545	1.20201	0.412151	0.595545	Tested	26.6;18.52;36.07;18.39	24.46;6.69;16.93;30.03	No	0.0705396	1.05011	0.824373	0.923437	Tested	20.25;13.3;30.68;27.13;19.47	24.46;6.69;16.93;30.03	No	-0.276658	-1.21139	0.40506	0.644028	Tested	12.66;15.13;21.77;14.54	24.46;6.69;16.93;30.03	No	-0.19491	-1.14465	0.508933	0.762017	Tested	20.25;13.3;30.68;27.13;19.47	26.6;18.52;36.07;18.39	No	-0.542108	-1.4561	0.0815848	0.327326	Tested	12.66;15.13;21.77;14.54	26.6;18.52;36.07;18.39	No	-0.347198	-1.27209	0.255171	1	Tested
Solyc10g054980.2	maker_ITAG	protein_coding	10:56140034-56143614	0	NA	NA	NA	NA	All_Zero	0;0;0;0	0;0;0;0	No	NA	NA	NA	NA	All_Zero	0;0;0;0;0	0;0;0;0	No	NA	NA	NA	NA	All_Zero	0;0;0;0	0;0;0;0	No	NA	NA	NA	NA	All_Zero	0;0;0;0;0	0;0;0;0	No	NA	NA	NA	NA	All_Zero	0;0;0;0	0;0;0;0	No	NA	NA	NA	NA	All_Zero
Solyc01g057117.1	maker_ITAG	protein_coding	1:59021014-59031003	0.0941913	0.0154004	1.01073	0.935492	NA	Low_Counts	0;0;0.8;0.8	0;0;0;0	No	0	-1	1	NA	Low_Counts	0;0;0;0;0	0;0;0;0	No	0	-1	1	NA	Low_Counts	0;0;0;0	0;0;0;0	No	-0.0534045	-1.03771	0.789509	NA	Low_Counts	0;0;0;0;0	0;0;0.8;0.8	No	-0.0549151	-1.0388	0.772881	NA	Low_Counts	0;0;0;0	0;0;0.8;0.8	No	0	-1	1	1	Low_Counts
Solyc01g010350.3	maker_ITAG	protein_coding	1:5093326-5097729	0	NA	NA	NA	NA	All_Zero	0;0;0;0	0;0;0;0	No	NA	NA	NA	NA	All_Zero	0;0;0;0;0	0;0;0;0	No	NA	NA	NA	NA	All_Zero	0;0;0;0	0;0;0;0	No	NA	NA	NA	NA	All_Zero	0;0;0;0;0	0;0;0;0	No	NA	NA	NA	NA	All_Zero	0;0;0;0	0;0;0;0	No	NA	NA	NA	NA	All_Zero
Solyc07g051810.2	maker_ITAG	protein_coding	7:60424474-60434130	0.0426789	0	-1	1	NA	Low_Counts	0;0;0;0	0;0;0;0	No	0	-1	1	NA	Low_Counts	0;0;0;0;0	0;0;0;0	No	-0.008648	-1.00601	0.963749	NA	Low_Counts	0;0;0.73;0	0;0;0;0	No	0	-1	1	NA	Low_Counts	0;0;0;0;0	0;0;0;0	No	0.0376852	1.02647	0.843001	NA	Low_Counts	0;0;0.73;0	0;0;0;0	No	0.0275649	1.01929	0.890409	1	Low_Counts
Solyc01g086845.1	maker_ITAG	protein_coding	1:81646795-81647945	0.618582	0.0533513	1.03767	0.87675	NA	Low_Counts	0;1.92;1.6;0	1.06;0;1.54;0	No	0.00240919	1.00167	0.994541	NA	Low_Counts	0;2.05;0;0;1.62	1.06;0;1.54;0	No	-0.220953	-1.1655	0.514139	NA	Low_Counts	0;0;0.73;0	1.06;0;1.54;0	No	-0.0509421	-1.03594	0.888326	NA	Low_Counts	0;2.05;0;0;1.62	0;1.92;1.6;0	No	-0.274304	-1.20941	0.431845	NA	Low_Counts	0;0;0.73;0	0;1.92;1.6;0	No	-0.223362	-1.16745	0.531746	1	Low_Counts
Solyc10g084070.1	maker_ITAG	protein_coding	10:63869816-63870358	3.3574	0.264397	1.20113	0.571257	0.731329	Low_Counts	3.91;5.75;5.61;2.4	0;6.69;7.69;0	No	-0.106087	-1.07631	0.819971	NA	Low_Counts	3.16;3.07;4;3.88;0.81	0;6.69;7.69;0	No	-0.221373	-1.16584	0.636958	NA	Low_Counts	1.95;1.89;2.9;3.36	0;6.69;7.69;0	No	-0.370484	-1.29279	0.420555	0.695435	Low_Counts	3.16;3.07;4;3.88;0.81	3.91;5.75;5.61;2.4	No	-0.48577	-1.40033	0.295629	0.635814	Low_Counts	1.95;1.89;2.9;3.36	3.91;5.75;5.61;2.4	No	-0.115286	-1.08319	0.803551	1	Low_Counts
Solyc11g072700.1	maker_ITAG	protein_coding	11:56194658-56196751	0	NA	NA	NA	NA	All_Zero	0;0;0;0	0;0;0;0	No	NA	NA	NA	NA	All_Zero	0;0;0;0;0	0;0;0;0	No	NA	NA	NA	NA	All_Zero	0;0;0;0	0;0;0;0	No	NA	NA	NA	NA	All_Zero	0;0;0;0;0	0;0;0;0	No	NA	NA	NA	NA	All_Zero	0;0;0;0	0;0;0;0	No	NA	NA	NA	NA	All_Zero
Solyc04g078810.3	maker_ITAG	protein_coding	4:63557970-63563919	47.9391	-0.800947	-1.74224	0.0129621	0.0488003	Tested	31.3;37.05;20.04;19.19	74.45;42.38;44.62;40.63	Down	0.247529	1.18717	0.419018	0.656325	Tested	39.23;46.04;58.7;113.35;46.24	74.45;42.38;44.62;40.63	No	-0.00996664	-1.00693	0.975018	0.988659	Tested	38.95;71.89;42.81;48.1	74.45;42.38;44.62;40.63	No	1.04848	2.06834	0.000547683	0.00631138	Tested	39.23;46.04;58.7;113.35;46.24	31.3;37.05;20.04;19.19	Up	0.79098	1.73025	0.0121692	0.0947057	Tested	38.95;71.89;42.81;48.1	31.3;37.05;20.04;19.19	No	-0.257496	-1.1954	0.388828	1	Tested
Solyc03g111410.3	maker_ITAG	protein_coding	3:63481214-63495491	6.05066	0.744562	1.67547	0.110946	0.246844	Tested	5.48;5.75;9.62;0	3.19;2.23;0;0	No	1.56986	2.96875	0.000676685	NA	Low_Counts	15.82;17.39;12.01;0.97;12.98	3.19;2.23;0;0	No	0.597748	1.51335	0.201417	NA	Low_Counts	5.84;3.15;5.08;3.36	3.19;2.23;0;0	No	0.825295	1.7719	0.0688489	0.2496	Tested	15.82;17.39;12.01;0.97;12.98	5.48;5.75;9.62;0	No	-0.146815	-1.10712	0.75102	0.918051	Tested	5.84;3.15;5.08;3.36	5.48;5.75;9.62;0	No	-0.97211	-1.96171	0.0327315	1	Tested
Solyc09g072877.1	maker_ITAG	protein_coding	9:65979125-65981204	0	NA	NA	NA	NA	All_Zero	0;0;0;0	0;0;0;0	No	NA	NA	NA	NA	All_Zero	0;0;0;0;0	0;0;0;0	No	NA	NA	NA	NA	All_Zero	0;0;0;0	0;0;0;0	No	NA	NA	NA	NA	All_Zero	0;0;0;0;0	0;0;0;0	No	NA	NA	NA	NA	All_Zero	0;0;0;0	0;0;0;0	No	NA	NA	NA	NA	All_Zero
Solyc01g056240.1	maker_ITAG	protein_coding	1:52612548-52613333	0.0375754	-0.0154664	-1.01078	0.935216	NA	Low_Counts	0;0.64;0;0	0;0;0;0	No	0	-1	1	NA	Low_Counts	0;0;0;0;0	0;0;0;0	No	0	-1	1	NA	Low_Counts	0;0;0;0	0;0;0;0	No	-0.0206061	-1.01439	0.917961	NA	Low_Counts	0;0;0;0;0	0;0.64;0;0	No	-0.0240484	-1.01681	0.899426	NA	Low_Counts	0;0;0;0	0;0.64;0;0	No	0	-1	1	1	Low_Counts
Solyc01g079615.1	maker_ITAG	protein_coding	1:78584064-78584372	0	NA	NA	NA	NA	All_Zero	0;0;0;0	0;0;0;0	No	NA	NA	NA	NA	All_Zero	0;0;0;0;0	0;0;0;0	No	NA	NA	NA	NA	All_Zero	0;0;0;0	0;0;0;0	No	NA	NA	NA	NA	All_Zero	0;0;0;0;0	0;0;0;0	No	NA	NA	NA	NA	All_Zero	0;0;0;0	0;0;0;0	No	NA	NA	NA	NA	All_Zero
Solyc01g099525.1	maker_ITAG	protein_coding	1:89622588-89626668	0.0370955	0	-1	1	NA	Low_Counts	0;0;0;0	0;0;0;0	No	0	-1	1	NA	Low_Counts	0;0;0;0;0	0;0;0;0	No	-0.008648	-1.00601	0.963749	NA	Low_Counts	0;0.63;0;0	0;0;0;0	No	0	-1	1	NA	Low_Counts	0;0;0;0;0	0;0;0;0	No	0.0376852	1.02647	0.843001	NA	Low_Counts	0;0.63;0;0	0;0;0;0	No	0.0274245	1.01919	0.890964	1	Low_Counts
Solyc04g025580.2	maker_ITAG	protein_coding	4:21714166-21714802	0	NA	NA	NA	NA	All_Zero	0;0;0;0	0;0;0;0	No	NA	NA	NA	NA	All_Zero	0;0;0;0;0	0;0;0;0	No	NA	NA	NA	NA	All_Zero	0;0;0;0	0;0;0;0	No	NA	NA	NA	NA	All_Zero	0;0;0;0;0	0;0;0;0	No	NA	NA	NA	NA	All_Zero	0;0;0;0	0;0;0;0	No	NA	NA	NA	NA	All_Zero
Solyc01g101160.2	maker_ITAG	protein_coding	1:90879102-90880906	183.561	-1.08188	-2.11679	1.08937e-05	0.000122463	Tested	139.28;114.34;129.86;107.95	158.48;196.3;377;457.5	Down	-0.846909	-1.79864	0.00032302	0.00697154	Tested	120.86;108.44;245.46;189.89;132.22	158.48;196.3;377;457.5	Down	-0.756517	-1.68941	0.00206187	0.0206676	Tested	148.02;138.74;129.15;227.06	158.48;196.3;377;457.5	Down	0.234969	1.17688	0.318133	0.604157	Tested	120.86;108.44;245.46;189.89;132.22	139.28;114.34;129.86;107.95	No	0.325361	1.25298	0.184851	0.509889	Tested	148.02;138.74;129.15;227.06	139.28;114.34;129.86;107.95	No	0.0903927	1.06466	0.7004	1	Tested
Solyc01g006993.1	maker_ITAG	protein_coding	1:1558332-1559680	0	NA	NA	NA	NA	All_Zero	0;0;0;0	0;0;0;0	No	NA	NA	NA	NA	All_Zero	0;0;0;0;0	0;0;0;0	No	NA	NA	NA	NA	All_Zero	0;0;0;0	0;0;0;0	No	NA	NA	NA	NA	All_Zero	0;0;0;0;0	0;0;0;0	No	NA	NA	NA	NA	All_Zero	0;0;0;0	0;0;0;0	No	NA	NA	NA	NA	All_Zero
Solyc01g096490.3	maker_ITAG	protein_coding	1:87436501-87467587	57.2756	-0.0324991	-1.02278	0.879225	0.93559	Tested	61.81;64.52;45.69;44.78	48.93;44.61;63.09;65.36	No	0.132607	1.09627	0.521648	0.739576	Tested	60.11;66.5;54.7;52.32;70.57	48.93;44.61;63.09;65.36	No	0.0498768	1.03518	0.816311	0.913109	Tested	50.64;61.17;55.14;63.76	48.93;44.61;63.09;65.36	No	0.165106	1.12125	0.388135	0.669634	Tested	60.11;66.5;54.7;52.32;70.57	61.81;64.52;45.69;44.78	No	0.0823759	1.05876	0.680186	0.888603	Tested	50.64;61.17;55.14;63.76	61.81;64.52;45.69;44.78	No	-0.0827304	-1.05902	0.667022	1	Tested
Solyc07g042180.3	maker_ITAG	protein_coding	7:55313126-55320477	154.571	-0.165019	-1.12118	0.338462	0.526484	Tested	159.62;129.03;185.97;172.73	146.78;187.37;186.19;211.97	No	-0.297416	-1.22894	0.0745734	0.248931	Tested	145.53;132.99;154.75;139.51;166.29	146.78;187.37;186.19;211.97	No	-0.490347	-1.40478	0.00506141	0.0397323	Tested	122.7;146.94;95.05;144.29	146.78;187.37;186.19;211.97	Down	-0.132397	-1.09611	0.41053	0.68796	Tested	145.53;132.99;154.75;139.51;166.29	159.62;129.03;185.97;172.73	No	-0.325328	-1.25295	0.0546585	0.255531	Tested	122.7;146.94;95.05;144.29	159.62;129.03;185.97;172.73	No	-0.192931	-1.14308	0.238362	1	Tested
Solyc01g097000.3	maker_ITAG	protein_coding	1:87854584-87875569	233.86	0.101638	1.07299	0.529878	0.697597	Tested	233.95;313;246.09;218.31	237.19;200.76;290.83;206.67	No	-0.0228401	-1.01596	0.883707	0.952545	Tested	201.85;258.83;249.46;243.17;202.79	237.19;200.76;290.83;206.67	No	-0.107468	-1.07734	0.509981	0.725076	Tested	232.73;229.55;190.09;220.35	237.19;200.76;290.83;206.67	No	-0.124478	-1.09011	0.407393	0.685204	Tested	201.85;258.83;249.46;243.17;202.79	233.95;313;246.09;218.31	No	-0.209106	-1.15597	0.184288	0.509744	Tested	232.73;229.55;190.09;220.35	233.95;313;246.09;218.31	No	-0.0846282	-1.06041	0.57691	1	Tested
Solyc12g017635.1	maker_ITAG	protein_coding	12:7166613-7167205	0	NA	NA	NA	NA	All_Zero	0;0;0;0	0;0;0;0	No	NA	NA	NA	NA	All_Zero	0;0;0;0;0	0;0;0;0	No	NA	NA	NA	NA	All_Zero	0;0;0;0	0;0;0;0	No	NA	NA	NA	NA	All_Zero	0;0;0;0;0	0;0;0;0	No	NA	NA	NA	NA	All_Zero	0;0;0;0	0;0;0;0	No	NA	NA	NA	NA	All_Zero
Solyc11g064785.1	maker_ITAG	protein_coding	11:50243022-50246751	0	NA	NA	NA	NA	All_Zero	0;0;0;0	0;0;0;0	No	NA	NA	NA	NA	All_Zero	0;0;0;0;0	0;0;0;0	No	NA	NA	NA	NA	All_Zero	0;0;0;0	0;0;0;0	No	NA	NA	NA	NA	All_Zero	0;0;0;0;0	0;0;0;0	No	NA	NA	NA	NA	All_Zero	0;0;0;0	0;0;0;0	No	NA	NA	NA	NA	All_Zero
Solyc03g013620.1	maker_ITAG	protein_coding	3:45554709-45555491	0.265329	-0.0721401	-1.05127	0.754872	NA	Low_Counts	0;1.28;0;0	1.06;0;1.54;0	No	-0.156973	-1.11495	0.516875	NA	Low_Counts	0;0;0;0;0	1.06;0;1.54;0	No	-0.106665	-1.07674	0.644303	NA	Low_Counts	0;0.63;0;0	1.06;0;1.54;0	No	-0.0848331	-1.06057	0.72621	NA	Low_Counts	0;0;0;0;0	0;1.28;0;0	No	-0.034525	-1.02422	0.881248	NA	Low_Counts	0;0.63;0;0	0;1.28;0;0	No	0.050308	1.03549	0.835479	1	Low_Counts
Solyc02g086770.3	maker_ITAG	protein_coding	2:50020090-50023849	7.99302	0.130706	1.09483	0.761002	0.86659	Tested	11.74;3.83;11.22;2.4	3.19;8.92;9.23;5.3	No	0.358811	1.28237	0.393991	NA	Low_Counts	5.69;4.09;16.01;8.72;13.79	3.19;8.92;9.23;5.3	No	0.213848	1.15978	0.619426	0.799076	Tested	6.82;6.94;10.16;7.83	3.19;8.92;9.23;5.3	No	0.228105	1.1713	0.570306	0.800106	Tested	5.69;4.09;16.01;8.72;13.79	11.74;3.83;11.22;2.4	No	0.0831419	1.05932	0.840576	0.950083	Tested	6.82;6.94;10.16;7.83	11.74;3.83;11.22;2.4	No	-0.144963	-1.1057	0.719055	1	Tested
Solyc08g016565.1	maker_ITAG	protein_coding	8:7948228-7977408	0	NA	NA	NA	NA	All_Zero	0;0;0;0	0;0;0;0	No	NA	NA	NA	NA	All_Zero	0;0;0;0;0	0;0;0;0	No	NA	NA	NA	NA	All_Zero	0;0;0;0	0;0;0;0	No	NA	NA	NA	NA	All_Zero	0;0;0;0;0	0;0;0;0	No	NA	NA	NA	NA	All_Zero	0;0;0;0	0;0;0;0	No	NA	NA	NA	NA	All_Zero
Solyc07g065260.3	maker_ITAG	protein_coding	7:67223002-67228647	22.7441	0.299063	1.23034	0.357373	0.54497	Tested	25.04;26.83;20.04;23.19	25.53;20.08;13.85;14.13	No	0.264781	1.20145	0.405354	0.646481	Tested	31;14.32;25.35;17.44;25.15	25.53;20.08;13.85;14.13	No	0.442362	1.35883	0.173779	0.397195	Tested	28.24;24.59;38.45;13.42	25.53;20.08;13.85;14.13	No	-0.0342815	-1.02405	0.907131	0.964812	Tested	31;14.32;25.35;17.44;25.15	25.04;26.83;20.04;23.19	No	0.143299	1.10443	0.635055	0.869213	Tested	28.24;24.59;38.45;13.42	25.04;26.83;20.04;23.19	No	0.177581	1.13099	0.54614	1	Tested
Solyc09g090960.3	maker_ITAG	protein_coding	9:70818288-70820512	149.746	-1.09756	-2.13993	3.40657e-08	7.11508e-07	Tested	97.02;88.15;78.56;93.56	156.35;274.37;170.8;201.37	Down	-0.280101	-1.21428	0.135687	0.352682	Tested	174.01;162.66;106.72;168.57;180.89	156.35;274.37;170.8;201.37	No	-0.413481	-1.3319	0.0350895	0.145648	Tested	196.7;148.83;124.07;123.04	156.35;274.37;170.8;201.37	No	0.817462	1.7623	1.32938e-05	0.000267832	Tested	174.01;162.66;106.72;168.57;180.89	97.02;88.15;78.56;93.56	Up	0.684081	1.60668	0.000487374	0.00862502	Tested	196.7;148.83;124.07;123.04	97.02;88.15;78.56;93.56	Up	-0.133381	-1.09686	0.470516	1	Tested
Solyc02g071420.3	maker_ITAG	protein_coding	2:41447671-41450631	0.0784722	0	-1	1	NA	Low_Counts	0;0;0;0	0;0;0;0	No	-0.00565387	-1.00393	0.977454	NA	Low_Counts	0;0;1.33;0;0	0;0;0;0	No	0	-1	1	NA	Low_Counts	0;0;0;0	0;0;0;0	No	0.0406793	1.0286	0.838869	NA	Low_Counts	0;0;1.33;0;0	0;0;0;0	No	0	-1	1	NA	Low_Counts	0;0;0;0	0;0;0;0	No	-0.0338609	-1.02375	0.865594	1	Low_Counts
Solyc08g076120.3	maker_ITAG	protein_coding	8:60270218-60276893	49.65	0.0299253	1.02096	0.887902	0.940072	Tested	39.91;44.08;68.14;77.57	48.93;64.69;52.32;56.53	No	-0.354288	-1.27835	0.0923427	0.279712	Tested	35.43;41.94;52.03;49.41;42.18	48.93;64.69;52.32;56.53	No	-0.363201	-1.28628	0.0964214	0.277298	Tested	34.08;35.31;50.06;51.45	48.93;64.69;52.32;56.53	No	-0.384214	-1.30515	0.0481213	0.197562	Tested	35.43;41.94;52.03;49.41;42.18	39.91;44.08;68.14;77.57	No	-0.393127	-1.31324	0.0528839	0.250191	Tested	34.08;35.31;50.06;51.45	39.91;44.08;68.14;77.57	No	-0.00891304	-1.0062	0.964676	1	Tested
Solyc03g080075.1	maker_ITAG	protein_coding	3:53389820-53391910	0.292703	0	-1	1	NA	Low_Counts	0;0;0;0	0;0;0;0	No	0.028187	1.01973	0.908384	NA	Low_Counts	0;0;1.33;0.97;0	0;0;0;0	No	0.0834831	1.05957	0.720986	NA	Low_Counts	1.95;0;0.73;0	0;0;0;0	No	0.0997665	1.0716	0.683781	NA	Low_Counts	0;0;1.33;0.97;0	0;0;0;0	No	0.155063	1.11347	0.5071	NA	Low_Counts	1.95;0;0.73;0	0;0;0;0	No	0.0552961	1.03907	0.821506	1	Low_Counts
Solyc01g057580.1	maker_ITAG	protein_coding	1:61941015-61944410	0	NA	NA	NA	NA	All_Zero	0;0;0;0	0;0;0;0	No	NA	NA	NA	NA	All_Zero	0;0;0;0;0	0;0;0;0	No	NA	NA	NA	NA	All_Zero	0;0;0;0	0;0;0;0	No	NA	NA	NA	NA	All_Zero	0;0;0;0;0	0;0;0;0	No	NA	NA	NA	NA	All_Zero	0;0;0;0	0;0;0;0	No	NA	NA	NA	NA	All_Zero
Solyc01g007940.3	maker_ITAG	protein_coding	1:2058122-2064704	0.583562	0.34316	1.26853	0.176818	NA	Low_Counts	0;0;2.4;6.4	0;0;0;0	No	0	-1	1	NA	Low_Counts	0;0;0;0;0	0;0;0;0	No	0.00444048	1.00308	0.985906	NA	Low_Counts	0;0;0;1.12	0;0;0;0	No	-0.417533	-1.33564	0.118411	NA	Low_Counts	0;0;0;0;0	0;0;2.4;6.4	No	-0.338719	-1.26463	0.185826	NA	Low_Counts	0;0;0;1.12	0;0;2.4;6.4	No	0.0788135	1.05615	0.765773	1	Low_Counts
Solyc08g081450.3	maker_ITAG	protein_coding	8:64626466-64631744	8.15301	0.00659759	1.00458	0.987357	0.993259	Tested	3.91;10.22;6.41;10.4	5.32;6.69;10.77;8.83	No	-0.0370587	-1.02602	0.928023	NA	Low_Counts	5.06;6.14;13.34;3.88;11.36	5.32;6.69;10.77;8.83	No	0.150509	1.10996	0.717911	0.858269	Tested	12.66;3.78;10.88;8.95	5.32;6.69;10.77;8.83	No	-0.0436563	-1.03072	0.91118	0.966031	Tested	5.06;6.14;13.34;3.88;11.36	3.91;10.22;6.41;10.4	No	0.143911	1.1049	0.718176	0.904421	Tested	12.66;3.78;10.88;8.95	3.91;10.22;6.41;10.4	No	0.187567	1.13884	0.632038	1	Tested
ENSRNA050028315	Ensembl_Plants	tRNA	3:67118858-67118938	0	NA	NA	NA	NA	All_Zero	0;0;0;0	0;0;0;0	No	NA	NA	NA	NA	All_Zero	0;0;0;0;0	0;0;0;0	No	NA	NA	NA	NA	All_Zero	0;0;0;0	0;0;0;0	No	NA	NA	NA	NA	All_Zero	0;0;0;0;0	0;0;0;0	No	NA	NA	NA	NA	All_Zero	0;0;0;0	0;0;0;0	No	NA	NA	NA	NA	All_Zero
Solyc10g074475.1	maker_ITAG	protein_coding	10:58084340-58092912	0	NA	NA	NA	NA	All_Zero	0;0;0;0	0;0;0;0	No	NA	NA	NA	NA	All_Zero	0;0;0;0;0	0;0;0;0	No	NA	NA	NA	NA	All_Zero	0;0;0;0	0;0;0;0	No	NA	NA	NA	NA	All_Zero	0;0;0;0;0	0;0;0;0	No	NA	NA	NA	NA	All_Zero	0;0;0;0	0;0;0;0	No	NA	NA	NA	NA	All_Zero
Solyc04g074865.1	maker_ITAG	protein_coding	4:60887187-60890784	0	NA	NA	NA	NA	All_Zero	0;0;0;0	0;0;0;0	No	NA	NA	NA	NA	All_Zero	0;0;0;0;0	0;0;0;0	No	NA	NA	NA	NA	All_Zero	0;0;0;0	0;0;0;0	No	NA	NA	NA	NA	All_Zero	0;0;0;0;0	0;0;0;0	No	NA	NA	NA	NA	All_Zero	0;0;0;0	0;0;0;0	No	NA	NA	NA	NA	All_Zero
Solyc05g013750.3	maker_ITAG	protein_coding	5:7063085-7068251	37.6161	0.698934	1.62331	0.0221951	0.0744972	Tested	49.29;60.68;63.33;44.78	32.97;15.61;35.39;40.63	No	-0.0128704	-1.00896	0.965986	0.985968	Tested	28.47;40.92;48.02;17.44;25.15	32.97;15.61;35.39;40.63	No	0.113489	1.08184	0.714897	0.856807	Tested	22.4;47.3;41.36;25.73	32.97;15.61;35.39;40.63	No	-0.711805	-1.63785	0.0118289	0.0724244	Tested	28.47;40.92;48.02;17.44;25.15	49.29;60.68;63.33;44.78	No	-0.585446	-1.5005	0.0453989	0.22866	Tested	22.4;47.3;41.36;25.73	49.29;60.68;63.33;44.78	No	0.126359	1.09154	0.661436	1	Tested
Solyc09g014950.2	maker_ITAG	protein_coding	9:7301926-7303883	1.12436	-0.27968	-1.21393	0.461442	NA	Low_Counts	0;0.64;0.8;0	0;0;4.62;0	No	0.23617	1.17786	0.547264	NA	Low_Counts	1.9;6.14;0;0;1.62	0;0;4.62;0	No	-0.102626	-1.07373	0.786997	NA	Low_Counts	1.95;0;1.45;0	0;0;4.62;0	No	0.515849	1.42984	0.20119	NA	Low_Counts	1.9;6.14;0;0;1.62	0;0.64;0.8;0	No	0.177053	1.13057	0.650475	NA	Low_Counts	1.95;0;1.45;0	0;0.64;0.8;0	No	-0.338796	-1.2647	0.401255	1	Low_Counts
Solyc11g008900.2	maker_ITAG	protein_coding	11:3068475-3077253	148.923	-0.708681	-1.63431	4.83273e-05	0.000450254	Tested	106.41;131.59;105.81;76.77	181.88;178.45;198.5;136.01	Down	-0.0648166	-1.04595	0.694781	0.853752	Tested	179.07;181.08;149.41;168.57;138.71	181.88;178.45;198.5;136.01	No	-0.22408	-1.16803	0.194253	0.42278	Tested	173.33;168.38;104.48;153.24	181.88;178.45;198.5;136.01	No	0.643865	1.56251	7.1382e-05	0.00114179	Tested	179.07;181.08;149.41;168.57;138.71	106.41;131.59;105.81;76.77	Up	0.484602	1.3992	0.00429214	0.0448188	Tested	173.33;168.38;104.48;153.24	106.41;131.59;105.81;76.77	Up	-0.159263	-1.11672	0.32005	1	Tested
Solyc12g099700.2	maker_ITAG	protein_coding	12:67716831-67726084	94.2875	-1.08955	-2.12808	6.21367e-07	9.55055e-06	Tested	68.07;63.88;68.94;67.97	102.11;220.83;173.88;109.52	Down	-0.839005	-1.78882	6.09352e-05	0.0021168	Tested	69.6;90.03;100.05;78.47;70.57	102.11;220.83;173.88;109.52	Down	-0.861253	-1.81662	7.92982e-05	0.00192201	Tested	74.98;70;85.61;88.36	102.11;220.83;173.88;109.52	Down	0.250549	1.18966	0.23097	0.509611	Tested	69.6;90.03;100.05;78.47;70.57	68.07;63.88;68.94;67.97	No	0.228301	1.17145	0.295183	0.635265	Tested	74.98;70;85.61;88.36	68.07;63.88;68.94;67.97	No	-0.0222474	-1.01554	0.915143	1	Tested
Solyc10g084720.1	maker_ITAG	protein_coding	10:64262941-64266931	0.121229	-0.0154664	-1.01078	0.935216	NA	Low_Counts	0;0;0;0.8	0;0;0;0	No	0	-1	1	NA	Low_Counts	0;0;0;0;0	0;0;0;0	No	0.0222188	1.01552	0.907041	NA	Low_Counts	0;1.26;0;0	0;0;0;0	No	-0.0240482	-1.01681	0.904319	NA	Low_Counts	0;0;0;0;0	0;0;0;0.8	No	0.0376852	1.02647	0.843001	NA	Low_Counts	0;1.26;0;0	0;0;0;0.8	No	0.0617334	1.04372	0.75764	1	Low_Counts
Solyc01g017670.1	maker_ITAG	protein_coding	1:24642438-24644451	0	NA	NA	NA	NA	All_Zero	0;0;0;0	0;0;0;0	No	NA	NA	NA	NA	All_Zero	0;0;0;0;0	0;0;0;0	No	NA	NA	NA	NA	All_Zero	0;0;0;0	0;0;0;0	No	NA	NA	NA	NA	All_Zero	0;0;0;0;0	0;0;0;0	No	NA	NA	NA	NA	All_Zero	0;0;0;0	0;0;0;0	No	NA	NA	NA	NA	All_Zero
ENSRNA050028312	Ensembl_Plants	tRNA	3:69495425-69495498	0	NA	NA	NA	NA	All_Zero	0;0;0;0	0;0;0;0	No	NA	NA	NA	NA	All_Zero	0;0;0;0;0	0;0;0;0	No	NA	NA	NA	NA	All_Zero	0;0;0;0	0;0;0;0	No	NA	NA	NA	NA	All_Zero	0;0;0;0;0	0;0;0;0	No	NA	NA	NA	NA	All_Zero	0;0;0;0	0;0;0;0	No	NA	NA	NA	NA	All_Zero
Solyc11g013463.1	maker_ITAG	protein_coding	11:6482673-6483234	0	NA	NA	NA	NA	All_Zero	0;0;0;0	0;0;0;0	No	NA	NA	NA	NA	All_Zero	0;0;0;0;0	0;0;0;0	No	NA	NA	NA	NA	All_Zero	0;0;0;0	0;0;0;0	No	NA	NA	NA	NA	All_Zero	0;0;0;0;0	0;0;0;0	No	NA	NA	NA	NA	All_Zero	0;0;0;0	0;0;0;0	No	NA	NA	NA	NA	All_Zero
Solyc02g084005.1	maker_ITAG	protein_coding	2:47790194-47790853	1.2901	-0.222212	-1.16652	0.579264	0.737778	Low_Counts	3.91;0;0.8;0	1.06;0;0;7.07	No	-0.253536	-1.19213	0.534005	NA	Low_Counts	1.27;2.05;0;1.94;0	1.06;0;0;7.07	No	-0.282982	-1.21671	0.477739	NA	Low_Counts	1.95;1.89;0;0	1.06;0;0;7.07	No	-0.0313243	-1.02195	0.940234	NA	Low_Counts	1.27;2.05;0;1.94;0	3.91;0;0.8;0	No	-0.0607702	-1.04302	0.881769	NA	Low_Counts	1.95;1.89;0;0	3.91;0;0.8;0	No	-0.0294459	-1.02062	0.94351	1	Low_Counts
Solyc00g007090.3	maker_ITAG	protein_coding	2:32686322-32690530	84.9273	-0.971856	-1.96136	1.04026e-07	1.93915e-06	Tested	74.33;56.21;62.52;61.57	102.11;144.99;136.95;136.01	Down	-0.761837	-1.69565	1.35705e-05	0.000705931	Tested	74.03;68.54;78.71;77.5;75.44	102.11;144.99;136.95;136.01	Down	-0.788051	-1.72674	1.58266e-05	0.000531809	Tested	75.96;53.6;76.91;88.36	102.11;144.99;136.95;136.01	Down	0.210019	1.1567	0.226926	0.505656	Tested	74.03;68.54;78.71;77.5;75.44	74.33;56.21;62.52;61.57	No	0.183805	1.13588	0.310602	0.650745	Tested	75.96;53.6;76.91;88.36	74.33;56.21;62.52;61.57	No	-0.026214	-1.01834	0.880021	1	Tested
Solyc11g013293.1	maker_ITAG	protein_coding	11:6185953-6228393	0.373161	0.0437045	1.03076	0.892803	NA	Low_Counts	0;0.64;0;0.8	0;0;0;0	No	0.0372102	1.02613	0.911724	NA	Low_Counts	0.63;0;0;0.97;0	0;0;0;0	No	0.241723	1.1824	0.457643	NA	Low_Counts	1.95;0.63;0.73;0	0;0;0;0	No	-0.00649433	-1.00451	0.984693	NA	Low_Counts	0.63;0;0;0.97;0	0;0.64;0;0.8	No	0.198018	1.14712	0.546387	NA	Low_Counts	1.95;0.63;0.73;0	0;0.64;0;0.8	No	0.204513	1.1523	0.54715	1	Low_Counts
Solyc08g065245.1	maker_ITAG	protein_coding	8:53203125-53207666	0.456806	-0.103643	-1.07448	0.714663	NA	Low_Counts	0;0;0.8;0	0;0;0;1.77	No	0.0410792	1.02888	0.889615	NA	Low_Counts	0;1.02;0;1.94;0	0;0;0;1.77	No	-0.00697499	-1.00485	0.980411	NA	Low_Counts	0;0;0;2.24	0;0;0;1.77	No	0.144722	1.10552	0.6262	NA	Low_Counts	0;1.02;0;1.94;0	0;0;0.8;0	No	0.0966676	1.0693	0.734619	NA	Low_Counts	0;0;0;2.24	0;0;0.8;0	No	-0.0480542	-1.03387	0.871776	1	Low_Counts
Solyc11g068670.2	maker_ITAG	protein_coding	11:53598111-53609411	57.7108	0.0496387	1.03501	0.812867	0.899705	Tested	62.6;53.66;64.93;72.77	54.24;71.38;47.7;74.19	No	-0.2796	-1.21386	0.176523	0.410146	Tested	50.62;41.94;48.02;61.03;51.1	54.24;71.38;47.7;74.19	No	-0.124601	-1.09021	0.558359	0.760327	Tested	41.87;44.77;65.3;74.94	54.24;71.38;47.7;74.19	No	-0.329238	-1.25635	0.0861064	0.287947	Tested	50.62;41.94;48.02;61.03;51.1	62.6;53.66;64.93;72.77	No	-0.174239	-1.12837	0.379661	0.708772	Tested	41.87;44.77;65.3;74.94	62.6;53.66;64.93;72.77	No	0.154999	1.11342	0.427639	1	Tested
Solyc03g005240.2	maker_ITAG	protein_coding	3:139626-142663	0	NA	NA	NA	NA	All_Zero	0;0;0;0	0;0;0;0	No	NA	NA	NA	NA	All_Zero	0;0;0;0;0	0;0;0;0	No	NA	NA	NA	NA	All_Zero	0;0;0;0	0;0;0;0	No	NA	NA	NA	NA	All_Zero	0;0;0;0;0	0;0;0;0	No	NA	NA	NA	NA	All_Zero	0;0;0;0	0;0;0;0	No	NA	NA	NA	NA	All_Zero
Solyc01g104010.2	maker_ITAG	protein_coding	1:92377476-92378938	4.54749	-0.775076	-1.71128	0.0957294	0.221717	Tested	2.35;5.11;0;1.6	11.7;2.23;4.62;3.53	No	-0.153992	-1.11264	0.737083	NA	Low_Counts	6.96;3.07;5.34;0;7.3	11.7;2.23;4.62;3.53	No	0.0209772	1.01465	0.963792	NA	Low_Counts	8.76;6.31;5.08;3.36	11.7;2.23;4.62;3.53	No	0.621084	1.53803	0.173686	0.435636	Low_Counts	6.96;3.07;5.34;0;7.3	2.35;5.11;0;1.6	No	0.796053	1.73634	0.0836587	0.332218	Tested	8.76;6.31;5.08;3.36	2.35;5.11;0;1.6	No	0.174969	1.12894	0.698821	1	Tested
Solyc03g112860.3	maker_ITAG	protein_coding	3:64641137-64646706	18.6379	0.503078	1.41723	0.122445	0.264397	Tested	23.47;21.08;29.66;19.19	21.27;13.38;15.39;10.6	No	0.354396	1.27845	0.269441	0.517998	Tested	22.15;22.51;10.67;25.19;21.09	21.27;13.38;15.39;10.6	No	-0.00809773	-1.00563	0.980675	0.991843	Tested	15.58;18.92;18.86;7.83	21.27;13.38;15.39;10.6	No	-0.148682	-1.10856	0.607687	0.821066	Tested	22.15;22.51;10.67;25.19;21.09	23.47;21.08;29.66;19.19	No	-0.511176	-1.42521	0.0942986	0.355458	Tested	15.58;18.92;18.86;7.83	23.47;21.08;29.66;19.19	No	-0.362494	-1.28565	0.227149	1	Tested
Solyc08g063123.1	maker_ITAG	protein_coding	8:52816259-52817230	0	NA	NA	NA	NA	All_Zero	0;0;0;0	0;0;0;0	No	NA	NA	NA	NA	All_Zero	0;0;0;0;0	0;0;0;0	No	NA	NA	NA	NA	All_Zero	0;0;0;0	0;0;0;0	No	NA	NA	NA	NA	All_Zero	0;0;0;0;0	0;0;0;0	No	NA	NA	NA	NA	All_Zero	0;0;0;0	0;0;0;0	No	NA	NA	NA	NA	All_Zero
Solyc10g074400.2	maker_ITAG	protein_coding	10:57796155-57803415	0	NA	NA	NA	NA	All_Zero	0;0;0;0	0;0;0;0	No	NA	NA	NA	NA	All_Zero	0;0;0;0;0	0;0;0;0	No	NA	NA	NA	NA	All_Zero	0;0;0;0	0;0;0;0	No	NA	NA	NA	NA	All_Zero	0;0;0;0;0	0;0;0;0	No	NA	NA	NA	NA	All_Zero	0;0;0;0	0;0;0;0	No	NA	NA	NA	NA	All_Zero
Solyc02g087970.1	maker_ITAG	protein_coding	2:50843161-50843733	0	NA	NA	NA	NA	All_Zero	0;0;0;0	0;0;0;0	No	NA	NA	NA	NA	All_Zero	0;0;0;0;0	0;0;0;0	No	NA	NA	NA	NA	All_Zero	0;0;0;0	0;0;0;0	No	NA	NA	NA	NA	All_Zero	0;0;0;0;0	0;0;0;0	No	NA	NA	NA	NA	All_Zero	0;0;0;0	0;0;0;0	No	NA	NA	NA	NA	All_Zero
Solyc09g066270.3	maker_ITAG	protein_coding	9:64929684-64931455	0	NA	NA	NA	NA	All_Zero	0;0;0;0	0;0;0;0	No	NA	NA	NA	NA	All_Zero	0;0;0;0;0	0;0;0;0	No	NA	NA	NA	NA	All_Zero	0;0;0;0	0;0;0;0	No	NA	NA	NA	NA	All_Zero	0;0;0;0;0	0;0;0;0	No	NA	NA	NA	NA	All_Zero	0;0;0;0	0;0;0;0	No	NA	NA	NA	NA	All_Zero
Solyc05g049890.1	maker_ITAG	protein_coding	5:60499859-60500434	0	NA	NA	NA	NA	All_Zero	0;0;0;0	0;0;0;0	No	NA	NA	NA	NA	All_Zero	0;0;0;0;0	0;0;0;0	No	NA	NA	NA	NA	All_Zero	0;0;0;0	0;0;0;0	No	NA	NA	NA	NA	All_Zero	0;0;0;0;0	0;0;0;0	No	NA	NA	NA	NA	All_Zero	0;0;0;0	0;0;0;0	No	NA	NA	NA	NA	All_Zero
Solyc03g013390.1	maker_ITAG	protein_coding	3:46393322-46393993	0.510186	0.0573556	1.04056	0.864949	NA	Low_Counts	0;0;0.8;0.8	0;0;0;0	No	0.317726	1.24636	0.362791	NA	Low_Counts	1.9;0;0;1.94;0.81	0;0;0;0	No	0.154302	1.11288	0.646347	NA	Low_Counts	0.97;0;1.45;0	0;0;0;0	No	0.260371	1.19779	0.465058	NA	Low_Counts	1.9;0;0;1.94;0.81	0;0;0.8;0.8	No	0.0969465	1.06951	0.777666	NA	Low_Counts	0.97;0;1.45;0	0;0;0.8;0.8	No	-0.163424	-1.11994	0.645645	1	Low_Counts
Solyc01g094790.3	maker_ITAG	protein_coding	1:86071125-86074417	385.186	-0.62779	-1.5452	0.0130095	0.0489187	Tested	467.13;377.52;136.27;158.33	511.6;553.2;363.15;279.09	Down	0.133541	1.09698	0.580714	0.782462	Tested	611.24;511.52;206.77;263.52;605.95	511.6;553.2;363.15;279.09	No	-0.169852	-1.12494	0.500999	0.717551	Tested	509.29;429.45;294.57;269.57	511.6;553.2;363.15;279.09	No	0.761331	1.69505	0.00157202	0.0149222	Tested	611.24;511.52;206.77;263.52;605.95	467.13;377.52;136.27;158.33	Up	0.457938	1.37358	0.0686867	0.29461	Tested	509.29;429.45;294.57;269.57	467.13;377.52;136.27;158.33	No	-0.303393	-1.23404	0.207014	1	Tested
Solyc09g083430.2	maker_ITAG	protein_coding	9:69515101-69515688	0	NA	NA	NA	NA	All_Zero	0;0;0;0	0;0;0;0	No	NA	NA	NA	NA	All_Zero	0;0;0;0;0	0;0;0;0	No	NA	NA	NA	NA	All_Zero	0;0;0;0	0;0;0;0	No	NA	NA	NA	NA	All_Zero	0;0;0;0;0	0;0;0;0	No	NA	NA	NA	NA	All_Zero	0;0;0;0	0;0;0;0	No	NA	NA	NA	NA	All_Zero
Solyc08g081690.3	maker_ITAG	protein_coding	8:64792123-64802155	5.98971	0.491602	1.40601	0.262133	0.444015	Tested	6.26;7.67;5.61;8.8	4.25;2.23;6.16;3.53	No	0.232215	1.17464	0.594654	NA	Low_Counts	6.96;7.16;2.67;1.94;8.11	4.25;2.23;6.16;3.53	No	0.57473	1.4894	0.190667	NA	Low_Counts	6.82;14.5;5.8;3.36	4.25;2.23;6.16;3.53	No	-0.259387	-1.19697	0.529097	0.774658	Tested	6.96;7.16;2.67;1.94;8.11	6.26;7.67;5.61;8.8	No	0.083128	1.05931	0.841529	0.950774	Tested	6.82;14.5;5.8;3.36	6.26;7.67;5.61;8.8	No	0.342515	1.26797	0.40714	1	Tested
Solyc08g082470.1	maker_ITAG	protein_coding	8:65384569-65385462	24.3644	-1.17272	-2.25437	0.00104268	0.00634671	Tested	18.78;11.5;13.63;7.2	18.08;13.38;43.09;81.25	Down	-0.57549	-1.49018	0.0923844	0.279731	Tested	15.19;12.28;32.02;36.81;25.15	18.08;13.38;43.09;81.25	No	-0.614821	-1.53137	0.0821742	0.251802	Tested	21.42;17.66;21.04;25.73	18.08;13.38;43.09;81.25	No	0.597232	1.51281	0.0814839	0.278568	Tested	15.19;12.28;32.02;36.81;25.15	18.78;11.5;13.63;7.2	No	0.557901	1.47213	0.115524	0.399474	Tested	21.42;17.66;21.04;25.73	18.78;11.5;13.63;7.2	No	-0.0393309	-1.02764	0.907503	1	Tested
Solyc03g117920.2	maker_ITAG	protein_coding	3:68390653-68395026	0.590359	-0.276618	-1.21135	0.383465	NA	Low_Counts	0;0.64;0;0	3.19;0;0;0	No	-0.102502	-1.07363	0.755217	NA	Low_Counts	0;0;2.67;0.97;0	3.19;0;0;0	No	-0.109276	-1.07869	0.730572	NA	Low_Counts	0;0;1.45;1.12	3.19;0;0;0	No	0.174116	1.12827	0.602281	NA	Low_Counts	0;0;2.67;0.97;0	0;0.64;0;0	No	0.167342	1.12299	0.603826	NA	Low_Counts	0;0;1.45;1.12	0;0.64;0;0	No	-0.00677395	-1.00471	0.983821	1	Low_Counts
Solyc03g097130.3	maker_ITAG	protein_coding	3:60897220-60908138	62.5887	0.341393	1.26698	0.098289	0.225932	Tested	61.81;72.82;75.35;72.77	45.74;66.92;56.93;54.76	No	0.0936752	1.06709	0.64491	0.821443	Tested	68.34;54.22;38.69;70.72;60.03	45.74;66.92;56.93;54.76	No	0.251446	1.1904	0.228226	0.462144	Tested	61.35;64.95;70.38;68.23	45.74;66.92;56.93;54.76	No	-0.247717	-1.18733	0.176945	0.440544	Tested	68.34;54.22;38.69;70.72;60.03	61.81;72.82;75.35;72.77	No	-0.0899464	-1.06433	0.63513	0.869213	Tested	61.35;64.95;70.38;68.23	61.81;72.82;75.35;72.77	No	0.157771	1.11556	0.396272	1	Tested
Solyc05g013090.2	maker_ITAG	protein_coding	5:6185415-6188423	0	NA	NA	NA	NA	All_Zero	0;0;0;0	0;0;0;0	No	NA	NA	NA	NA	All_Zero	0;0;0;0;0	0;0;0;0	No	NA	NA	NA	NA	All_Zero	0;0;0;0	0;0;0;0	No	NA	NA	NA	NA	All_Zero	0;0;0;0;0	0;0;0;0	No	NA	NA	NA	NA	All_Zero	0;0;0;0	0;0;0;0	No	NA	NA	NA	NA	All_Zero
Solyc04g008760.2	maker_ITAG	protein_coding	4:2413012-2414445	30.1879	-0.463996	-1.37936	0.109416	0.244537	Tested	18.78;37.05;32.87;27.19	39.35;33.46;43.09;51.23	No	-0.538161	-1.45212	0.0568821	0.21135	Tested	22.78;26.6;49.36;24.22;19.47	39.35;33.46;43.09;51.23	No	-0.830847	-1.77873	0.00504666	0.0396682	Tested	23.37;22.7;15.96;25.73	39.35;33.46;43.09;51.23	Down	-0.0741648	-1.05275	0.786755	0.913445	Tested	22.78;26.6;49.36;24.22;19.47	18.78;37.05;32.87;27.19	No	-0.366851	-1.28953	0.203382	0.533695	Tested	23.37;22.7;15.96;25.73	18.78;37.05;32.87;27.19	No	-0.292686	-1.22492	0.297919	1	Tested
Solyc01g108680.3	maker_ITAG	protein_coding	1:95820142-95823857	0.61987	-0.229066	-1.17208	0.352585	NA	Low_Counts	0;0;0;0	0;6.69;0;0	No	-0.118231	-1.0854	0.646547	NA	Low_Counts	1.9;0;0;0;0	0;6.69;0;0	No	-0.108278	-1.07794	0.660696	NA	Low_Counts	1.95;0;0;0	0;6.69;0;0	No	0.110835	1.07985	0.668517	NA	Low_Counts	1.9;0;0;0;0	0;0;0;0	No	0.120788	1.08733	0.625757	NA	Low_Counts	1.95;0;0;0	0;0;0;0	No	0.00995291	1.00692	0.969361	1	Low_Counts
Solyc03g113520.3	maker_ITAG	protein_coding	3:65120130-65124083	9.55532	0.172479	1.12699	0.664058	0.799514	Tested	9.39;10.22;4.81;11.2	5.32;15.61;4.62;7.07	No	0.321767	1.24986	0.40928	NA	Low_Counts	11.39;11.25;9.34;10.66;6.49	5.32;15.61;4.62;7.07	No	0.400898	1.32033	0.311706	0.556255	Tested	17.53;15.77;5.08;6.71	5.32;15.61;4.62;7.07	No	0.149289	1.10902	0.680624	0.860547	Tested	11.39;11.25;9.34;10.66;6.49	9.39;10.22;4.81;11.2	No	0.228419	1.17155	0.537457	0.811672	Tested	17.53;15.77;5.08;6.71	9.39;10.22;4.81;11.2	No	0.0791303	1.05638	0.826788	1	Tested
Solyc03g044410.1	maker_ITAG	protein_coding	3:9163074-9168077	0	NA	NA	NA	NA	All_Zero	0;0;0;0	0;0;0;0	No	NA	NA	NA	NA	All_Zero	0;0;0;0;0	0;0;0;0	No	NA	NA	NA	NA	All_Zero	0;0;0;0	0;0;0;0	No	NA	NA	NA	NA	All_Zero	0;0;0;0;0	0;0;0;0	No	NA	NA	NA	NA	All_Zero	0;0;0;0	0;0;0;0	No	NA	NA	NA	NA	All_Zero
Solyc03g120740.1	maker_ITAG	protein_coding	3:70509919-70510419	15.1329	-1.17739	-2.26167	0.00193752	0.0106367	Tested	10.17;3.83;16.03;5.6	11.7;15.61;38.47;37.09	Down	-0.688526	-1.61164	0.0590715	0.216464	Tested	8.23;17.39;25.35;10.66;9.73	11.7;15.61;38.47;37.09	No	-0.863305	-1.8192	0.0223419	0.108295	Tested	10.71;7.57;12.33;16.78	11.7;15.61;38.47;37.09	No	0.488861	1.40334	0.18164	0.445878	Tested	8.23;17.39;25.35;10.66;9.73	10.17;3.83;16.03;5.6	No	0.314082	1.24322	0.407273	0.728414	Tested	10.71;7.57;12.33;16.78	10.17;3.83;16.03;5.6	No	-0.174779	-1.12879	0.630989	1	Tested
Solyc11g012745.1	maker_ITAG	protein_coding	11:5494088-5502318	0.475771	0.124239	1.08993	0.68929	NA	Low_Counts	1.56;0;0;0.8	0;0;0;0	No	0.0519328	1.03665	0.871231	NA	Low_Counts	0;0;2.67;0;0	0;0;0;0	No	0.191184	1.1417	0.5371	NA	Low_Counts	0.97;0.63;1.45;0	0;0;0;0	No	-0.0723059	-1.0514	0.82428	NA	Low_Counts	0;0;2.67;0;0	1.56;0;0;0.8	No	0.0669453	1.0475	0.831628	NA	Low_Counts	0.97;0.63;1.45;0	1.56;0;0;0.8	No	0.139251	1.10133	0.667942	1	Low_Counts
Solyc05g013080.1	maker_ITAG	protein_coding	5:6184817-6185335	0	NA	NA	NA	NA	All_Zero	0;0;0;0	0;0;0;0	No	NA	NA	NA	NA	All_Zero	0;0;0;0;0	0;0;0;0	No	NA	NA	NA	NA	All_Zero	0;0;0;0	0;0;0;0	No	NA	NA	NA	NA	All_Zero	0;0;0;0;0	0;0;0;0	No	NA	NA	NA	NA	All_Zero	0;0;0;0	0;0;0;0	No	NA	NA	NA	NA	All_Zero
Solyc10g018817.1	maker_ITAG	protein_coding	10:10511849-10568149	0	NA	NA	NA	NA	All_Zero	0;0;0;0	0;0;0;0	No	NA	NA	NA	NA	All_Zero	0;0;0;0;0	0;0;0;0	No	NA	NA	NA	NA	All_Zero	0;0;0;0	0;0;0;0	No	NA	NA	NA	NA	All_Zero	0;0;0;0;0	0;0;0;0	No	NA	NA	NA	NA	All_Zero	0;0;0;0	0;0;0;0	No	NA	NA	NA	NA	All_Zero
Solyc01g087050.3	maker_ITAG	protein_coding	1:81845475-81850138	11.3047	0.196191	1.14567	0.637472	0.780699	Tested	7.82;13.41;13.63;10.4	3.19;15.61;16.93;3.53	No	0.130385	1.09459	0.750111	NA	Low_Counts	12.66;10.23;6.67;10.66;12.98	3.19;15.61;16.93;3.53	No	0.369081	1.29153	0.375357	0.617383	Tested	2.92;13.87;13.06;24.61	3.19;15.61;16.93;3.53	No	-0.0658058	-1.04667	0.866869	0.947679	Tested	12.66;10.23;6.67;10.66;12.98	7.82;13.41;13.63;10.4	No	0.172891	1.12731	0.665971	0.882603	Tested	2.92;13.87;13.06;24.61	7.82;13.41;13.63;10.4	No	0.238696	1.17993	0.543163	1	Tested
Solyc10g074467.1	maker_ITAG	protein_coding	10:58054816-58057501	0	NA	NA	NA	NA	All_Zero	0;0;0;0	0;0;0;0	No	NA	NA	NA	NA	All_Zero	0;0;0;0;0	0;0;0;0	No	NA	NA	NA	NA	All_Zero	0;0;0;0	0;0;0;0	No	NA	NA	NA	NA	All_Zero	0;0;0;0;0	0;0;0;0	No	NA	NA	NA	NA	All_Zero	0;0;0;0	0;0;0;0	No	NA	NA	NA	NA	All_Zero
Solyc07g006390.2	maker_ITAG	protein_coding	7:1211477-1212852	0	NA	NA	NA	NA	All_Zero	0;0;0;0	0;0;0;0	No	NA	NA	NA	NA	All_Zero	0;0;0;0;0	0;0;0;0	No	NA	NA	NA	NA	All_Zero	0;0;0;0	0;0;0;0	No	NA	NA	NA	NA	All_Zero	0;0;0;0;0	0;0;0;0	No	NA	NA	NA	NA	All_Zero	0;0;0;0	0;0;0;0	No	NA	NA	NA	NA	All_Zero
Solyc03g097670.3	maker_ITAG	protein_coding	3:61421235-61433676	45.2983	-0.00188333	-1.00131	0.994531	0.997109	Tested	67.29;44.71;40.88;27.19	58.5;55.77;38.47;26.5	No	-0.0931341	-1.06668	0.728191	0.875109	Tested	56.31;31.71;32.02;33.91;45.43	58.5;55.77;38.47;26.5	No	0.253818	1.19236	0.354553	0.598431	Tested	40.9;65.58;62.4;42.5	58.5;55.77;38.47;26.5	No	-0.0912508	-1.06529	0.72029	0.880884	Tested	56.31;31.71;32.02;33.91;45.43	67.29;44.71;40.88;27.19	No	0.255701	1.19392	0.328213	0.665821	Tested	40.9;65.58;62.4;42.5	67.29;44.71;40.88;27.19	No	0.346952	1.27187	0.172278	1	Tested
Solyc10g049850.2	maker_ITAG	protein_coding	10:46880574-46891564	57.0884	0.0347717	1.02439	0.890281	0.941722	Tested	39.91;58.13;75.35;66.37	51.05;78.07;64.63;40.63	No	-0.131869	-1.09571	0.591096	0.787377	Tested	51.89;41.94;61.37;62.97;48.67	51.05;78.07;64.63;40.63	No	0.00238175	1.00165	0.992505	0.996427	Tested	52.58;67.48;72.55;36.91	51.05;78.07;64.63;40.63	No	-0.16664	-1.12244	0.475467	0.738595	Tested	51.89;41.94;61.37;62.97;48.67	39.91;58.13;75.35;66.37	No	-0.03239	-1.0227	0.893573	0.967687	Tested	52.58;67.48;72.55;36.91	39.91;58.13;75.35;66.37	No	0.134251	1.09752	0.56808	1	Tested
Solyc03g005090.3	maker_ITAG	protein_coding	3:64101-68498	35.5895	0.0544669	1.03848	0.863057	0.92728	Tested	35.21;35.77;25.65;15.19	29.78;11.15;35.39;24.73	No	0.632698	1.55046	0.0370036	0.163169	Tested	51.25;45.01;22.68;40.69;51.1	29.78;11.15;35.39;24.73	No	0.67792	1.59983	0.0299676	0.131779	Tested	69.14;34.05;43.53;34.67	29.78;11.15;35.39;24.73	No	0.578231	1.49302	0.0436437	0.184265	Tested	51.25;45.01;22.68;40.69;51.1	35.21;35.77;25.65;15.19	No	0.623453	1.54056	0.0354776	0.196464	Tested	69.14;34.05;43.53;34.67	35.21;35.77;25.65;15.19	No	0.0452217	1.03184	0.872832	1	Tested
Solyc02g020920.1	maker_ITAG	protein_coding	2:20832489-20833113	1.4036	-0.45434	-1.37016	0.30224	0.488195	Low_Counts	0.78;0.64;0.8;1.6	2.13;6.69;0;1.77	No	-0.62074	-1.53766	0.160626	NA	Low_Counts	1.9;0;1.33;0;0	2.13;6.69;0;1.77	No	-0.234978	-1.17689	0.594094	NA	Low_Counts	0.97;1.89;0;3.36	2.13;6.69;0;1.77	No	-0.1664	-1.12225	0.711616	NA	Low_Counts	1.9;0;1.33;0;0	0.78;0.64;0.8;1.6	No	0.219363	1.16422	0.624877	NA	Low_Counts	0.97;1.89;0;3.36	0.78;0.64;0.8;1.6	No	0.385762	1.30655	0.391955	1	Low_Counts
Solyc07g051990.2	maker_ITAG	protein_coding	7:60678677-60679366	0	NA	NA	NA	NA	All_Zero	0;0;0;0	0;0;0;0	No	NA	NA	NA	NA	All_Zero	0;0;0;0;0	0;0;0;0	No	NA	NA	NA	NA	All_Zero	0;0;0;0	0;0;0;0	No	NA	NA	NA	NA	All_Zero	0;0;0;0;0	0;0;0;0	No	NA	NA	NA	NA	All_Zero	0;0;0;0	0;0;0;0	No	NA	NA	NA	NA	All_Zero
Solyc12g039110.1	maker_ITAG	protein_coding	12:53272483-53273525	0	NA	NA	NA	NA	All_Zero	0;0;0;0	0;0;0;0	No	NA	NA	NA	NA	All_Zero	0;0;0;0;0	0;0;0;0	No	NA	NA	NA	NA	All_Zero	0;0;0;0	0;0;0;0	No	NA	NA	NA	NA	All_Zero	0;0;0;0;0	0;0;0;0	No	NA	NA	NA	NA	All_Zero	0;0;0;0	0;0;0;0	No	NA	NA	NA	NA	All_Zero
Solyc08g006070.3	maker_ITAG	protein_coding	8:824964-830521	30.489	-1.01561	-2.02176	0.00122633	0.00723311	Tested	17.21;29.38;11.22;19.99	24.46;49.07;63.09;40.63	Down	-0.348259	-1.27302	0.243888	0.491847	Tested	27.84;35.81;30.68;35.85;34.88	24.46;49.07;63.09;40.63	No	-0.749231	-1.6809	0.0167082	0.0899251	Tested	33.11;23.33;13.79;27.96	24.46;49.07;63.09;40.63	No	0.667352	1.58816	0.0250133	0.12554	Tested	27.84;35.81;30.68;35.85;34.88	17.21;29.38;11.22;19.99	No	0.26638	1.20279	0.39328	0.719307	Tested	33.11;23.33;13.79;27.96	17.21;29.38;11.22;19.99	No	-0.400972	-1.3204	0.176383	1	Tested
Solyc01g101010.3	maker_ITAG	protein_coding	1:90752282-90761484	23.8157	0.930787	1.90632	0.00137964	0.00797412	Tested	37.56;35.13;27.25;23.19	18.08;8.92;12.31;17.66	Up	0.641051	1.55947	0.0270371	0.13292	Tested	30.37;32.74;18.68;19.38;19.47	18.08;8.92;12.31;17.66	No	0.699771	1.62425	0.0179301	0.0936061	Tested	28.24;26.49;20.32;29.08	18.08;8.92;12.31;17.66	No	-0.289736	-1.22242	0.231696	0.510304	Tested	30.37;32.74;18.68;19.38;19.47	37.56;35.13;27.25;23.19	No	-0.231016	-1.17366	0.355078	0.688722	Tested	28.24;26.49;20.32;29.08	37.56;35.13;27.25;23.19	No	0.05872	1.04154	0.813113	1	Tested
Solyc09g059912.1	maker_ITAG	protein_coding	9:56778738-56778973	0	NA	NA	NA	NA	All_Zero	0;0;0;0	0;0;0;0	No	NA	NA	NA	NA	All_Zero	0;0;0;0;0	0;0;0;0	No	NA	NA	NA	NA	All_Zero	0;0;0;0	0;0;0;0	No	NA	NA	NA	NA	All_Zero	0;0;0;0;0	0;0;0;0	No	NA	NA	NA	NA	All_Zero	0;0;0;0	0;0;0;0	No	NA	NA	NA	NA	All_Zero
Solyc09g059625.1	maker_ITAG	protein_coding	9:55164813-55167472	2.13942	0.539179	1.45315	0.245547	0.425127	Low_Counts	2.35;2.56;1.6;3.2	0;0;1.54;1.77	No	0.30063	1.23168	0.517108	NA	Low_Counts	1.9;4.09;1.33;0;1.62	0;0;1.54;1.77	No	0.885674	1.84763	0.0564267	NA	Low_Counts	2.92;3.78;4.35;3.36	0;0;1.54;1.77	No	-0.238549	-1.17981	0.610303	0.822312	Low_Counts	1.9;4.09;1.33;0;1.62	2.35;2.56;1.6;3.2	No	0.346494	1.27147	0.459122	NA	Low_Counts	2.92;3.78;4.35;3.36	2.35;2.56;1.6;3.2	No	0.585043	1.50008	0.210741	1	Low_Counts
Solyc01g079720.3	maker_ITAG	protein_coding	1:78685283-78700724	27.7839	0.631025	1.54867	0.0865521	0.205777	Tested	31.3;49.83;24.85;48.78	43.61;31.23;7.69;12.36	No	0.234818	1.17676	0.515534	0.735808	Tested	18.98;38.88;9.34;23.25;43.8	43.61;31.23;7.69;12.36	No	-0.0531933	-1.03756	0.886655	0.948213	Tested	28.24;22.7;19.59;17.9	43.61;31.23;7.69;12.36	No	-0.396208	-1.31604	0.25196	0.535423	Tested	18.98;38.88;9.34;23.25;43.8	31.3;49.83;24.85;48.78	No	-0.684219	-1.60683	0.0567777	0.261089	Tested	28.24;22.7;19.59;17.9	31.3;49.83;24.85;48.78	No	-0.288011	-1.22096	0.412776	1	Tested
Solyc02g067890.3	maker_ITAG	protein_coding	2:38546882-38551720	83.5829	0.290549	1.22311	0.215315	0.388674	Tested	120.5;107.32;73.75;51.18	82.96;53.54;72.32;67.12	No	0.349064	1.27373	0.123831	0.333	Tested	96.18;91.05;85.38;77.5;95.72	82.96;53.54;72.32;67.12	No	0.298717	1.23005	0.204489	0.435803	Tested	80.82;90.81;111.01;63.76	82.96;53.54;72.32;67.12	No	0.0585142	1.04139	0.784528	0.912695	Tested	96.18;91.05;85.38;77.5;95.72	120.5;107.32;73.75;51.18	No	0.00816808	1.00568	0.970818	0.990738	Tested	80.82;90.81;111.01;63.76	120.5;107.32;73.75;51.18	No	-0.0503462	-1.03551	0.814915	1	Tested
Solyc02g014455.1	maker_ITAG	protein_coding	2:17099850-17104088	2.0445	0.440193	1.35679	0.320193	0.507252	Low_Counts	0.78;1.92;5.61;1.6	1.06;0;0;1.77	No	0.4812	1.3959	0.281622	NA	Low_Counts	0;6.14;0;1.94;4.87	1.06;0;0;1.77	No	0.405262	1.32433	0.358886	NA	Low_Counts	1.95;5.68;1.45;0	1.06;0;0;1.77	No	0.0410065	1.02883	0.928978	0.974652	Low_Counts	0;6.14;0;1.94;4.87	0.78;1.92;5.61;1.6	No	-0.0349315	-1.02451	0.938841	NA	Low_Counts	1.95;5.68;1.45;0	0.78;1.92;5.61;1.6	No	-0.075938	-1.05405	0.868611	1	Low_Counts
Solyc05g048740.3	maker_ITAG	protein_coding	5:60156545-60158718	0.137669	-0.0463332	-1.03264	0.807614	NA	Low_Counts	0;0;0.8;0	0;0;1.54;0	No	-0.0688709	-1.0489	0.730652	NA	Low_Counts	0;0;0;0;0	0;0;1.54;0	No	-0.0703815	-1.04999	0.711462	NA	Low_Counts	0;0;0;0	0;0;1.54;0	No	-0.0225377	-1.01574	0.910302	NA	Low_Counts	0;0;0;0;0	0;0;0.8;0	No	-0.0240484	-1.01681	0.899426	NA	Low_Counts	0;0;0;0	0;0;0.8;0	No	0	-1	1	1	Low_Counts
Solyc10g038158.1	maker_ITAG	protein_coding	10:20267805-20269103	0	NA	NA	NA	NA	All_Zero	0;0;0;0	0;0;0;0	No	NA	NA	NA	NA	All_Zero	0;0;0;0;0	0;0;0;0	No	NA	NA	NA	NA	All_Zero	0;0;0;0	0;0;0;0	No	NA	NA	NA	NA	All_Zero	0;0;0;0;0	0;0;0;0	No	NA	NA	NA	NA	All_Zero	0;0;0;0	0;0;0;0	No	NA	NA	NA	NA	All_Zero
Solyc04g051820.3	maker_ITAG	protein_coding	4:51068358-51072115	281.22	-1.00507	-2.00704	7.15065e-07	1.08619e-05	Tested	211.26;166.08;182.76;153.53	247.82;452.82;358.54;432.77	Down	-0.336951	-1.26308	0.0806437	0.260182	Tested	291.7;349.88;278.81;269.33;260.39	247.82;452.82;358.54;432.77	No	-0.384223	-1.30516	0.0566825	0.198756	Tested	271.69;242.16;224.19;387.01	247.82;452.82;358.54;432.77	No	0.668119	1.589	0.000519781	0.00604815	Tested	291.7;349.88;278.81;269.33;260.39	211.26;166.08;182.76;153.53	Up	0.620847	1.53778	0.00203646	0.0259958	Tested	271.69;242.16;224.19;387.01	211.26;166.08;182.76;153.53	Up	-0.0472718	-1.03331	0.804834	1	Tested
Solyc07g064720.3	maker_ITAG	protein_coding	7:66880346-66886363	4.64375	-0.566479	-1.4809	0.224208	0.399564	Tested	2.35;3.83;4.01;1.6	4.25;4.46;3.08;12.36	No	0.00510407	1.00354	0.991151	NA	Low_Counts	11.39;7.16;5.34;2.91;1.62	4.25;4.46;3.08;12.36	No	-0.361828	-1.28505	0.43742	NA	Low_Counts	0.97;3.78;8.71;1.12	4.25;4.46;3.08;12.36	No	0.571583	1.48615	0.211222	0.485816	Tested	11.39;7.16;5.34;2.91;1.62	2.35;3.83;4.01;1.6	No	0.204651	1.15241	0.658929	0.87973	Low_Counts	0.97;3.78;8.71;1.12	2.35;3.83;4.01;1.6	No	-0.366932	-1.28961	0.422002	1	Tested
Solyc03g097881.1	maker_ITAG	protein_coding	3:61642853-61644908	0	NA	NA	NA	NA	All_Zero	0;0;0;0	0;0;0;0	No	NA	NA	NA	NA	All_Zero	0;0;0;0;0	0;0;0;0	No	NA	NA	NA	NA	All_Zero	0;0;0;0	0;0;0;0	No	NA	NA	NA	NA	All_Zero	0;0;0;0;0	0;0;0;0	No	NA	NA	NA	NA	All_Zero	0;0;0;0	0;0;0;0	No	NA	NA	NA	NA	All_Zero
Solyc12g038750.1	maker_ITAG	protein_coding	12:51802629-51804808	0	NA	NA	NA	NA	All_Zero	0;0;0;0	0;0;0;0	No	NA	NA	NA	NA	All_Zero	0;0;0;0;0	0;0;0;0	No	NA	NA	NA	NA	All_Zero	0;0;0;0	0;0;0;0	No	NA	NA	NA	NA	All_Zero	0;0;0;0;0	0;0;0;0	No	NA	NA	NA	NA	All_Zero	0;0;0;0	0;0;0;0	No	NA	NA	NA	NA	All_Zero
Solyc05g054530.1	maker_ITAG	protein_coding	5:65281496-65282701	46.8353	-0.52519	-1.43912	0.018627	0.0650324	Tested	37.56;29.38;44.89;39.18	64.88;49.07;47.7;56.53	No	-0.303482	-1.23412	0.157983	0.384907	Tested	41.76;51.15;37.35;52.32;38.94	64.88;49.07;47.7;56.53	No	-0.0963097	-1.06904	0.6618	0.825435	Tested	52.58;46.04;58.77;48.1	64.88;49.07;47.7;56.53	No	0.221708	1.16611	0.281477	0.567544	Tested	41.76;51.15;37.35;52.32;38.94	37.56;29.38;44.89;39.18	No	0.42888	1.34619	0.0424097	0.218058	Tested	52.58;46.04;58.77;48.1	37.56;29.38;44.89;39.18	No	0.207172	1.15442	0.306258	1	Tested
Solyc12g019690.2	maker_ITAG	protein_coding	12:11001020-11006055	39.983	0.0957032	1.06859	0.773284	0.874321	Tested	35.21;51.74;47.29;34.39	17.02;29;76.94;49.46	No	-0.198885	-1.14781	0.53894	0.751644	Tested	25.31;14.32;74.71;45.53;30.82	17.02;29;76.94;49.46	No	-0.102684	-1.07377	0.758775	0.882303	Tested	33.11;34.05;30.47;50.33	17.02;29;76.94;49.46	No	-0.294588	-1.22653	0.347752	0.632986	Tested	25.31;14.32;74.71;45.53;30.82	35.21;51.74;47.29;34.39	No	-0.198387	-1.14742	0.541467	0.814872	Tested	33.11;34.05;30.47;50.33	35.21;51.74;47.29;34.39	No	0.0962005	1.06895	0.760898	1	Tested
Solyc10g076770.1	maker_ITAG	protein_coding	10:59824479-59825192	0	NA	NA	NA	NA	All_Zero	0;0;0;0	0;0;0;0	No	NA	NA	NA	NA	All_Zero	0;0;0;0;0	0;0;0;0	No	NA	NA	NA	NA	All_Zero	0;0;0;0	0;0;0;0	No	NA	NA	NA	NA	All_Zero	0;0;0;0;0	0;0;0;0	No	NA	NA	NA	NA	All_Zero	0;0;0;0	0;0;0;0	No	NA	NA	NA	NA	All_Zero
Solyc03g116170.3	maker_ITAG	nontranslating_CDS	3:67140252-67146185	14.5867	-0.113325	-1.08172	0.760501	0.866309	Tested	15.65;15.33;13.63;22.39	26.59;17.85;12.31;15.9	No	-0.68311	-1.6056	0.0650327	NA	Low_Counts	6.33;8.18;12.01;18.41;8.11	26.59;17.85;12.31;15.9	No	-0.307122	-1.23724	0.413472	0.650616	Tested	12.66;16.4;21.77;4.47	26.59;17.85;12.31;15.9	No	-0.569784	-1.4843	0.110645	0.334793	Tested	6.33;8.18;12.01;18.41;8.11	15.65;15.33;13.63;22.39	No	-0.193797	-1.14377	0.593332	0.84459	Tested	12.66;16.4;21.77;4.47	15.65;15.33;13.63;22.39	No	0.375988	1.29773	0.298063	1	Tested
Solyc10g078770.2	maker_ITAG	protein_coding	10:60610529-60611704	118.348	2.64893	6.27201	5.81896e-09	1.47521e-07	Tested	3.91;12.14;545.89;1398.59	4.25;4.46;3.08;5.3	Up	-0.248551	-1.18801	0.5881	0.785671	Low_Counts	3.16;0;4;5.81;4.06	4.25;4.46;3.08;5.3	No	0.0193625	1.01351	0.965988	0.984363	Low_Counts	10.71;2.52;2.9;1.12	4.25;4.46;3.08;5.3	No	-2.89748	-7.45123	3.18593e-10	2.73334e-08	Tested	3.16;0;4;5.81;4.06	3.91;12.14;545.89;1398.59	Down	-2.62957	-6.18839	8.11179e-09	1.35868e-06	Tested	10.71;2.52;2.9;1.12	3.91;12.14;545.89;1398.59	Down	0.267913	1.20406	0.56017	1	Low_Counts
Solyc01g065573.1	maker_ITAG	protein_coding	1:71763458-71763663	0	NA	NA	NA	NA	All_Zero	0;0;0;0	0;0;0;0	No	NA	NA	NA	NA	All_Zero	0;0;0;0;0	0;0;0;0	No	NA	NA	NA	NA	All_Zero	0;0;0;0	0;0;0;0	No	NA	NA	NA	NA	All_Zero	0;0;0;0;0	0;0;0;0	No	NA	NA	NA	NA	All_Zero	0;0;0;0	0;0;0;0	No	NA	NA	NA	NA	All_Zero
Solyc04g009220.1	maker_ITAG	protein_coding	4:2705480-2708338	0.150945	-0.0463332	-1.03264	0.807614	NA	Low_Counts	0;0;0;0.8	0;0;0;1.77	No	-0.0688709	-1.0489	0.730652	NA	Low_Counts	0;0;0;0;0	0;0;0;1.77	No	-0.0703815	-1.04999	0.711462	NA	Low_Counts	0;0;0;0	0;0;0;1.77	No	-0.0225377	-1.01574	0.910302	NA	Low_Counts	0;0;0;0;0	0;0;0;0.8	No	-0.0240484	-1.01681	0.899426	NA	Low_Counts	0;0;0;0	0;0;0;0.8	No	0	-1	1	1	Low_Counts
Solyc06g082990.3	maker_ITAG	protein_coding	6:48618504-48622824	22.2821	0.972065	1.96165	0.00341974	0.0168049	Tested	31.3;37.05;22.44;31.99	20.21;11.15;16.93;5.3	Up	0.69337	1.61706	0.0345611	0.156307	Tested	41.13;27.62;9.34;14.53;26.77	20.21;11.15;16.93;5.3	No	0.465358	1.38066	0.169301	0.390934	Tested	22.4;22.7;16.69;21.25	20.21;11.15;16.93;5.3	No	-0.278695	-1.2131	0.338792	0.62441	Tested	41.13;27.62;9.34;14.53;26.77	31.3;37.05;22.44;31.99	No	-0.506707	-1.4208	0.0959904	0.359212	Tested	22.4;22.7;16.69;21.25	31.3;37.05;22.44;31.99	No	-0.228012	-1.17122	0.446617	1	Tested
Solyc06g073320.3	maker_ITAG	protein_coding	6:45318209-45322039	10217.4	-1.37978	-2.60229	1.97755e-10	6.92835e-09	Tested	6736.96;6358.44;4785.54;4328.53	12630.48;12464.9;16708.06;17218.94	Down	-0.398549	-1.31818	0.0544373	0.205976	Tested	13377.61;11964.35;8817.92;9531.11;11664.71	12630.48;12464.9;16708.06;17218.94	No	-0.703533	-1.62849	0.00117454	0.0140499	Tested	13842.36;10655.65;4805.99;7803.96	12630.48;12464.9;16708.06;17218.94	Down	0.981235	1.97416	2.19307e-06	5.65e-05	Tested	13377.61;11964.35;8817.92;9531.11;11664.71	6736.96;6358.44;4785.54;4328.53	Up	0.676251	1.59798	0.00181558	0.0239092	Tested	13842.36;10655.65;4805.99;7803.96	6736.96;6358.44;4785.54;4328.53	Up	-0.304984	-1.2354	0.141042	1	Tested
Solyc02g084770.3	maker_ITAG	protein_coding	2:48504322-48511301	2.3469	0.136228	1.09903	0.769695	0.872226	Low_Counts	7.04;3.83;0.8;1.6	1.06;4.46;6.16;0	No	-0.112128	-1.08082	0.809728	NA	Low_Counts	2.53;2.05;1.33;3.88;1.62	1.06;4.46;6.16;0	No	-0.578006	-1.49278	0.211113	NA	Low_Counts	0;0.63;2.9;0	1.06;4.46;6.16;0	No	-0.248357	-1.18785	0.596951	0.81579	Low_Counts	2.53;2.05;1.33;3.88;1.62	7.04;3.83;0.8;1.6	No	-0.714234	-1.64061	0.126459	NA	Low_Counts	0;0.63;2.9;0	7.04;3.83;0.8;1.6	No	-0.465878	-1.38116	0.319104	1	Low_Counts
Solyc02g050240.3	maker_ITAG	protein_coding	2:4585716-4593687	61.0046	-0.240742	-1.1816	0.307777	0.494004	Tested	46.95;45.35;56.91;67.17	72.33;89.23;41.55;56.53	No	0.00337805	1.00234	0.988133	0.994715	Tested	56.95;64.45;70.7;59.1;73.01	72.33;89.23;41.55;56.53	No	-0.101737	-1.07307	0.666848	0.828817	Tested	54.53;61.8;76.91;43.62	72.33;89.23;41.55;56.53	No	0.24412	1.18437	0.260833	0.544533	Tested	56.95;64.45;70.7;59.1;73.01	46.95;45.35;56.91;67.17	No	0.139004	1.10115	0.540003	0.813224	Tested	54.53;61.8;76.91;43.62	46.95;45.35;56.91;67.17	No	-0.105116	-1.07558	0.628795	1	Tested
Solyc01g106020.3	maker_ITAG	protein_coding	1:93895037-93901548	7.34614	-0.455669	-1.37142	0.303289	0.489158	Tested	5.48;7.67;0.8;2.4	7.45;6.69;7.69;5.3	No	0.194176	1.14407	0.651987	NA	Low_Counts	3.8;6.14;17.34;6.78;9.73	7.45;6.69;7.69;5.3	No	0.297514	1.22902	0.496341	0.714605	Tested	6.82;5.04;12.33;13.42	7.45;6.69;7.69;5.3	No	0.649844	1.569	0.123347	0.358176	Tested	3.8;6.14;17.34;6.78;9.73	5.48;7.67;0.8;2.4	No	0.753182	1.68551	0.0793214	0.322143	Tested	6.82;5.04;12.33;13.42	5.48;7.67;0.8;2.4	No	0.103338	1.07426	0.803313	1	Tested
Solyc10g083950.1	maker_ITAG	protein_coding	10:63769915-63771924	24.1445	0.0791148	1.05637	0.793537	0.887394	Tested	25.04;29.38;32.87;15.99	32.97;11.15;26.16;22.96	No	-0.0948862	-1.06798	0.749736	0.887793	Tested	25.94;16.37;20.01;26.16;22.71	32.97;11.15;26.16;22.96	No	0.0748746	1.05327	0.805621	0.907611	Tested	31.16;29.01;24.67;17.9	32.97;11.15;26.16;22.96	No	-0.174001	-1.12818	0.530315	0.775631	Tested	25.94;16.37;20.01;26.16;22.71	25.04;29.38;32.87;15.99	No	-0.00424027	-1.00294	0.988125	0.996114	Tested	31.16;29.01;24.67;17.9	25.04;29.38;32.87;15.99	No	0.169761	1.12487	0.543709	1	Tested
Solyc04g054820.3	maker_ITAG	protein_coding	4:53229672-53235558	14.2392	1.33412	2.52122	0.00354103	0.0173188	Tested	25.04;15.97;32.06;8.8	7.45;4.46;1.54;1.77	Up	1.05077	2.07164	0.0202185	NA	Low_Counts	15.82;19.44;2.67;2.91;33.26	7.45;4.46;1.54;1.77	No	1.17528	2.25836	0.0103084	0.0649047	Tested	23.37;22.07;23.22;2.24	7.45;4.46;1.54;1.77	No	-0.283349	-1.21702	0.520734	0.768816	Tested	15.82;19.44;2.67;2.91;33.26	25.04;15.97;32.06;8.8	No	-0.158845	-1.11639	0.723053	0.906513	Tested	23.37;22.07;23.22;2.24	25.04;15.97;32.06;8.8	No	0.124504	1.09013	0.778265	1	Tested
Solyc10g080780.2	maker_ITAG	protein_coding	10:62109247-62113005	33.7782	-0.36722	-1.28987	0.155068	0.310948	Tested	27.39;22.36;32.87;35.18	26.59;37.92;30.78;63.59	No	-0.0534465	-1.03774	0.829253	0.926424	Tested	35.43;27.62;40.02;50.38;35.69	26.59;37.92;30.78;63.59	No	-0.458277	-1.3739	0.0800307	0.247439	Tested	24.34;27.75;26.12;30.2	26.59;37.92;30.78;63.59	No	0.313774	1.24295	0.1821	0.446374	Tested	35.43;27.62;40.02;50.38;35.69	27.39;22.36;32.87;35.18	No	-0.0910566	-1.06515	0.715709	0.90376	Tested	24.34;27.75;26.12;30.2	27.39;22.36;32.87;35.18	No	-0.40483	-1.32393	0.0905147	1	Tested
Solyc01g087420.3	maker_ITAG	protein_coding	1:82246651-82267579	6.93145	0.205311	1.15293	0.651872	0.791217	Tested	10.17;10.86;1.6;5.6	10.64;11.15;1.54;0	No	0.192296	1.14258	0.669814	NA	Low_Counts	13.29;9.21;1.33;0.97;7.3	10.64;11.15;1.54;0	No	0.458975	1.37457	0.312716	0.556848	Tested	14.61;7.57;10.88;1.12	10.64;11.15;1.54;0	No	-0.0130156	-1.00906	0.9764	0.990934	Tested	13.29;9.21;1.33;0.97;7.3	10.17;10.86;1.6;5.6	No	0.253664	1.19223	0.568134	0.831051	Tested	14.61;7.57;10.88;1.12	10.17;10.86;1.6;5.6	No	0.26668	1.20304	0.54391	1	Tested
Solyc09g072510.1	maker_ITAG	protein_coding	9:65499194-65501090	0	NA	NA	NA	NA	All_Zero	0;0;0;0	0;0;0;0	No	NA	NA	NA	NA	All_Zero	0;0;0;0;0	0;0;0;0	No	NA	NA	NA	NA	All_Zero	0;0;0;0	0;0;0;0	No	NA	NA	NA	NA	All_Zero	0;0;0;0;0	0;0;0;0	No	NA	NA	NA	NA	All_Zero	0;0;0;0	0;0;0;0	No	NA	NA	NA	NA	All_Zero
Solyc04g051230.2	maker_ITAG	protein_coding	4:50076146-50077289	0.0625658	-0.0771999	-1.05497	0.684943	NA	Low_Counts	0;0;0;0	1.06;0;0;0	No	-0.0669393	-1.04749	0.737924	NA	Low_Counts	0;0;0;0;0	1.06;0;0;0	No	-0.0703815	-1.04999	0.711462	NA	Low_Counts	0;0;0;0	1.06;0;0;0	No	0	-1	1	NA	Low_Counts	0;0;0;0;0	0;0;0;0	No	0	-1	1	NA	Low_Counts	0;0;0;0	0;0;0;0	No	0	-1	1	1	Low_Counts
Solyc08g016770.3	maker_ITAG	protein_coding	8:9296109-9299276	0.135329	0.0154004	1.01073	0.935492	NA	Low_Counts	0;1.28;0;0	0;0;0;0	No	-0.00881522	-1.00613	0.964854	NA	Low_Counts	0;1.02;0;0;0	0;0;0;0	No	0	-1	1	NA	Low_Counts	0;0;0;0	0;0;0;0	No	-0.0242156	-1.01693	0.903656	NA	Low_Counts	0;1.02;0;0;0	0;1.28;0;0	No	-0.0549151	-1.0388	0.772881	NA	Low_Counts	0;0;0;0	0;1.28;0;0	No	-0.0306995	-1.02151	0.878039	1	Low_Counts
Solyc04g080925.1	maker_ITAG	protein_coding	4:65061550-65062145	0	NA	NA	NA	NA	All_Zero	0;0;0;0	0;0;0;0	No	NA	NA	NA	NA	All_Zero	0;0;0;0;0	0;0;0;0	No	NA	NA	NA	NA	All_Zero	0;0;0;0	0;0;0;0	No	NA	NA	NA	NA	All_Zero	0;0;0;0;0	0;0;0;0	No	NA	NA	NA	NA	All_Zero	0;0;0;0	0;0;0;0	No	NA	NA	NA	NA	All_Zero
Solyc12g100350.2	maker_ITAG	protein_coding	12:68091939-68124245	0	NA	NA	NA	NA	All_Zero	0;0;0;0	0;0;0;0	No	NA	NA	NA	NA	All_Zero	0;0;0;0;0	0;0;0;0	No	NA	NA	NA	NA	All_Zero	0;0;0;0	0;0;0;0	No	NA	NA	NA	NA	All_Zero	0;0;0;0;0	0;0;0;0	No	NA	NA	NA	NA	All_Zero	0;0;0;0	0;0;0;0	No	NA	NA	NA	NA	All_Zero
Solyc01g108830.2	maker_ITAG	protein_coding	1:95908887-95909616	0.103906	-0.0771999	-1.05497	0.684943	NA	Low_Counts	0;0;0;0	0;0;0;1.77	No	-0.0670797	-1.04759	0.737395	NA	Low_Counts	0;0;0;0;0	0;0;0;1.77	No	-0.0703815	-1.04999	0.711462	NA	Low_Counts	0;0;0;0	0;0;0;1.77	No	0	-1	1	NA	Low_Counts	0;0;0;0;0	0;0;0;0	No	0	-1	1	NA	Low_Counts	0;0;0;0	0;0;0;0	No	0	-1	1	1	Low_Counts
Solyc01g081175.1	maker_ITAG	protein_coding	1:80334111-80335494	0	NA	NA	NA	NA	All_Zero	0;0;0;0	0;0;0;0	No	NA	NA	NA	NA	All_Zero	0;0;0;0;0	0;0;0;0	No	NA	NA	NA	NA	All_Zero	0;0;0;0	0;0;0;0	No	NA	NA	NA	NA	All_Zero	0;0;0;0;0	0;0;0;0	No	NA	NA	NA	NA	All_Zero	0;0;0;0	0;0;0;0	No	NA	NA	NA	NA	All_Zero
Solyc03g005990.3	maker_ITAG	protein_coding	3:666717-672405	42.0314	-0.398292	-1.31795	0.0802647	0.195193	Tested	25.82;33.86;32.87;42.38	31.91;35.69;60.01;58.29	No	-0.40949	-1.32822	0.0649968	0.229147	Tested	25.94;28.64;48.02;39.72;35.69	31.91;35.69;60.01;58.29	No	0.226714	1.17017	0.30765	0.550746	Tested	44.79;41.62;71.1;58.16	31.91;35.69;60.01;58.29	No	-0.0111974	-1.00779	0.957398	0.985254	Tested	25.94;28.64;48.02;39.72;35.69	25.82;33.86;32.87;42.38	No	0.625006	1.54222	0.00289836	0.0337109	Tested	44.79;41.62;71.1;58.16	25.82;33.86;32.87;42.38	Up	0.636204	1.55423	0.00177613	1	Tested
Solyc08g075870.3	maker_ITAG	protein_coding	8:60081062-60085617	28.3833	0.379625	1.301	0.267369	0.450517	Tested	36.78;28.75;29.66;16.79	24.46;22.31;4.62;30.03	No	0.422984	1.3407	0.204668	0.446289	Tested	32.9;22.51;14.67;40.69;30.82	24.46;22.31;4.62;30.03	No	0.737414	1.66718	0.0305962	0.133401	Tested	34.08;32.79;49.34;31.32	24.46;22.31;4.62;30.03	No	0.0433585	1.03051	0.89011	0.9575	Tested	32.9;22.51;14.67;40.69;30.82	36.78;28.75;29.66;16.79	No	0.357788	1.28146	0.266889	0.608605	Tested	34.08;32.79;49.34;31.32	36.78;28.75;29.66;16.79	No	0.31443	1.24352	0.314117	1	Tested
Solyc04g078360.2	maker_ITAG	protein_coding	4:63183259-63199378	2.72051	0.598614	1.51426	0.197398	0.366964	Low_Counts	3.91;7.67;4.81;0.8	2.13;0;1.54;3.53	No	-0.510437	-1.42448	0.270335	NA	Low_Counts	0;0;1.33;1.94;0.81	2.13;0;1.54;3.53	No	0.558993	1.47324	0.228375	NA	Low_Counts	1.95;1.26;12.33;2.24	2.13;0;1.54;3.53	No	-1.10905	-2.15704	0.0180824	0.0993976	Low_Counts	0;0;1.33;1.94;0.81	3.91;7.67;4.81;0.8	No	-0.0396202	-1.02784	0.9328	NA	Low_Counts	1.95;1.26;12.33;2.24	3.91;7.67;4.81;0.8	No	1.06943	2.0986	0.0225831	1	Low_Counts
Solyc06g036430.3	maker_ITAG	protein_coding	6:26069435-26072414	9.23741	-0.541966	-1.45595	0.186141	0.351982	Tested	0.78;6.39;15.23;8	7.45;4.46;20;17.66	No	-0.455005	-1.37079	0.256146	NA	Low_Counts	5.69;5.12;14.67;13.56;4.06	7.45;4.46;20;17.66	No	-0.410811	-1.32943	0.316799	0.561145	Tested	2.92;5.68;13.06;12.3	7.45;4.46;20;17.66	No	0.086961	1.06213	0.824368	0.92891	Tested	5.69;5.12;14.67;13.56;4.06	0.78;6.39;15.23;8	No	0.131154	1.09517	0.744325	0.915922	Tested	2.92;5.68;13.06;12.3	0.78;6.39;15.23;8	No	0.0441932	1.03111	0.91032	1	Tested
Solyc08g006940.3	maker_ITAG	protein_coding	8:1501245-1504575	74.9459	-0.336784	-1.26294	0.0833585	0.200409	Tested	69.64;63.24;80.96;65.57	64.88;87;118.49;93.62	No	-0.382459	-1.30356	0.0428946	0.177385	Tested	60.74;56.27;80.04;78.47;73.82	64.88;87;118.49;93.62	No	-0.351444	-1.27584	0.0731557	0.233762	Tested	56.48;61.8;62.4;100.67	64.88;87;118.49;93.62	No	-0.0456754	-1.03217	0.799972	0.919118	Tested	60.74;56.27;80.04;78.47;73.82	69.64;63.24;80.96;65.57	No	-0.0146604	-1.01021	0.937785	0.982223	Tested	56.48;61.8;62.4;100.67	69.64;63.24;80.96;65.57	No	0.031015	1.02173	0.864724	1	Tested
Solyc08g076010.3	maker_ITAG	protein_coding	8:60184035-60190794	1.12284	-0.14869	-1.10856	0.682315	NA	Low_Counts	1.56;0;2.4;0	6.38;0;0;0	No	-0.306417	-1.23663	0.408734	NA	Low_Counts	2.53;0;0;0;0	6.38;0;0;0	No	-0.00556951	-1.00387	0.987759	NA	Low_Counts	1.95;0.63;3.63;0	6.38;0;0;0	No	-0.157726	-1.11553	0.678764	NA	Low_Counts	2.53;0;0;0;0	1.56;0;2.4;0	No	0.143121	1.10429	0.701021	NA	Low_Counts	1.95;0.63;3.63;0	1.56;0;2.4;0	No	0.300847	1.23187	0.429214	1	Low_Counts
Solyc07g062045.1	maker_ITAG	protein_coding	7:65006951-65008109	0	NA	NA	NA	NA	All_Zero	0;0;0;0	0;0;0;0	No	NA	NA	NA	NA	All_Zero	0;0;0;0;0	0;0;0;0	No	NA	NA	NA	NA	All_Zero	0;0;0;0	0;0;0;0	No	NA	NA	NA	NA	All_Zero	0;0;0;0;0	0;0;0;0	No	NA	NA	NA	NA	All_Zero	0;0;0;0	0;0;0;0	No	NA	NA	NA	NA	All_Zero
Solyc12g063010.2	maker_ITAG	protein_coding	12:36201807-36203594	0	NA	NA	NA	NA	All_Zero	0;0;0;0	0;0;0;0	No	NA	NA	NA	NA	All_Zero	0;0;0;0;0	0;0;0;0	No	NA	NA	NA	NA	All_Zero	0;0;0;0	0;0;0;0	No	NA	NA	NA	NA	All_Zero	0;0;0;0;0	0;0;0;0	No	NA	NA	NA	NA	All_Zero	0;0;0;0	0;0;0;0	No	NA	NA	NA	NA	All_Zero
Solyc03g080140.3	maker_ITAG	protein_coding	3:53470448-53477019	30.5036	1.01821	2.0254	0.00082448	0.00519861	Tested	42.25;37.69;29.66;35.98	17.02;22.31;16.93;8.83	Up	0.924605	1.89817	0.00200074	0.0245304	Tested	48.72;40.92;18.68;31;25.96	17.02;22.31;16.93;8.83	Up	1.01827	2.02548	0.000872438	0.0112753	Tested	35.06;36.58;48.61;22.37	17.02;22.31;16.93;8.83	Up	-0.0935997	-1.06703	0.718115	0.879604	Tested	48.72;40.92;18.68;31;25.96	42.25;37.69;29.66;35.98	No	6.17058e-05	1.00004	0.999816	0.999932	Tested	35.06;36.58;48.61;22.37	42.25;37.69;29.66;35.98	No	0.0936614	1.06707	0.719895	1	Tested
Solyc10g055620.2	maker_ITAG	protein_coding	10:57031603-57041777	5.42024	0.139533	1.10155	0.75837	0.865122	Tested	6.26;3.19;10.42;4.8	5.32;13.38;0;5.3	No	0.014666	1.01022	0.974004	NA	Low_Counts	4.43;12.28;4;4.84;2.43	5.32;13.38;0;5.3	No	-0.303813	-1.2344	0.506934	NA	Low_Counts	2.92;6.31;2.9;3.36	5.32;13.38;0;5.3	No	-0.124867	-1.09041	0.775679	0.908353	Tested	4.43;12.28;4;4.84;2.43	6.26;3.19;10.42;4.8	No	-0.443346	-1.35975	0.322095	0.66044	Tested	2.92;6.31;2.9;3.36	6.26;3.19;10.42;4.8	No	-0.318479	-1.24702	0.472993	1	Tested
Solyc02g061980.3	maker_ITAG	protein_coding	2:34063228-34071250	57.213	0.381846	1.30301	0.126579	0.270637	Tested	65.73;42.8;78.56;84.76	59.56;44.61;50.78;45.93	No	0.137615	1.10008	0.572952	0.776157	Tested	69.6;58.31;38.69;62;51.1	59.56;44.61;50.78;45.93	No	0.116898	1.0844	0.644041	0.81358	Tested	48.69;63.69;65.3;42.5	59.56;44.61;50.78;45.93	No	-0.244231	-1.18446	0.283823	0.569393	Tested	69.6;58.31;38.69;62;51.1	65.73;42.8;78.56;84.76	No	-0.264948	-1.20159	0.26472	0.606129	Tested	48.69;63.69;65.3;42.5	65.73;42.8;78.56;84.76	No	-0.0207169	-1.01446	0.928645	1	Tested
Solyc03g053023.1	maker_ITAG	protein_coding	3:23698139-23700503	23.8511	-0.288281	-1.22118	0.330717	0.518473	Tested	21.13;22.36;17.64;18.39	31.91;46.84;15.39;10.6	No	-0.00642127	-1.00446	0.982145	0.992098	Tested	25.94;28.64;13.34;23.25;26.77	31.91;46.84;15.39;10.6	No	0.0477128	1.03362	0.871112	0.939827	Tested	31.16;30.27;23.94;17.9	31.91;46.84;15.39;10.6	No	0.28186	1.21576	0.29786	0.584486	Tested	25.94;28.64;13.34;23.25;26.77	21.13;22.36;17.64;18.39	No	0.335994	1.26225	0.22785	0.566079	Tested	31.16;30.27;23.94;17.9	21.13;22.36;17.64;18.39	No	0.0541341	1.03824	0.839968	1	Tested
Solyc08g015990.3	maker_ITAG	protein_coding	8:6512583-6524405	115.782	0.454962	1.37075	0.0615697	0.159477	Tested	143.19;118.81;144.29;139.14	120.19;142.76;76.94;63.59	No	0.200664	1.14923	0.394793	0.636957	Tested	115.79;164.71;64.03;88.16;129.79	120.19;142.76;76.94;63.59	No	0.199875	1.1486	0.41451	0.650784	Tested	129.51;124.86;132.05;70.47	120.19;142.76;76.94;63.59	No	-0.254299	-1.19276	0.261751	0.545105	Tested	115.79;164.71;64.03;88.16;129.79	143.19;118.81;144.29;139.14	No	-0.255087	-1.19341	0.280303	0.620171	Tested	129.51;124.86;132.05;70.47	143.19;118.81;144.29;139.14	No	-0.00078889	-1.00055	0.997244	1	Tested
Solyc08g066210.3	maker_ITAG	protein_coding	8:54706006-54710179	18.5488	1.49097	2.81079	4.83325e-05	0.000450254	Tested	28.95;39.6;27.25;31.99	20.21;2.23;7.69;1.77	Up	0.679034	1.60107	0.0639133	0.227183	Tested	26.58;15.35;9.34;11.63;17.85	20.21;2.23;7.69;1.77	No	0.830991	1.77891	0.0260052	0.119443	Tested	19.48;15.77;21.77;17.9	20.21;2.23;7.69;1.77	No	-0.811939	-1.75557	0.0124682	0.0754018	Tested	26.58;15.35;9.34;11.63;17.85	28.95;39.6;27.25;31.99	No	-0.659982	-1.58006	0.0480403	0.236576	Tested	19.48;15.77;21.77;17.9	28.95;39.6;27.25;31.99	No	0.151957	1.11108	0.648372	1	Tested
Solyc02g068700.3	maker_ITAG	protein_coding	2:39200376-39205389	170.362	-0.565597	-1.48	0.000844788	0.00530482	Tested	140.06;121.37;145.89;114.35	171.24;214.14;247.74;151.91	Down	-0.132828	-1.09644	0.410547	0.649875	Tested	170.21;183.12;185.43;196.67;158.18	171.24;214.14;247.74;151.91	No	-0.170186	-1.1252	0.312152	0.556581	Tested	183.07;145.67;166.87;200.22	171.24;214.14;247.74;151.91	No	0.432769	1.34982	0.00607311	0.0440878	Tested	170.21;183.12;185.43;196.67;158.18	140.06;121.37;145.89;114.35	Up	0.39541	1.31532	0.016456	0.118127	Tested	183.07;145.67;166.87;200.22	140.06;121.37;145.89;114.35	No	-0.0373589	-1.02623	0.811398	1	Tested
Solyc06g065750.1	maker_ITAG	protein_coding	6:41334159-41335178	0	NA	NA	NA	NA	All_Zero	0;0;0;0	0;0;0;0	No	NA	NA	NA	NA	All_Zero	0;0;0;0;0	0;0;0;0	No	NA	NA	NA	NA	All_Zero	0;0;0;0	0;0;0;0	No	NA	NA	NA	NA	All_Zero	0;0;0;0;0	0;0;0;0	No	NA	NA	NA	NA	All_Zero	0;0;0;0	0;0;0;0	No	NA	NA	NA	NA	All_Zero
Solyc12g056300.2	maker_ITAG	protein_coding	12:63191946-63198823	7.99373	-0.459797	-1.37535	0.275968	0.46074	Tested	8.61;7.03;3.21;3.2	10.64;6.69;3.08;12.36	No	-0.199485	-1.14829	0.629554	NA	Low_Counts	7.59;12.28;6.67;2.91;4.87	10.64;6.69;3.08;12.36	No	0.412858	1.33132	0.318458	0.562816	Tested	10.71;18.92;13.79;3.36	10.64;6.69;3.08;12.36	No	0.260312	1.19774	0.517901	0.766781	Tested	7.59;12.28;6.67;2.91;4.87	8.61;7.03;3.21;3.2	No	0.872655	1.83103	0.0303178	0.177267	Tested	10.71;18.92;13.79;3.36	8.61;7.03;3.21;3.2	No	0.612343	1.52874	0.118958	1	Tested
Solyc01g059882.1	maker_ITAG	protein_coding	1:68899415-68907659	0	NA	NA	NA	NA	All_Zero	0;0;0;0	0;0;0;0	No	NA	NA	NA	NA	All_Zero	0;0;0;0;0	0;0;0;0	No	NA	NA	NA	NA	All_Zero	0;0;0;0	0;0;0;0	No	NA	NA	NA	NA	All_Zero	0;0;0;0;0	0;0;0;0	No	NA	NA	NA	NA	All_Zero	0;0;0;0	0;0;0;0	No	NA	NA	NA	NA	All_Zero
Solyc12g015840.2	maker_ITAG	protein_coding	12:5814555-5817522	3.8574	-0.658083	-1.57798	0.160111	0.317698	Low_Counts	1.56;1.28;0.8;0	4.25;6.69;0;1.77	No	0.451557	1.36752	0.334334	NA	Low_Counts	0.63;6.14;2.67;12.59;3.24	4.25;6.69;0;1.77	No	0.5286	1.44253	0.259649	NA	Low_Counts	10.71;6.31;5.8;1.12	4.25;6.69;0;1.77	No	1.10964	2.15792	0.017772	0.0985374	Tested	0.63;6.14;2.67;12.59;3.24	1.56;1.28;0.8;0	No	1.18668	2.27629	0.0115197	0.0909621	Tested	10.71;6.31;5.8;1.12	1.56;1.28;0.8;0	No	0.0770429	1.05485	0.868932	1	Tested
Solyc03g005010.3	maker_ITAG	protein_coding	3:16429-28524	43.0477	-0.458247	-1.37387	0.069375	0.174516	Tested	32.08;40.88;32.06;37.58	48.93;46.84;46.16;60.06	No	-0.122066	-1.08829	0.614121	0.801134	Tested	41.13;58.31;53.36;47.47;31.64	48.93;46.84;46.16;60.06	No	-0.363956	-1.28695	0.150565	0.364397	Tested	48.69;24.59;40.63;41.39	48.93;46.84;46.16;60.06	No	0.336181	1.26241	0.148978	0.399182	Tested	41.13;58.31;53.36;47.47;31.64	32.08;40.88;32.06;37.58	No	0.0942905	1.06754	0.699826	0.896864	Tested	48.69;24.59;40.63;41.39	32.08;40.88;32.06;37.58	No	-0.24189	-1.18254	0.30105	1	Tested
Solyc02g070580.1	maker_ITAG	protein_coding	2:40875907-40877712	38.356	-0.0700343	-1.04974	0.783943	0.881384	Tested	41.47;45.99;45.69;32.79	27.65;33.46;55.4;65.36	No	-0.29053	-1.22309	0.246061	0.49396	Tested	40.5;26.6;36.02;34.88;41.37	27.65;33.46;55.4;65.36	No	-0.48098	-1.39569	0.0662222	0.219483	Tested	27.27;26.49;29.75;41.39	27.65;33.46;55.4;65.36	No	-0.220496	-1.16513	0.35057	0.635431	Tested	40.5;26.6;36.02;34.88;41.37	41.47;45.99;45.69;32.79	No	-0.410945	-1.32956	0.0980675	0.363274	Tested	27.27;26.49;29.75;41.39	41.47;45.99;45.69;32.79	No	-0.190449	-1.14112	0.433809	1	Tested
Solyc06g083660.3	maker_ITAG	protein_coding	6:49042990-49049748	125.572	-0.50137	-1.41556	0.0242768	0.0796656	Tested	126.76;93.9;68.94;55.18	163.8;93.69;121.56;104.22	No	0.153288	1.1121	0.469409	0.696955	Tested	144.9;150.39;88.05;139.51;142.77	163.8;93.69;121.56;104.22	No	0.373814	1.29577	0.0884949	0.263258	Tested	185.02;158.29;179.21;118.56	163.8;93.69;121.56;104.22	No	0.654658	1.57424	0.00159759	0.0151168	Tested	144.9;150.39;88.05;139.51;142.77	126.76;93.9;68.94;55.18	Up	0.875184	1.83424	4.7563e-05	0.00139345	Tested	185.02;158.29;179.21;118.56	126.76;93.9;68.94;55.18	Up	0.220525	1.16516	0.279619	1	Tested
Solyc07g005110.3	maker_ITAG	protein_coding	7:127549-133727	1.64216	0.923417	1.8966	0.0261007	0.0839945	Low_Counts	0;6.39;4.01;4	0;0;0;0	No	0.70155	1.62625	0.0947117	NA	Low_Counts	2.53;6.14;0;0.97;2.43	0;0;0;0	No	0.0547646	1.03869	0.892937	NA	Low_Counts	0;0;1.45;0	0;0;0;0	No	-0.221866	-1.16624	0.616042	0.825702	Low_Counts	2.53;6.14;0;0.97;2.43	0;6.39;4.01;4	No	-0.868652	-1.82596	0.0431031	NA	Low_Counts	0;0;1.45;0	0;6.39;4.01;4	No	-0.646786	-1.56568	0.13632	1	Low_Counts
Solyc02g088920.3	maker_ITAG	protein_coding	2:51478997-51484236	17.6596	0.576786	1.49152	0.085372	0.203625	Tested	24.26;21.72;26.45;20.79	14.89;22.31;6.16;17.66	No	-0.0244352	-1.01708	0.94206	0.976804	Tested	21.51;14.32;8;12.59;13.79	14.89;22.31;6.16;17.66	No	0.295049	1.22693	0.385929	0.62715	Tested	29.21;15.77;19.59;11.19	14.89;22.31;6.16;17.66	No	-0.601222	-1.517	0.0492508	0.200481	Tested	21.51;14.32;8;12.59;13.79	24.26;21.72;26.45;20.79	No	-0.281737	-1.21566	0.364571	0.69568	Tested	29.21;15.77;19.59;11.19	24.26;21.72;26.45;20.79	No	0.319485	1.24788	0.305416	1	Tested
Solyc09g075620.2	maker_ITAG	protein_coding	9:67714417-67716794	0	NA	NA	NA	NA	All_Zero	0;0;0;0	0;0;0;0	No	NA	NA	NA	NA	All_Zero	0;0;0;0;0	0;0;0;0	No	NA	NA	NA	NA	All_Zero	0;0;0;0	0;0;0;0	No	NA	NA	NA	NA	All_Zero	0;0;0;0;0	0;0;0;0	No	NA	NA	NA	NA	All_Zero	0;0;0;0	0;0;0;0	No	NA	NA	NA	NA	All_Zero
Solyc09g007140.3	maker_ITAG	protein_coding	9:769392-771078	6.12999	0.506842	1.42094	0.244284	0.423619	Tested	6.26;10.22;7.21;2.4	3.19;2.23;4.62;5.3	No	0.295882	1.22764	0.494047	NA	Low_Counts	4.43;3.07;8;4.84;8.11	3.19;2.23;4.62;5.3	No	0.765669	1.70016	0.0779261	NA	Low_Counts	7.79;6.31;10.16;10.07	3.19;2.23;4.62;5.3	No	-0.21096	-1.15746	0.602087	0.818224	Tested	4.43;3.07;8;4.84;8.11	6.26;10.22;7.21;2.4	No	0.258827	1.19651	0.524628	0.80426	Tested	7.79;6.31;10.16;10.07	6.26;10.22;7.21;2.4	No	0.469787	1.3849	0.244052	1	Tested
Solyc01g066840.3	maker_ITAG	protein_coding	1:74869729-74871917	470.489	-0.931983	-1.9079	1.02265e-06	1.49891e-05	Tested	382.62;347.5;349.5;362.24	594.56;675.89;754;851.41	Down	-0.736441	-1.66606	5.30261e-05	0.00191926	Tested	277.14;365.22;672.35;528.97;347.18	594.56;675.89;754;851.41	Down	-0.910205	-1.87931	1.87932e-06	9.38706e-05	Tested	314.53;332.97;363.5;478.73	594.56;675.89;754;851.41	Down	0.195543	1.14515	0.282252	0.568021	Tested	277.14;365.22;672.35;528.97;347.18	382.62;347.5;349.5;362.24	No	0.021778	1.01521	0.909048	0.973998	Tested	314.53;332.97;363.5;478.73	382.62;347.5;349.5;362.24	No	-0.173765	-1.128	0.340109	1	Tested
Solyc04g008440.1	maker_ITAG	protein_coding	4:2067269-2070003	0.0372206	0	-1	1	NA	Low_Counts	0;0;0;0	0;0;0;0	No	-0.0055135	-1.00383	0.978013	NA	Low_Counts	0.63;0;0;0;0	0;0;0;0	No	0	-1	1	NA	Low_Counts	0;0;0;0	0;0;0;0	No	0.0408197	1.0287	0.838321	NA	Low_Counts	0.63;0;0;0;0	0;0;0;0	No	0	-1	1	NA	Low_Counts	0;0;0;0	0;0;0;0	No	-0.0340013	-1.02385	0.865042	1	Low_Counts
Solyc07g006790.3	maker_ITAG	protein_coding	7:1637747-1645645	72.189	0.30105	1.23204	0.208986	0.381636	Tested	78.25;90.07;65.73;89.56	85.09;58;75.4;37.09	No	0.230125	1.17294	0.322585	0.572331	Tested	74.03;77.75;58.7;81.38;84.36	85.09;58;75.4;37.09	No	0.0674805	1.04789	0.780491	0.894123	Tested	70.11;91.44;71.1;39.15	85.09;58;75.4;37.09	No	-0.0709247	-1.05039	0.746275	0.894662	Tested	74.03;77.75;58.7;81.38;84.36	78.25;90.07;65.73;89.56	No	-0.233569	-1.17574	0.308758	0.649229	Tested	70.11;91.44;71.1;39.15	78.25;90.07;65.73;89.56	No	-0.162644	-1.11934	0.463918	1	Tested
Solyc11g071960.2	maker_ITAG	protein_coding	11:55566327-55572647	1.64985	-0.291663	-1.22405	0.521659	0.690933	Low_Counts	1.56;1.28;2.4;1.6	2.13;6.69;0;3.53	No	-0.549554	-1.46363	0.228309	NA	Low_Counts	1.27;0;1.33;2.91;0	2.13;6.69;0;3.53	No	-0.603664	-1.51957	0.181247	NA	Low_Counts	0;1.89;1.45;0	2.13;6.69;0;3.53	No	-0.25789	-1.19573	0.577268	0.803461	Low_Counts	1.27;0;1.33;2.91;0	1.56;1.28;2.4;1.6	No	-0.312	-1.24143	0.496113	NA	Low_Counts	0;1.89;1.45;0	1.56;1.28;2.4;1.6	No	-0.0541099	-1.03822	0.906223	1	Low_Counts
Solyc07g005100.3	maker_ITAG	protein_coding	7:123931-126632	32.0115	0.884621	1.84628	0.0440049	0.124034	Tested	22.69;17.25;162.72;41.58	36.16;8.92;30.78;12.36	No	-0.273479	-1.20872	0.527872	0.744019	Tested	21.51;28.64;8;9.69;17.85	36.16;8.92;30.78;12.36	No	0.240072	1.18105	0.585768	0.778322	Tested	17.53;13.24;74.01;21.25	36.16;8.92;30.78;12.36	No	-1.1581	-2.23163	0.00679186	0.0479434	Tested	21.51;28.64;8;9.69;17.85	22.69;17.25;162.72;41.58	Down	-0.644549	-1.56325	0.138962	0.441418	Tested	17.53;13.24;74.01;21.25	22.69;17.25;162.72;41.58	No	0.513551	1.42756	0.231623	1	Tested
Solyc12g013950.2	maker_ITAG	protein_coding	12:4775157-4784897	27.5893	0.939689	1.91811	0.000816904	0.00516324	Tested	32.86;38.97;29.66;38.38	17.02;15.61;16.93;17.66	Up	0.56354	1.47789	0.0439823	0.180177	Tested	24.68;33.76;25.35;26.16;23.52	17.02;15.61;16.93;17.66	No	0.805324	1.74754	0.00456968	0.0371836	Tested	30.19;23.96;36.28;38.03	17.02;15.61;16.93;17.66	Up	-0.376148	-1.29787	0.109351	0.332278	Tested	24.68;33.76;25.35;26.16;23.52	32.86;38.97;29.66;38.38	No	-0.134364	-1.09761	0.576055	0.835484	Tested	30.19;23.96;36.28;38.03	32.86;38.97;29.66;38.38	No	0.241784	1.18245	0.311867	1	Tested
Solyc10g050772.1	maker_ITAG	protein_coding	10:50533159-50538671	0	NA	NA	NA	NA	All_Zero	0;0;0;0	0;0;0;0	No	NA	NA	NA	NA	All_Zero	0;0;0;0;0	0;0;0;0	No	NA	NA	NA	NA	All_Zero	0;0;0;0	0;0;0;0	No	NA	NA	NA	NA	All_Zero	0;0;0;0;0	0;0;0;0	No	NA	NA	NA	NA	All_Zero	0;0;0;0	0;0;0;0	No	NA	NA	NA	NA	All_Zero
Solyc05g010760.2	maker_ITAG	protein_coding	5:4953552-4954476	0.0426789	0	-1	1	NA	Low_Counts	0;0;0;0	0;0;0;0	No	0	-1	1	NA	Low_Counts	0;0;0;0;0	0;0;0;0	No	-0.008648	-1.00601	0.963749	NA	Low_Counts	0;0;0.73;0	0;0;0;0	No	0	-1	1	NA	Low_Counts	0;0;0;0;0	0;0;0;0	No	0.0376852	1.02647	0.843001	NA	Low_Counts	0;0;0.73;0	0;0;0;0	No	0.0275649	1.01929	0.890409	1	Low_Counts
Solyc10g049390.1	maker_ITAG	protein_coding	10:45509119-45510997	0	NA	NA	NA	NA	All_Zero	0;0;0;0	0;0;0;0	No	NA	NA	NA	NA	All_Zero	0;0;0;0;0	0;0;0;0	No	NA	NA	NA	NA	All_Zero	0;0;0;0	0;0;0;0	No	NA	NA	NA	NA	All_Zero	0;0;0;0;0	0;0;0;0	No	NA	NA	NA	NA	All_Zero	0;0;0;0	0;0;0;0	No	NA	NA	NA	NA	All_Zero
Solyc10g039270.2	maker_ITAG	protein_coding	10:20969216-20973603	8.68923	-0.611027	-1.52735	0.124242	0.267084	Tested	5.48;8.3;5.61;7.2	6.38;15.61;12.31;14.13	No	-0.432902	-1.34995	0.264967	NA	Low_Counts	4.43;12.28;5.34;8.72;8.92	6.38;15.61;12.31;14.13	No	-0.364706	-1.28762	0.357298	0.601053	Tested	10.71;6.94;10.88;4.47	6.38;15.61;12.31;14.13	No	0.178125	1.13141	0.638401	0.838621	Tested	4.43;12.28;5.34;8.72;8.92	5.48;8.3;5.61;7.2	No	0.24632	1.18618	0.524888	0.804496	Tested	10.71;6.94;10.88;4.47	5.48;8.3;5.61;7.2	No	0.0681954	1.0484	0.856665	1	Tested
Solyc10g083070.1	maker_ITAG	protein_coding	10:63090426-63091715	0	NA	NA	NA	NA	All_Zero	0;0;0;0	0;0;0;0	No	NA	NA	NA	NA	All_Zero	0;0;0;0;0	0;0;0;0	No	NA	NA	NA	NA	All_Zero	0;0;0;0	0;0;0;0	No	NA	NA	NA	NA	All_Zero	0;0;0;0;0	0;0;0;0	No	NA	NA	NA	NA	All_Zero	0;0;0;0	0;0;0;0	No	NA	NA	NA	NA	All_Zero
Solyc02g094210.1	maker_ITAG	protein_coding	2:55448581-55449090	6.41325	-0.751589	-1.68365	0.0783021	0.191611	Tested	6.26;4.47;4.01;4	3.19;11.15;12.31;15.9	No	-0.60675	-1.52283	0.147185	NA	Low_Counts	5.06;3.07;9.34;8.72;3.24	3.19;11.15;12.31;15.9	No	-0.842292	-1.7929	0.0503888	NA	Low_Counts	3.9;1.89;5.8;6.71	3.19;11.15;12.31;15.9	No	0.144839	1.10561	0.72591	0.883914	Tested	5.06;3.07;9.34;8.72;3.24	6.26;4.47;4.01;4	No	-0.0907026	-1.06489	0.831264	0.945011	Low_Counts	3.9;1.89;5.8;6.71	6.26;4.47;4.01;4	No	-0.235541	-1.17735	0.572429	1	Tested
Solyc12g027490.1	maker_ITAG	protein_coding	12:23776579-23777277	0	NA	NA	NA	NA	All_Zero	0;0;0;0	0;0;0;0	No	NA	NA	NA	NA	All_Zero	0;0;0;0;0	0;0;0;0	No	NA	NA	NA	NA	All_Zero	0;0;0;0	0;0;0;0	No	NA	NA	NA	NA	All_Zero	0;0;0;0;0	0;0;0;0	No	NA	NA	NA	NA	All_Zero	0;0;0;0	0;0;0;0	No	NA	NA	NA	NA	All_Zero
Solyc06g007150.3	maker_ITAG	protein_coding	6:1210613-1215832	1.05637	0.0963984	1.0691	0.808576	NA	Low_Counts	0;2.56;0.8;0.8	1.06;0;0;1.77	No	0.0812805	1.05796	0.840831	NA	Low_Counts	0;1.02;0;0.97;3.24	1.06;0;0;1.77	No	0.183333	1.1355	0.644272	NA	Low_Counts	0;1.26;0;4.47	1.06;0;0;1.77	No	-0.0151179	-1.01053	0.971335	NA	Low_Counts	0;1.02;0;0.97;3.24	0;2.56;0.8;0.8	No	0.086935	1.06211	0.83324	NA	Low_Counts	0;1.26;0;4.47	0;2.56;0.8;0.8	No	0.102053	1.0733	0.807945	1	Low_Counts
Solyc07g062690.1	maker_ITAG	protein_coding	7:65510321-65510800	1.46389	-0.13441	-1.09764	0.759546	0.86598	Low_Counts	0;0;1.6;2.4	0;0;1.54;3.53	No	0.409202	1.32795	0.36019	NA	Low_Counts	0.63;2.05;2.67;5.81;0.81	0;0;1.54;3.53	No	-0.116636	-1.0842	0.78983	NA	Low_Counts	0.97;0.63;0;2.24	0;0;1.54;3.53	No	0.543612	1.45762	0.236424	NA	Low_Counts	0.63;2.05;2.67;5.81;0.81	0;0;1.6;2.4	No	0.0177745	1.0124	0.968503	NA	Low_Counts	0.97;0.63;0;2.24	0;0;1.6;2.4	No	-0.525837	-1.43977	0.250663	1	Low_Counts
Solyc06g073730.2	maker_ITAG	protein_coding	6:45630721-45632838	221.624	0.35063	1.27512	0.0677169	0.171349	Tested	324.72;229.96;254.11;205.51	214.85;111.53;226.2;227.87	No	0.132376	1.0961	0.474521	0.700939	Tested	187.29;229.16;236.12;227.67;206.85	214.85;111.53;226.2;227.87	No	0.162754	1.11942	0.398885	0.638605	Tested	234.68;233.33;195.17;222.59	214.85;111.53;226.2;227.87	No	-0.218255	-1.16333	0.222212	0.500123	Tested	187.29;229.16;236.12;227.67;206.85	324.72;229.96;254.11;205.51	No	-0.187877	-1.13909	0.314843	0.654353	Tested	234.68;233.33;195.17;222.59	324.72;229.96;254.11;205.51	No	0.0303784	1.02128	0.865898	1	Tested
Solyc11g032090.2	maker_ITAG	protein_coding	11:24910813-24916028	2.6007	1.13931	2.20276	0.0102519	0.0403665	Tested	2.35;5.11;2.4;15.19	1.06;0;0;0	Up	0.40266	1.32194	0.365767	NA	Low_Counts	0.63;7.16;0;0;2.43	1.06;0;0;0	No	0.397978	1.31766	0.36572	NA	Low_Counts	0;3.78;0.73;3.36	1.06;0;0;0	No	-0.736654	-1.66631	0.109754	0.33305	Tested	0.63;7.16;0;0;2.43	2.35;5.11;2.4;15.19	No	-0.741336	-1.67172	0.103891	NA	Low_Counts	0;3.78;0.73;3.36	2.35;5.11;2.4;15.19	No	-0.00468208	-1.00325	0.991828	1	Low_Counts
Solyc02g023930.1	maker_ITAG	protein_coding	2:25017052-25017561	0.27214	0	-1	1	NA	Low_Counts	0;0;0;0	0;0;0;0	No	0.0545931	1.03857	0.797456	NA	Low_Counts	0.63;2.05;0;0;0	0;0;0;0	No	0.0263297	1.01842	0.896537	NA	Low_Counts	1.95;0;0;0	0;0;0;0	No	0.107339	1.07724	0.61384	NA	Low_Counts	0.63;2.05;0;0;0	0;0;0;0	No	0.079076	1.05634	0.696136	NA	Low_Counts	1.95;0;0;0	0;0;0;0	No	-0.0282634	-1.01978	0.894346	1	Low_Counts
Solyc01g107277.1	maker_ITAG	protein_coding	1:94771048-94771890	0	NA	NA	NA	NA	All_Zero	0;0;0;0	0;0;0;0	No	NA	NA	NA	NA	All_Zero	0;0;0;0;0	0;0;0;0	No	NA	NA	NA	NA	All_Zero	0;0;0;0	0;0;0;0	No	NA	NA	NA	NA	All_Zero	0;0;0;0;0	0;0;0;0	No	NA	NA	NA	NA	All_Zero	0;0;0;0	0;0;0;0	No	NA	NA	NA	NA	All_Zero
Solyc05g016503.1	maker_ITAG	protein_coding	5:17374404-17376268	0	NA	NA	NA	NA	All_Zero	0;0;0;0	0;0;0;0	No	NA	NA	NA	NA	All_Zero	0;0;0;0;0	0;0;0;0	No	NA	NA	NA	NA	All_Zero	0;0;0;0	0;0;0;0	No	NA	NA	NA	NA	All_Zero	0;0;0;0;0	0;0;0;0	No	NA	NA	NA	NA	All_Zero	0;0;0;0	0;0;0;0	No	NA	NA	NA	NA	All_Zero
Solyc02g032830.2	maker_ITAG	protein_coding	2:29860852-29862836	0	NA	NA	NA	NA	All_Zero	0;0;0;0	0;0;0;0	No	NA	NA	NA	NA	All_Zero	0;0;0;0;0	0;0;0;0	No	NA	NA	NA	NA	All_Zero	0;0;0;0	0;0;0;0	No	NA	NA	NA	NA	All_Zero	0;0;0;0;0	0;0;0;0	No	NA	NA	NA	NA	All_Zero	0;0;0;0	0;0;0;0	No	NA	NA	NA	NA	All_Zero
Solyc07g062680.2	maker_ITAG	protein_coding	7:65500244-65502122	13.0992	-1.15235	-2.22276	0.00249966	0.0130685	Tested	4.69;8.3;6.41;4.8	12.76;13.38;21.54;21.2	Down	-0.224761	-1.16858	0.531791	NA	Low_Counts	10.12;10.23;12.01;24.22;14.6	12.76;13.38;21.54;21.2	No	-0.183264	-1.13545	0.619334	0.799074	Tested	18.5;13.24;6.53;20.13	12.76;13.38;21.54;21.2	No	0.927594	1.9021	0.0101552	0.064389	Tested	10.12;10.23;12.01;24.22;14.6	4.69;8.3;6.41;4.8	No	0.969091	1.95761	0.00884628	0.0754185	Tested	18.5;13.24;6.53;20.13	4.69;8.3;6.41;4.8	No	0.0414975	1.02918	0.904764	1	Tested
Solyc09g011890.1	maker_ITAG	protein_coding	9:5168339-5169351	0.0569886	0	-1	1	NA	Low_Counts	0;0;0;0	0;0;0;0	No	-0.00565387	-1.00393	0.977454	NA	Low_Counts	0;0;0;0.97;0	0;0;0;0	No	0	-1	1	NA	Low_Counts	0;0;0;0	0;0;0;0	No	0.0406793	1.0286	0.838869	NA	Low_Counts	0;0;0;0.97;0	0;0;0;0	No	0	-1	1	NA	Low_Counts	0;0;0;0	0;0;0;0	No	-0.0338609	-1.02375	0.865594	1	Low_Counts
Solyc11g020730.1	maker_ITAG	protein_coding	11:11956848-11957309	2.70344	1.03015	2.04224	0.0266742	0.0853835	Tested	8.61;2.56;4.01;6.4	3.19;0;0;0	No	0.246274	1.18614	0.595979	NA	Low_Counts	3.16;0;5.34;0.97;0.81	3.19;0;0;0	No	0.480514	1.39524	0.300619	NA	Low_Counts	0.97;4.41;2.18;3.36	3.19;0;0;0	No	-0.783879	-1.72175	0.0947486	0.304345	Tested	3.16;0;5.34;0.97;0.81	8.61;2.56;4.01;6.4	No	-0.549638	-1.46372	0.242011	NA	Low_Counts	0.97;4.41;2.18;3.36	8.61;2.56;4.01;6.4	No	0.23424	1.17629	0.617975	1	Low_Counts
Solyc10g080930.2	maker_ITAG	protein_coding	10:62236540-62241976	68.8712	1.42966	2.69384	3.01192e-07	5.01896e-06	Tested	93.89;122.65;71.34;98.36	37.23;40.15;41.55;8.83	Up	1.05845	2.0827	0.000104867	0.00314576	Tested	75.93;110.49;34.68;65.88;71.38	37.23;40.15;41.55;8.83	Up	1.10113	2.14523	9.04498e-05	0.0021227	Tested	79.85;72.52;83.44;62.64	37.23;40.15;41.55;8.83	Up	-0.371212	-1.29344	0.132297	0.373903	Tested	75.93;110.49;34.68;65.88;71.38	93.89;122.65;71.34;98.36	No	-0.32853	-1.25573	0.20023	0.530639	Tested	79.85;72.52;83.44;62.64	93.89;122.65;71.34;98.36	No	0.0426822	1.03003	0.864053	1	Tested
Solyc02g005560.1	maker_ITAG	protein_coding	2:9834292-9834888	0	NA	NA	NA	NA	All_Zero	0;0;0;0	0;0;0;0	No	NA	NA	NA	NA	All_Zero	0;0;0;0;0	0;0;0;0	No	NA	NA	NA	NA	All_Zero	0;0;0;0	0;0;0;0	No	NA	NA	NA	NA	All_Zero	0;0;0;0;0	0;0;0;0	No	NA	NA	NA	NA	All_Zero	0;0;0;0	0;0;0;0	No	NA	NA	NA	NA	All_Zero
Solyc07g053440.3	maker_ITAG	protein_coding	7:62016413-62020103	28.4741	0.339352	1.26519	0.242569	0.421639	Tested	53.99;31.94;24.85;30.39	40.42;20.08;26.16;17.66	No	0.00726494	1.00505	0.979836	0.990963	Tested	34.8;30.69;13.34;22.28;28.39	40.42;20.08;26.16;17.66	No	0.00676335	1.0047	0.98175	0.992086	Tested	39.93;25.86;25.39;17.9	40.42;20.08;26.16;17.66	No	-0.332087	-1.25883	0.20964	0.483667	Tested	34.8;30.69;13.34;22.28;28.39	53.99;31.94;24.85;30.39	No	-0.332589	-1.25927	0.225047	0.563195	Tested	39.93;25.86;25.39;17.9	53.99;31.94;24.85;30.39	No	-0.000501599	-1.00035	0.998522	1	Tested
Solyc02g049103.1	maker_ITAG	protein_coding	2:3954914-3956020	0	NA	NA	NA	NA	All_Zero	0;0;0;0	0;0;0;0	No	NA	NA	NA	NA	All_Zero	0;0;0;0;0	0;0;0;0	No	NA	NA	NA	NA	All_Zero	0;0;0;0	0;0;0;0	No	NA	NA	NA	NA	All_Zero	0;0;0;0;0	0;0;0;0	No	NA	NA	NA	NA	All_Zero	0;0;0;0	0;0;0;0	No	NA	NA	NA	NA	All_Zero
Solyc01g095230.3	maker_ITAG	protein_coding	1:86446872-86452443	16.6713	-0.221561	-1.16599	0.51312	0.683119	Tested	13.3;16.61;20.04;11.99	17.02;8.92;20;28.26	No	-0.210343	-1.15696	0.525359	0.742121	Tested	12.02;11.25;16.01;23.25;17.85	17.02;8.92;20;28.26	No	-0.11342	-1.08179	0.738382	0.86974	Tested	18.5;21.44;10.16;16.78	17.02;8.92;20;28.26	No	0.0112173	1.00781	0.971586	0.989285	Tested	12.02;11.25;16.01;23.25;17.85	13.3;16.61;20.04;11.99	No	0.108141	1.07784	0.738599	0.913346	Tested	18.5;21.44;10.16;16.78	13.3;16.61;20.04;11.99	No	0.0969232	1.06949	0.758948	1	Tested
Solyc07g006850.2	maker_ITAG	protein_coding	7:1713292-1724452	225.794	1.44093	2.71496	4.34122e-09	1.1191e-07	Tested	301.25;533.38;324.65;583.75	226.55;189.61;106.18;95.39	Up	-0.0328411	-1.02302	0.890589	0.954716	Tested	192.36;153.45;110.72;123.04;147.63	226.55;189.61;106.18;95.39	No	0.288905	1.22171	0.243306	0.479509	Tested	223.97;173.42;145.11;208.05	226.55;189.61;106.18;95.39	No	-1.47377	-2.77747	1.91097e-10	1.73059e-08	Tested	192.36;153.45;110.72;123.04;147.63	301.25;533.38;324.65;583.75	Down	-1.15203	-2.22226	1.7016e-06	9.43675e-05	Tested	223.97;173.42;145.11;208.05	301.25;533.38;324.65;583.75	Down	0.321746	1.24984	0.168767	1	Tested
Solyc06g082390.3	maker_ITAG	protein_coding	6:48263416-48269057	21.6988	1.01167	2.01624	0.00305276	0.0153389	Tested	30.52;34.49;32.87;26.39	18.08;17.85;10.77;7.07	Up	0.49481	1.40914	0.144165	0.365598	Tested	23.41;19.44;10.67;19.38;27.58	18.08;17.85;10.77;7.07	No	0.632478	1.55023	0.0677027	0.223085	Tested	21.42;23.33;35.55;10.07	18.08;17.85;10.77;7.07	No	-0.516861	-1.43084	0.0895418	0.294277	Tested	23.41;19.44;10.67;19.38;27.58	30.52;34.49;32.87;26.39	No	-0.379193	-1.30061	0.226387	0.564333	Tested	21.42;23.33;35.55;10.07	30.52;34.49;32.87;26.39	No	0.137668	1.10013	0.65722	1	Tested
Solyc08g076810.3	maker_ITAG	protein_coding	8:60823556-60854552	163.477	-0.81912	-1.76433	3.04285e-05	0.000299719	Tested	136.15;112.43;94.59;55.98	192.52;196.3;143.11;183.71	Down	0.055424	1.03916	0.765178	0.895939	Tested	208.81;176.98;126.73;181.17;209.28	192.52;196.3;143.11;183.71	No	0.0924253	1.06616	0.632175	0.80701	Tested	194.76;208.11;180.66;177.85	192.52;196.3;143.11;183.71	No	0.874544	1.83343	1.91031e-06	4.99327e-05	Tested	208.81;176.98;126.73;181.17;209.28	136.15;112.43;94.59;55.98	Up	0.911545	1.88106	1.87136e-06	0.000101741	Tested	194.76;208.11;180.66;177.85	136.15;112.43;94.59;55.98	Up	0.0370013	1.02598	0.837106	1	Tested
Solyc01g105225.1	maker_ITAG	protein_coding	1:93352862-93355150	0	NA	NA	NA	NA	All_Zero	0;0;0;0	0;0;0;0	No	NA	NA	NA	NA	All_Zero	0;0;0;0;0	0;0;0;0	No	NA	NA	NA	NA	All_Zero	0;0;0;0	0;0;0;0	No	NA	NA	NA	NA	All_Zero	0;0;0;0;0	0;0;0;0	No	NA	NA	NA	NA	All_Zero	0;0;0;0	0;0;0;0	No	NA	NA	NA	NA	All_Zero
Solyc10g052730.2	maker_ITAG	protein_coding	10:53237175-53237808	0	NA	NA	NA	NA	All_Zero	0;0;0;0	0;0;0;0	No	NA	NA	NA	NA	All_Zero	0;0;0;0;0	0;0;0;0	No	NA	NA	NA	NA	All_Zero	0;0;0;0	0;0;0;0	No	NA	NA	NA	NA	All_Zero	0;0;0;0;0	0;0;0;0	No	NA	NA	NA	NA	All_Zero	0;0;0;0	0;0;0;0	No	NA	NA	NA	NA	All_Zero
Solyc02g078215.1	maker_ITAG	protein_coding	2:43533997-43537732	0	NA	NA	NA	NA	All_Zero	0;0;0;0	0;0;0;0	No	NA	NA	NA	NA	All_Zero	0;0;0;0;0	0;0;0;0	No	NA	NA	NA	NA	All_Zero	0;0;0;0	0;0;0;0	No	NA	NA	NA	NA	All_Zero	0;0;0;0;0	0;0;0;0	No	NA	NA	NA	NA	All_Zero	0;0;0;0	0;0;0;0	No	NA	NA	NA	NA	All_Zero
Solyc03g083180.1	maker_ITAG	protein_coding	3:54443993-54444703	0.21683	0	-1	1	NA	Low_Counts	0;0;0;0	0;0;0;0	No	0	-1	1	NA	Low_Counts	0;0;0;0;0	0;0;0;0	No	0.112427	1.08105	0.556979	NA	Low_Counts	0.97;1.26;1.45;0	0;0;0;0	No	0	-1	1	NA	Low_Counts	0;0;0;0;0	0;0;0;0	No	0.159291	1.11674	0.405318	NA	Low_Counts	0.97;1.26;1.45;0	0;0;0;0	No	0.155671	1.11394	0.439199	1	Low_Counts
Solyc02g086970.3	maker_ITAG	protein_coding	2:50172832-50178076	50.3116	1.00085	2.00118	0.00333662	0.0164836	Tested	73.55;90.71;40.08;29.59	46.8;29;7.69;17.66	Up	1.02055	2.0287	0.00212248	0.025582	Tested	111.36;55.24;14.67;33.91;58.4	46.8;29;7.69;17.66	Up	1.14854	2.2169	0.00076142	0.0101695	Tested	92.51;54.86;64.57;34.67	46.8;29;7.69;17.66	Up	0.0196988	1.01375	0.949678	0.982556	Tested	111.36;55.24;14.67;33.91;58.4	73.55;90.71;40.08;29.59	No	0.147686	1.10779	0.646976	0.873803	Tested	92.51;54.86;64.57;34.67	73.55;90.71;40.08;29.59	No	0.127988	1.09277	0.681953	1	Tested
Solyc10g084530.1	maker_ITAG	protein_coding	10:64138582-64139210	1.24588	0.288742	1.22157	0.495183	0.667629	Low_Counts	0.78;1.28;0;3.2	0;2.23;0;0	No	0.250806	1.18987	0.557616	NA	Low_Counts	1.9;0;1.33;1.94;0.81	0;2.23;0;0	No	0.522745	1.43669	0.217495	NA	Low_Counts	0;4.41;2.18;1.12	0;2.23;0;0	No	-0.0379357	-1.02664	0.932358	NA	Low_Counts	1.9;0;1.33;1.94;0.81	0.78;1.28;0;3.2	No	0.234004	1.17609	0.597501	NA	Low_Counts	0;4.41;2.18;1.12	0.78;1.28;0;3.2	No	0.271939	1.20743	0.543388	1	Low_Counts
Solyc07g006840.1	maker_ITAG	protein_coding	7:1707516-1710888	0	NA	NA	NA	NA	All_Zero	0;0;0;0	0;0;0;0	No	NA	NA	NA	NA	All_Zero	0;0;0;0;0	0;0;0;0	No	NA	NA	NA	NA	All_Zero	0;0;0;0	0;0;0;0	No	NA	NA	NA	NA	All_Zero	0;0;0;0;0	0;0;0;0	No	NA	NA	NA	NA	All_Zero	0;0;0;0	0;0;0;0	No	NA	NA	NA	NA	All_Zero
Solyc11g072020.1	maker_ITAG	protein_coding	11:55605311-55606652	0	NA	NA	NA	NA	All_Zero	0;0;0;0	0;0;0;0	No	NA	NA	NA	NA	All_Zero	0;0;0;0;0	0;0;0;0	No	NA	NA	NA	NA	All_Zero	0;0;0;0	0;0;0;0	No	NA	NA	NA	NA	All_Zero	0;0;0;0;0	0;0;0;0	No	NA	NA	NA	NA	All_Zero	0;0;0;0	0;0;0;0	No	NA	NA	NA	NA	All_Zero
Solyc03g119290.3	maker_ITAG	protein_coding	3:69411754-69427002	19.4435	0.472349	1.38737	0.15721	0.313806	Tested	18;28.75;20.84;34.39	23.4;15.61;13.85;15.9	No	0.00203517	1.00141	0.995103	0.998076	Tested	23.41;17.39;8;18.41;18.66	23.4;15.61;13.85;15.9	No	0.0878933	1.06282	0.795875	0.901816	Tested	13.63;23.33;24.67;12.3	23.4;15.61;13.85;15.9	No	-0.470314	-1.38541	0.1245	0.36024	Tested	23.41;17.39;8;18.41;18.66	18;28.75;20.84;34.39	No	-0.384455	-1.30537	0.223106	0.560222	Tested	13.63;23.33;24.67;12.3	18;28.75;20.84;34.39	No	0.0858581	1.06132	0.783855	1	Tested
Solyc03g112270.3	maker_ITAG	protein_coding	3:64207374-64211685	107.484	0.235718	1.17749	0.153272	0.308593	Tested	109.54;109.87;141.88;108.75	79.77;98.15;103.1;121.88	No	-0.0304186	-1.02131	0.851119	0.936966	Tested	91.12;81.84;126.73;107.54;92.47	79.77;98.15;103.1;121.88	No	0.18405	1.13607	0.269133	0.507866	Tested	98.35;105.31;121.17;129.75	79.77;98.15;103.1;121.88	No	-0.266137	-1.20258	0.0719005	0.256669	Tested	91.12;81.84;126.73;107.54;92.47	109.54;109.87;141.88;108.75	No	-0.0516683	-1.03646	0.735192	0.912292	Tested	98.35;105.31;121.17;129.75	109.54;109.87;141.88;108.75	No	0.214468	1.16028	0.151584	1	Tested
Solyc03g083395.1	maker_ITAG	protein_coding	3:54669441-54670477	314.541	0.283589	1.21722	0.0589405	0.154474	Tested	387.32;337.28;331.06;449.41	306.32;394.83;295.45;245.53	No	-0.107075	-1.07704	0.461384	0.690904	Tested	330.93;261.9;253.47;274.17;292.83	306.32;394.83;295.45;245.53	No	-0.0540804	-1.0382	0.721142	0.859776	Tested	304.79;324.14;281.51;276.28	306.32;394.83;295.45;245.53	No	-0.390664	-1.311	0.00525724	0.0395252	Tested	330.93;261.9;253.47;274.17;292.83	387.32;337.28;331.06;449.41	Down	-0.33767	-1.26371	0.0210696	0.140073	Tested	304.79;324.14;281.51;276.28	387.32;337.28;331.06;449.41	No	0.0529944	1.03742	0.707947	1	Tested
Solyc09g091330.1	maker_ITAG	protein_coding	9:71081206-71081958	0	NA	NA	NA	NA	All_Zero	0;0;0;0	0;0;0;0	No	NA	NA	NA	NA	All_Zero	0;0;0;0;0	0;0;0;0	No	NA	NA	NA	NA	All_Zero	0;0;0;0	0;0;0;0	No	NA	NA	NA	NA	All_Zero	0;0;0;0;0	0;0;0;0	No	NA	NA	NA	NA	All_Zero	0;0;0;0	0;0;0;0	No	NA	NA	NA	NA	All_Zero
Solyc05g051340.2	maker_ITAG	nontranslating_CDS	5:62462113-62466905	5.93074	0.243664	1.184	0.577171	0.735826	Tested	4.69;9.58;4.81;3.2	4.25;2.23;4.62;5.3	No	0.473042	1.38803	0.270999	NA	Low_Counts	6.33;8.18;2.67;11.63;4.87	4.25;2.23;4.62;5.3	No	0.483316	1.39795	0.267851	NA	Low_Counts	9.74;6.94;5.08;6.71	4.25;2.23;4.62;5.3	No	0.229378	1.17233	0.571626	0.80083	Tested	6.33;8.18;2.67;11.63;4.87	4.69;9.58;4.81;3.2	No	0.239652	1.18071	0.562451	0.828202	Tested	9.74;6.94;5.08;6.71	4.69;9.58;4.81;3.2	No	0.0102734	1.00715	0.979729	1	Tested
Solyc08g063097.1	maker_ITAG	protein_coding	8:52787163-52788844	0	NA	NA	NA	NA	All_Zero	0;0;0;0	0;0;0;0	No	NA	NA	NA	NA	All_Zero	0;0;0;0;0	0;0;0;0	No	NA	NA	NA	NA	All_Zero	0;0;0;0	0;0;0;0	No	NA	NA	NA	NA	All_Zero	0;0;0;0;0	0;0;0;0	No	NA	NA	NA	NA	All_Zero	0;0;0;0	0;0;0;0	No	NA	NA	NA	NA	All_Zero
Solyc11g019940.1	maker_ITAG	protein_coding	11:9829675-9830418	0	NA	NA	NA	NA	All_Zero	0;0;0;0	0;0;0;0	No	NA	NA	NA	NA	All_Zero	0;0;0;0;0	0;0;0;0	No	NA	NA	NA	NA	All_Zero	0;0;0;0	0;0;0;0	No	NA	NA	NA	NA	All_Zero	0;0;0;0;0	0;0;0;0	No	NA	NA	NA	NA	All_Zero	0;0;0;0	0;0;0;0	No	NA	NA	NA	NA	All_Zero
Solyc01g099745.1	maker_ITAG	protein_coding	1:89778227-89782783	30.7701	1.19265	2.28573	0.000161686	0.00129433	Tested	60.25;42.16;48.9;26.39	20.21;15.61;16.93;14.13	Up	0.633353	1.55117	0.0430764	0.177939	Tested	38.6;30.69;28.01;18.41;26.77	20.21;15.61;16.93;14.13	No	0.845867	1.79734	0.00819173	0.0555608	Tested	25.32;25.22;36.28;49.22	20.21;15.61;16.93;14.13	No	-0.559302	-1.47356	0.0443405	0.186321	Tested	38.6;30.69;28.01;18.41;26.77	60.25;42.16;48.9;26.39	No	-0.346788	-1.27173	0.22605	0.564326	Tested	25.32;25.22;36.28;49.22	60.25;42.16;48.9;26.39	No	0.212514	1.15871	0.452368	1	Tested
Solyc11g065095.1	maker_ITAG	protein_coding	11:50689689-50693378	0.179566	-0.0154664	-1.01078	0.935216	NA	Low_Counts	0;0;0;0.8	0;0;0;0	No	0.0196718	1.01373	0.921669	NA	Low_Counts	0;0;0;0;1.62	0;0;0;0	No	-0.008648	-1.00601	0.963749	NA	Low_Counts	0;0.63;0;0	0;0;0;0	No	0.0351382	1.02466	0.860575	NA	Low_Counts	0;0;0;0;1.62	0;0;0;0.8	No	0.00681841	1.00474	0.971414	NA	Low_Counts	0;0.63;0;0	0;0;0;0.8	No	-0.0283198	-1.01982	0.887428	1	Low_Counts
Solyc02g078440.3	maker_ITAG	protein_coding	2:43680725-43687559	37.2966	0.754591	1.68715	0.0268822	0.0859892	Tested	41.47;59.41;40.08;54.38	49.99;29;18.47;10.6	No	0.393197	1.3133	0.238766	0.486999	Tested	49.99;50.13;12.01;26.16;42.99	49.99;29;18.47;10.6	No	0.432992	1.35003	0.207535	0.438568	Tested	23.37;52.34;45.71;27.96	49.99;29;18.47;10.6	No	-0.361394	-1.28467	0.253499	0.537483	Tested	49.99;50.13;12.01;26.16;42.99	41.47;59.41;40.08;54.38	No	-0.321598	-1.24971	0.325928	0.663529	Tested	23.37;52.34;45.71;27.96	41.47;59.41;40.08;54.38	No	0.0397954	1.02797	0.900881	1	Tested
Solyc07g044780.3	maker_ITAG	protein_coding	7:57945106-57960287	12.15	0.330433	1.25739	0.42255	0.605132	Tested	18.78;15.33;8.82;12.79	4.25;26.77;6.16;7.07	No	0.0808701	1.05766	0.842396	NA	Low_Counts	9.49;10.23;10.67;7.75;16.22	4.25;26.77;6.16;7.07	No	0.276041	1.21087	0.504678	0.720647	Tested	17.53;6.94;21.04;6.71	4.25;26.77;6.16;7.07	No	-0.249562	-1.18885	0.521322	0.769178	Tested	9.49;10.23;10.67;7.75;16.22	18.78;15.33;8.82;12.79	No	-0.0543916	-1.03842	0.891093	0.966532	Tested	17.53;6.94;21.04;6.71	18.78;15.33;8.82;12.79	No	0.195171	1.14486	0.61791	1	Tested
Solyc03g045020.3	maker_ITAG	protein_coding	3:11314518-11316309	0	NA	NA	NA	NA	All_Zero	0;0;0;0	0;0;0;0	No	NA	NA	NA	NA	All_Zero	0;0;0;0;0	0;0;0;0	No	NA	NA	NA	NA	All_Zero	0;0;0;0	0;0;0;0	No	NA	NA	NA	NA	All_Zero	0;0;0;0;0	0;0;0;0	No	NA	NA	NA	NA	All_Zero	0;0;0;0	0;0;0;0	No	NA	NA	NA	NA	All_Zero
Solyc12g096000.2	maker_ITAG	protein_coding	12:66064953-66069725	166.843	-0.624429	-1.5416	0.000615934	0.00407225	Tested	130.67;137.34;172.34;143.94	144.65;194.07;309.29;286.16	Down	-0.645376	-1.56415	0.000235605	0.00551982	Tested	148.06;143.22;136.07;153.07;146.01	144.65;194.07;309.29;286.16	Down	-0.606191	-1.52224	0.000929351	0.0118248	Tested	151.91;136.21;127.7;175.61	144.65;194.07;309.29;286.16	Down	-0.020947	-1.01463	0.903562	0.963298	Tested	148.06;143.22;136.07;153.07;146.01	130.67;137.34;172.34;143.94	No	0.0182374	1.01272	0.919545	0.977567	Tested	151.91;136.21;127.7;175.61	130.67;137.34;172.34;143.94	No	0.0391844	1.02753	0.821495	1	Tested
Solyc10g083350.2	maker_ITAG	protein_coding	10:63313074-63318772	27.7405	-0.684472	-1.60711	0.0213505	0.0720893	Tested	18;19.16;16.03;25.59	21.27;29;36.93;49.46	No	-0.0894089	-1.06393	0.751898	0.889055	Tested	29.11;36.83;25.35;31;33.26	21.27;29;36.93;49.46	No	-0.379463	-1.30086	0.199186	0.429397	Tested	38.95;20.81;19.59;21.25	21.27;29;36.93;49.46	No	0.595063	1.51054	0.0309691	0.146172	Tested	29.11;36.83;25.35;31;33.26	18;19.16;16.03;25.59	No	0.305009	1.23543	0.291235	0.630725	Tested	38.95;20.81;19.59;21.25	18;19.16;16.03;25.59	No	-0.290054	-1.22269	0.289405	1	Tested
Solyc04g077000.3	maker_ITAG	protein_coding	4:62039401-62042518	6.07451	1.1159	2.1673	0.0104077	0.0407961	Tested	11.74;5.75;8.82;10.4	3.19;6.69;0;1.77	Up	0.74682	1.67809	0.0857202	NA	Low_Counts	6.33;4.09;8;9.69;4.87	3.19;6.69;0;1.77	No	0.570039	1.48456	0.197982	NA	Low_Counts	5.84;6.94;5.8;3.36	3.19;6.69;0;1.77	No	-0.369079	-1.29153	0.35025	0.635266	Tested	6.33;4.09;8;9.69;4.87	11.74;5.75;8.82;10.4	No	-0.545859	-1.45989	0.180224	0.503907	Tested	5.84;6.94;5.8;3.36	11.74;5.75;8.82;10.4	No	-0.17678	-1.13036	0.663297	1	Tested
Solyc02g062630.1	maker_ITAG	protein_coding	2:34920407-34922554	0	NA	NA	NA	NA	All_Zero	0;0;0;0	0;0;0;0	No	NA	NA	NA	NA	All_Zero	0;0;0;0;0	0;0;0;0	No	NA	NA	NA	NA	All_Zero	0;0;0;0	0;0;0;0	No	NA	NA	NA	NA	All_Zero	0;0;0;0;0	0;0;0;0	No	NA	NA	NA	NA	All_Zero	0;0;0;0	0;0;0;0	No	NA	NA	NA	NA	All_Zero
Solyc03g033340.3	maker_ITAG	protein_coding	3:4938004-4944186	42.4178	0.230621	1.17334	0.336048	0.523971	Tested	37.56;60.68;63.33;51.98	41.48;55.77;44.62;40.63	No	-0.464812	-1.38014	0.0532754	0.203426	Tested	25.94;38.88;21.34;36.81;37.31	41.48;55.77;44.62;40.63	No	-0.128917	-1.09347	0.598522	0.784622	Tested	37.98;35.95;44.98;45.86	41.48;55.77;44.62;40.63	No	-0.695432	-1.61937	0.0017808	0.0164595	Tested	25.94;38.88;21.34;36.81;37.31	37.56;60.68;63.33;51.98	Down	-0.359538	-1.28301	0.113757	0.396601	Tested	37.98;35.95;44.98;45.86	37.56;60.68;63.33;51.98	No	0.335895	1.26216	0.141064	1	Tested
Solyc12g098400.2	maker_ITAG	protein_coding	12:66899946-66903885	0	NA	NA	NA	NA	All_Zero	0;0;0;0	0;0;0;0	No	NA	NA	NA	NA	All_Zero	0;0;0;0;0	0;0;0;0	No	NA	NA	NA	NA	All_Zero	0;0;0;0	0;0;0;0	No	NA	NA	NA	NA	All_Zero	0;0;0;0;0	0;0;0;0	No	NA	NA	NA	NA	All_Zero	0;0;0;0	0;0;0;0	No	NA	NA	NA	NA	All_Zero
Solyc10g007360.3	maker_ITAG	protein_coding	10:1734999-1750098	1.66629	0.716022	1.64265	0.109641	0.244924	Low_Counts	3.91;1.28;3.21;4.8	0;0;0;3.53	No	0.271469	1.20704	0.544829	NA	Low_Counts	1.9;1.02;0;1.94;3.24	0;0;0;3.53	No	-0.00697304	-1.00485	0.987407	NA	Low_Counts	0.97;2.52;0;0	0;0;0;3.53	No	-0.444553	-1.36089	0.338529	0.624118	Low_Counts	1.9;1.02;0;1.94;3.24	3.91;1.28;3.21;4.8	No	-0.722996	-1.65061	0.115106	NA	Low_Counts	0.97;2.52;0;0	3.91;1.28;3.21;4.8	No	-0.278442	-1.21288	0.544509	1	Low_Counts
Solyc01g010770.3	maker_ITAG	protein_coding	1:5766211-5772212	31.0956	1.11081	2.15967	0.000423354	0.00295752	Tested	57.12;57.49;32.87;42.38	19.15;22.31;27.7;8.83	Up	0.384902	1.30577	0.218716	0.463018	Tested	29.11;30.69;22.68;20.34;30.82	19.15;22.31;27.7;8.83	No	0.604463	1.52041	0.05889	0.203715	Tested	32.13;19.55;48.61;26.84	19.15;22.31;27.7;8.83	No	-0.725912	-1.65395	0.0101746	0.0644667	Tested	29.11;30.69;22.68;20.34;30.82	57.12;57.49;32.87;42.38	No	-0.506351	-1.42045	0.0816891	0.327439	Tested	32.13;19.55;48.61;26.84	57.12;57.49;32.87;42.38	No	0.219561	1.16438	0.44636	1	Tested
Solyc02g005300.1	maker_ITAG	protein_coding	2:8022436-8022900	0	NA	NA	NA	NA	All_Zero	0;0;0;0	0;0;0;0	No	NA	NA	NA	NA	All_Zero	0;0;0;0;0	0;0;0;0	No	NA	NA	NA	NA	All_Zero	0;0;0;0	0;0;0;0	No	NA	NA	NA	NA	All_Zero	0;0;0;0;0	0;0;0;0	No	NA	NA	NA	NA	All_Zero	0;0;0;0	0;0;0;0	No	NA	NA	NA	NA	All_Zero
Solyc07g054110.2	maker_ITAG	protein_coding	7:62628107-62629881	0	NA	NA	NA	NA	All_Zero	0;0;0;0	0;0;0;0	No	NA	NA	NA	NA	All_Zero	0;0;0;0;0	0;0;0;0	No	NA	NA	NA	NA	All_Zero	0;0;0;0	0;0;0;0	No	NA	NA	NA	NA	All_Zero	0;0;0;0;0	0;0;0;0	No	NA	NA	NA	NA	All_Zero	0;0;0;0	0;0;0;0	No	NA	NA	NA	NA	All_Zero
Solyc03g115120.1	maker_ITAG	protein_coding	3:66407085-66408503	10.4589	-0.53452	-1.44846	0.222843	0.39797	Tested	7.82;7.03;1.6;8.8	3.19;11.15;18.47;19.43	No	-0.0695965	-1.04942	0.870725	NA	Low_Counts	1.9;7.16;18.68;22.28;14.6	3.19;11.15;18.47;19.43	No	-0.392092	-1.31229	0.371456	0.613598	Tested	4.87;1.89;18.86;10.07	3.19;11.15;18.47;19.43	No	0.464924	1.38024	0.270677	0.556458	Tested	1.9;7.16;18.68;22.28;14.6	7.82;7.03;1.6;8.8	No	0.142428	1.10376	0.742674	0.915446	Tested	4.87;1.89;18.86;10.07	7.82;7.03;1.6;8.8	No	-0.322495	-1.25049	0.445114	1	Tested
Solyc01g111930.3	maker_ITAG	protein_coding	1:97999826-98000857	31.8025	-0.612352	-1.52875	0.0538705	0.144504	Tested	36.78;21.72;22.44;27.19	24.46;37.92;44.62;72.42	No	-0.598307	-1.51394	0.0524316	0.201221	Tested	30.37;18.41;42.69;28.1;19.47	24.46;37.92;44.62;72.42	No	-0.541674	-1.45566	0.0890767	0.264245	Tested	40.9;29.01;21.77;22.37	24.46;37.92;44.62;72.42	No	0.0140451	1.00978	0.963044	0.98735	Tested	30.37;18.41;42.69;28.1;19.47	36.78;21.72;22.44;27.19	No	0.070678	1.05021	0.821624	0.942777	Tested	40.9;29.01;21.77;22.37	36.78;21.72;22.44;27.19	No	0.0566329	1.04004	0.852293	1	Tested
Solyc09g092360.3	maker_ITAG	protein_coding	9:71952644-71957254	25.069	0.763637	1.69776	0.014286	0.0527086	Tested	30.52;34.49;29.66;41.58	24.46;11.15;13.85;22.96	No	0.148696	1.10857	0.632534	0.813035	Tested	34.8;18.41;14.67;12.59;22.71	24.46;11.15;13.85;22.96	No	0.527082	1.44101	0.0946984	0.274447	Tested	33.11;24.59;29.75;26.84	24.46;11.15;13.85;22.96	No	-0.614941	-1.5315	0.0282683	0.137296	Tested	34.8;18.41;14.67;12.59;22.71	30.52;34.49;29.66;41.58	No	-0.236554	-1.17818	0.407594	0.728511	Tested	33.11;24.59;29.75;26.84	30.52;34.49;29.66;41.58	No	0.378387	1.29989	0.183951	1	Tested
Solyc01g011070.1	maker_ITAG	protein_coding	1:7100736-7101206	0	NA	NA	NA	NA	All_Zero	0;0;0;0	0;0;0;0	No	NA	NA	NA	NA	All_Zero	0;0;0;0;0	0;0;0;0	No	NA	NA	NA	NA	All_Zero	0;0;0;0	0;0;0;0	No	NA	NA	NA	NA	All_Zero	0;0;0;0;0	0;0;0;0	No	NA	NA	NA	NA	All_Zero	0;0;0;0	0;0;0;0	No	NA	NA	NA	NA	All_Zero
Solyc08g005420.3	maker_ITAG	protein_coding	8:313082-316383	0.891488	0.269715	1.20557	0.520235	NA	Low_Counts	0.78;2.56;0.8;0	1.06;0;0;0	No	0.544246	1.45826	0.201798	NA	Low_Counts	3.8;2.05;0;0.97;0.81	1.06;0;0;0	No	0.0525595	1.0371	0.899058	NA	Low_Counts	0.97;0.63;0.73;0	1.06;0;0;0	No	0.274531	1.2096	0.537822	NA	Low_Counts	3.8;2.05;0;0.97;0.81	0.78;2.56;0.8;0	No	-0.217155	-1.16244	0.616591	NA	Low_Counts	0.97;0.63;0.73;0	0.78;2.56;0.8;0	No	-0.491686	-1.40609	0.264292	1	Low_Counts
Solyc10g083740.2	maker_ITAG	protein_coding	10:63624006-63628769	191.356	-0.741358	-1.67175	2.16656e-05	0.00022345	Tested	177.62;152.67;149.1;140.74	272.29;278.83;236.97;270.26	Down	-0.506171	-1.42028	0.00243279	0.0284154	Tested	149.33;145.27;218.78;205.39;212.53	272.29;278.83;236.97;270.26	Down	-0.685754	-1.60854	9.00386e-05	0.00211978	Tested	148.99;168.38;199.52;126.39	272.29;278.83;236.97;270.26	Down	0.235187	1.17706	0.154236	0.40777	Tested	149.33;145.27;218.78;205.39;212.53	177.62;152.67;149.1;140.74	No	0.055604	1.03929	0.748322	0.917404	Tested	148.99;168.38;199.52;126.39	177.62;152.67;149.1;140.74	No	-0.179583	-1.13256	0.278387	1	Tested
Solyc06g074170.3	maker_ITAG	protein_coding	6:46005667-46010518	1.81822	-0.0701326	-1.04981	0.86543	0.928244	Low_Counts	2.35;2.56;1.6;0	0;8.92;0;0	No	0.0222504	1.01554	0.957912	NA	Low_Counts	0.63;0;5.34;2.91;1.62	0;8.92;0;0	No	-0.157968	-1.11571	0.701394	NA	Low_Counts	0;0.63;4.35;0	0;8.92;0;0	No	0.0923831	1.06613	0.830318	0.931405	Low_Counts	0.63;0;5.34;2.91;1.62	2.35;2.56;1.6;0	No	-0.0878352	-1.06277	0.834909	NA	Low_Counts	0;0.63;4.35;0	2.35;2.56;1.6;0	No	-0.180218	-1.13306	0.674573	1	Low_Counts
Solyc01g106970.2	maker_ITAG	protein_coding	1:94566023-94568509	0	NA	NA	NA	NA	All_Zero	0;0;0;0	0;0;0;0	No	NA	NA	NA	NA	All_Zero	0;0;0;0;0	0;0;0;0	No	NA	NA	NA	NA	All_Zero	0;0;0;0	0;0;0;0	No	NA	NA	NA	NA	All_Zero	0;0;0;0;0	0;0;0;0	No	NA	NA	NA	NA	All_Zero	0;0;0;0	0;0;0;0	No	NA	NA	NA	NA	All_Zero
Solyc03g082990.3	maker_ITAG	protein_coding	3:54263723-54270949	3.96875	0.496231	1.41052	0.287841	0.472874	Low_Counts	6.26;6.39;1.6;3.2	1.06;6.69;1.54;0	No	0.8504	1.803	0.0662477	NA	Low_Counts	9.49;7.16;0;2.91;8.92	1.06;6.69;1.54;0	No	0.211197	1.15765	0.652019	NA	Low_Counts	5.84;1.26;2.9;2.24	1.06;6.69;1.54;0	No	0.354169	1.27825	0.4361	0.709528	Tested	9.49;7.16;0;2.91;8.92	6.26;6.39;1.6;3.2	No	-0.285033	-1.21844	0.538146	0.811929	Low_Counts	5.84;1.26;2.9;2.24	6.26;6.39;1.6;3.2	No	-0.639202	-1.55747	0.162527	1	Tested
Solyc09g065405.1	maker_ITAG	protein_coding	9:63748980-63753963	0	NA	NA	NA	NA	All_Zero	0;0;0;0	0;0;0;0	No	NA	NA	NA	NA	All_Zero	0;0;0;0;0	0;0;0;0	No	NA	NA	NA	NA	All_Zero	0;0;0;0	0;0;0;0	No	NA	NA	NA	NA	All_Zero	0;0;0;0;0	0;0;0;0	No	NA	NA	NA	NA	All_Zero	0;0;0;0	0;0;0;0	No	NA	NA	NA	NA	All_Zero
Solyc09g072870.3	maker_ITAG	protein_coding	9:65975177-65978022	963.134	-1.13891	-2.20214	5.43636e-08	1.08022e-06	Tested	727.69;600.46;717.43;658.12	964.7;1441;1743.44;2328.13	Down	-0.919451	-1.8914	4.37279e-06	0.000308991	Tested	556.82;702.82;1394.06;929.08;669.22	964.7;1441;1743.44;2328.13	Down	-1.06254	-2.0886	3.98255e-07	2.7515e-05	Tested	578.43;619.27;780.68;961.93	964.7;1441;1743.44;2328.13	Down	0.219455	1.16429	0.273	0.558617	Tested	556.82;702.82;1394.06;929.08;669.22	727.69;600.46;717.43;658.12	No	0.0763672	1.05436	0.715577	0.903709	Tested	578.43;619.27;780.68;961.93	727.69;600.46;717.43;658.12	No	-0.143088	-1.10427	0.474982	1	Tested
Solyc07g041100.1	maker_ITAG	protein_coding	7:51943006-51943914	0	NA	NA	NA	NA	All_Zero	0;0;0;0	0;0;0;0	No	NA	NA	NA	NA	All_Zero	0;0;0;0;0	0;0;0;0	No	NA	NA	NA	NA	All_Zero	0;0;0;0	0;0;0;0	No	NA	NA	NA	NA	All_Zero	0;0;0;0;0	0;0;0;0	No	NA	NA	NA	NA	All_Zero	0;0;0;0	0;0;0;0	No	NA	NA	NA	NA	All_Zero
Solyc12g019860.2	maker_ITAG	protein_coding	12:11999379-12031556	127.806	0.0905357	1.06477	0.629994	0.775916	Tested	117.37;134.78;159.52;154.33	163.8;107.07;104.64;148.38	No	-0.106925	-1.07693	0.55771	0.766415	Tested	127.18;116.63;137.4;128.85;105.45	163.8;107.07;104.64;148.38	No	-0.16424	-1.12058	0.387642	0.628313	Tested	116.85;124.23;137.85;88.36	163.8;107.07;104.64;148.38	No	-0.197461	-1.14668	0.256132	0.539874	Tested	127.18;116.63;137.4;128.85;105.45	117.37;134.78;159.52;154.33	No	-0.254775	-1.19315	0.161589	0.475425	Tested	116.85;124.23;137.85;88.36	117.37;134.78;159.52;154.33	No	-0.0573144	-1.04053	0.745083	1	Tested
Solyc06g075030.1	maker_ITAG	protein_coding	6:46695553-46697190	31.5377	0.50031	1.41452	0.0812194	0.196682	Tested	31.3;26.19;47.29;45.58	14.89;17.85;27.7;44.16	No	0.351212	1.27563	0.210923	0.453306	Tested	27.84;28.64;40.02;54.25;21.9	14.89;17.85;27.7;44.16	No	0.105836	1.07612	0.717731	0.858269	Tested	21.42;26.49;32.65;27.96	14.89;17.85;27.7;44.16	No	-0.149097	-1.10888	0.557943	0.792091	Tested	27.84;28.64;40.02;54.25;21.9	31.3;26.19;47.29;45.58	No	-0.394473	-1.31446	0.141211	0.445006	Tested	21.42;26.49;32.65;27.96	31.3;26.19;47.29;45.58	No	-0.245376	-1.1854	0.347889	1	Tested
Solyc04g026110.3	maker_ITAG	protein_coding	4:18823872-18825710	11.4051	-0.102284	-1.07347	0.791504	0.886145	Tested	13.3;18.52;3.21;8	11.7;15.61;9.23;10.6	No	-0.267294	-1.20355	0.484916	NA	Low_Counts	11.39;6.14;6.67;6.78;12.98	11.7;15.61;9.23;10.6	No	0.316451	1.24526	0.409956	0.647494	Tested	15.58;12.61;18.14;13.42	11.7;15.61;9.23;10.6	No	-0.16501	-1.12117	0.651428	0.846066	Tested	11.39;6.14;6.67;6.78;12.98	13.3;18.52;3.21;8	No	0.418735	1.33675	0.253602	0.593755	Tested	15.58;12.61;18.14;13.42	13.3;18.52;3.21;8	No	0.583745	1.49873	0.106762	1	Tested
Solyc08g045640.3	maker_ITAG	protein_coding	8:17826020-17829374	26.0374	1.24345	2.36764	0.000667803	0.0043541	Tested	34.43;59.41;31.26;20.79	12.76;4.46;12.31;17.66	Up	0.833689	1.78224	0.0204752	0.112922	Tested	30.37;26.6;6.67;23.25;38.13	12.76;4.46;12.31;17.66	No	1.06967	2.09895	0.00360109	0.0313374	Tested	30.19;37.21;37;20.13	12.76;4.46;12.31;17.66	Up	-0.409763	-1.32847	0.214036	0.489758	Tested	30.37;26.6;6.67;23.25;38.13	34.43;59.41;31.26;20.79	No	-0.173782	-1.12801	0.608292	0.852853	Tested	30.19;37.21;37;20.13	34.43;59.41;31.26;20.79	No	0.235981	1.17771	0.477563	1	Tested
Solyc11g010530.2	maker_ITAG	protein_coding	11:3583927-3585603	0	NA	NA	NA	NA	All_Zero	0;0;0;0	0;0;0;0	No	NA	NA	NA	NA	All_Zero	0;0;0;0;0	0;0;0;0	No	NA	NA	NA	NA	All_Zero	0;0;0;0	0;0;0;0	No	NA	NA	NA	NA	All_Zero	0;0;0;0;0	0;0;0;0	No	NA	NA	NA	NA	All_Zero	0;0;0;0	0;0;0;0	No	NA	NA	NA	NA	All_Zero
Solyc10g074463.1	maker_ITAG	protein_coding	10:58049278-58052514	0	NA	NA	NA	NA	All_Zero	0;0;0;0	0;0;0;0	No	NA	NA	NA	NA	All_Zero	0;0;0;0;0	0;0;0;0	No	NA	NA	NA	NA	All_Zero	0;0;0;0	0;0;0;0	No	NA	NA	NA	NA	All_Zero	0;0;0;0;0	0;0;0;0	No	NA	NA	NA	NA	All_Zero	0;0;0;0	0;0;0;0	No	NA	NA	NA	NA	All_Zero
Solyc03g083890.1	maker_ITAG	protein_coding	3:55246782-55247231	0.243009	0	-1	1	NA	Low_Counts	0;0;0;0	0;0;0;0	No	0.0142022	1.00989	0.945668	NA	Low_Counts	1.27;0;0;0;0	0;0;0;0	No	0.0798867	1.05694	0.6872	NA	Low_Counts	0.97;1.89;0;0	0;0;0;0	No	0.0636896	1.04514	0.76	NA	Low_Counts	1.27;0;0;0;0	0;0;0;0	No	0.129374	1.09382	0.514518	NA	Low_Counts	0.97;1.89;0;0	0;0;0;0	No	0.0656845	1.04658	0.752868	1	Low_Counts
Solyc01g091550.3	maker_ITAG	protein_coding	1:85041756-85045139	40.2946	0.170551	1.12549	0.516233	0.686121	Tested	42.25;43.44;44.89;49.58	27.65;66.92;32.31;38.86	No	0.0158756	1.01106	0.950794	0.980332	Tested	56.31;43.99;21.34;37.78;37.31	27.65;66.92;32.31;38.86	No	-0.148989	-1.10879	0.577446	0.774169	Tested	37;36.58;34.1;34.67	27.65;66.92;32.31;38.86	No	-0.154675	-1.11317	0.518974	0.76742	Tested	56.31;43.99;21.34;37.78;37.31	42.25;43.44;44.89;49.58	No	-0.319539	-1.24793	0.203062	0.533539	Tested	37;36.58;34.1;34.67	42.25;43.44;44.89;49.58	No	-0.164864	-1.12106	0.501363	1	Tested
Solyc10g078310.2	maker_ITAG	protein_coding	10:60270579-60273012	143.835	-0.0610787	-1.04325	0.737455	0.850981	Tested	133.8;153.31;145.09;117.55	117;115.99;192.35;162.51	No	0.0774152	1.05513	0.658365	0.830183	Tested	126.55;139.13;189.43;185.04;151.69	117;115.99;192.35;162.51	No	-0.184062	-1.13608	0.316424	0.560884	Tested	109.06;108.47;122.62;175.61	117;115.99;192.35;162.51	No	0.138494	1.10076	0.408784	0.68632	Tested	126.55;139.13;189.43;185.04;151.69	133.8;153.31;145.09;117.55	No	-0.122984	-1.08898	0.486344	0.780638	Tested	109.06;108.47;122.62;175.61	133.8;153.31;145.09;117.55	No	-0.261478	-1.19871	0.122562	1	Tested
Solyc11g006240.1	maker_ITAG	protein_coding	11:991868-992536	0	NA	NA	NA	NA	All_Zero	0;0;0;0	0;0;0;0	No	NA	NA	NA	NA	All_Zero	0;0;0;0;0	0;0;0;0	No	NA	NA	NA	NA	All_Zero	0;0;0;0	0;0;0;0	No	NA	NA	NA	NA	All_Zero	0;0;0;0;0	0;0;0;0	No	NA	NA	NA	NA	All_Zero	0;0;0;0	0;0;0;0	No	NA	NA	NA	NA	All_Zero
Solyc10g007790.3	maker_ITAG	protein_coding	10:2007407-2012322	3.59329	-2.02991	-4.0838	1.40032e-05	0.000152566	Tested	0;0;0.8;0.8	6.38;15.61;4.62;7.07	Down	-0.797116	-1.73762	0.0810469	NA	Low_Counts	1.9;3.07;6.67;3.88;2.43	6.38;15.61;4.62;7.07	No	-1.23963	-2.36139	0.00761205	NA	Low_Counts	1.95;1.89;2.9;1.12	6.38;15.61;4.62;7.07	No	1.2328	2.35022	0.00780659	0.0530629	Low_Counts	1.9;3.07;6.67;3.88;2.43	0;0;0.8;0.8	No	0.790278	1.72941	0.0917935	0.349909	Low_Counts	1.95;1.89;2.9;1.12	0;0;0.8;0.8	No	-0.442518	-1.35897	0.335555	1	Low_Counts
Solyc04g050480.3	maker_ITAG	protein_coding	4:47222894-47229740	40.3564	-0.782624	-1.72026	0.00493425	0.0225601	Tested	33.65;24.91;37.68;39.98	62.75;73.61;26.16;84.79	Down	-0.950039	-1.93192	0.000470149	0.00895061	Tested	27.21;25.58;42.69;33.91;23.52	62.75;73.61;26.16;84.79	Down	-0.656287	-1.57602	0.0185925	0.0956139	Tested	30.19;36.58;37;45.86	62.75;73.61;26.16;84.79	No	-0.167415	-1.12304	0.532482	0.777455	Tested	27.21;25.58;42.69;33.91;23.52	33.65;24.91;37.68;39.98	No	0.126337	1.09152	0.646507	0.873774	Tested	30.19;36.58;37;45.86	33.65;24.91;37.68;39.98	No	0.293752	1.22582	0.274274	1	Tested
Solyc01g056640.1	maker_ITAG	protein_coding	1:55136035-55136671	0	NA	NA	NA	NA	All_Zero	0;0;0;0	0;0;0;0	No	NA	NA	NA	NA	All_Zero	0;0;0;0;0	0;0;0;0	No	NA	NA	NA	NA	All_Zero	0;0;0;0	0;0;0;0	No	NA	NA	NA	NA	All_Zero	0;0;0;0;0	0;0;0;0	No	NA	NA	NA	NA	All_Zero	0;0;0;0	0;0;0;0	No	NA	NA	NA	NA	All_Zero
Solyc05g024125.1	maker_ITAG	protein_coding	5:30476320-30477218	0.0370955	0	-1	1	NA	Low_Counts	0;0;0;0	0;0;0;0	No	0	-1	1	NA	Low_Counts	0;0;0;0;0	0;0;0;0	No	-0.008648	-1.00601	0.963749	NA	Low_Counts	0;0.63;0;0	0;0;0;0	No	0	-1	1	NA	Low_Counts	0;0;0;0;0	0;0;0;0	No	0.0376852	1.02647	0.843001	NA	Low_Counts	0;0.63;0;0	0;0;0;0	No	0.0274245	1.01919	0.890964	1	Low_Counts
Solyc09g074960.1	maker_ITAG	protein_coding	9:67186905-67189142	0	NA	NA	NA	NA	All_Zero	0;0;0;0	0;0;0;0	No	NA	NA	NA	NA	All_Zero	0;0;0;0;0	0;0;0;0	No	NA	NA	NA	NA	All_Zero	0;0;0;0	0;0;0;0	No	NA	NA	NA	NA	All_Zero	0;0;0;0;0	0;0;0;0	No	NA	NA	NA	NA	All_Zero	0;0;0;0	0;0;0;0	No	NA	NA	NA	NA	All_Zero
Solyc08g079830.3	maker_ITAG	protein_coding	8:63395446-63399373	130.55	-0.481452	-1.39615	0.00312892	0.0156744	Tested	107.2;99.65;104.21;122.35	170.18;169.53;141.57;130.71	Down	-0.153889	-1.11256	0.323409	0.572932	Tested	130.35;129.92;138.74;139.51;141.14	170.18;169.53;141.57;130.71	No	-0.305055	-1.23547	0.0611487	0.208314	Tested	146.07;134.95;93.59;119.68	170.18;169.53;141.57;130.71	No	0.327563	1.25489	0.029329	0.14069	Tested	130.35;129.92;138.74;139.51;141.14	107.2;99.65;104.21;122.35	No	0.176397	1.13006	0.263228	0.604633	Tested	146.07;134.95;93.59;119.68	107.2;99.65;104.21;122.35	No	-0.151166	-1.11047	0.314563	1	Tested
Solyc08g080950.1	maker_ITAG	protein_coding	8:64208378-64209097	0	NA	NA	NA	NA	All_Zero	0;0;0;0	0;0;0;0	No	NA	NA	NA	NA	All_Zero	0;0;0;0;0	0;0;0;0	No	NA	NA	NA	NA	All_Zero	0;0;0;0	0;0;0;0	No	NA	NA	NA	NA	All_Zero	0;0;0;0;0	0;0;0;0	No	NA	NA	NA	NA	All_Zero	0;0;0;0	0;0;0;0	No	NA	NA	NA	NA	All_Zero
Solyc10g006430.2	maker_ITAG	protein_coding	10:1033852-1036111	1.41385	-0.465665	-1.38095	0.276362	0.461131	Low_Counts	0;0.64;0;0.8	2.13;0;0;3.53	No	0.348041	1.27283	0.428536	NA	Low_Counts	1.9;3.07;0;3.88;3.24	2.13;0;0;3.53	No	-0.0830035	-1.05922	0.84698	NA	Low_Counts	1.95;0;2.9;0	2.13;0;0;3.53	No	0.813705	1.75772	0.0694607	NA	Low_Counts	1.9;3.07;0;3.88;3.24	0;0.64;0;0.8	No	0.382661	1.30374	0.383317	NA	Low_Counts	1.95;0;2.9;0	0;0.64;0;0.8	No	-0.431044	-1.34821	0.338628	1	Low_Counts
Solyc03g121700.3	maker_ITAG	protein_coding	3:71265730-71269838	171.162	0.194657	1.14445	0.213522	0.386478	Tested	180.75;155.22;191.58;233.5	151.03;153.92;203.12;151.91	No	-0.0743497	-1.05289	0.625697	0.809249	Tested	161.35;145.27;176.09;155.01;150.88	151.03;153.92;203.12;151.91	No	0.0893949	1.06392	0.570951	0.769726	Tested	184.05;189.19;164.7;162.19	151.03;153.92;203.12;151.91	No	-0.269006	-1.20498	0.0605974	0.229622	Tested	161.35;145.27;176.09;155.01;150.88	180.75;155.22;191.58;233.5	No	-0.105262	-1.07569	0.480011	0.77692	Tested	184.05;189.19;164.7;162.19	180.75;155.22;191.58;233.5	No	0.163745	1.12019	0.258043	1	Tested
Solyc04g079603.1	maker_ITAG	protein_coding	4:64110793-64112353	0	NA	NA	NA	NA	All_Zero	0;0;0;0	0;0;0;0	No	NA	NA	NA	NA	All_Zero	0;0;0;0;0	0;0;0;0	No	NA	NA	NA	NA	All_Zero	0;0;0;0	0;0;0;0	No	NA	NA	NA	NA	All_Zero	0;0;0;0;0	0;0;0;0	No	NA	NA	NA	NA	All_Zero	0;0;0;0	0;0;0;0	No	NA	NA	NA	NA	All_Zero
Solyc02g092140.1	maker_ITAG	protein_coding	2:53968889-53970442	105.384	0.537197	1.45115	0.0108499	0.0422504	Tested	120.5;123.92;115.43;110.35	86.15;82.53;75.4;72.42	Up	0.439555	1.35619	0.0317305	0.147745	Tested	118.96;118.67;81.38;74.6;146.82	86.15;82.53;75.4;72.42	No	0.515071	1.42906	0.0150405	0.0841053	Tested	135.36;90.18;112.46;126.39	86.15;82.53;75.4;72.42	No	-0.0976419	-1.07002	0.607543	0.820939	Tested	118.96;118.67;81.38;74.6;146.82	120.5;123.92;115.43;110.35	No	-0.0221261	-1.01545	0.911013	0.974294	Tested	135.36;90.18;112.46;126.39	120.5;123.92;115.43;110.35	No	0.0755158	1.05374	0.692921	1	Tested
Solyc09g098150.3	maker_ITAG	protein_coding	9:72537206-72540243	118.975	0.969079	1.95759	2.17731e-06	2.94474e-05	Tested	152.58;132.87;207.61;206.31	95.73;60.23;76.94;102.45	Up	0.231283	1.17388	0.249154	0.497205	Tested	92.38;101.28;97.38;111.41;116	95.73;60.23;76.94;102.45	No	0.392597	1.31275	0.0588334	0.203619	Tested	64.27;92.7;148.01;164.42	95.73;60.23;76.94;102.45	No	-0.737796	-1.66763	6.71567e-05	0.00108485	Tested	92.38;101.28;97.38;111.41;116	152.58;132.87;207.61;206.31	Down	-0.576482	-1.49121	0.00278104	0.0326505	Tested	64.27;92.7;148.01;164.42	152.58;132.87;207.61;206.31	Down	0.161314	1.1183	0.392502	1	Tested
Solyc02g093250.3	maker_ITAG	protein_coding	2:54809725-54811933	26.1724	1.87177	3.65982	1.28873e-06	1.84668e-05	Tested	63.38;62.6;49.7;35.98	5.32;22.31;4.62;10.6	Up	0.819679	1.76501	0.0321937	0.14922	Tested	18.35;23.53;34.68;12.59;22.71	5.32;22.31;4.62;10.6	No	0.694547	1.61838	0.0771919	0.241695	Tested	4.87;20.18;33.37;20.13	5.32;22.31;4.62;10.6	No	-1.05209	-2.07354	0.00289782	0.0247519	Tested	18.35;23.53;34.68;12.59;22.71	63.38;62.6;49.7;35.98	Down	-1.17723	-2.26142	0.00128911	0.0184117	Tested	4.87;20.18;33.37;20.13	63.38;62.6;49.7;35.98	Down	-0.125132	-1.09061	0.72905	1	Tested
Solyc08g042100.3	maker_ITAG	protein_coding	8:23887753-23890323	18.7517	-0.679933	-1.60207	0.0628865	0.16202	Tested	24.26;7.03;16.03;7.2	17.02;26.77;21.54;33.56	No	-0.471502	-1.38655	0.183775	0.419591	Tested	12.02;10.23;17.34;28.1;15.41	17.02;26.77;21.54;33.56	No	-0.174102	-1.12826	0.630778	0.806333	Tested	22.4;23.96;22.49;13.42	17.02;26.77;21.54;33.56	No	0.20843	1.15543	0.55045	0.78818	Tested	12.02;10.23;17.34;28.1;15.41	24.26;7.03;16.03;7.2	No	0.505831	1.41994	0.156302	0.467816	Tested	22.4;23.96;22.49;13.42	24.26;7.03;16.03;7.2	No	0.297401	1.22893	0.389221	1	Tested
Solyc02g082435.1	maker_ITAG	protein_coding	2:46681533-46686567	2.69086	1.18968	2.28103	0.00973118	0.0387225	Tested	4.69;7.67;2.4;8	2.13;0;0;0	Up	0.801295	1.74266	0.0817334	NA	Low_Counts	7.59;5.12;0;4.84;0	2.13;0;0;0	No	-0.0448511	-1.03158	0.921592	NA	Low_Counts	1.95;0.63;0.73;0	2.13;0;0;0	No	-0.38839	-1.30893	0.408369	0.685817	Tested	7.59;5.12;0;4.84;0	4.69;7.67;2.4;8	No	-1.23454	-2.35306	0.00827984	NA	Low_Counts	1.95;0.63;0.73;0	4.69;7.67;2.4;8	No	-0.846146	-1.79769	0.0702927	1	Low_Counts
Solyc05g006320.3	maker_ITAG	protein_coding	5:965676-969832	38.1003	0.56015	1.47442	0.0274978	0.0874107	Tested	49.29;33.86;61.72;44.78	37.23;26.77;30.78;26.5	No	0.191623	1.14205	0.446386	0.680585	Tested	39.23;28.64;37.35;36.81;37.31	37.23;26.77;30.78;26.5	No	0.313627	1.24283	0.224362	0.457986	Tested	49.66;37.21;37;33.56	37.23;26.77;30.78;26.5	No	-0.368527	-1.29103	0.100636	0.315859	Tested	39.23;28.64;37.35;36.81;37.31	49.29;33.86;61.72;44.78	No	-0.246523	-1.18634	0.287922	0.627496	Tested	49.66;37.21;37;33.56	49.29;33.86;61.72;44.78	No	0.122004	1.08825	0.594555	1	Tested
Solyc03g051920.3	maker_ITAG	protein_coding	3:23411959-23414464	10.8435	0.664659	1.58519	0.0842613	0.201867	Tested	7.82;11.5;16.83;17.59	7.45;15.61;4.62;3.53	No	0.574868	1.48954	0.130283	NA	Low_Counts	15.19;13.3;6.67;13.56;12.17	7.45;15.61;4.62;3.53	No	0.272512	1.20791	0.487035	0.70848	Tested	8.76;11.35;9.43;8.95	7.45;15.61;4.62;3.53	No	-0.0897918	-1.06422	0.793145	0.916237	Tested	15.19;13.3;6.67;13.56;12.17	7.82;11.5;16.83;17.59	No	-0.392147	-1.31235	0.273096	0.614333	Tested	8.76;11.35;9.43;8.95	7.82;11.5;16.83;17.59	No	-0.302356	-1.23316	0.390068	1	Tested
Solyc03g044277.1	maker_ITAG	protein_coding	3:8687783-8692088	0	NA	NA	NA	NA	All_Zero	0;0;0;0	0;0;0;0	No	NA	NA	NA	NA	All_Zero	0;0;0;0;0	0;0;0;0	No	NA	NA	NA	NA	All_Zero	0;0;0;0	0;0;0;0	No	NA	NA	NA	NA	All_Zero	0;0;0;0;0	0;0;0;0	No	NA	NA	NA	NA	All_Zero	0;0;0;0	0;0;0;0	No	NA	NA	NA	NA	All_Zero
Solyc04g076870.3	maker_ITAG	protein_coding	4:61881496-61885827	1390.34	-1.02782	-2.03894	1.20994e-07	2.2106e-06	Tested	1160.38;1157.47;499.4;412.62	1806.03;1717.6;1438.76;1393.7	Down	0.18395	1.13599	0.320181	0.569803	Tested	1886.23;1974.45;1339.36;1707.04;1747.27	1806.03;1717.6;1438.76;1393.7	No	-0.264375	-1.20112	0.172635	0.395661	Tested	1789.82;1556.38;856.86;1192.35	1806.03;1717.6;1438.76;1393.7	No	1.21177	2.31622	5.722e-11	6.29456e-09	Tested	1886.23;1974.45;1339.36;1707.04;1747.27	1160.38;1157.47;499.4;412.62	Up	0.763446	1.69754	8.16221e-05	0.00213695	Tested	1789.82;1556.38;856.86;1192.35	1160.38;1157.47;499.4;412.62	Up	-0.448325	-1.36445	0.0151457	1	Tested
Solyc01g109280.3	maker_ITAG	protein_coding	1:96186147-96193990	125.667	1.05845	2.08269	5.31372e-05	0.0004898	Tested	193.27;128.4;149.9;120.75	108.49;26.77;63.09;58.29	Up	0.98918	1.98506	9.36369e-05	0.0029025	Tested	152.49;136.06;90.71;130.79;174.4	108.49;26.77;63.09;58.29	Up	1.07394	2.10517	4.25275e-05	0.00113907	Tested	199.63;153.87;134.23;115.21	108.49;26.77;63.09;58.29	Up	-0.0692708	-1.04919	0.772431	0.907038	Tested	152.49;136.06;90.71;130.79;174.4	193.27;128.4;149.9;120.75	No	0.0154859	1.01079	0.950498	0.985866	Tested	199.63;153.87;134.23;115.21	193.27;128.4;149.9;120.75	No	0.0847566	1.06051	0.72404	1	Tested
Solyc01g091290.3	maker_ITAG	protein_coding	1:84813529-84816709	0	NA	NA	NA	NA	All_Zero	0;0;0;0	0;0;0;0	No	NA	NA	NA	NA	All_Zero	0;0;0;0;0	0;0;0;0	No	NA	NA	NA	NA	All_Zero	0;0;0;0	0;0;0;0	No	NA	NA	NA	NA	All_Zero	0;0;0;0;0	0;0;0;0	No	NA	NA	NA	NA	All_Zero	0;0;0;0	0;0;0;0	No	NA	NA	NA	NA	All_Zero
Solyc07g024097.1	maker_ITAG	protein_coding	7:24394834-24395631	0	NA	NA	NA	NA	All_Zero	0;0;0;0	0;0;0;0	No	NA	NA	NA	NA	All_Zero	0;0;0;0;0	0;0;0;0	No	NA	NA	NA	NA	All_Zero	0;0;0;0	0;0;0;0	No	NA	NA	NA	NA	All_Zero	0;0;0;0;0	0;0;0;0	No	NA	NA	NA	NA	All_Zero	0;0;0;0	0;0;0;0	No	NA	NA	NA	NA	All_Zero
Solyc02g085010.1	maker_ITAG	protein_coding	2:48680805-48681470	13.2392	1.27174	2.41453	0.00257285	0.0133736	Tested	28.95;12.78;23.25;15.99	3.19;4.46;10.77;5.3	Up	0.656889	1.57668	0.116122	NA	Low_Counts	4.43;11.25;14.67;16.47;16.22	3.19;4.46;10.77;5.3	No	0.83502	1.78388	0.0496365	0.182465	Tested	22.4;2.52;14.51;17.9	3.19;4.46;10.77;5.3	No	-0.614852	-1.5314	0.115465	0.343465	Tested	4.43;11.25;14.67;16.47;16.22	28.95;12.78;23.25;15.99	No	-0.436721	-1.35352	0.274634	0.615985	Tested	22.4;2.52;14.51;17.9	28.95;12.78;23.25;15.99	No	0.178131	1.13142	0.652182	1	Tested
Solyc11g044593.1	maker_ITAG	protein_coding	11:32656976-32667897	0	NA	NA	NA	NA	All_Zero	0;0;0;0	0;0;0;0	No	NA	NA	NA	NA	All_Zero	0;0;0;0;0	0;0;0;0	No	NA	NA	NA	NA	All_Zero	0;0;0;0	0;0;0;0	No	NA	NA	NA	NA	All_Zero	0;0;0;0;0	0;0;0;0	No	NA	NA	NA	NA	All_Zero	0;0;0;0	0;0;0;0	No	NA	NA	NA	NA	All_Zero
Solyc06g068590.3	maker_ITAG	protein_coding	6:42629791-42638942	0.414193	-0.193694	-1.14369	0.444911	NA	Low_Counts	0;0;0;0	1.06;0;1.54;0	No	-0.140571	-1.10234	0.596272	NA	Low_Counts	0;0;0;0;0.81	1.06;0;1.54;0	No	0.0516969	1.03648	0.839055	NA	Low_Counts	0;0;3.63;0	1.06;0;1.54;0	No	0.0531227	1.03751	0.841651	NA	Low_Counts	0;0;0;0;0.81	0;0;0;0	No	0.245391	1.18541	0.336038	NA	Low_Counts	0;0;3.63;0	0;0;0;0	No	0.192268	1.14256	0.471359	1	Low_Counts
Solyc02g043870.2	maker_ITAG	protein_coding	2:1237531-1238920	0	NA	NA	NA	NA	All_Zero	0;0;0;0	0;0;0;0	No	NA	NA	NA	NA	All_Zero	0;0;0;0;0	0;0;0;0	No	NA	NA	NA	NA	All_Zero	0;0;0;0	0;0;0;0	No	NA	NA	NA	NA	All_Zero	0;0;0;0;0	0;0;0;0	No	NA	NA	NA	NA	All_Zero	0;0;0;0	0;0;0;0	No	NA	NA	NA	NA	All_Zero
Solyc02g032607.1	maker_ITAG	protein_coding	2:29322603-29323295	0	NA	NA	NA	NA	All_Zero	0;0;0;0	0;0;0;0	No	NA	NA	NA	NA	All_Zero	0;0;0;0;0	0;0;0;0	No	NA	NA	NA	NA	All_Zero	0;0;0;0	0;0;0;0	No	NA	NA	NA	NA	All_Zero	0;0;0;0;0	0;0;0;0	No	NA	NA	NA	NA	All_Zero	0;0;0;0	0;0;0;0	No	NA	NA	NA	NA	All_Zero
Solyc10g052795.1	maker_ITAG	protein_coding	10:53480127-53480731	0	NA	NA	NA	NA	All_Zero	0;0;0;0	0;0;0;0	No	NA	NA	NA	NA	All_Zero	0;0;0;0;0	0;0;0;0	No	NA	NA	NA	NA	All_Zero	0;0;0;0	0;0;0;0	No	NA	NA	NA	NA	All_Zero	0;0;0;0;0	0;0;0;0	No	NA	NA	NA	NA	All_Zero	0;0;0;0	0;0;0;0	No	NA	NA	NA	NA	All_Zero
Solyc01g091280.3	maker_ITAG	protein_coding	1:84804722-84810648	60.1541	0.43448	1.35142	0.0498323	0.136237	Tested	69.64;54.94;96.19;88.76	42.54;62.46;61.55;60.06	No	0.0520329	1.03672	0.81129	0.917721	Tested	59.48;54.22;78.71;60.07;42.99	42.54;62.46;61.55;60.06	No	-0.208815	-1.15574	0.360551	0.604521	Tested	49.66;46.04;44.98;50.33	42.54;62.46;61.55;60.06	No	-0.382447	-1.30355	0.0553307	0.216576	Tested	59.48;54.22;78.71;60.07;42.99	69.64;54.94;96.19;88.76	No	-0.643295	-1.56189	0.00231084	0.0285745	Tested	49.66;46.04;44.98;50.33	69.64;54.94;96.19;88.76	Down	-0.260848	-1.19818	0.208442	1	Tested
Solyc12g096920.1	maker_ITAG	protein_coding	12:66622585-66626335	0	NA	NA	NA	NA	All_Zero	0;0;0;0	0;0;0;0	No	NA	NA	NA	NA	All_Zero	0;0;0;0;0	0;0;0;0	No	NA	NA	NA	NA	All_Zero	0;0;0;0	0;0;0;0	No	NA	NA	NA	NA	All_Zero	0;0;0;0;0	0;0;0;0	No	NA	NA	NA	NA	All_Zero	0;0;0;0	0;0;0;0	No	NA	NA	NA	NA	All_Zero
Solyc11g069280.2	maker_ITAG	protein_coding	11:54201055-54203457	0.0977537	-0.0154664	-1.01078	0.935216	NA	Low_Counts	0;0.64;0;0	0;0;0;0	No	-0.00716436	-1.00498	0.971432	NA	Low_Counts	0;1.02;0;0;0	0;0;0;0	No	0	-1	1	NA	Low_Counts	0;0;0;0	0;0;0;0	No	0.00830205	1.00577	0.966898	NA	Low_Counts	0;1.02;0;0;0	0;0.64;0;0	No	-0.0240484	-1.01681	0.899426	NA	Low_Counts	0;0;0;0	0;0.64;0;0	No	-0.0323504	-1.02268	0.871537	1	Low_Counts
Solyc12g007030.2	maker_ITAG	protein_coding	12:1463282-1469622	12.2063	0.756556	1.68945	0.0495531	0.135715	Tested	12.52;12.14;13.63;11.99	11.7;2.23;4.62;3.53	No	1.07451	2.10601	0.00428608	NA	Low_Counts	18.35;18.41;6.67;14.53;20.28	11.7;2.23;4.62;3.53	No	0.903789	1.87097	0.019048	0.0969448	Tested	19.48;13.24;15.24;8.95	11.7;2.23;4.62;3.53	No	0.317957	1.24656	0.338397	0.624011	Tested	18.35;18.41;6.67;14.53;20.28	12.52;12.14;13.63;11.99	No	0.147234	1.10744	0.669011	0.884132	Tested	19.48;13.24;15.24;8.95	12.52;12.14;13.63;11.99	No	-0.170723	-1.12562	0.607589	1	Tested
Solyc01g096750.1	maker_ITAG	protein_coding	1:87650585-87655536	0	NA	NA	NA	NA	All_Zero	0;0;0;0	0;0;0;0	No	NA	NA	NA	NA	All_Zero	0;0;0;0;0	0;0;0;0	No	NA	NA	NA	NA	All_Zero	0;0;0;0	0;0;0;0	No	NA	NA	NA	NA	All_Zero	0;0;0;0;0	0;0;0;0	No	NA	NA	NA	NA	All_Zero	0;0;0;0	0;0;0;0	No	NA	NA	NA	NA	All_Zero
Solyc12g035750.1	maker_ITAG	protein_coding	12:44465760-44467951	2.18981	0.369484	1.29189	0.410685	0.594267	Low_Counts	0.78;3.83;1.6;0	0;0;0;1.77	No	0.237676	1.17909	0.598349	NA	Low_Counts	1.27;0;0;2.91;2.43	0;0;0;1.77	No	1.22804	2.34248	0.00657877	NA	Low_Counts	2.92;3.78;3.63;12.3	0;0;0;1.77	No	-0.131808	-1.09567	0.776847	0.909115	Low_Counts	1.27;0;0;2.91;2.43	0.78;3.83;1.6;0	No	0.858552	1.81322	0.065264	NA	Low_Counts	2.92;3.78;3.63;12.3	0.78;3.83;1.6;0	No	0.99036	1.98668	0.0340073	1	Tested
Solyc11g017370.2	maker_ITAG	protein_coding	11:8244936-8249156	0.0954325	0	-1	1	NA	Low_Counts	0;0;0;0	0;0;0;0	No	0.0231139	1.01615	0.908019	NA	Low_Counts	0;0;0;0;1.62	0;0;0;0	No	0	-1	1	NA	Low_Counts	0;0;0;0	0;0;0;0	No	0.0694471	1.04931	0.728487	NA	Low_Counts	0;0;0;0;1.62	0;0;0;0	No	0	-1	1	NA	Low_Counts	0;0;0;0	0;0;0;0	No	-0.0626287	-1.04437	0.754238	1	Low_Counts
Solyc04g078710.2	maker_ITAG	protein_coding	4:63482436-63484985	0.533658	0.186377	1.1379	0.585132	NA	Low_Counts	0.78;0.64;2.4;0	1.06;0;0;0	No	0.0544214	1.03844	0.876066	NA	Low_Counts	1.9;1.02;0;0;0	1.06;0;0;0	No	-0.0585286	-1.0414	0.862068	NA	Low_Counts	0;1.26;0;0	1.06;0;0;0	No	-0.131955	-1.09578	0.713207	NA	Low_Counts	1.9;1.02;0;0;0	0.78;0.64;2.4;0	No	-0.244905	-1.18502	0.47991	NA	Low_Counts	0;1.26;0;0	0.78;0.64;2.4;0	No	-0.11295	-1.08144	0.749856	1	Low_Counts
Solyc02g080160.3	maker_ITAG	protein_coding	2:45015504-45018010	38.6915	-1.24946	-2.37752	3.59347e-05	0.000345801	Tested	32.86;23;19.24;8.8	60.63;71.38;27.7;65.36	Down	-0.636465	-1.55452	0.0268544	0.132562	Tested	29.11;31.71;29.35;40.69;36.5	60.63;71.38;27.7;65.36	No	-0.250832	-1.18989	0.394509	0.634554	Tested	36.03;40.99;52.96;51.45	60.63;71.38;27.7;65.36	No	0.612992	1.52943	0.0341524	0.156261	Tested	29.11;31.71;29.35;40.69;36.5	32.86;23;19.24;8.8	No	0.998624	1.99809	0.000751661	0.0121364	Tested	36.03;40.99;52.96;51.45	32.86;23;19.24;8.8	Up	0.385633	1.30643	0.169918	1	Tested
Solyc01g094560.3	maker_ITAG	protein_coding	1:85862688-85865354	37.4773	-0.26163	-1.19883	0.289722	0.474916	Tested	40.69;26.83;32.87;49.58	38.29;60.23;49.24;37.09	No	-0.429699	-1.34695	0.0766474	0.252477	Tested	30.37;35.81;30.68;35.85;32.45	38.29;60.23;49.24;37.09	No	-0.384546	-1.30545	0.124858	0.32432	Tested	37;33.42;27.57;39.15	38.29;60.23;49.24;37.09	No	-0.168069	-1.12355	0.465089	0.730767	Tested	30.37;35.81;30.68;35.85;32.45	40.69;26.83;32.87;49.58	No	-0.122916	-1.08893	0.606255	0.851361	Tested	37;33.42;27.57;39.15	40.69;26.83;32.87;49.58	No	0.0451524	1.03179	0.846919	1	Tested
Solyc07g021735.1	maker_ITAG	protein_coding	1:90067388-90068603	0	NA	NA	NA	NA	All_Zero	0;0;0;0	0;0;0;0	No	NA	NA	NA	NA	All_Zero	0;0;0;0;0	0;0;0;0	No	NA	NA	NA	NA	All_Zero	0;0;0;0	0;0;0;0	No	NA	NA	NA	NA	All_Zero	0;0;0;0;0	0;0;0;0	No	NA	NA	NA	NA	All_Zero	0;0;0;0	0;0;0;0	No	NA	NA	NA	NA	All_Zero
Solyc03g078175.1	maker_ITAG	protein_coding	3:51576012-51580051	0	NA	NA	NA	NA	All_Zero	0;0;0;0	0;0;0;0	No	NA	NA	NA	NA	All_Zero	0;0;0;0;0	0;0;0;0	No	NA	NA	NA	NA	All_Zero	0;0;0;0	0;0;0;0	No	NA	NA	NA	NA	All_Zero	0;0;0;0;0	0;0;0;0	No	NA	NA	NA	NA	All_Zero	0;0;0;0	0;0;0;0	No	NA	NA	NA	NA	All_Zero
Solyc07g041180.3	maker_ITAG	protein_coding	7:52087130-52096533	9.11856	0.298837	1.23015	0.466212	0.642978	Tested	3.91;10.86;6.41;8.8	8.51;4.46;4.62;3.53	No	0.933172	1.90947	0.0188934	NA	Low_Counts	20.25;17.39;4;10.66;10.55	8.51;4.46;4.62;3.53	No	0.643111	1.56169	0.114817	0.308389	Tested	11.69;13.24;9.43;6.71	8.51;4.46;4.62;3.53	No	0.634335	1.55222	0.0828199	0.281312	Tested	20.25;17.39;4;10.66;10.55	3.91;10.86;6.41;8.8	No	0.344274	1.26951	0.363357	0.694066	Tested	11.69;13.24;9.43;6.71	3.91;10.86;6.41;8.8	No	-0.290061	-1.22269	0.423617	1	Tested
Solyc02g078360.3	maker_ITAG	protein_coding	2:43641408-43647455	82.8353	-0.358714	-1.28228	0.0427852	0.121432	Tested	60.25;73.46;80.96;99.96	88.28;84.76;107.71;127.18	No	-0.508561	-1.42263	0.00329544	0.0345759	Tested	64.54;67.52;78.71;88.16;62.46	88.28;84.76;107.71;127.18	Down	-0.321102	-1.24928	0.071605	0.230699	Tested	61.35;71.26;94.32;97.31	88.28;84.76;107.71;127.18	No	-0.149847	-1.10945	0.362949	0.646241	Tested	64.54;67.52;78.71;88.16;62.46	60.25;73.46;80.96;99.96	No	0.037612	1.02641	0.825007	0.943406	Tested	61.35;71.26;94.32;97.31	60.25;73.46;80.96;99.96	No	0.187459	1.13876	0.258703	1	Tested
Solyc06g051730.3	maker_ITAG	protein_coding	6:35366107-35379035	15.7581	-0.261604	-1.19881	0.437864	0.619262	Tested	14.87;15.33;19.24;13.59	21.27;26.77;13.85;17.66	No	-0.400992	-1.32042	0.22753	0.474448	Tested	13.29;19.44;17.34;10.66;10.55	21.27;26.77;13.85;17.66	No	-0.412506	-1.331	0.227461	0.461346	Tested	6.82;18.29;18.86;10.07	21.27;26.77;13.85;17.66	No	-0.139388	-1.10144	0.660213	0.850072	Tested	13.29;19.44;17.34;10.66;10.55	14.87;15.33;19.24;13.59	No	-0.150902	-1.11026	0.644858	0.873673	Tested	6.82;18.29;18.86;10.07	14.87;15.33;19.24;13.59	No	-0.0115138	-1.00801	0.971496	1	Tested
Solyc12g042530.2	maker_ITAG	protein_coding	12:58814663-58821697	7.34982	0.305529	1.23587	0.502696	0.674666	Tested	9.39;5.75;7.21;15.99	7.45;4.46;1.54;14.13	No	-0.132765	-1.09639	0.769392	NA	Low_Counts	3.16;12.28;10.67;1.94;3.24	7.45;4.46;1.54;14.13	No	-0.00403831	-1.0028	0.992963	0.996464	Tested	13.63;3.15;8.71;2.24	7.45;4.46;1.54;14.13	No	-0.438294	-1.355	0.323667	0.609437	Tested	3.16;12.28;10.67;1.94;3.24	9.39;5.75;7.21;15.99	No	-0.309567	-1.23934	0.491563	0.783668	Tested	13.63;3.15;8.71;2.24	9.39;5.75;7.21;15.99	No	0.128726	1.09333	0.773209	1	Tested
Solyc09g042430.2	maker_ITAG	protein_coding	9:23773554-23773931	0	NA	NA	NA	NA	All_Zero	0;0;0;0	0;0;0;0	No	NA	NA	NA	NA	All_Zero	0;0;0;0;0	0;0;0;0	No	NA	NA	NA	NA	All_Zero	0;0;0;0	0;0;0;0	No	NA	NA	NA	NA	All_Zero	0;0;0;0;0	0;0;0;0	No	NA	NA	NA	NA	All_Zero	0;0;0;0	0;0;0;0	No	NA	NA	NA	NA	All_Zero
Solyc02g089920.2	maker_ITAG	protein_coding	2:52221759-52227510	8.64124	0.57161	1.48618	0.200224	0.370159	Tested	7.82;9.58;17.64;0.8	2.13;11.15;3.08;3.53	No	0.543592	1.4576	0.217242	NA	Low_Counts	10.12;7.16;12.01;3.88;10.55	2.13;11.15;3.08;3.53	No	0.86312	1.81897	0.0527545	0.189474	Tested	6.82;11.98;15.24;13.42	2.13;11.15;3.08;3.53	No	-0.0280175	-1.01961	0.947217	0.981766	Tested	10.12;7.16;12.01;3.88;10.55	7.82;9.58;17.64;0.8	No	0.291511	1.22392	0.497328	0.78723	Tested	6.82;11.98;15.24;13.42	7.82;9.58;17.64;0.8	No	0.319528	1.24792	0.449317	1	Tested
Solyc08g014377.1	maker_ITAG	protein_coding	8:4364180-4366552	0	NA	NA	NA	NA	All_Zero	0;0;0;0	0;0;0;0	No	NA	NA	NA	NA	All_Zero	0;0;0;0;0	0;0;0;0	No	NA	NA	NA	NA	All_Zero	0;0;0;0	0;0;0;0	No	NA	NA	NA	NA	All_Zero	0;0;0;0;0	0;0;0;0	No	NA	NA	NA	NA	All_Zero	0;0;0;0	0;0;0;0	No	NA	NA	NA	NA	All_Zero
Solyc04g014875.1	maker_ITAG	protein_coding	4:5123423-5126080	0	NA	NA	NA	NA	All_Zero	0;0;0;0	0;0;0;0	No	NA	NA	NA	NA	All_Zero	0;0;0;0;0	0;0;0;0	No	NA	NA	NA	NA	All_Zero	0;0;0;0	0;0;0;0	No	NA	NA	NA	NA	All_Zero	0;0;0;0;0	0;0;0;0	No	NA	NA	NA	NA	All_Zero	0;0;0;0	0;0;0;0	No	NA	NA	NA	NA	All_Zero
Solyc11g073050.2	maker_ITAG	protein_coding	11:56459238-56464000	194.824	0.277645	1.21221	0.0915831	0.214505	Tested	194.05;198.66;206.81;253.49	181.88;220.83;158.49;143.08	No	0.121677	1.088	0.445143	0.679531	Tested	198.05;205.63;158.75;194.73;192.25	181.88;220.83;158.49;143.08	No	0.19633	1.14578	0.235647	0.470133	Tested	224.94;174.68;227.82;177.85	181.88;220.83;158.49;143.08	No	-0.155967	-1.11417	0.301501	0.587814	Tested	198.05;205.63;158.75;194.73;192.25	194.05;198.66;206.81;253.49	No	-0.0813144	-1.05798	0.605694	0.851259	Tested	224.94;174.68;227.82;177.85	194.05;198.66;206.81;253.49	No	0.074653	1.05311	0.623428	1	Tested
Solyc01g044240.3	maker_ITAG	protein_coding	1:42437881-42438493	60.6993	-0.683806	-1.60637	0.00669659	0.0288186	Tested	56.34;56.85;51.3;30.39	79.77;80.3;61.55;102.45	Down	-0.725975	-1.65402	0.00301289	0.0325464	Tested	67.7;57.29;33.35;30.03;43.8	79.77;80.3;61.55;102.45	Down	-0.175656	-1.12948	0.481988	0.705704	Tested	57.45;65.58;80.54;77.18	79.77;80.3;61.55;102.45	No	-0.0421689	-1.02966	0.860943	0.945211	Tested	67.7;57.29;33.35;30.03;43.8	56.34;56.85;51.3;30.39	No	0.50815	1.42222	0.0387965	0.206856	Tested	57.45;65.58;80.54;77.18	56.34;56.85;51.3;30.39	No	0.550319	1.46441	0.0208717	1	Tested
Solyc11g040263.1	maker_ITAG	protein_coding	11:38311215-38320206	0.0375754	-0.0154664	-1.01078	0.935216	NA	Low_Counts	0;0.64;0;0	0;0;0;0	No	0	-1	1	NA	Low_Counts	0;0;0;0;0	0;0;0;0	No	0	-1	1	NA	Low_Counts	0;0;0;0	0;0;0;0	No	-0.0206061	-1.01439	0.917961	NA	Low_Counts	0;0;0;0;0	0;0.64;0;0	No	-0.0240484	-1.01681	0.899426	NA	Low_Counts	0;0;0;0	0;0.64;0;0	No	0	-1	1	1	Low_Counts
Solyc12g014413.1	maker_ITAG	protein_coding	12:5369616-5370253	0	NA	NA	NA	NA	All_Zero	0;0;0;0	0;0;0;0	No	NA	NA	NA	NA	All_Zero	0;0;0;0;0	0;0;0;0	No	NA	NA	NA	NA	All_Zero	0;0;0;0	0;0;0;0	No	NA	NA	NA	NA	All_Zero	0;0;0;0;0	0;0;0;0	No	NA	NA	NA	NA	All_Zero	0;0;0;0	0;0;0;0	No	NA	NA	NA	NA	All_Zero
Solyc06g005340.3	maker_ITAG	protein_coding	6:361060-370282	3.51042	-0.587323	-1.50246	0.211362	0.383903	Tested	2.35;2.56;2.4;1.6	0;4.46;13.85;3.53	No	-0.411703	-1.33026	0.379829	NA	Low_Counts	3.16;1.02;1.33;8.72;0.81	0;4.46;13.85;3.53	No	-0.260019	-1.19749	0.579994	NA	Low_Counts	3.9;3.78;5.08;1.12	0;4.46;13.85;3.53	No	0.17562	1.12945	0.707704	0.873577	Low_Counts	3.16;1.02;1.33;8.72;0.81	2.35;2.56;2.4;1.6	No	0.327304	1.25467	0.486028	0.780511	Low_Counts	3.9;3.78;5.08;1.12	2.35;2.56;2.4;1.6	No	0.151684	1.11087	0.745928	1	Low_Counts
Solyc03g007850.1	maker_ITAG	protein_coding	3:2389295-2391616	0.490999	0.0466501	1.03286	0.874245	NA	Low_Counts	0.78;0;0.8;0	0;0;0;0	No	-0.0503169	-1.03549	0.868897	NA	Low_Counts	0.63;0;0;0;0	0;0;0;0	No	0.34176	1.2673	0.247933	NA	Low_Counts	4.87;1.26;0;0	0;0;0;0	No	-0.0969671	-1.06952	0.753549	NA	Low_Counts	0.63;0;0;0;0	0.78;0;0.8;0	No	0.29511	1.22698	0.324835	NA	Low_Counts	4.87;1.26;0;0	0.78;0;0.8;0	No	0.392077	1.31228	0.205869	1	Low_Counts
Solyc09g020110.3	maker_ITAG	protein_coding	9:18431594-18443843	246.331	0.0992103	1.07119	0.563044	0.724323	Tested	238.65;244.01;258.92;303.07	238.25;312.29;250.82;178.41	No	0.026436	1.01849	0.872838	0.947363	Tested	279.04;236.32;205.44;248.98;262.82	238.25;312.29;250.82;178.41	No	-0.0623925	-1.0442	0.717695	0.858269	Tested	262.92;211.26;266.27;190.15	238.25;312.29;250.82;178.41	No	-0.0727743	-1.05174	0.648956	0.844862	Tested	279.04;236.32;205.44;248.98;262.82	238.65;244.01;258.92;303.07	No	-0.161603	-1.11853	0.33476	0.671302	Tested	262.92;211.26;266.27;190.15	238.65;244.01;258.92;303.07	No	-0.0888285	-1.06351	0.581114	1	Tested
Solyc12g096250.2	maker_ITAG	protein_coding	12:66242907-66245460	0.607645	-0.0598427	-1.04235	0.861507	NA	Low_Counts	0;0.64;0;0.8	0;2.23;0;0	No	-0.0563512	-1.03983	0.872883	NA	Low_Counts	0;2.05;0;0;0	0;2.23;0;0	No	0.241435	1.18217	0.483629	NA	Low_Counts	0.97;2.52;0;1.12	0;2.23;0;0	No	0.00349146	1.00242	0.992243	NA	Low_Counts	0;2.05;0;0;0	0;0.64;0;0.8	No	0.301278	1.23224	0.391405	NA	Low_Counts	0.97;2.52;0;1.12	0;0.64;0;0.8	No	0.297787	1.22926	0.409198	1	Low_Counts
ENSRNA050029148	Ensembl_Plants	tRNA	2:50037023-50037094	0	NA	NA	NA	NA	All_Zero	0;0;0;0	0;0;0;0	No	NA	NA	NA	NA	All_Zero	0;0;0;0;0	0;0;0;0	No	NA	NA	NA	NA	All_Zero	0;0;0;0	0;0;0;0	No	NA	NA	NA	NA	All_Zero	0;0;0;0;0	0;0;0;0	No	NA	NA	NA	NA	All_Zero	0;0;0;0	0;0;0;0	No	NA	NA	NA	NA	All_Zero
Solyc02g080590.3	maker_ITAG	nontranslating_CDS	2:45343821-45346625	82.532	-0.164684	-1.12092	0.46329	0.640631	Tested	62.6;74.74;93.79;95.16	62.75;95.92;92.33;121.88	No	-0.32634	-1.25383	0.134363	0.350771	Tested	62.64;82.87;94.72;62.97;64.08	62.75;95.92;92.33;121.88	No	-0.122076	-1.0883	0.588029	0.77862	Tested	97.38;66.22;66.75;106.26	62.75;95.92;92.33;121.88	No	-0.161657	-1.11857	0.441237	0.713006	Tested	62.64;82.87;94.72;62.97;64.08	62.6;74.74;93.79;95.16	No	0.0426073	1.02997	0.844753	0.952192	Tested	97.38;66.22;66.75;106.26	62.6;74.74;93.79;95.16	No	0.204264	1.1521	0.33259	1	Tested
Solyc01g015000.3	maker_ITAG	protein_coding	1:16519351-16523449	291.35	-0.0633333	-1.04488	0.74083	0.853107	Tested	197.18;243.38;360.72;351.05	215.91;260.99;367.77;358.58	No	-0.105376	-1.07577	0.566102	0.772267	Tested	211.34;185.17;488.25;377.83;220.64	215.91;260.99;367.77;358.58	No	-0.104213	-1.07491	0.587278	0.778573	Tested	225.92;214.41;292.39;381.42	215.91;260.99;367.77;358.58	No	-0.0420426	-1.02957	0.815479	0.925406	Tested	211.34;185.17;488.25;377.83;220.64	197.18;243.38;360.72;351.05	No	-0.0408802	-1.02874	0.828421	0.943971	Tested	225.92;214.41;292.39;381.42	197.18;243.38;360.72;351.05	No	0.00116241	1.00081	0.994868	1	Tested
ENSRNA050029141	Ensembl_Plants	tRNA	2:48327357-48327428	0	NA	NA	NA	NA	All_Zero	0;0;0;0	0;0;0;0	No	NA	NA	NA	NA	All_Zero	0;0;0;0;0	0;0;0;0	No	NA	NA	NA	NA	All_Zero	0;0;0;0	0;0;0;0	No	NA	NA	NA	NA	All_Zero	0;0;0;0;0	0;0;0;0	No	NA	NA	NA	NA	All_Zero	0;0;0;0	0;0;0;0	No	NA	NA	NA	NA	All_Zero
Solyc10g055550.2	maker_ITAG	protein_coding	10:56860689-56863744	0	NA	NA	NA	NA	All_Zero	0;0;0;0	0;0;0;0	No	NA	NA	NA	NA	All_Zero	0;0;0;0;0	0;0;0;0	No	NA	NA	NA	NA	All_Zero	0;0;0;0	0;0;0;0	No	NA	NA	NA	NA	All_Zero	0;0;0;0;0	0;0;0;0	No	NA	NA	NA	NA	All_Zero	0;0;0;0	0;0;0;0	No	NA	NA	NA	NA	All_Zero
ENSRNA050029146	Ensembl_Plants	tRNA	2:49998999-49999070	0	NA	NA	NA	NA	All_Zero	0;0;0;0	0;0;0;0	No	NA	NA	NA	NA	All_Zero	0;0;0;0;0	0;0;0;0	No	NA	NA	NA	NA	All_Zero	0;0;0;0	0;0;0;0	No	NA	NA	NA	NA	All_Zero	0;0;0;0;0	0;0;0;0	No	NA	NA	NA	NA	All_Zero	0;0;0;0	0;0;0;0	No	NA	NA	NA	NA	All_Zero
ENSRNA050029144	Ensembl_Plants	tRNA	2:49996289-49996360	0	NA	NA	NA	NA	All_Zero	0;0;0;0	0;0;0;0	No	NA	NA	NA	NA	All_Zero	0;0;0;0;0	0;0;0;0	No	NA	NA	NA	NA	All_Zero	0;0;0;0	0;0;0;0	No	NA	NA	NA	NA	All_Zero	0;0;0;0;0	0;0;0;0	No	NA	NA	NA	NA	All_Zero	0;0;0;0	0;0;0;0	No	NA	NA	NA	NA	All_Zero
Solyc03g111705.1	maker_ITAG	protein_coding	3:63848234-63850135	0	NA	NA	NA	NA	All_Zero	0;0;0;0	0;0;0;0	No	NA	NA	NA	NA	All_Zero	0;0;0;0;0	0;0;0;0	No	NA	NA	NA	NA	All_Zero	0;0;0;0	0;0;0;0	No	NA	NA	NA	NA	All_Zero	0;0;0;0;0	0;0;0;0	No	NA	NA	NA	NA	All_Zero	0;0;0;0	0;0;0;0	No	NA	NA	NA	NA	All_Zero
Solyc06g008630.3	maker_ITAG	protein_coding	6:2522179-2522893	0	NA	NA	NA	NA	All_Zero	0;0;0;0	0;0;0;0	No	NA	NA	NA	NA	All_Zero	0;0;0;0;0	0;0;0;0	No	NA	NA	NA	NA	All_Zero	0;0;0;0	0;0;0;0	No	NA	NA	NA	NA	All_Zero	0;0;0;0;0	0;0;0;0	No	NA	NA	NA	NA	All_Zero	0;0;0;0	0;0;0;0	No	NA	NA	NA	NA	All_Zero
Solyc01g012670.2	maker_ITAG	protein_coding	1:9772476-9780148	0	NA	NA	NA	NA	All_Zero	0;0;0;0	0;0;0;0	No	NA	NA	NA	NA	All_Zero	0;0;0;0;0	0;0;0;0	No	NA	NA	NA	NA	All_Zero	0;0;0;0	0;0;0;0	No	NA	NA	NA	NA	All_Zero	0;0;0;0;0	0;0;0;0	No	NA	NA	NA	NA	All_Zero	0;0;0;0	0;0;0;0	No	NA	NA	NA	NA	All_Zero
Solyc02g031867.1	maker_ITAG	protein_coding	2:27622069-27626814	0	NA	NA	NA	NA	All_Zero	0;0;0;0	0;0;0;0	No	NA	NA	NA	NA	All_Zero	0;0;0;0;0	0;0;0;0	No	NA	NA	NA	NA	All_Zero	0;0;0;0	0;0;0;0	No	NA	NA	NA	NA	All_Zero	0;0;0;0;0	0;0;0;0	No	NA	NA	NA	NA	All_Zero	0;0;0;0	0;0;0;0	No	NA	NA	NA	NA	All_Zero
Solyc06g083933.1	maker_ITAG	protein_coding	6:49275852-49276630	0	NA	NA	NA	NA	All_Zero	0;0;0;0	0;0;0;0	No	NA	NA	NA	NA	All_Zero	0;0;0;0;0	0;0;0;0	No	NA	NA	NA	NA	All_Zero	0;0;0;0	0;0;0;0	No	NA	NA	NA	NA	All_Zero	0;0;0;0;0	0;0;0;0	No	NA	NA	NA	NA	All_Zero	0;0;0;0	0;0;0;0	No	NA	NA	NA	NA	All_Zero
Solyc01g067300.3	maker_ITAG	protein_coding	1:75531046-75539137	4.02603	0.433448	1.35046	0.355152	0.542602	Tested	2.35;0;13.63;7.2	4.25;0;4.62;1.77	No	0.199688	1.14845	0.669195	NA	Low_Counts	2.53;2.05;2.67;8.72;4.87	4.25;0;4.62;1.77	No	0.130943	1.09501	0.780268	NA	Low_Counts	5.84;3.15;1.45;3.36	4.25;0;4.62;1.77	No	-0.233761	-1.1759	0.614536	0.825041	Tested	2.53;2.05;2.67;8.72;4.87	2.35;0;13.63;7.2	No	-0.302505	-1.23328	0.517722	0.800155	Tested	5.84;3.15;1.45;3.36	2.35;0;13.63;7.2	No	-0.0687445	-1.0488	0.882613	1	Low_Counts
Solyc10g079690.2	maker_ITAG	protein_coding	10:61314285-61316143	3.05611	-0.538943	-1.45291	0.248445	0.428811	Low_Counts	3.13;0;1.6;0.8	2.13;0;9.23;1.77	No	-0.151553	-1.11076	0.746054	NA	Low_Counts	3.8;6.14;1.33;0.97;0.81	2.13;0;9.23;1.77	No	0.311499	1.241	0.505657	NA	Low_Counts	1.95;3.15;5.08;10.07	2.13;0;9.23;1.77	No	0.38739	1.30802	0.409173	0.686781	Low_Counts	3.8;6.14;1.33;0.97;0.81	3.13;0;1.6;0.8	No	0.850441	1.80305	0.0701501	0.298417	Tested	1.95;3.15;5.08;10.07	3.13;0;1.6;0.8	No	0.463051	1.37845	0.324117	1	Tested
Solyc08g023637.1	maker_ITAG	protein_coding	8:26891161-26891472	0	NA	NA	NA	NA	All_Zero	0;0;0;0	0;0;0;0	No	NA	NA	NA	NA	All_Zero	0;0;0;0;0	0;0;0;0	No	NA	NA	NA	NA	All_Zero	0;0;0;0	0;0;0;0	No	NA	NA	NA	NA	All_Zero	0;0;0;0;0	0;0;0;0	No	NA	NA	NA	NA	All_Zero	0;0;0;0	0;0;0;0	No	NA	NA	NA	NA	All_Zero
Solyc03g062900.3	maker_ITAG	protein_coding	3:34648008-34654759	12.0796	0.374091	1.29602	0.363698	0.550957	Tested	20.34;12.78;7.21;15.99	21.27;2.23;4.62;8.83	No	0.0599814	1.04245	0.882949	NA	Low_Counts	11.39;13.3;5.34;3.88;17.03	21.27;2.23;4.62;8.83	No	0.494378	1.40871	0.230442	0.465131	Tested	12.66;19.55;18.86;10.07	21.27;2.23;4.62;8.83	No	-0.31411	-1.24324	0.419559	0.695104	Tested	11.39;13.3;5.34;3.88;17.03	20.34;12.78;7.21;15.99	No	0.120287	1.08695	0.760608	0.921892	Tested	12.66;19.55;18.86;10.07	20.34;12.78;7.21;15.99	No	0.434397	1.35135	0.264908	1	Tested
Solyc07g054340.1	maker_ITAG	protein_coding	7:62826912-62829876	0	NA	NA	NA	NA	All_Zero	0;0;0;0	0;0;0;0	No	NA	NA	NA	NA	All_Zero	0;0;0;0;0	0;0;0;0	No	NA	NA	NA	NA	All_Zero	0;0;0;0	0;0;0;0	No	NA	NA	NA	NA	All_Zero	0;0;0;0;0	0;0;0;0	No	NA	NA	NA	NA	All_Zero	0;0;0;0	0;0;0;0	No	NA	NA	NA	NA	All_Zero
Solyc02g081230.3	maker_ITAG	protein_coding	2:45818634-45822769	3.92108	-0.00405006	-1.00281	0.993015	0.996105	Low_Counts	5.48;5.11;2.4;1.6	6.38;4.46;3.08;0	No	0.459169	1.37475	0.31443	NA	Low_Counts	5.06;9.21;2.67;0.97;8.92	6.38;4.46;3.08;0	No	-0.207948	-1.15504	0.654709	NA	Low_Counts	4.87;3.15;2.18;1.12	6.38;4.46;3.08;0	No	0.46322	1.37861	0.299134	0.585692	Tested	5.06;9.21;2.67;0.97;8.92	5.48;5.11;2.4;1.6	No	-0.203898	-1.15181	0.655658	0.87789	Low_Counts	4.87;3.15;2.18;1.12	5.48;5.11;2.4;1.6	No	-0.667118	-1.5879	0.138047	1	Tested
Solyc07g041195.1	maker_ITAG	protein_coding	7:52096756-52098369	0.0853579	0	-1	1	NA	Low_Counts	0;0;0;0	0;0;0;0	No	0	-1	1	NA	Low_Counts	0;0;0;0;0	0;0;0;0	No	0.0222188	1.01552	0.907041	NA	Low_Counts	0;0;1.45;0	0;0;0;0	No	0	-1	1	NA	Low_Counts	0;0;0;0;0	0;0;0;0	No	0.0685519	1.04866	0.71864	NA	Low_Counts	0;0;1.45;0	0;0;0;0	No	0.0602229	1.04263	0.763391	1	Low_Counts
Solyc01g057830.3	maker_ITAG	protein_coding	1:64030387-64035520	3326.07	-1.06269	-2.08882	1.37452e-13	9.28814e-12	Tested	2368.5;2185.91;2034.46;1488.96	4038.56;4389.93;4310.12;4444.28	Down	-0.192031	-1.14237	0.1602	0.388266	Tested	3345.35;3342.24;4271.55;4406.13;3358.27	4038.56;4389.93;4310.12;4444.28	No	-0.441426	-1.35795	0.00209296	0.0209459	Tested	3217.39;3095.73;2998.66;3247.08	4038.56;4389.93;4310.12;4444.28	Down	0.870658	1.8285	1.9073e-10	1.73059e-08	Tested	3345.35;3342.24;4271.55;4406.13;3358.27	2368.5;2185.91;2034.46;1488.96	Up	0.621263	1.53822	1.48444e-05	0.000537446	Tested	3217.39;3095.73;2998.66;3247.08	2368.5;2185.91;2034.46;1488.96	Up	-0.249395	-1.18871	0.067778	1	Tested
Solyc06g062680.2	maker_ITAG	protein_coding	6:39677843-39679142	10.4554	0.0944543	1.06766	0.832628	0.910673	Tested	3.91;12.14;12.83;14.39	2.13;15.61;12.31;10.6	No	0.034606	1.02428	0.937417	NA	Low_Counts	12.66;13.3;5.34;18.41;0.81	2.13;15.61;12.31;10.6	No	0.114387	1.08252	0.79831	0.903259	Tested	7.79;13.24;16.69;5.59	2.13;15.61;12.31;10.6	No	-0.0598483	-1.04236	0.889964	0.957458	Tested	12.66;13.3;5.34;18.41;0.81	3.91;12.14;12.83;14.39	No	0.0199329	1.01391	0.963892	0.989062	Tested	7.79;13.24;16.69;5.59	3.91;12.14;12.83;14.39	No	0.0797812	1.05686	0.853963	1	Tested
Solyc05g006040.3	maker_ITAG	protein_coding	5:773331-777583	0.656374	-0.075147	-1.05347	0.841124	NA	Low_Counts	0;0.64;0.8;0	0;0;0;1.77	No	0.29253	1.22479	0.449674	NA	Low_Counts	0.63;1.02;0;2.91;0.81	0;0;0;1.77	No	0.0659896	1.0468	0.860138	NA	Low_Counts	1.95;0.63;0;0	0;0;0;1.77	No	0.367677	1.29027	0.35531	NA	Low_Counts	0.63;1.02;0;2.91;0.81	0;0.64;0.8;0	No	0.141137	1.10277	0.713997	NA	Low_Counts	1.95;0.63;0;0	0;0.64;0.8;0	No	-0.22654	-1.17003	0.568629	1	Low_Counts
Solyc12g010140.2	maker_ITAG	protein_coding	12:3266431-3273444	25.1336	0.539154	1.45312	0.187774	0.353833	Tested	32.08;33.22;21.64;8.8	13.83;2.23;18.47;28.26	No	0.512683	1.4267	0.200019	0.441406	Tested	15.82;11.25;12.01;41.66;53.54	13.83;2.23;18.47;28.26	No	0.802181	1.74374	0.0498488	0.183155	Tested	26.29;20.18;39.9;48.1	13.83;2.23;18.47;28.26	No	-0.0264703	-1.01852	0.945556	0.981766	Tested	15.82;11.25;12.01;41.66;53.54	32.08;33.22;21.64;8.8	No	0.263027	1.19999	0.50806	0.79418	Tested	26.29;20.18;39.9;48.1	32.08;33.22;21.64;8.8	No	0.289498	1.22221	0.454734	1	Tested
Solyc09g082390.2	maker_ITAG	protein_coding	9:68574288-68580669	4.14524	-0.221644	-1.16606	0.628633	0.774787	Low_Counts	3.13;2.56;1.6;5.6	6.38;6.69;1.54;1.77	No	0.126508	1.09165	0.779329	NA	Low_Counts	2.53;6.14;4;4.84;5.68	6.38;6.69;1.54;1.77	No	0.0934193	1.0669	0.838023	NA	Low_Counts	6.82;3.15;5.8;2.24	6.38;6.69;1.54;1.77	No	0.348153	1.27293	0.430083	0.704148	Low_Counts	2.53;6.14;4;4.84;5.68	3.13;2.56;1.6;5.6	No	0.315064	1.24407	0.481797	0.777986	Low_Counts	6.82;3.15;5.8;2.24	3.13;2.56;1.6;5.6	No	-0.0330891	-1.0232	0.939973	1	Low_Counts
Solyc01g097620.1	maker_ITAG	protein_coding	1:88273941-88274556	0	NA	NA	NA	NA	All_Zero	0;0;0;0	0;0;0;0	No	NA	NA	NA	NA	All_Zero	0;0;0;0;0	0;0;0;0	No	NA	NA	NA	NA	All_Zero	0;0;0;0	0;0;0;0	No	NA	NA	NA	NA	All_Zero	0;0;0;0;0	0;0;0;0	No	NA	NA	NA	NA	All_Zero	0;0;0;0	0;0;0;0	No	NA	NA	NA	NA	All_Zero
Solyc07g008000.3	maker_ITAG	protein_coding	7:2697425-2710178	44.0845	0.98714	1.98225	0.00029073	0.00215382	Tested	64.94;70.27;57.72;54.38	40.42;33.46;23.08;19.43	Up	0.549389	1.46347	0.0409911	0.173085	Tested	65.17;38.88;32.02;22.28;56.78	40.42;33.46;23.08;19.43	No	0.47792	1.39273	0.0849418	0.256403	Tested	54.53;40.99;34.83;40.27	40.42;33.46;23.08;19.43	No	-0.437751	-1.35449	0.0685349	0.248715	Tested	65.17;38.88;32.02;22.28;56.78	64.94;70.27;57.72;54.38	No	-0.50922	-1.42328	0.0420927	0.217372	Tested	54.53;40.99;34.83;40.27	64.94;70.27;57.72;54.38	No	-0.0714694	-1.05079	0.771733	1	Tested
Solyc11g063590.1	maker_ITAG	protein_coding	11:49932777-49933409	3.12844	0.439104	1.35576	0.348611	0.536414	Low_Counts	4.69;5.75;4.81;0.8	1.06;0;3.08;5.3	No	0.0526918	1.0372	0.910346	NA	Low_Counts	0;2.05;2.67;2.91;6.49	1.06;0;3.08;5.3	No	0.253695	1.19226	0.588352	NA	Low_Counts	2.92;1.89;6.53;2.24	1.06;0;3.08;5.3	No	-0.386412	-1.30714	0.40773	0.685404	Low_Counts	0;2.05;2.67;2.91;6.49	4.69;5.75;4.81;0.8	No	-0.185409	-1.13714	0.692352	0.892805	Low_Counts	2.92;1.89;6.53;2.24	4.69;5.75;4.81;0.8	No	0.201003	1.1495	0.667309	1	Low_Counts
Solyc09g056395.1	maker_ITAG	protein_coding	9:49176630-49179006	0.131215	-0.0771999	-1.05497	0.684943	NA	Low_Counts	0;0;0;0	0;2.23;0;0	No	-0.0669393	-1.04749	0.737924	NA	Low_Counts	0;0;0;0;0	0;2.23;0;0	No	-0.0703815	-1.04999	0.711462	NA	Low_Counts	0;0;0;0	0;2.23;0;0	No	0	-1	1	NA	Low_Counts	0;0;0;0;0	0;0;0;0	No	0	-1	1	NA	Low_Counts	0;0;0;0	0;0;0;0	No	0	-1	1	1	Low_Counts
Solyc11g066070.2	maker_ITAG	protein_coding	11:52034148-52038669	137.62	-0.490161	-1.4046	0.00746997	0.0315681	Tested	130.67;101.57;137.07;138.34	143.59;147.22;203.12;233.17	Down	-0.565205	-1.4796	0.00140597	0.0195815	Tested	99.97;148.34;120.06;122.07;116	143.59;147.22;203.12;233.17	Down	-0.511494	-1.42553	0.00551143	0.0421119	Tested	126.59;125.49;100.85;145.41	143.59;147.22;203.12;233.17	Down	-0.0750444	-1.05339	0.664441	0.852346	Tested	99.97;148.34;120.06;122.07;116	130.67;101.57;137.07;138.34	No	-0.0213329	-1.0149	0.905891	0.972626	Tested	126.59;125.49;100.85;145.41	130.67;101.57;137.07;138.34	No	0.0537115	1.03793	0.757743	1	Tested
Solyc10g081040.1	maker_ITAG	protein_coding	10:62345412-62346299	53.8034	-0.250391	-1.18953	0.538629	0.704845	Tested	20.34;25.55;66.53;18.39	17.02;22.31;30.78;107.75	No	0.596623	1.51217	0.130753	0.344373	Tested	20.25;56.27;212.11;68.79;30.01	17.02;22.31;30.78;107.75	No	0.362058	1.28526	0.372701	0.614896	Tested	48.69;48.56;48.61;72.7	17.02;22.31;30.78;107.75	No	0.847014	1.79877	0.0303486	0.14404	Tested	20.25;56.27;212.11;68.79;30.01	20.34;25.55;66.53;18.39	No	0.612448	1.52885	0.128353	0.424781	Tested	48.69;48.56;48.61;72.7	20.34;25.55;66.53;18.39	No	-0.234566	-1.17655	0.547484	1	Tested
Solyc04g005810.3	maker_ITAG	protein_coding	4:523104-524083	0.580409	-0.274466	-1.20955	0.432087	NA	Low_Counts	0;0;0;0	0;0;0;1.77	No	-0.0657801	-1.04665	0.855743	NA	Low_Counts	0;1.02;0;0;0.81	0;0;0;1.77	No	0.420081	1.338	0.239537	NA	Low_Counts	1.95;0.63;1.45;2.24	0;0;0;1.77	No	0.208686	1.15564	0.567794	NA	Low_Counts	0;1.02;0;0;0.81	0;0;0;0	No	0.694548	1.61838	0.0540976	NA	Low_Counts	1.95;0.63;1.45;2.24	0;0;0;0	No	0.485861	1.40042	0.193177	1	Low_Counts
Solyc08g079970.1	maker_ITAG	protein_coding	8:63472188-63480434	0	NA	NA	NA	NA	All_Zero	0;0;0;0	0;0;0;0	No	NA	NA	NA	NA	All_Zero	0;0;0;0;0	0;0;0;0	No	NA	NA	NA	NA	All_Zero	0;0;0;0	0;0;0;0	No	NA	NA	NA	NA	All_Zero	0;0;0;0;0	0;0;0;0	No	NA	NA	NA	NA	All_Zero	0;0;0;0	0;0;0;0	No	NA	NA	NA	NA	All_Zero
Solyc11g071880.2	maker_ITAG	protein_coding	11:55509499-55512500	0.0470385	-0.0154664	-1.01078	0.935216	NA	Low_Counts	0;0;0;0.8	0;0;0;0	No	0	-1	1	NA	Low_Counts	0;0;0;0;0	0;0;0;0	No	0	-1	1	NA	Low_Counts	0;0;0;0	0;0;0;0	No	-0.0207465	-1.01448	0.917405	NA	Low_Counts	0;0;0;0;0	0;0;0;0.8	No	-0.0240484	-1.01681	0.899426	NA	Low_Counts	0;0;0;0	0;0;0;0.8	No	0	-1	1	1	Low_Counts
Solyc11g020930.1	maker_ITAG	protein_coding	11:12975619-12976068	0.0948569	-0.0154664	-1.01078	0.935216	NA	Low_Counts	0;0.64;0;0	0;0;0;0	No	0	-1	1	NA	Low_Counts	0;0;0;0;0	0;0;0;0	No	-0.008648	-1.00601	0.963749	NA	Low_Counts	0.97;0;0;0	0;0;0;0	No	-0.022257	-1.01555	0.911415	NA	Low_Counts	0;0;0;0;0	0;0.64;0;0	No	0.00681841	1.00474	0.971414	NA	Low_Counts	0.97;0;0;0	0;0.64;0;0	No	0.0290754	1.02036	0.884445	1	Low_Counts
Solyc09g065350.1	maker_ITAG	protein_coding	9:63665206-63665994	17.4335	0.409307	1.32805	0.345931	0.533854	Tested	23.47;17.89;9.62;8	1.06;4.46;6.16;31.8	No	0.664371	1.58488	0.118211	0.323776	Tested	17.72;5.12;30.68;27.13;23.52	1.06;4.46;6.16;31.8	No	0.794615	1.73461	0.0668006	0.220901	Tested	26.29;17.03;19.59;26.84	1.06;4.46;6.16;31.8	No	0.255063	1.19339	0.537787	0.780878	Tested	17.72;5.12;30.68;27.13;23.52	23.47;17.89;9.62;8	No	0.385307	1.30614	0.362572	0.693471	Tested	26.29;17.03;19.59;26.84	23.47;17.89;9.62;8	No	0.130244	1.09448	0.752487	1	Tested
Solyc10g036620.2	maker_ITAG	protein_coding	10:16512374-16512793	0	NA	NA	NA	NA	All_Zero	0;0;0;0	0;0;0;0	No	NA	NA	NA	NA	All_Zero	0;0;0;0;0	0;0;0;0	No	NA	NA	NA	NA	All_Zero	0;0;0;0	0;0;0;0	No	NA	NA	NA	NA	All_Zero	0;0;0;0;0	0;0;0;0	No	NA	NA	NA	NA	All_Zero	0;0;0;0	0;0;0;0	No	NA	NA	NA	NA	All_Zero
Solyc02g067620.2	maker_ITAG	protein_coding	2:38318923-38321925	56.0755	0.918308	1.8899	6.77499e-05	0.000605368	Tested	75.12;67.07;95.39;79.17	41.48;22.31;52.32;40.63	Up	0.398628	1.31825	0.0805075	0.26002	Tested	58.21;46.04;78.71;40.69;51.92	41.48;22.31;52.32;40.63	No	0.315865	1.24476	0.181644	0.408707	Tested	49.66;43.51;55.14;55.93	41.48;22.31;52.32;40.63	No	-0.51968	-1.43364	0.00961534	0.0617745	Tested	58.21;46.04;78.71;40.69;51.92	75.12;67.07;95.39;79.17	No	-0.602443	-1.51829	0.00419608	0.0441214	Tested	49.66;43.51;55.14;55.93	75.12;67.07;95.39;79.17	Down	-0.0827626	-1.05904	0.690407	1	Tested
Solyc06g008240.3	maker_ITAG	protein_coding	6:2113912-2118638	0	NA	NA	NA	NA	All_Zero	0;0;0;0	0;0;0;0	No	NA	NA	NA	NA	All_Zero	0;0;0;0;0	0;0;0;0	No	NA	NA	NA	NA	All_Zero	0;0;0;0	0;0;0;0	No	NA	NA	NA	NA	All_Zero	0;0;0;0;0	0;0;0;0	No	NA	NA	NA	NA	All_Zero	0;0;0;0	0;0;0;0	No	NA	NA	NA	NA	All_Zero
Solyc01g005230.3	maker_ITAG	protein_coding	1:181577-183140	14.7459	0.827714	1.77487	0.0361111	0.107086	Tested	35.99;23.63;9.62;2.4	9.57;8.92;4.62;7.07	No	0.823832	1.7701	0.0339971	0.154799	Tested	17.72;20.46;10.67;13.56;15.41	9.57;8.92;4.62;7.07	No	0.943406	1.92306	0.0170475	0.0909587	Tested	17.53;18.92;16.69;17.9	9.57;8.92;4.62;7.07	No	-0.00388195	-1.00269	0.991309	0.997092	Tested	17.72;20.46;10.67;13.56;15.41	35.99;23.63;9.62;2.4	No	0.115693	1.0835	0.751314	0.918052	Tested	17.53;18.92;16.69;17.9	35.99;23.63;9.62;2.4	No	0.119575	1.08641	0.737678	1	Tested
Solyc09g090860.3	maker_ITAG	protein_coding	9:70725931-70731162	17.2732	0.345119	1.27026	0.300278	0.486009	Tested	17.21;23;20.04;23.19	17.02;24.54;15.39;7.07	No	0.0266964	1.01868	0.935555	0.973232	Tested	17.72;13.3;12.01;13.56;23.52	17.02;24.54;15.39;7.07	No	0.055323	1.03909	0.870311	0.93958	Tested	13.63;13.24;24.67;14.54	17.02;24.54;15.39;7.07	No	-0.318423	-1.24697	0.293374	0.580125	Tested	17.72;13.3;12.01;13.56;23.52	17.21;23;20.04;23.19	No	-0.289796	-1.22247	0.354698	0.68831	Tested	13.63;13.24;24.67;14.54	17.21;23;20.04;23.19	No	0.0286265	1.02004	0.926372	1	Tested
Solyc03g096140.2	maker_ITAG	protein_coding	3:59446776-59450143	0	NA	NA	NA	NA	All_Zero	0;0;0;0	0;0;0;0	No	NA	NA	NA	NA	All_Zero	0;0;0;0;0	0;0;0;0	No	NA	NA	NA	NA	All_Zero	0;0;0;0	0;0;0;0	No	NA	NA	NA	NA	All_Zero	0;0;0;0;0	0;0;0;0	No	NA	NA	NA	NA	All_Zero	0;0;0;0	0;0;0;0	No	NA	NA	NA	NA	All_Zero
Solyc06g007460.3	maker_ITAG	protein_coding	6:1467814-1471667	2.88606	1.00023	2.00032	0.0315488	0.096822	Tested	2.35;5.75;4.81;11.99	0;0;6.16;0	No	-0.363268	-1.28634	0.433768	NA	Low_Counts	1.27;0;0;2.91;0	0;0;6.16;0	No	0.466073	1.38134	0.315688	NA	Low_Counts	0.97;2.52;3.63;6.71	0;0;6.16;0	No	-1.3635	-2.57308	0.00368614	0.0301809	Tested	1.27;0;0;2.91;0	2.35;5.75;4.81;11.99	Down	-0.534157	-1.4481	0.255668	NA	Low_Counts	0.97;2.52;3.63;6.71	2.35;5.75;4.81;11.99	No	0.829341	1.77687	0.0773649	1	Low_Counts
Solyc03g006050.3	maker_ITAG	protein_coding	3:743368-745966	19.2649	-0.859845	-1.81484	0.00711485	0.0303132	Tested	15.65;12.78;6.41;13.59	23.4;24.54;13.85;35.33	Down	-0.166053	-1.12198	0.582469	0.783213	Tested	18.98;24.55;24.01;20.34;17.03	23.4;24.54;13.85;35.33	No	-0.293629	-1.22572	0.347845	0.592158	Tested	22.4;17.03;15.24;22.37	23.4;24.54;13.85;35.33	No	0.693791	1.61753	0.0195484	0.105518	Tested	18.98;24.55;24.01;20.34;17.03	15.65;12.78;6.41;13.59	No	0.566216	1.48064	0.0661202	0.288224	Tested	22.4;17.03;15.24;22.37	15.65;12.78;6.41;13.59	No	-0.127575	-1.09246	0.659479	1	Tested
Solyc06g075770.1	maker_ITAG	protein_coding	6:47228673-47230323	0	NA	NA	NA	NA	All_Zero	0;0;0;0	0;0;0;0	No	NA	NA	NA	NA	All_Zero	0;0;0;0;0	0;0;0;0	No	NA	NA	NA	NA	All_Zero	0;0;0;0	0;0;0;0	No	NA	NA	NA	NA	All_Zero	0;0;0;0;0	0;0;0;0	No	NA	NA	NA	NA	All_Zero	0;0;0;0	0;0;0;0	No	NA	NA	NA	NA	All_Zero
Solyc05g015862.1	maker_ITAG	protein_coding	5:12550423-12554207	0	NA	NA	NA	NA	All_Zero	0;0;0;0	0;0;0;0	No	NA	NA	NA	NA	All_Zero	0;0;0;0;0	0;0;0;0	No	NA	NA	NA	NA	All_Zero	0;0;0;0	0;0;0;0	No	NA	NA	NA	NA	All_Zero	0;0;0;0;0	0;0;0;0	No	NA	NA	NA	NA	All_Zero	0;0;0;0	0;0;0;0	No	NA	NA	NA	NA	All_Zero
Solyc04g016485.1	maker_ITAG	protein_coding	4:7324220-7330072	0.300787	-0.0225137	-1.01573	0.923445	NA	Low_Counts	0;0;0;0.8	0;0;0;0	No	0.0644474	1.04568	0.793065	NA	Low_Counts	1.27;0;0;0;0.81	0;0;0;0	No	0.0375708	1.02638	0.87268	NA	Low_Counts	0;0;0;2.24	0;0;0;0	No	0.086961	1.06213	0.723531	NA	Low_Counts	1.27;0;0;0;0.81	0;0;0;0.8	No	0.0600845	1.04253	0.797862	NA	Low_Counts	0;0;0;2.24	0;0;0;0.8	No	-0.0268766	-1.0188	0.912999	1	Low_Counts
Solyc01g057110.1	maker_ITAG	protein_coding	1:58761626-58762081	0	NA	NA	NA	NA	All_Zero	0;0;0;0	0;0;0;0	No	NA	NA	NA	NA	All_Zero	0;0;0;0;0	0;0;0;0	No	NA	NA	NA	NA	All_Zero	0;0;0;0	0;0;0;0	No	NA	NA	NA	NA	All_Zero	0;0;0;0;0	0;0;0;0	No	NA	NA	NA	NA	All_Zero	0;0;0;0	0;0;0;0	No	NA	NA	NA	NA	All_Zero
Solyc12g035828.1	maker_ITAG	protein_coding	12:44503112-44503682	1.16443	0.066911	1.04747	0.875836	NA	Low_Counts	2.35;0;0.8;0.8	1.06;0;1.54;0	No	0.418363	1.33641	0.33685	NA	Low_Counts	1.27;1.02;1.33;3.88;1.62	1.06;0;1.54;0	No	0.094752	1.06788	0.824286	NA	Low_Counts	1.95;0;2.18;0	1.06;0;1.54;0	No	0.351452	1.27584	0.437129	NA	Low_Counts	1.27;1.02;1.33;3.88;1.62	2.35;0;0.8;0.8	No	0.027841	1.01949	0.949968	NA	Low_Counts	1.95;0;2.18;0	2.35;0;0.8;0.8	No	-0.323611	-1.25146	0.4729	1	Low_Counts
Solyc07g064910.3	maker_ITAG	protein_coding	7:67013898-67019763	37.6546	0.62453	1.54171	0.0418303	0.119401	Tested	46.16;48.55;36.87;63.97	36.16;44.61;12.31;28.26	No	0.258281	1.19605	0.390553	0.632965	Tested	33.54;39.9;30.68;24.22;54.35	36.16;44.61;12.31;28.26	No	0.204988	1.15268	0.509769	0.724845	Tested	33.11;29.01;49.34;29.08	36.16;44.61;12.31;28.26	No	-0.36625	-1.289	0.192764	0.461416	Tested	33.54;39.9;30.68;24.22;54.35	46.16;48.55;36.87;63.97	No	-0.419542	-1.3375	0.151462	0.460411	Tested	33.11;29.01;49.34;29.08	46.16;48.55;36.87;63.97	No	-0.0532925	-1.03763	0.852151	1	Tested
Solyc06g050260.1	maker_ITAG	protein_coding	6:32915219-32915655	0	NA	NA	NA	NA	All_Zero	0;0;0;0	0;0;0;0	No	NA	NA	NA	NA	All_Zero	0;0;0;0;0	0;0;0;0	No	NA	NA	NA	NA	All_Zero	0;0;0;0	0;0;0;0	No	NA	NA	NA	NA	All_Zero	0;0;0;0;0	0;0;0;0	No	NA	NA	NA	NA	All_Zero	0;0;0;0	0;0;0;0	No	NA	NA	NA	NA	All_Zero
Solyc05g023940.1	maker_ITAG	protein_coding	5:30140887-30141450	0	NA	NA	NA	NA	All_Zero	0;0;0;0	0;0;0;0	No	NA	NA	NA	NA	All_Zero	0;0;0;0;0	0;0;0;0	No	NA	NA	NA	NA	All_Zero	0;0;0;0	0;0;0;0	No	NA	NA	NA	NA	All_Zero	0;0;0;0;0	0;0;0;0	No	NA	NA	NA	NA	All_Zero	0;0;0;0	0;0;0;0	No	NA	NA	NA	NA	All_Zero
Solyc08g082520.1	maker_ITAG	protein_coding	8:65404516-65405052	0	NA	NA	NA	NA	All_Zero	0;0;0;0	0;0;0;0	No	NA	NA	NA	NA	All_Zero	0;0;0;0;0	0;0;0;0	No	NA	NA	NA	NA	All_Zero	0;0;0;0	0;0;0;0	No	NA	NA	NA	NA	All_Zero	0;0;0;0;0	0;0;0;0	No	NA	NA	NA	NA	All_Zero	0;0;0;0	0;0;0;0	No	NA	NA	NA	NA	All_Zero
Solyc09g074855.1	maker_ITAG	protein_coding	9:67097239-67102596	128.33	-0.61286	-1.52929	0.00341506	0.0167876	Tested	96.24;98.37;92.18;129.54	114.87;191.84;147.72;204.9	Down	-0.261784	-1.19896	0.190587	0.429262	Tested	107.57;140.16;189.43;152.1;97.34	114.87;191.84;147.72;204.9	No	-0.601351	-1.51714	0.00422817	0.0354787	Tested	95.43;102.16;111.01;110.73	114.87;191.84;147.72;204.9	Down	0.351077	1.27551	0.0745709	0.26337	Tested	107.57;140.16;189.43;152.1;97.34	96.24;98.37;92.18;129.54	No	0.0115091	1.00801	0.955714	0.9869	Tested	95.43;102.16;111.01;110.73	96.24;98.37;92.18;129.54	No	-0.339568	-1.26538	0.0861092	1	Tested
Solyc11g005520.2	maker_ITAG	protein_coding	11:386387-399242	0.196082	0.0195252	1.01363	0.926949	NA	Low_Counts	0.78;0;0;0.8	0;0;0;0	No	-0.0136007	-1.00947	0.951494	NA	Low_Counts	0.63;0;0;0;0	0;0;0;0	No	-0.0109643	-1.00763	0.958939	NA	Low_Counts	0;0;0;1.12	0;0;0;0	No	-0.0331259	-1.02323	0.882216	NA	Low_Counts	0.63;0;0;0;0	0.78;0;0;0.8	No	-0.0304895	-1.02136	0.886156	NA	Low_Counts	0;0;0;1.12	0.78;0;0;0.8	No	0.00263641	1.00183	0.990592	1	Low_Counts
Solyc07g053320.3	maker_ITAG	protein_coding	7:61913684-61919766	41.7839	0.997734	1.99686	0.000556196	0.0037269	Tested	46.95;70.9;47.29;75.17	43.61;26.77;16.93;22.96	Up	0.231163	1.17378	0.420563	0.657856	Tested	51.25;37.85;29.35;26.16;22.71	43.61;26.77;16.93;22.96	No	0.706612	1.63197	0.0155007	0.0855778	Tested	46.74;40.99;56.59;48.1	43.61;26.77;16.93;22.96	No	-0.766571	-1.70122	0.00333496	0.0278135	Tested	51.25;37.85;29.35;26.16;22.71	46.95;70.9;47.29;75.17	Down	-0.291122	-1.22359	0.275484	0.616975	Tested	46.74;40.99;56.59;48.1	46.95;70.9;47.29;75.17	No	0.475449	1.39035	0.0723606	1	Tested
Solyc09g011110.1	maker_ITAG	protein_coding	9:4450972-4451820	0	NA	NA	NA	NA	All_Zero	0;0;0;0	0;0;0;0	No	NA	NA	NA	NA	All_Zero	0;0;0;0;0	0;0;0;0	No	NA	NA	NA	NA	All_Zero	0;0;0;0	0;0;0;0	No	NA	NA	NA	NA	All_Zero	0;0;0;0;0	0;0;0;0	No	NA	NA	NA	NA	All_Zero	0;0;0;0	0;0;0;0	No	NA	NA	NA	NA	All_Zero
Solyc03g097000.3	maker_ITAG	protein_coding	3:60792927-60801048	34.3515	-0.36334	-1.2864	0.193008	0.361282	Tested	26.6;28.75;30.46;41.58	57.44;44.61;38.47;26.5	No	-0.314253	-1.24337	0.246442	0.494644	Tested	25.94;30.69;37.35;27.13;43.8	57.44;44.61;38.47;26.5	No	-0.394006	-1.31404	0.161297	0.379984	Tested	41.87;34.68;26.85;21.25	57.44;44.61;38.47;26.5	No	0.0490876	1.03461	0.850835	0.940877	Tested	25.94;30.69;37.35;27.13;43.8	26.6;28.75;30.46;41.58	No	-0.0306662	-1.02148	0.910144	0.974087	Tested	41.87;34.68;26.85;21.25	26.6;28.75;30.46;41.58	No	-0.0797538	-1.05684	0.762089	1	Tested
Solyc01g101050.3	maker_ITAG	protein_coding	1:90786801-90789593	0.0572815	0	-1	1	NA	Low_Counts	0;0;0;0	0;0;0;0	No	0	-1	1	NA	Low_Counts	0;0;0;0;0	0;0;0;0	No	-0.008648	-1.00601	0.963749	NA	Low_Counts	0.97;0;0;0	0;0;0;0	No	0	-1	1	NA	Low_Counts	0;0;0;0;0	0;0;0;0	No	0.0376852	1.02647	0.843001	NA	Low_Counts	0.97;0;0;0	0;0;0;0	No	0.0274245	1.01919	0.890964	1	Low_Counts
Solyc09g090470.3	maker_ITAG	protein_coding	9:70456847-70463870	19.4707	0.0643903	1.04564	0.864579	0.92778	Tested	23.47;20.44;14.43;7.2	11.7;6.69;27.7;15.9	No	0.530204	1.44413	0.146688	0.369005	Tested	27.84;18.41;24.01;32.94;19.47	11.7;6.69;27.7;15.9	No	0.308878	1.23874	0.412589	0.649862	Tested	14.61;20.18;34.83;11.19	11.7;6.69;27.7;15.9	No	0.465813	1.3811	0.18226	0.44655	Tested	27.84;18.41;24.01;32.94;19.47	23.47;20.44;14.43;7.2	No	0.244487	1.18467	0.499519	0.788859	Tested	14.61;20.18;34.83;11.19	23.47;20.44;14.43;7.2	No	-0.221326	-1.1658	0.525439	1	Tested
Solyc05g006530.3	maker_ITAG	protein_coding	5:1144990-1164929	13.8272	0.617243	1.53394	0.12743	0.271713	Tested	12.52;11.5;20.04;15.19	12.76;2.23;10.77;5.3	No	0.517723	1.43169	0.193968	NA	Low_Counts	20.88;13.3;8;7.75;17.03	12.76;2.23;10.77;5.3	No	0.899541	1.86547	0.0260387	0.11956	Tested	29.21;25.22;18.86;4.47	12.76;2.23;10.77;5.3	No	-0.0995203	-1.07142	0.790247	0.915382	Tested	20.88;13.3;8;7.75;17.03	12.52;11.5;20.04;15.19	No	0.282297	1.21613	0.458601	0.762782	Tested	29.21;25.22;18.86;4.47	12.52;11.5;20.04;15.19	No	0.381818	1.30298	0.306259	1	Tested
Solyc11g065360.2	maker_ITAG	protein_coding	11:51079518-51103245	38.2128	0.54881	1.46288	0.0393326	0.114479	Tested	41.47;41.52;40.08;51.98	37.23;42.38;13.85;24.73	No	0.438624	1.35531	0.0931208	0.280996	Tested	51.25;45.01;26.68;30.03;44.61	37.23;42.38;13.85;24.73	No	0.416616	1.33479	0.121589	0.319165	Tested	36.03;46.67;39.18;36.91	37.23;42.38;13.85;24.73	No	-0.110186	-1.07937	0.638229	0.838473	Tested	51.25;45.01;26.68;30.03;44.61	41.47;41.52;40.08;51.98	No	-0.132193	-1.09596	0.587332	0.842131	Tested	36.03;46.67;39.18;36.91	41.47;41.52;40.08;51.98	No	-0.0220077	-1.01537	0.926235	1	Tested
Solyc02g079430.3	maker_ITAG	protein_coding	2:44550609-44552714	169.008	-0.134279	-1.09754	0.525232	0.693717	Tested	197.18;220.38;118.64;160.73	143.59;182.91;193.89;249.06	No	-0.276035	-1.21086	0.175506	0.408958	Tested	165.78;140.16;130.73;134.66;207.66	143.59;182.91;193.89;249.06	No	-0.276002	-1.21083	0.193888	0.422353	Tested	153.86;170.9;138.58;164.42	143.59;182.91;193.89;249.06	No	-0.141755	-1.10325	0.477074	0.739553	Tested	165.78;140.16;130.73;134.66;207.66	197.18;220.38;118.64;160.73	No	-0.141722	-1.10322	0.496212	0.786356	Tested	153.86;170.9;138.58;164.42	197.18;220.38;118.64;160.73	No	3.29123e-05	1.00002	0.999869	1	Tested
Solyc12g098100.2	maker_ITAG	protein_coding	12:66724320-66735303	0.371592	-0.132618	-1.09628	0.66288	NA	Low_Counts	0.78;0.64;0;0	1.06;2.23;0;0	No	-0.127893	-1.0927	0.686342	NA	Low_Counts	0.63;0;0;0.97;0	1.06;2.23;0;0	No	-0.276851	-1.21155	0.362199	NA	Low_Counts	0;0;0;0	1.06;2.23;0;0	No	0.00472494	1.00328	0.988126	NA	Low_Counts	0.63;0;0;0.97;0	0.78;0.64;0;0	No	-0.144233	-1.10514	0.635858	NA	Low_Counts	0;0;0;0	0.78;0.64;0;0	No	-0.148958	-1.10877	0.638545	1	Low_Counts
Solyc02g071240.3	maker_ITAG	protein_coding	2:41268086-41290122	3.40186	0.229287	1.17226	0.620785	0.769336	Low_Counts	3.13;4.47;2.4;2.4	4.25;0;0;3.53	No	0.433775	1.35076	0.344957	NA	Low_Counts	3.8;3.07;4;2.91;4.87	4.25;0;0;3.53	No	0.605353	1.52135	0.190076	NA	Low_Counts	7.79;5.68;2.18;3.36	4.25;0;0;3.53	No	0.204487	1.15228	0.647007	0.844174	Low_Counts	3.8;3.07;4;2.91;4.87	3.13;4.47;2.4;2.4	No	0.376066	1.2978	0.403655	0.726056	Low_Counts	7.79;5.68;2.18;3.36	3.13;4.47;2.4;2.4	No	0.171579	1.12629	0.699254	1	Low_Counts
Solyc03g006173.1	maker_ITAG	protein_coding	3:827218-829199	0.0569886	0	-1	1	NA	Low_Counts	0;0;0;0	0;0;0;0	No	-0.00565387	-1.00393	0.977454	NA	Low_Counts	0;0;0;0.97;0	0;0;0;0	No	0	-1	1	NA	Low_Counts	0;0;0;0	0;0;0;0	No	0.0406793	1.0286	0.838869	NA	Low_Counts	0;0;0;0.97;0	0;0;0;0	No	0	-1	1	NA	Low_Counts	0;0;0;0	0;0;0;0	No	-0.0338609	-1.02375	0.865594	1	Low_Counts
Solyc07g054850.3	maker_ITAG	protein_coding	7:63159014-63161007	40.1655	0.619213	1.53604	0.0736237	0.182717	Tested	24.26;49.83;97.8;93.56	24.46;24.54;56.93;51.23	No	-0.538834	-1.4528	0.114786	0.318933	Tested	8.23;14.32;61.37;38.75;21.9	24.46;24.54;56.93;51.23	No	-0.264848	-1.20151	0.451098	0.681672	Tested	10.71;39.73;28.3;36.91	24.46;24.54;56.93;51.23	No	-1.15805	-2.23155	0.000447315	0.00533653	Tested	8.23;14.32;61.37;38.75;21.9	24.26;49.83;97.8;93.56	Down	-0.884062	-1.84556	0.00934765	0.0783568	Tested	10.71;39.73;28.3;36.91	24.26;49.83;97.8;93.56	No	0.273985	1.20914	0.414351	1	Tested
Solyc09g008720.2	maker_ITAG	protein_coding	9:2156111-2158892	0	NA	NA	NA	NA	All_Zero	0;0;0;0	0;0;0;0	No	NA	NA	NA	NA	All_Zero	0;0;0;0;0	0;0;0;0	No	NA	NA	NA	NA	All_Zero	0;0;0;0	0;0;0;0	No	NA	NA	NA	NA	All_Zero	0;0;0;0;0	0;0;0;0	No	NA	NA	NA	NA	All_Zero	0;0;0;0	0;0;0;0	No	NA	NA	NA	NA	All_Zero
Solyc04g080560.2	maker_ITAG	nontranslating_CDS	4:64773373-64773948	0	NA	NA	NA	NA	All_Zero	0;0;0;0	0;0;0;0	No	NA	NA	NA	NA	All_Zero	0;0;0;0;0	0;0;0;0	No	NA	NA	NA	NA	All_Zero	0;0;0;0	0;0;0;0	No	NA	NA	NA	NA	All_Zero	0;0;0;0;0	0;0;0;0	No	NA	NA	NA	NA	All_Zero	0;0;0;0	0;0;0;0	No	NA	NA	NA	NA	All_Zero
Solyc01g067380.3	maker_ITAG	protein_coding	1:75655269-75662161	92.5807	0.535202	1.44915	0.0248856	0.0812587	Tested	110.33;94.54;161.12;75.97	54.24;98.15;53.86;95.39	No	0.164337	1.12065	0.479291	0.70471	Tested	79.73;79.8;102.72;83.32;77.87	54.24;98.15;53.86;95.39	No	0.423405	1.34109	0.0775424	0.242587	Tested	109.06;97.75;87.07;112.97	54.24;98.15;53.86;95.39	No	-0.370865	-1.29313	0.0912358	0.297283	Tested	79.73;79.8;102.72;83.32;77.87	110.33;94.54;161.12;75.97	No	-0.111797	-1.08057	0.623427	0.862087	Tested	109.06;97.75;87.07;112.97	110.33;94.54;161.12;75.97	No	0.259068	1.19671	0.241144	1	Tested
Solyc11g072140.2	maker_ITAG	protein_coding	11:55676035-55684420	2.19937	1.03367	2.04723	0.0252314	0.0820821	Low_Counts	4.69;3.19;1.6;5.6	0;2.23;0;0	No	0.632303	1.55004	0.170801	NA	Low_Counts	1.9;1.02;1.33;3.88;3.24	0;2.23;0;0	No	0.581519	1.49642	0.207544	NA	Low_Counts	1.95;3.78;0.73;2.24	0;2.23;0;0	No	-0.401369	-1.32076	0.390713	0.671572	Low_Counts	1.9;1.02;1.33;3.88;3.24	4.69;3.19;1.6;5.6	No	-0.452152	-1.36808	0.335336	NA	Low_Counts	1.95;3.78;0.73;2.24	4.69;3.19;1.6;5.6	No	-0.0507835	-1.03583	0.913764	1	Low_Counts
Solyc12g009015.1	maker_ITAG	protein_coding	12:2319147-2320367	0	NA	NA	NA	NA	All_Zero	0;0;0;0	0;0;0;0	No	NA	NA	NA	NA	All_Zero	0;0;0;0;0	0;0;0;0	No	NA	NA	NA	NA	All_Zero	0;0;0;0	0;0;0;0	No	NA	NA	NA	NA	All_Zero	0;0;0;0;0	0;0;0;0	No	NA	NA	NA	NA	All_Zero	0;0;0;0	0;0;0;0	No	NA	NA	NA	NA	All_Zero
Solyc07g017570.2	maker_ITAG	protein_coding	7:7536015-7537532	1.22228	0.0837214	1.05975	0.835869	0.912742	Low_Counts	1.56;0;1.6;0	0;0;0;1.77	No	0.454477	1.37029	0.272231	NA	Low_Counts	1.27;0;6.67;1.94;0	0;0;0;1.77	No	0.356791	1.28057	0.378483	NA	Low_Counts	0.97;3.15;0.73;1.12	0;0;0;1.77	No	0.370755	1.29303	0.38904	NA	Low_Counts	1.27;0;6.67;1.94;0	1.56;0;1.6;0	No	0.273069	1.20838	0.517087	NA	Low_Counts	0.97;3.15;0.73;1.12	1.56;0;1.6;0	No	-0.0976862	-1.07006	0.820886	1	Low_Counts
Solyc07g007450.3	maker_ITAG	protein_coding	7:2161744-2165638	3.42189	-0.272007	-1.20749	0.561303	0.722511	Tested	3.91;1.92;3.21;4	2.13;17.85;1.54;0	No	-0.554883	-1.46905	0.23622	NA	Low_Counts	0.63;1.02;2.67;6.78;0	2.13;17.85;1.54;0	No	-0.297912	-1.22936	0.524383	NA	Low_Counts	2.92;1.89;4.35;3.36	2.13;17.85;1.54;0	No	-0.282876	-1.21662	0.547033	0.786597	Low_Counts	0.63;1.02;2.67;6.78;0	3.91;1.92;3.21;4	No	-0.0259053	-1.01812	0.956005	0.986975	Low_Counts	2.92;1.89;4.35;3.36	3.91;1.92;3.21;4	No	0.256971	1.19497	0.584217	1	Low_Counts
Solyc02g014845.1	maker_ITAG	protein_coding	2:19206891-19208084	0	NA	NA	NA	NA	All_Zero	0;0;0;0	0;0;0;0	No	NA	NA	NA	NA	All_Zero	0;0;0;0;0	0;0;0;0	No	NA	NA	NA	NA	All_Zero	0;0;0;0	0;0;0;0	No	NA	NA	NA	NA	All_Zero	0;0;0;0;0	0;0;0;0	No	NA	NA	NA	NA	All_Zero	0;0;0;0	0;0;0;0	No	NA	NA	NA	NA	All_Zero
Solyc03g116960.3	maker_ITAG	protein_coding	3:67717697-67721117	0.104998	0	-1	1	NA	Low_Counts	0;0;0;0	0;0;0;0	No	-0.00730473	-1.00508	0.970873	NA	Low_Counts	0;0;0;0;0.81	0;0;0;0	No	-0.008648	-1.00601	0.963749	NA	Low_Counts	0.97;0;0;0	0;0;0;0	No	0.0390284	1.02742	0.845324	NA	Low_Counts	0;0;0;0;0.81	0;0;0;0	No	0.0376852	1.02647	0.843001	NA	Low_Counts	0.97;0;0;0	0;0;0;0	No	-0.00134327	-1.00093	0.994643	1	Low_Counts
Solyc06g053620.3	maker_ITAG	protein_coding	6:36543027-36544531	19.8568	-0.102262	-1.07346	0.774266	0.874761	Tested	15.65;21.72;20.04;12.79	9.57;17.85;26.16;24.73	No	0.119704	1.08651	0.729477	0.875428	Tested	11.39;31.71;24.01;24.22;16.22	9.57;17.85;26.16;24.73	No	0.0917116	1.06563	0.796907	0.902703	Tested	13.63;32.16;16.69;19.01	9.57;17.85;26.16;24.73	No	0.221966	1.16632	0.502849	0.757506	Tested	11.39;31.71;24.01;24.22;16.22	15.65;21.72;20.04;12.79	No	0.193973	1.14391	0.571044	0.832763	Tested	13.63;32.16;16.69;19.01	15.65;21.72;20.04;12.79	No	-0.0279925	-1.01959	0.932617	1	Tested
Solyc07g047880.3	maker_ITAG	protein_coding	7:59223858-59231862	21.7502	0.293481	1.22559	0.396874	0.581184	Tested	28.95;15.33;25.65;19.99	6.38;33.46;13.85;21.2	No	0.439591	1.35622	0.191886	0.430932	Tested	22.78;20.46;37.35;30.03;18.66	6.38;33.46;13.85;21.2	No	0.0832189	1.05938	0.812168	0.910461	Tested	10.71;20.81;21.77;22.37	6.38;33.46;13.85;21.2	No	0.146109	1.10658	0.642948	0.841699	Tested	22.78;20.46;37.35;30.03;18.66	28.95;15.33;25.65;19.99	No	-0.210262	-1.1569	0.524249	0.804092	Tested	10.71;20.81;21.77;22.37	28.95;15.33;25.65;19.99	No	-0.356372	-1.2802	0.265006	1	Tested
Solyc02g067390.3	maker_ITAG	protein_coding	2:38159456-38165121	68.1942	0.216359	1.1618	0.269699	0.453436	Tested	84.51;68.35;84.17;67.97	56.37;71.38;73.86;61.82	No	0.018937	1.01321	0.921579	0.967266	Tested	59.48;63.43;78.71;80.41;55.16	56.37;71.38;73.86;61.82	No	-0.050301	-1.03548	0.801279	0.904896	Tested	59.4;55.49;63.85;74.94	56.37;71.38;73.86;61.82	No	-0.197422	-1.14665	0.259977	0.543596	Tested	59.48;63.43;78.71;80.41;55.16	84.51;68.35;84.17;67.97	No	-0.26666	-1.20302	0.146267	0.452933	Tested	59.4;55.49;63.85;74.94	84.51;68.35;84.17;67.97	No	-0.069238	-1.04916	0.699912	1	Tested
Solyc01g088690.3	maker_ITAG	protein_coding	1:83303653-83313522	12.5046	1.07771	2.11069	0.0078324	0.0327106	Tested	21.13;18.52;24.85;18.39	9.57;11.15;6.16;5.3	Up	0.420394	1.33829	0.297358	NA	Low_Counts	25.94;7.16;2.67;6.78;14.6	9.57;11.15;6.16;5.3	No	0.211118	1.15759	0.609685	0.792349	Tested	15.58;11.98;9.43;3.36	9.57;11.15;6.16;5.3	No	-0.657321	-1.57715	0.0793647	0.27389	Tested	25.94;7.16;2.67;6.78;14.6	21.13;18.52;24.85;18.39	No	-0.866597	-1.82336	0.0252624	0.157107	Tested	15.58;11.98;9.43;3.36	21.13;18.52;24.85;18.39	No	-0.209276	-1.15611	0.586868	1	Tested
Solyc09g007670.3	maker_ITAG	protein_coding	9:1218124-1226741	11.4285	0.240197	1.18115	0.548992	0.712856	Tested	7.04;10.22;14.43;13.59	7.45;13.38;15.39;0	No	0.14557	1.10617	0.712363	NA	Low_Counts	13.92;9.21;10.67;10.66;7.3	7.45;13.38;15.39;0	No	0.615488	1.53208	0.122824	0.321024	Tested	9.74;20.18;21.04;10.07	7.45;13.38;15.39;0	No	-0.0946265	-1.06779	0.799603	0.919083	Tested	13.92;9.21;10.67;10.66;7.3	7.04;10.22;14.43;13.59	No	0.375291	1.2971	0.320117	0.658549	Tested	9.74;20.18;21.04;10.07	7.04;10.22;14.43;13.59	No	0.469917	1.38503	0.204533	1	Tested
Solyc12g057040.2	maker_ITAG	protein_coding	12:64059218-64062436	203.973	0.160788	1.1179	0.494375	0.667012	Tested	233.17;181.41;140.28;143.14	205.28;153.92;141.57;113.05	No	0.588598	1.50378	0.0090658	0.0680301	Tested	318.27;277.24;96.05;165.67;296.08	205.28;153.92;141.57;113.05	No	0.64835	1.56737	0.00571328	0.0432962	Tested	332.06;268.65;222.74;178.96	205.28;153.92;141.57;113.05	Up	0.427809	1.34519	0.0517372	0.207112	Tested	318.27;277.24;96.05;165.67;296.08	233.17;181.41;140.28;143.14	No	0.487561	1.40207	0.0334738	0.189053	Tested	332.06;268.65;222.74;178.96	233.17;181.41;140.28;143.14	No	0.0597522	1.04229	0.785108	1	Tested
Solyc10g054395.1	maker_ITAG	protein_coding	10:55218285-55219200	0	NA	NA	NA	NA	All_Zero	0;0;0;0	0;0;0;0	No	NA	NA	NA	NA	All_Zero	0;0;0;0;0	0;0;0;0	No	NA	NA	NA	NA	All_Zero	0;0;0;0	0;0;0;0	No	NA	NA	NA	NA	All_Zero	0;0;0;0;0	0;0;0;0	No	NA	NA	NA	NA	All_Zero	0;0;0;0	0;0;0;0	No	NA	NA	NA	NA	All_Zero
Solyc03g097290.3	maker_ITAG	protein_coding	3:61047782-61061655	128.61	0.327645	1.25496	0.11692	0.256107	Tested	172.14;144.36;130.66;119.15	169.12;91.46;84.63;95.39	No	0.230836	1.17351	0.253784	0.501799	Tested	165.78;109.46;85.38;124.01;153.31	169.12;91.46;84.63;95.39	No	0.270302	1.20606	0.197964	0.427659	Tested	146.07;147.57;122.62;125.28	169.12;91.46;84.63;95.39	No	-0.0968089	-1.06941	0.614848	0.825235	Tested	165.78;109.46;85.38;124.01;153.31	172.14;144.36;130.66;119.15	No	-0.0573432	-1.04055	0.774991	0.92706	Tested	146.07;147.57;122.62;125.28	172.14;144.36;130.66;119.15	No	0.0394656	1.02773	0.838393	1	Tested
Solyc11g005530.2	maker_ITAG	protein_coding	11:399293-403198	0	NA	NA	NA	NA	All_Zero	0;0;0;0	0;0;0;0	No	NA	NA	NA	NA	All_Zero	0;0;0;0;0	0;0;0;0	No	NA	NA	NA	NA	All_Zero	0;0;0;0	0;0;0;0	No	NA	NA	NA	NA	All_Zero	0;0;0;0;0	0;0;0;0	No	NA	NA	NA	NA	All_Zero	0;0;0;0	0;0;0;0	No	NA	NA	NA	NA	All_Zero
Solyc04g080435.1	maker_ITAG	protein_coding	4:64700066-64701114	0.696022	-0.334419	-1.26087	0.320409	NA	Low_Counts	0;0;0;0	0;2.23;1.54;0	No	-0.109494	-1.07885	0.753394	NA	Low_Counts	0;0;0;0.97;1.62	0;2.23;1.54;0	No	0.179935	1.13283	0.597572	NA	Low_Counts	0;0;4.35;1.12	0;2.23;1.54;0	No	0.224924	1.16872	0.52527	NA	Low_Counts	0;0;0;0.97;1.62	0;0;0;0	No	0.514354	1.42835	0.137426	NA	Low_Counts	0;0;4.35;1.12	0;0;0;0	No	0.289429	1.22216	0.419535	1	Low_Counts
Solyc09g059130.1	maker_ITAG	protein_coding	9:53656260-53657000	0	NA	NA	NA	NA	All_Zero	0;0;0;0	0;0;0;0	No	NA	NA	NA	NA	All_Zero	0;0;0;0;0	0;0;0;0	No	NA	NA	NA	NA	All_Zero	0;0;0;0	0;0;0;0	No	NA	NA	NA	NA	All_Zero	0;0;0;0;0	0;0;0;0	No	NA	NA	NA	NA	All_Zero	0;0;0;0	0;0;0;0	No	NA	NA	NA	NA	All_Zero
Solyc03g123730.3	maker_ITAG	protein_coding	3:71971910-71978706	91.1553	-0.0564501	-1.0399	0.792742	0.886937	Tested	65.73;100.93;72.95;94.36	101.04;104.84;90.79;54.76	No	0.152833	1.11175	0.460182	0.689617	Tested	113.26;101.28;82.71;95.91;86.8	101.04;104.84;90.79;54.76	No	0.130538	1.0947	0.543355	0.750008	Tested	108.09;110.99;105.93;59.28	101.04;104.84;90.79;54.76	No	0.209284	1.15611	0.288263	0.574046	Tested	113.26;101.28;82.71;95.91;86.8	65.73;100.93;72.95;94.36	No	0.186989	1.13839	0.36269	0.693511	Tested	108.09;110.99;105.93;59.28	65.73;100.93;72.95;94.36	No	-0.0222949	-1.01557	0.909905	1	Tested
Solyc12g042170.2	maker_ITAG	protein_coding	12:58133012-58139753	9.36676	-0.103897	-1.07467	0.809321	0.897617	Tested	8.61;7.03;4.81;3.2	15.95;8.92;1.54;0	No	0.762433	1.69635	0.0675322	NA	Low_Counts	15.19;27.62;5.34;3.88;11.36	15.95;8.92;1.54;0	No	0.599013	1.51468	0.158961	0.376521	Tested	20.45;10.72;10.16;4.47	15.95;8.92;1.54;0	No	0.866329	1.82302	0.0305017	0.144651	Tested	15.19;27.62;5.34;3.88;11.36	8.61;7.03;4.81;3.2	No	0.70291	1.62778	0.086461	0.338375	Tested	20.45;10.72;10.16;4.47	8.61;7.03;4.81;3.2	No	-0.16342	-1.11994	0.677754	1	Tested
Solyc03g120680.3	maker_ITAG	protein_coding	3:70472812-70476413	15.0848	-0.317589	-1.24625	0.404454	0.588355	Tested	10.17;12.78;19.24;7.2	19.15;26.77;10.77;8.83	No	0.0576675	1.04078	0.875818	0.9483	Tested	13.29;20.46;22.68;19.38;10.55	19.15;26.77;10.77;8.83	No	-0.20835	-1.15537	0.585096	0.778321	Tested	5.84;11.35;14.51;23.49	19.15;26.77;10.77;8.83	No	0.375256	1.29707	0.293503	0.580243	Tested	13.29;20.46;22.68;19.38;10.55	10.17;12.78;19.24;7.2	No	0.109239	1.07866	0.768283	0.925623	Tested	5.84;11.35;14.51;23.49	10.17;12.78;19.24;7.2	No	-0.266017	-1.20248	0.457482	1	Tested
Solyc08g006025.1	maker_ITAG	protein_coding	8:786222-786936	0	NA	NA	NA	NA	All_Zero	0;0;0;0	0;0;0;0	No	NA	NA	NA	NA	All_Zero	0;0;0;0;0	0;0;0;0	No	NA	NA	NA	NA	All_Zero	0;0;0;0	0;0;0;0	No	NA	NA	NA	NA	All_Zero	0;0;0;0;0	0;0;0;0	No	NA	NA	NA	NA	All_Zero	0;0;0;0	0;0;0;0	No	NA	NA	NA	NA	All_Zero
Solyc01g008610.3	maker_ITAG	protein_coding	1:2628088-2631211	0	NA	NA	NA	NA	All_Zero	0;0;0;0	0;0;0;0	No	NA	NA	NA	NA	All_Zero	0;0;0;0;0	0;0;0;0	No	NA	NA	NA	NA	All_Zero	0;0;0;0	0;0;0;0	No	NA	NA	NA	NA	All_Zero	0;0;0;0;0	0;0;0;0	No	NA	NA	NA	NA	All_Zero	0;0;0;0	0;0;0;0	No	NA	NA	NA	NA	All_Zero
Solyc10g007800.3	maker_ITAG	protein_coding	10:2015236-2017183	2.51849	0.370747	1.29302	0.426292	0.608232	Low_Counts	0.78;1.92;7.21;7.2	1.06;4.46;3.08;1.77	No	-0.586273	-1.50136	0.207468	NA	Low_Counts	0;0;5.34;0.97;0	1.06;4.46;3.08;1.77	No	-0.126056	-1.09131	0.786154	NA	Low_Counts	0;1.26;2.18;5.59	1.06;4.46;3.08;1.77	No	-0.95702	-1.9413	0.041522	0.178759	Low_Counts	0;0;5.34;0.97;0	0.78;1.92;7.21;7.2	No	-0.496803	-1.41108	0.29005	NA	Low_Counts	0;1.26;2.18;5.59	0.78;1.92;7.21;7.2	No	0.460217	1.37575	0.326257	1	Low_Counts
Solyc11g069160.2	maker_ITAG	protein_coding	11:54053697-54064383	0.154696	-0.0154664	-1.01078	0.935216	NA	Low_Counts	0;0.64;0;0	0;0;0;0	No	0.0199526	1.01393	0.920555	NA	Low_Counts	1.27;0;0;0;0	0;0;0;0	No	-0.008648	-1.00601	0.963749	NA	Low_Counts	0;0;0.73;0	0;0;0;0	No	0.035419	1.02485	0.859473	NA	Low_Counts	1.27;0;0;0;0	0;0.64;0;0	No	0.00681841	1.00474	0.971414	NA	Low_Counts	0;0;0.73;0	0;0.64;0;0	No	-0.0286006	-1.02002	0.886319	1	Low_Counts
Solyc03g120410.2	maker_ITAG	protein_coding	3:70294679-70301976	30.2456	0.123877	1.08966	0.712451	0.833483	Tested	19.56;24.27;44.09;59.17	9.57;42.38;38.47;44.16	No	-0.574302	-1.48896	0.0837133	0.265804	Tested	14.55;20.46;32.02;26.16;12.98	9.57;42.38;38.47;44.16	No	0.00838743	1.00583	0.980208	0.991677	Tested	34.08;30.27;23.94;38.03	9.57;42.38;38.47;44.16	No	-0.698179	-1.62246	0.0290895	0.139878	Tested	14.55;20.46;32.02;26.16;12.98	19.56;24.27;44.09;59.17	No	-0.115489	-1.08334	0.723372	0.906648	Tested	34.08;30.27;23.94;38.03	19.56;24.27;44.09;59.17	No	0.58269	1.49764	0.0704495	1	Tested
Solyc08g006610.3	maker_ITAG	protein_coding	8:1210400-1220506	50.0112	-0.757259	-1.69028	0.00653421	0.0282795	Tested	26.6;37.69;32.87;51.18	62.75;64.69;66.17;72.42	Down	-0.412741	-1.33121	0.122375	0.330928	Tested	65.17;54.22;24.01;53.28;42.18	62.75;64.69;66.17;72.42	No	-0.406796	-1.32574	0.142022	0.350491	Tested	65.24;37.21;34.1;60.4	62.75;64.69;66.17;72.42	No	0.344518	1.26973	0.191341	0.459465	Tested	65.17;54.22;24.01;53.28;42.18	26.6;37.69;32.87;51.18	No	0.350463	1.27497	0.200398	0.530902	Tested	65.24;37.21;34.1;60.4	26.6;37.69;32.87;51.18	No	0.00594459	1.00413	0.98191	1	Tested
Solyc08g068410.2	maker_ITAG	protein_coding	8:57601243-57603446	0	NA	NA	NA	NA	All_Zero	0;0;0;0	0;0;0;0	No	NA	NA	NA	NA	All_Zero	0;0;0;0;0	0;0;0;0	No	NA	NA	NA	NA	All_Zero	0;0;0;0	0;0;0;0	No	NA	NA	NA	NA	All_Zero	0;0;0;0;0	0;0;0;0	No	NA	NA	NA	NA	All_Zero	0;0;0;0	0;0;0;0	No	NA	NA	NA	NA	All_Zero
Solyc04g079850.2	maker_ITAG	protein_coding	4:64251516-64257106	0.892784	0.550109	1.4642	0.160615	NA	Low_Counts	3.91;1.92;0.8;0	0;0;0;0	No	0.336171	1.2624	0.396394	NA	Low_Counts	0.63;2.05;2.67;0;0	0;0;0;0	No	0.261674	1.19887	0.498916	NA	Low_Counts	0;0.63;1.45;1.12	0;0;0;0	No	-0.213938	-1.15985	0.608137	NA	Low_Counts	0.63;2.05;2.67;0;0	3.91;1.92;0.8;0	No	-0.288435	-1.22131	0.479098	NA	Low_Counts	0;0.63;1.45;1.12	3.91;1.92;0.8;0	No	-0.0744978	-1.05299	0.856483	1	Low_Counts
Solyc09g059670.3	maker_ITAG	protein_coding	9:55296701-55297708	1.48025	0.541403	1.45539	0.215172	0.388454	Low_Counts	0.78;3.19;3.21;2.4	2.13;0;0;0	No	0.438354	1.35506	0.319213	NA	Low_Counts	3.16;1.02;1.33;0;4.06	2.13;0;0;0	No	0.0975818	1.06998	0.821344	NA	Low_Counts	0;3.15;0.73;0	2.13;0;0;0	No	-0.10305	-1.07404	0.821929	NA	Low_Counts	3.16;1.02;1.33;0;4.06	0.78;3.19;3.21;2.4	No	-0.443822	-1.3602	0.3244	NA	Low_Counts	0;3.15;0.73;0	0.78;3.19;3.21;2.4	No	-0.340772	-1.26643	0.452377	1	Low_Counts
Solyc10g083130.1	maker_ITAG	protein_coding	10:63118133-63119058	0	NA	NA	NA	NA	All_Zero	0;0;0;0	0;0;0;0	No	NA	NA	NA	NA	All_Zero	0;0;0;0;0	0;0;0;0	No	NA	NA	NA	NA	All_Zero	0;0;0;0	0;0;0;0	No	NA	NA	NA	NA	All_Zero	0;0;0;0;0	0;0;0;0	No	NA	NA	NA	NA	All_Zero	0;0;0;0	0;0;0;0	No	NA	NA	NA	NA	All_Zero
Solyc02g071090.3	maker_ITAG	protein_coding	2:41144830-41147262	9.1473	2.02322	4.06491	3.80909e-06	4.83502e-05	Tested	6.26;14.05;24.85;35.18	1.06;2.23;0;5.3	Up	0.396281	1.31611	0.372473	NA	Low_Counts	1.9;6.14;4;6.78;4.06	1.06;2.23;0;5.3	No	1.40548	2.64905	0.00148277	0.0165381	Tested	6.82;15.13;9.43;12.3	1.06;2.23;0;5.3	Up	-1.62694	-3.08858	6.18063e-05	0.00100842	Tested	1.9;6.14;4;6.78;4.06	6.26;14.05;24.85;35.18	Down	-0.617748	-1.53448	0.125122	0.418808	Tested	6.82;15.13;9.43;12.3	6.26;14.05;24.85;35.18	No	1.00919	2.01279	0.0144255	1	Tested
Solyc05g005200.3	maker_ITAG	protein_coding	5:173032-177351	112.234	0.744175	1.67502	0.00188066	0.0103804	Tested	129.89;139.25;234.87;149.54	94.66;93.69;83.09;107.75	Up	-0.0783819	-1.05583	0.737697	0.879576	Tested	130.35;103.33;81.38;73.63;58.4	94.66;93.69;83.09;107.75	No	0.15731	1.11521	0.515831	0.729451	Tested	131.46;107.21;104.48;85.01	94.66;93.69;83.09;107.75	No	-0.822557	-1.76854	0.000232894	0.0031328	Tested	130.35;103.33;81.38;73.63;58.4	129.89;139.25;234.87;149.54	Down	-0.586865	-1.50198	0.0114412	0.0905141	Tested	131.46;107.21;104.48;85.01	129.89;139.25;234.87;149.54	No	0.235692	1.17747	0.298003	1	Tested
Solyc02g005600.1	maker_ITAG	protein_coding	2:9953142-9956714	0	NA	NA	NA	NA	All_Zero	0;0;0;0	0;0;0;0	No	NA	NA	NA	NA	All_Zero	0;0;0;0;0	0;0;0;0	No	NA	NA	NA	NA	All_Zero	0;0;0;0	0;0;0;0	No	NA	NA	NA	NA	All_Zero	0;0;0;0;0	0;0;0;0	No	NA	NA	NA	NA	All_Zero	0;0;0;0	0;0;0;0	No	NA	NA	NA	NA	All_Zero
Solyc07g007390.3	maker_ITAG	protein_coding	7:2125548-2133025	18.9224	0.27521	1.21017	0.529332	0.697182	Tested	28.95;23;15.23;12.79	20.21;6.69;10.77;21.2	No	0.480186	1.39492	0.262928	0.510854	Tested	29.74;16.37;2.67;14.53;54.35	20.21;6.69;10.77;21.2	No	0.0853955	1.06098	0.845672	0.928463	Tested	17.53;11.98;31.2;4.47	20.21;6.69;10.77;21.2	No	0.204976	1.15267	0.626899	0.83186	Tested	29.74;16.37;2.67;14.53;54.35	28.95;23;15.23;12.79	No	-0.189814	-1.14062	0.660602	0.880027	Tested	17.53;11.98;31.2;4.47	28.95;23;15.23;12.79	No	-0.394791	-1.31475	0.350816	1	Tested
Solyc05g006250.1	maker_ITAG	protein_coding	5:917599-918367	0	NA	NA	NA	NA	All_Zero	0;0;0;0	0;0;0;0	No	NA	NA	NA	NA	All_Zero	0;0;0;0;0	0;0;0;0	No	NA	NA	NA	NA	All_Zero	0;0;0;0	0;0;0;0	No	NA	NA	NA	NA	All_Zero	0;0;0;0;0	0;0;0;0	No	NA	NA	NA	NA	All_Zero	0;0;0;0	0;0;0;0	No	NA	NA	NA	NA	All_Zero
Solyc05g009860.2	maker_ITAG	protein_coding	5:4073299-4074132	0.681174	-0.1605	-1.11767	0.522857	NA	Low_Counts	0;0;0;0	0;0;0;3.53	No	0.173925	1.12812	0.508452	NA	Low_Counts	1.27;0;0;6.78;0	0;0;0;3.53	No	-0.158157	-1.11586	0.527319	NA	Low_Counts	0;0;0;0	0;0;0;3.53	No	0.334424	1.26087	0.208764	NA	Low_Counts	1.27;0;0;6.78;0	0;0;0;0	No	0	-1	1	NA	Low_Counts	0;0;0;0	0;0;0;0	No	-0.332082	-1.25883	0.210174	1	Low_Counts
Solyc03g007380.2	maker_ITAG	protein_coding	3:1929429-1931090	0.364572	0.103617	1.07446	0.731982	NA	Low_Counts	1.56;0.64;0.8;0	0;0;1.54;0	No	-0.115721	-1.08352	0.71182	NA	Low_Counts	0;1.02;0;0;0	0;0;1.54;0	No	-0.111493	-1.08035	0.711009	NA	Low_Counts	0;0.63;0;0	0;0;1.54;0	No	-0.219338	-1.1642	0.487487	NA	Low_Counts	0;1.02;0;0;0	1.56;0.64;0.8;0	No	-0.21511	-1.16079	0.478489	NA	Low_Counts	0;0.63;0;0	1.56;0.64;0.8;0	No	0.00422856	1.00294	0.989264	1	Low_Counts
Solyc12g011040.2	maker_ITAG	protein_coding	12:3892384-3904375	6.02512	0.118222	1.0854	0.801309	0.891984	Tested	17.21;10.86;2.4;0	15.95;0;4.62;1.77	No	0.212336	1.15856	0.65033	NA	Low_Counts	3.8;15.35;1.33;1.94;12.98	15.95;0;4.62;1.77	No	-0.306503	-1.23671	0.514169	NA	Low_Counts	4.87;3.15;5.08;1.12	15.95;0;4.62;1.77	No	0.0941134	1.06741	0.84055	0.936127	Tested	3.8;15.35;1.33;1.94;12.98	17.21;10.86;2.4;0	No	-0.424725	-1.34232	0.366076	0.696772	Tested	4.87;3.15;5.08;1.12	17.21;10.86;2.4;0	No	-0.518838	-1.4328	0.267842	1	Tested
Solyc09g092280.1	maker_ITAG	protein_coding	9:71889543-71892383	9.77291	0.866459	1.82318	0.0387835	0.113167	Tested	18.78;14.05;3.21;14.39	13.83;0;3.08;1.77	No	0.590093	1.50534	0.156533	NA	Low_Counts	12.02;14.32;4;8.72;7.3	13.83;0;3.08;1.77	No	0.843696	1.79464	0.0450376	0.171731	Tested	20.45;15.13;7.26;7.83	13.83;0;3.08;1.77	No	-0.276366	-1.21114	0.473009	0.736707	Tested	12.02;14.32;4;8.72;7.3	18.78;14.05;3.21;14.39	No	-0.0227632	-1.0159	0.953579	0.986246	Tested	20.45;15.13;7.26;7.83	18.78;14.05;3.21;14.39	No	0.253603	1.19218	0.512656	1	Tested
Solyc05g055105.1	maker_ITAG	protein_coding	5:65749635-65751321	0	NA	NA	NA	NA	All_Zero	0;0;0;0	0;0;0;0	No	NA	NA	NA	NA	All_Zero	0;0;0;0;0	0;0;0;0	No	NA	NA	NA	NA	All_Zero	0;0;0;0	0;0;0;0	No	NA	NA	NA	NA	All_Zero	0;0;0;0;0	0;0;0;0	No	NA	NA	NA	NA	All_Zero	0;0;0;0	0;0;0;0	No	NA	NA	NA	NA	All_Zero
Solyc02g072390.2	maker_ITAG	protein_coding	2:42180132-42180706	0	NA	NA	NA	NA	All_Zero	0;0;0;0	0;0;0;0	No	NA	NA	NA	NA	All_Zero	0;0;0;0;0	0;0;0;0	No	NA	NA	NA	NA	All_Zero	0;0;0;0	0;0;0;0	No	NA	NA	NA	NA	All_Zero	0;0;0;0;0	0;0;0;0	No	NA	NA	NA	NA	All_Zero	0;0;0;0	0;0;0;0	No	NA	NA	NA	NA	All_Zero
Solyc05g043217.1	maker_ITAG	protein_coding	5:56417449-56422668	1.72851	0.142236	1.10361	0.758245	0.865087	Low_Counts	1.56;1.92;3.21;0.8	1.06;0;3.08;1.77	No	-0.31822	-1.24679	0.490543	NA	Low_Counts	0.63;1.02;1.33;1.94;0	1.06;0;3.08;1.77	No	0.391244	1.31152	0.397471	NA	Low_Counts	0.97;1.26;4.35;4.47	1.06;0;3.08;1.77	No	-0.460456	-1.37598	0.326486	0.61288	Low_Counts	0.63;1.02;1.33;1.94;0	1.56;1.92;3.21;0.8	No	0.249008	1.18839	0.596124	NA	Low_Counts	0.97;1.26;4.35;4.47	1.56;1.92;3.21;0.8	No	0.709464	1.6352	0.130662	1	Low_Counts
Solyc07g007380.3	maker_ITAG	protein_coding	7:2112791-2118956	27.3269	-0.0581475	-1.04113	0.848274	0.91908	Tested	34.43;25.55;16.83;34.39	27.65;31.23;21.54;37.09	No	-0.121527	-1.08789	0.68225	0.846293	Tested	36.07;18.41;16.01;31;28.39	27.65;31.23;21.54;37.09	No	-0.122764	-1.08882	0.688684	0.842304	Tested	19.48;23.96;31.2;31.32	27.65;31.23;21.54;37.09	No	-0.0633795	-1.04491	0.821751	0.927772	Tested	36.07;18.41;16.01;31;28.39	34.43;25.55;16.83;34.39	No	-0.0646164	-1.04581	0.824685	0.943293	Tested	19.48;23.96;31.2;31.32	34.43;25.55;16.83;34.39	No	-0.00123686	-1.00086	0.996527	1	Tested
Solyc10g086130.2	maker_ITAG	protein_coding	10:65192984-65195253	0	NA	NA	NA	NA	All_Zero	0;0;0;0	0;0;0;0	No	NA	NA	NA	NA	All_Zero	0;0;0;0;0	0;0;0;0	No	NA	NA	NA	NA	All_Zero	0;0;0;0	0;0;0;0	No	NA	NA	NA	NA	All_Zero	0;0;0;0;0	0;0;0;0	No	NA	NA	NA	NA	All_Zero	0;0;0;0	0;0;0;0	No	NA	NA	NA	NA	All_Zero
Solyc04g007660.1	maker_ITAG	protein_coding	4:1354127-1355536	43.3725	-0.48923	-1.4037	0.0677882	0.171453	Tested	43.04;30.02;44.09;37.58	27.65;49.07;81.56;75.96	No	-0.445257	-1.36156	0.0857791	0.269708	Tested	32.27;35.81;57.36;45.53;38.13	27.65;49.07;81.56;75.96	No	-0.63913	-1.55739	0.0183785	0.0949426	Tested	42.85;25.22;27.57;43.62	27.65;49.07;81.56;75.96	No	0.0439724	1.03095	0.861496	0.945436	Tested	32.27;35.81;57.36;45.53;38.13	43.04;30.02;44.09;37.58	No	-0.149901	-1.10949	0.570628	0.832569	Tested	42.85;25.22;27.57;43.62	43.04;30.02;44.09;37.58	No	-0.193873	-1.14383	0.447994	1	Tested
Solyc11g044363.1	maker_ITAG	protein_coding	11:33041486-33046024	0	NA	NA	NA	NA	All_Zero	0;0;0;0	0;0;0;0	No	NA	NA	NA	NA	All_Zero	0;0;0;0;0	0;0;0;0	No	NA	NA	NA	NA	All_Zero	0;0;0;0	0;0;0;0	No	NA	NA	NA	NA	All_Zero	0;0;0;0;0	0;0;0;0	No	NA	NA	NA	NA	All_Zero	0;0;0;0	0;0;0;0	No	NA	NA	NA	NA	All_Zero
Solyc05g021190.2	maker_ITAG	protein_coding	5:26635488-26636692	2.42132	-0.310276	-1.23995	0.499202	0.671449	Low_Counts	0.78;0.64;0.8;0	0;0;4.62;0	No	0.753976	1.68643	0.103385	NA	Low_Counts	0.63;1.02;2.67;5.81;9.73	0;0;4.62;0	No	0.652062	1.57141	0.158305	NA	Low_Counts	0.97;0.63;7.26;5.59	0;0;4.62;0	No	1.06425	2.09109	0.0230476	0.118329	Low_Counts	0.63;1.02;2.67;5.81;9.73	0.78;0.64;0.8;0	No	0.962338	1.94847	0.0399718	NA	Low_Counts	0.97;0.63;7.26;5.59	0.78;0.64;0.8;0	No	-0.101914	-1.0732	0.827868	1	Low_Counts
Solyc07g006450.1	maker_ITAG	protein_coding	7:1251340-1252947	0	NA	NA	NA	NA	All_Zero	0;0;0;0	0;0;0;0	No	NA	NA	NA	NA	All_Zero	0;0;0;0;0	0;0;0;0	No	NA	NA	NA	NA	All_Zero	0;0;0;0	0;0;0;0	No	NA	NA	NA	NA	All_Zero	0;0;0;0;0	0;0;0;0	No	NA	NA	NA	NA	All_Zero	0;0;0;0	0;0;0;0	No	NA	NA	NA	NA	All_Zero
Solyc02g072500.3	maker_ITAG	protein_coding	2:42245658-42255320	9.99998	-0.844483	-1.79562	0.0270932	0.0864238	Tested	6.26;7.03;12.02;7.2	14.89;13.38;23.08;15.9	No	-0.697836	-1.62207	0.0610951	NA	Low_Counts	11.39;11.25;10.67;9.69;3.24	14.89;13.38;23.08;15.9	No	-1.19175	-2.28429	0.00230547	0.0223556	Tested	3.9;5.68;4.35;10.07	14.89;13.38;23.08;15.9	Down	0.146647	1.10699	0.690431	0.864581	Tested	11.39;11.25;10.67;9.69;3.24	6.26;7.03;12.02;7.2	No	-0.347263	-1.27214	0.369698	0.700558	Tested	3.9;5.68;4.35;10.07	6.26;7.03;12.02;7.2	No	-0.49391	-1.40826	0.191367	1	Tested
Solyc01g049918.1	maker_ITAG	protein_coding	1:47256013-47265687	0.146999	-0.0154664	-1.01078	0.935216	NA	Low_Counts	0;0;0;0.8	0;0;0;0	No	0	-1	1	NA	Low_Counts	0;0;0;0;0	0;0;0;0	No	0.0222188	1.01552	0.907041	NA	Low_Counts	0.97;0;0.73;0	0;0;0;0	No	-0.0241886	-1.01691	0.903763	NA	Low_Counts	0;0;0;0;0	0;0;0;0.8	No	0.0376852	1.02647	0.843001	NA	Low_Counts	0.97;0;0.73;0	0;0;0;0.8	No	0.0618737	1.04382	0.757106	1	Low_Counts
Solyc11g066910.2	maker_ITAG	protein_coding	11:53006881-53015379	11.4287	0.28053	1.21464	0.464216	0.641429	Tested	14.08;7.67;8.82;13.59	6.38;6.69;16.93;3.53	No	0.408696	1.32749	0.275992	NA	Low_Counts	12.66;9.21;13.34;10.66;15.41	6.38;6.69;16.93;3.53	No	0.544931	1.45895	0.153775	0.368607	Tested	19.48;10.09;12.33;13.42	6.38;6.69;16.93;3.53	No	0.128166	1.0929	0.710487	0.875103	Tested	12.66;9.21;13.34;10.66;15.41	14.08;7.67;8.82;13.59	No	0.264401	1.20114	0.454556	0.760283	Tested	19.48;10.09;12.33;13.42	14.08;7.67;8.82;13.59	No	0.136235	1.09903	0.691838	1	Tested
ENSRNA050029978	Ensembl_Plants	rRNA	11:23572188-23573784	14.6985	0.295789	1.22756	0.445648	0.62574	Tested	7.82;6.39;14.43;19.19	3.19;2.23;16.93;15.9	No	0.407011	1.32594	0.281501	0.530388	Tested	2.53;11.25;10.67;24.22;25.15	3.19;2.23;16.93;15.9	No	0.977416	1.96894	0.010602	0.0661392	Tested	10.71;9.46;23.94;45.86	3.19;2.23;16.93;15.9	No	0.111221	1.08014	0.751027	0.896909	Tested	2.53;11.25;10.67;24.22;25.15	7.82;6.39;14.43;19.19	No	0.681627	1.60395	0.0552675	0.257068	Tested	10.71;9.46;23.94;45.86	7.82;6.39;14.43;19.19	No	0.570406	1.48494	0.0970257	1	Tested
ENSRNA050029979	Ensembl_Plants	rRNA	11:21336620-21336775	0	NA	NA	NA	NA	All_Zero	0;0;0;0	0;0;0;0	No	NA	NA	NA	NA	All_Zero	0;0;0;0;0	0;0;0;0	No	NA	NA	NA	NA	All_Zero	0;0;0;0	0;0;0;0	No	NA	NA	NA	NA	All_Zero	0;0;0;0;0	0;0;0;0	No	NA	NA	NA	NA	All_Zero	0;0;0;0	0;0;0;0	No	NA	NA	NA	NA	All_Zero
ENSRNA050029972	Ensembl_Plants	snoRNA	6:38594015-38594116	0.370045	-0.0944284	-1.06764	0.72972	NA	Low_Counts	0;0;1.6;0	2.13;0;0;0	No	-0.161882	-1.11875	0.569784	NA	Low_Counts	0;0;0;0;0.81	2.13;0;0;0	No	-0.0869804	-1.06214	0.750347	NA	Low_Counts	0;0.63;0;1.12	2.13;0;0;0	No	-0.0674538	-1.04787	0.813618	NA	Low_Counts	0;0;0;0;0.81	0;0;1.6;0	No	0.00744799	1.00518	0.978363	NA	Low_Counts	0;0.63;0;1.12	0;0;1.6;0	No	0.0749018	1.05329	0.793526	1	Low_Counts
ENSRNA050029973	Ensembl_Plants	snoRNA	6:39594411-39594499	0	NA	NA	NA	NA	All_Zero	0;0;0;0	0;0;0;0	No	NA	NA	NA	NA	All_Zero	0;0;0;0;0	0;0;0;0	No	NA	NA	NA	NA	All_Zero	0;0;0;0	0;0;0;0	No	NA	NA	NA	NA	All_Zero	0;0;0;0;0	0;0;0;0	No	NA	NA	NA	NA	All_Zero	0;0;0;0	0;0;0;0	No	NA	NA	NA	NA	All_Zero
ENSRNA050029970	Ensembl_Plants	snoRNA	6:37496746-37496842	0.549211	-0.0522631	-1.03689	0.86933	NA	Low_Counts	0;0;0;2.4	0;2.23;0;1.77	No	-0.149855	-1.10946	0.647307	NA	Low_Counts	0.63;0;1.33;0;0	0;2.23;0;1.77	No	-0.193631	-1.14364	0.539512	NA	Low_Counts	0.97;0;0;0	0;2.23;0;1.77	No	-0.0975916	-1.06999	0.768915	NA	Low_Counts	0.63;0;1.33;0;0	0;0;0;2.4	No	-0.141368	-1.10295	0.658733	NA	Low_Counts	0.97;0;0;0	0;0;0;2.4	No	-0.0437762	-1.03081	0.894464	1	Low_Counts
ENSRNA050029971	Ensembl_Plants	rRNA	6:30370670-30370990	149.307	0.313627	1.24283	0.504112	0.675924	Tested	126.76;120.73;50.5;31.99	19.15;11.15;107.71;157.21	No	0.734856	1.66423	0.117459	0.322864	Tested	20.25;7.16;40.02;279.02;811.18	19.15;11.15;107.71;157.21	No	0.620649	1.53757	0.186171	0.413571	Tested	42.85;60.54;338.83;313.19	19.15;11.15;107.71;157.21	No	0.42123	1.33907	0.369539	0.651736	Tested	20.25;7.16;40.02;279.02;811.18	126.76;120.73;50.5;31.99	No	0.307022	1.23715	0.513208	0.797248	Tested	42.85;60.54;338.83;313.19	126.76;120.73;50.5;31.99	No	-0.114208	-1.08238	0.807778	1	Tested
ENSRNA050029976	Ensembl_Plants	pre_miRNA	6:39920929-39921023	0	NA	NA	NA	NA	All_Zero	0;0;0;0	0;0;0;0	No	NA	NA	NA	NA	All_Zero	0;0;0;0;0	0;0;0;0	No	NA	NA	NA	NA	All_Zero	0;0;0;0	0;0;0;0	No	NA	NA	NA	NA	All_Zero	0;0;0;0;0	0;0;0;0	No	NA	NA	NA	NA	All_Zero	0;0;0;0	0;0;0;0	No	NA	NA	NA	NA	All_Zero
ENSRNA050029977	Ensembl_Plants	snRNA	6:33853255-33853361	0	NA	NA	NA	NA	All_Zero	0;0;0;0	0;0;0;0	No	NA	NA	NA	NA	All_Zero	0;0;0;0;0	0;0;0;0	No	NA	NA	NA	NA	All_Zero	0;0;0;0	0;0;0;0	No	NA	NA	NA	NA	All_Zero	0;0;0;0;0	0;0;0;0	No	NA	NA	NA	NA	All_Zero	0;0;0;0	0;0;0;0	No	NA	NA	NA	NA	All_Zero
ENSRNA050029974	Ensembl_Plants	snRNA	6:39261655-39261755	0	NA	NA	NA	NA	All_Zero	0;0;0;0	0;0;0;0	No	NA	NA	NA	NA	All_Zero	0;0;0;0;0	0;0;0;0	No	NA	NA	NA	NA	All_Zero	0;0;0;0	0;0;0;0	No	NA	NA	NA	NA	All_Zero	0;0;0;0;0	0;0;0;0	No	NA	NA	NA	NA	All_Zero	0;0;0;0	0;0;0;0	No	NA	NA	NA	NA	All_Zero
ENSRNA050029975	Ensembl_Plants	snRNA	6:35720535-35720680	0	NA	NA	NA	NA	All_Zero	0;0;0;0	0;0;0;0	No	NA	NA	NA	NA	All_Zero	0;0;0;0;0	0;0;0;0	No	NA	NA	NA	NA	All_Zero	0;0;0;0	0;0;0;0	No	NA	NA	NA	NA	All_Zero	0;0;0;0;0	0;0;0;0	No	NA	NA	NA	NA	All_Zero	0;0;0;0	0;0;0;0	No	NA	NA	NA	NA	All_Zero
Solyc07g045040.3	maker_ITAG	protein_coding	7:58266526-58270255	0	NA	NA	NA	NA	All_Zero	0;0;0;0	0;0;0;0	No	NA	NA	NA	NA	All_Zero	0;0;0;0;0	0;0;0;0	No	NA	NA	NA	NA	All_Zero	0;0;0;0	0;0;0;0	No	NA	NA	NA	NA	All_Zero	0;0;0;0;0	0;0;0;0	No	NA	NA	NA	NA	All_Zero	0;0;0;0	0;0;0;0	No	NA	NA	NA	NA	All_Zero
Solyc01g009550.1	maker_ITAG	protein_coding	1:3743981-3744544	2.05045	-0.092339	-1.0661	0.837628	0.913604	Low_Counts	0;3.83;0;0	1.06;0;1.54;1.77	No	0.513626	1.42763	0.260078	NA	Low_Counts	1.9;2.05;0;4.84;5.68	1.06;0;1.54;1.77	No	0.499032	1.41327	0.270497	NA	Low_Counts	2.92;1.89;2.9;4.47	1.06;0;1.54;1.77	No	0.605965	1.522	0.192422	0.461018	Low_Counts	1.9;2.05;0;4.84;5.68	0;3.83;0;0	No	0.591371	1.50668	0.200764	NA	Low_Counts	2.92;1.89;2.9;4.47	0;3.83;0;0	No	-0.014594	-1.01017	0.975053	1	Low_Counts
Solyc12g099080.2	maker_ITAG	protein_coding	12:67334991-67340937	248.824	0.0439029	1.0309	0.812699	0.899573	Tested	226.91;263.82;342.28;307.07	209.53;316.75;269.29;309.12	No	-0.413286	-1.33172	0.0209863	0.114512	Tested	214.5;150.39;284.15;217.98;175.21	209.53;316.75;269.29;309.12	No	-0.214207	-1.16007	0.250545	0.487152	Tested	238.58;205.58;202.43;296.41	209.53;316.75;269.29;309.12	No	-0.457189	-1.37286	0.00896361	0.058868	Tested	214.5;150.39;284.15;217.98;175.21	226.91;263.82;342.28;307.07	No	-0.25811	-1.19591	0.15721	0.468776	Tested	238.58;205.58;202.43;296.41	226.91;263.82;342.28;307.07	No	0.199079	1.14797	0.25842	1	Tested
Solyc06g049060.3	maker_ITAG	protein_coding	6:32419568-32426189	16.123	0.953389	1.93642	0.0104022	0.0407961	Tested	13.3;17.89;36.07;29.59	17.02;11.15;7.69;5.3	Up	0.58649	1.50159	0.110581	0.311787	Tested	16.45;21.48;12.01;12.59;25.96	17.02;11.15;7.69;5.3	No	0.105168	1.07562	0.783028	0.895202	Tested	14.61;13.87;10.16;8.95	17.02;11.15;7.69;5.3	No	-0.366899	-1.28958	0.273785	0.559522	Tested	16.45;21.48;12.01;12.59;25.96	13.3;17.89;36.07;29.59	No	-0.848222	-1.80028	0.0161687	0.116683	Tested	14.61;13.87;10.16;8.95	13.3;17.89;36.07;29.59	No	-0.481323	-1.39602	0.166099	1	Tested
Solyc11g022420.2	maker_ITAG	protein_coding	11:13880904-13884441	0	NA	NA	NA	NA	All_Zero	0;0;0;0	0;0;0;0	No	NA	NA	NA	NA	All_Zero	0;0;0;0;0	0;0;0;0	No	NA	NA	NA	NA	All_Zero	0;0;0;0	0;0;0;0	No	NA	NA	NA	NA	All_Zero	0;0;0;0;0	0;0;0;0	No	NA	NA	NA	NA	All_Zero	0;0;0;0	0;0;0;0	No	NA	NA	NA	NA	All_Zero
Solyc03g006260.3	maker_ITAG	protein_coding	3:878685-885678	3.52383	0.123117	1.08909	0.790695	0.885649	Low_Counts	3.13;6.39;2.4;6.4	9.57;0;4.62;0	No	0.0598081	1.04233	0.897751	NA	Low_Counts	4.43;0;4;10.66;1.62	9.57;0;4.62;0	No	-0.425612	-1.34314	0.356947	NA	Low_Counts	0;3.78;2.9;0	9.57;0;4.62;0	No	-0.0633091	-1.04486	0.892551	0.958389	Low_Counts	4.43;0;4;10.66;1.62	3.13;6.39;2.4;6.4	No	-0.548729	-1.4628	0.238937	0.577039	Low_Counts	0;3.78;2.9;0	3.13;6.39;2.4;6.4	No	-0.48542	-1.39999	0.298879	1	Low_Counts
Solyc04g009320.3	maker_ITAG	protein_coding	4:2766985-2772482	9.23308	0.301024	1.23202	0.500787	0.672791	Tested	14.08;12.14;5.61;10.4	9.57;8.92;1.54;10.6	No	0.430539	1.34774	0.328173	NA	Low_Counts	11.39;13.3;2.67;23.25;6.49	9.57;8.92;1.54;10.6	No	-0.0835404	-1.05962	0.852745	0.931911	Tested	0.97;13.24;9.43;3.36	9.57;8.92;1.54;10.6	No	0.129515	1.09393	0.762765	0.902936	Tested	11.39;13.3;2.67;23.25;6.49	14.08;12.14;5.61;10.4	No	-0.384564	-1.30547	0.382584	0.711108	Tested	0.97;13.24;9.43;3.36	14.08;12.14;5.61;10.4	No	-0.514079	-1.42808	0.235008	1	Tested
Solyc06g005770.1	maker_ITAG	protein_coding	6:808194-808853	8.34848	-0.278872	-1.21325	0.497579	0.66995	Tested	5.48;13.41;5.61;4.8	9.57;6.69;9.23;12.36	No	-0.293394	-1.22552	0.469046	NA	Low_Counts	10.12;5.12;9.34;6.78;4.87	9.57;6.69;9.23;12.36	No	-0.0194282	-1.01356	0.962206	0.982473	Tested	13.63;5.68;5.8;13.42	9.57;6.69;9.23;12.36	No	-0.0145217	-1.01012	0.970404	0.988712	Tested	10.12;5.12;9.34;6.78;4.87	5.48;13.41;5.61;4.8	No	0.259444	1.19702	0.513136	0.797248	Tested	13.63;5.68;5.8;13.42	5.48;13.41;5.61;4.8	No	0.273966	1.20913	0.48246	1	Tested
Solyc11g056400.2	maker_ITAG	protein_coding	11:45644438-45645765	1.01902	-0.0644058	-1.04565	0.85943	NA	Low_Counts	1.56;0;0.8;0	1.06;0;0;1.77	No	0.201165	1.14963	0.591726	NA	Low_Counts	0;0;0;2.91;4.87	1.06;0;0;1.77	No	0.0688483	1.04888	0.849686	NA	Low_Counts	0;0;4.35;0	1.06;0;0;1.77	No	0.265571	1.20211	0.49236	NA	Low_Counts	0;0;0;2.91;4.87	1.56;0;0.8;0	No	0.133254	1.09676	0.722129	NA	Low_Counts	0;0;4.35;0	1.56;0;0.8;0	No	-0.132317	-1.09605	0.732025	1	Low_Counts
Solyc08g075825.1	maker_ITAG	protein_coding	8:60035931-60039275	0.435684	0.13989	1.10182	0.669172	NA	Low_Counts	0;0;1.6;0.8	0;0;0;0	No	0.217698	1.16288	0.519326	NA	Low_Counts	0.63;2.05;0;0.97;0	0;0;0;0	No	0.0518923	1.03662	0.873134	NA	Low_Counts	0;0.63;0.73;0	0;0;0;0	No	0.0778077	1.05541	0.821014	NA	Low_Counts	0.63;2.05;0;0.97;0	0;0;1.6;0.8	No	-0.0879977	-1.06289	0.790271	NA	Low_Counts	0;0.63;0.73;0	0;0;1.6;0.8	No	-0.165805	-1.12179	0.627206	1	Low_Counts
Solyc03g059100.2	maker_ITAG	protein_coding	3:29858320-29860966	72.3191	0.0475141	1.03348	0.796412	0.889327	Tested	89.2;71.54;79.36;75.97	72.33;95.92;75.4;65.36	No	-0.200555	-1.14914	0.269486	0.517998	Tested	68.34;60.36;60.03;64.91;73.01	72.33;95.92;75.4;65.36	No	-0.120567	-1.08716	0.519461	0.732287	Tested	73.03;74.41;75.46;54.81	72.33;95.92;75.4;65.36	No	-0.248069	-1.18762	0.137689	0.383122	Tested	68.34;60.36;60.03;64.91;73.01	89.2;71.54;79.36;75.97	No	-0.168081	-1.12356	0.331842	0.66958	Tested	73.03;74.41;75.46;54.81	89.2;71.54;79.36;75.97	No	0.0799876	1.05701	0.638942	1	Tested
Solyc01g087160.2	maker_ITAG	protein_coding	1:81978037-81980240	2.09163	0.209573	1.15635	0.649633	0.789691	Low_Counts	2.35;5.11;0.8;3.2	1.06;0;4.62;3.53	No	-0.154793	-1.11326	0.737577	NA	Low_Counts	0.63;0;1.33;5.81;1.62	1.06;0;4.62;3.53	No	-0.265096	-1.20172	0.563247	NA	Low_Counts	0;2.52;0.73;2.24	1.06;0;4.62;3.53	No	-0.364366	-1.28732	0.43675	0.709997	Low_Counts	0.63;0;1.33;5.81;1.62	2.35;5.11;0.8;3.2	No	-0.474669	-1.3896	0.308436	NA	Low_Counts	0;2.52;0.73;2.24	2.35;5.11;0.8;3.2	No	-0.110303	-1.07946	0.813077	1	Low_Counts
Solyc03g019873.1	maker_ITAG	protein_coding	3:62791565-62798514	50.67	-0.0921362	-1.06595	0.737634	0.851131	Tested	43.82;52.38;53.71;47.18	38.29;60.23;73.86;40.63	No	-0.00375017	-1.0026	0.988758	0.995062	Tested	51.89;68.54;44.02;27.13;69.76	38.29;60.23;73.86;40.63	No	-0.154457	-1.113	0.576828	0.773685	Tested	62.32;49.19;34.83;43.62	38.29;60.23;73.86;40.63	No	0.088386	1.06318	0.729607	0.885981	Tested	51.89;68.54;44.02;27.13;69.76	43.82;52.38;53.71;47.18	No	-0.0623205	-1.04414	0.815407	0.940728	Tested	62.32;49.19;34.83;43.62	43.82;52.38;53.71;47.18	No	-0.150707	-1.11011	0.558631	1	Tested
Solyc12g035193.1	maker_ITAG	protein_coding	12:39308820-39314999	0	NA	NA	NA	NA	All_Zero	0;0;0;0	0;0;0;0	No	NA	NA	NA	NA	All_Zero	0;0;0;0;0	0;0;0;0	No	NA	NA	NA	NA	All_Zero	0;0;0;0	0;0;0;0	No	NA	NA	NA	NA	All_Zero	0;0;0;0;0	0;0;0;0	No	NA	NA	NA	NA	All_Zero	0;0;0;0	0;0;0;0	No	NA	NA	NA	NA	All_Zero
Solyc06g061050.3	maker_ITAG	protein_coding	6:39200050-39204564	0.0426789	0	-1	1	NA	Low_Counts	0;0;0;0	0;0;0;0	No	0	-1	1	NA	Low_Counts	0;0;0;0;0	0;0;0;0	No	-0.008648	-1.00601	0.963749	NA	Low_Counts	0;0;0.73;0	0;0;0;0	No	0	-1	1	NA	Low_Counts	0;0;0;0;0	0;0;0;0	No	0.0376852	1.02647	0.843001	NA	Low_Counts	0;0;0.73;0	0;0;0;0	No	0.0275649	1.01929	0.890409	1	Low_Counts
Solyc11g007930.2	maker_ITAG	protein_coding	11:2151864-2164394	438.569	-1.36268	-2.57163	3.71087e-08	7.64638e-07	Tested	188.57;215.91;286.17;257.49	489.26;542.05;774.01;877.9	Down	-0.519435	-1.43339	0.0279086	0.13566	Tested	274.61;369.31;823.09;674.29;258.77	489.26;542.05;774.01;877.9	No	-0.854047	-1.80756	0.00054761	0.0080722	Tested	298.95;233.33;331.57;560.38	489.26;542.05;774.01;877.9	Down	0.843249	1.79409	0.000365833	0.00452397	Tested	274.61;369.31;823.09;674.29;258.77	188.57;215.91;286.17;257.49	Up	0.508638	1.42271	0.0398214	0.209973	Tested	298.95;233.33;331.57;560.38	188.57;215.91;286.17;257.49	No	-0.334611	-1.26104	0.15646	1	Tested
ENSRNA050028598	Ensembl_Plants	tRNA	4:1467309-1467392	0	NA	NA	NA	NA	All_Zero	0;0;0;0	0;0;0;0	No	NA	NA	NA	NA	All_Zero	0;0;0;0;0	0;0;0;0	No	NA	NA	NA	NA	All_Zero	0;0;0;0	0;0;0;0	No	NA	NA	NA	NA	All_Zero	0;0;0;0;0	0;0;0;0	No	NA	NA	NA	NA	All_Zero	0;0;0;0	0;0;0;0	No	NA	NA	NA	NA	All_Zero
ENSRNA050028596	Ensembl_Plants	tRNA	4:4188001-4188072	0	NA	NA	NA	NA	All_Zero	0;0;0;0	0;0;0;0	No	NA	NA	NA	NA	All_Zero	0;0;0;0;0	0;0;0;0	No	NA	NA	NA	NA	All_Zero	0;0;0;0	0;0;0;0	No	NA	NA	NA	NA	All_Zero	0;0;0;0;0	0;0;0;0	No	NA	NA	NA	NA	All_Zero	0;0;0;0	0;0;0;0	No	NA	NA	NA	NA	All_Zero
ENSRNA050028594	Ensembl_Plants	tRNA	4:5535063-5535133	0	NA	NA	NA	NA	All_Zero	0;0;0;0	0;0;0;0	No	NA	NA	NA	NA	All_Zero	0;0;0;0;0	0;0;0;0	No	NA	NA	NA	NA	All_Zero	0;0;0;0	0;0;0;0	No	NA	NA	NA	NA	All_Zero	0;0;0;0;0	0;0;0;0	No	NA	NA	NA	NA	All_Zero	0;0;0;0	0;0;0;0	No	NA	NA	NA	NA	All_Zero
Solyc07g042430.1	maker_ITAG	protein_coding	7:55698697-55701477	0.332142	-0.0162765	-1.01135	0.93847	NA	Low_Counts	0.78;0;0;0	0;0;0;0	No	-0.0146758	-1.01022	0.947141	NA	Low_Counts	0;0;0;0.97;0	0;0;0;0	No	0.109928	1.07917	0.602566	NA	Low_Counts	3.9;0;0;0	0;0;0;0	No	0.00160064	1.00111	0.994237	NA	Low_Counts	0;0;0;0.97;0	0.78;0;0;0	No	0.126205	1.09142	0.550436	NA	Low_Counts	3.9;0;0;0	0.78;0;0;0	No	0.124604	1.09021	0.574418	1	Low_Counts
ENSRNA050028592	Ensembl_Plants	tRNA	4:51688519-51688590	0	NA	NA	NA	NA	All_Zero	0;0;0;0	0;0;0;0	No	NA	NA	NA	NA	All_Zero	0;0;0;0;0	0;0;0;0	No	NA	NA	NA	NA	All_Zero	0;0;0;0	0;0;0;0	No	NA	NA	NA	NA	All_Zero	0;0;0;0;0	0;0;0;0	No	NA	NA	NA	NA	All_Zero	0;0;0;0	0;0;0;0	No	NA	NA	NA	NA	All_Zero
Solyc09g082650.3	maker_ITAG	protein_coding	9:68788273-68797629	1214.29	0.0199784	1.01394	0.894799	0.944219	Tested	1166.64;1082.1;1299.39;1404.99	944.49;1322.78;1337.2;1280.65	No	0.0252473	1.01765	0.861129	0.942184	Tested	1130.72;1225.59;1635.52;1141.25;1148.63	944.49;1322.78;1337.2;1280.65	No	-0.104218	-1.07491	0.49097	0.710973	Tested	1038.06;1119.36;958.44;1407.11	944.49;1322.78;1337.2;1280.65	No	0.00526892	1.00366	0.970633	0.988775	Tested	1130.72;1225.59;1635.52;1141.25;1148.63	1166.64;1082.1;1299.39;1404.99	No	-0.124197	-1.0899	0.408189	0.728798	Tested	1038.06;1119.36;958.44;1407.11	1166.64;1082.1;1299.39;1404.99	No	-0.129466	-1.09389	0.366497	1	Tested
Solyc08g083400.3	maker_ITAG	protein_coding	8:65981212-65985958	1.51321	0.0787396	1.05609	0.85511	0.922842	Low_Counts	0;2.56;0.8;0.8	1.06;0;1.54;0	No	0.729352	1.65789	0.0970097	NA	Low_Counts	2.53;10.23;1.33;0;1.62	1.06;0;1.54;0	No	0.00146788	1.00102	0.997269	NA	Low_Counts	0;2.52;0.73;0	1.06;0;1.54;0	No	0.650612	1.56983	0.152838	NA	Low_Counts	2.53;10.23;1.33;0;1.62	0;2.56;0.8;0.8	No	-0.0772717	-1.05502	0.862074	NA	Low_Counts	0;2.52;0.73;0	0;2.56;0.8;0.8	No	-0.727884	-1.65621	0.107947	1	Low_Counts
Solyc03g025600.3	maker_ITAG	protein_coding	3:3021911-3030647	30.9588	1.00043	2.00059	0.00702579	0.0300032	Tested	67.29;35.13;33.67;36.78	40.42;8.92;9.23;12.36	Up	0.643639	1.56226	0.0768822	0.2527	Tested	56.31;30.69;14.67;29.06;25.15	40.42;8.92;9.23;12.36	No	0.674731	1.5963	0.0708377	0.22932	Tested	24.34;39.1;48.61;14.54	40.42;8.92;9.23;12.36	No	-0.356787	-1.28057	0.300229	0.586627	Tested	56.31;30.69;14.67;29.06;25.15	67.29;35.13;33.67;36.78	No	-0.325695	-1.25327	0.359477	0.691673	Tested	24.34;39.1;48.61;14.54	67.29;35.13;33.67;36.78	No	0.0310922	1.02179	0.928653	1	Tested
Solyc05g055245.1	maker_ITAG	protein_coding	5:65821046-65821998	0	NA	NA	NA	NA	All_Zero	0;0;0;0	0;0;0;0	No	NA	NA	NA	NA	All_Zero	0;0;0;0;0	0;0;0;0	No	NA	NA	NA	NA	All_Zero	0;0;0;0	0;0;0;0	No	NA	NA	NA	NA	All_Zero	0;0;0;0;0	0;0;0;0	No	NA	NA	NA	NA	All_Zero	0;0;0;0	0;0;0;0	No	NA	NA	NA	NA	All_Zero
Solyc02g071990.3	maker_ITAG	protein_coding	2:41879319-41886707	58.03	0.0328887	1.02306	0.890022	0.941502	Tested	62.6;54.3;74.55;67.17	55.31;58;63.09;77.72	No	-0.253234	-1.19188	0.275828	0.523998	Tested	36.7;50.13;93.38;48.44;48.67	55.31;58;63.09;77.72	No	-0.382299	-1.30342	0.115168	0.308805	Tested	39.93;31.53;50.06;74.94	55.31;58;63.09;77.72	No	-0.286123	-1.21936	0.194022	0.462839	Tested	36.7;50.13;93.38;48.44;48.67	62.6;54.3;74.55;67.17	No	-0.415188	-1.33347	0.0725128	0.305102	Tested	39.93;31.53;50.06;74.94	62.6;54.3;74.55;67.17	No	-0.129066	-1.09359	0.567266	1	Tested
Solyc05g010160.3	maker_ITAG	protein_coding	5:4337095-4352647	8.63181	-0.00084119	-1.00058	0.998396	0.999624	Tested	11.74;5.11;16.03;8.8	10.64;4.46;16.93;8.83	No	-0.637477	-1.55561	0.127926	NA	Low_Counts	6.96;8.18;6.67;3.88;3.24	10.64;4.46;16.93;8.83	No	-0.149189	-1.10895	0.723351	0.861022	Tested	6.82;16.4;8.71;3.36	10.64;4.46;16.93;8.83	No	-0.636636	-1.5547	0.116202	0.3444	Tested	6.96;8.18;6.67;3.88;3.24	11.74;5.11;16.03;8.8	No	-0.148348	-1.1083	0.716371	0.904092	Tested	6.82;16.4;8.71;3.36	11.74;5.11;16.03;8.8	No	0.488288	1.40278	0.232094	1	Tested
Solyc08g007210.3	maker_ITAG	protein_coding	8:1775081-1777799	18.3446	-0.166916	-1.12266	0.622737	0.770307	Tested	21.91;24.27;12.02;14.39	18.08;17.85;20;26.5	No	-0.310727	-1.24033	0.35193	0.597967	Tested	20.25;15.35;10.67;16.47;15.41	18.08;17.85;20;26.5	No	-0.0957599	-1.06863	0.778497	0.892729	Tested	30.19;12.61;10.16;25.73	18.08;17.85;20;26.5	No	-0.143812	-1.10482	0.651649	0.846105	Tested	20.25;15.35;10.67;16.47;15.41	21.91;24.27;12.02;14.39	No	0.0711557	1.05056	0.827111	0.943971	Tested	30.19;12.61;10.16;25.73	21.91;24.27;12.02;14.39	No	0.214967	1.16068	0.501554	1	Tested
Solyc07g063540.3	maker_ITAG	protein_coding	7:66124572-66127969	55.6857	-0.617325	-1.53403	0.0162566	0.0584844	Tested	43.04;40.88;57.72;47.98	64.88;73.61;72.32;91.85	No	-0.508438	-1.42251	0.0399708	0.170263	Tested	39.23;29.67;77.37;89.13;38.13	64.88;73.61;72.32;91.85	No	-0.684914	-1.60761	0.00817003	0.0554864	Tested	41.87;39.73;37.73;61.52	64.88;73.61;72.32;91.85	No	0.108887	1.0784	0.653747	0.847051	Tested	39.23;29.67;77.37;89.13;38.13	43.04;40.88;57.72;47.98	No	-0.0675888	-1.04796	0.790483	0.93251	Tested	41.87;39.73;37.73;61.52	43.04;40.88;57.72;47.98	No	-0.176476	-1.13012	0.47129	1	Tested
ENSRNA050028629	Ensembl_Plants	tRNA	1:87951040-87951112	0	NA	NA	NA	NA	All_Zero	0;0;0;0	0;0;0;0	No	NA	NA	NA	NA	All_Zero	0;0;0;0;0	0;0;0;0	No	NA	NA	NA	NA	All_Zero	0;0;0;0	0;0;0;0	No	NA	NA	NA	NA	All_Zero	0;0;0;0;0	0;0;0;0	No	NA	NA	NA	NA	All_Zero	0;0;0;0	0;0;0;0	No	NA	NA	NA	NA	All_Zero
Solyc08g078930.1	maker_ITAG	protein_coding	8:62706357-62707064	0.193781	-0.108067	-1.07778	0.57007	NA	Low_Counts	0;0;0;0	1.06;2.23;0;0	No	-0.0994569	-1.07137	0.619086	NA	Low_Counts	0;0;0;0;0	1.06;2.23;0;0	No	-0.101248	-1.0727	0.594647	NA	Low_Counts	0;0;0;0	1.06;2.23;0;0	No	0	-1	1	NA	Low_Counts	0;0;0;0;0	0;0;0;0	No	0	-1	1	NA	Low_Counts	0;0;0;0	0;0;0;0	No	0	-1	1	1	Low_Counts
Solyc03g006910.3	maker_ITAG	protein_coding	3:1472450-1475146	1.85644	0.528139	1.44207	0.225753	0.401562	Low_Counts	3.91;6.39;0;0.8	2.13;0;0;0	No	0.241422	1.18216	0.582206	NA	Low_Counts	0;3.07;1.33;1.94;1.62	2.13;0;0;0	No	0.538582	1.45254	0.215735	NA	Low_Counts	1.95;1.89;6.53;0	2.13;0;0;0	No	-0.286717	-1.21986	0.527924	0.773699	Low_Counts	0;3.07;1.33;1.94;1.62	3.91;6.39;0;0.8	No	0.0104433	1.00726	0.981511	NA	Low_Counts	1.95;1.89;6.53;0	3.91;6.39;0;0.8	No	0.29716	1.22872	0.512178	1	Low_Counts
Solyc04g025473.1	maker_ITAG	protein_coding	4:22793095-22793968	0.0572815	0	-1	1	NA	Low_Counts	0;0;0;0	0;0;0;0	No	0	-1	1	NA	Low_Counts	0;0;0;0;0	0;0;0;0	No	-0.008648	-1.00601	0.963749	NA	Low_Counts	0.97;0;0;0	0;0;0;0	No	0	-1	1	NA	Low_Counts	0;0;0;0;0	0;0;0;0	No	0.0376852	1.02647	0.843001	NA	Low_Counts	0.97;0;0;0	0;0;0;0	No	0.0274245	1.01919	0.890964	1	Low_Counts
ENSRNA050028622	Ensembl_Plants	tRNA	1:85036767-85036840	0	NA	NA	NA	NA	All_Zero	0;0;0;0	0;0;0;0	No	NA	NA	NA	NA	All_Zero	0;0;0;0;0	0;0;0;0	No	NA	NA	NA	NA	All_Zero	0;0;0;0	0;0;0;0	No	NA	NA	NA	NA	All_Zero	0;0;0;0;0	0;0;0;0	No	NA	NA	NA	NA	All_Zero	0;0;0;0	0;0;0;0	No	NA	NA	NA	NA	All_Zero
ENSRNA050028624	Ensembl_Plants	tRNA	1:86074276-86074361	0	NA	NA	NA	NA	All_Zero	0;0;0;0	0;0;0;0	No	NA	NA	NA	NA	All_Zero	0;0;0;0;0	0;0;0;0	No	NA	NA	NA	NA	All_Zero	0;0;0;0	0;0;0;0	No	NA	NA	NA	NA	All_Zero	0;0;0;0;0	0;0;0;0	No	NA	NA	NA	NA	All_Zero	0;0;0;0	0;0;0;0	No	NA	NA	NA	NA	All_Zero
ENSRNA050028627	Ensembl_Plants	tRNA	1:86452472-86452555	0	NA	NA	NA	NA	All_Zero	0;0;0;0	0;0;0;0	No	NA	NA	NA	NA	All_Zero	0;0;0;0;0	0;0;0;0	No	NA	NA	NA	NA	All_Zero	0;0;0;0	0;0;0;0	No	NA	NA	NA	NA	All_Zero	0;0;0;0;0	0;0;0;0	No	NA	NA	NA	NA	All_Zero	0;0;0;0	0;0;0;0	No	NA	NA	NA	NA	All_Zero
Solyc10g084095.1	maker_ITAG	protein_coding	10:63878483-63881334	0	NA	NA	NA	NA	All_Zero	0;0;0;0	0;0;0;0	No	NA	NA	NA	NA	All_Zero	0;0;0;0;0	0;0;0;0	No	NA	NA	NA	NA	All_Zero	0;0;0;0	0;0;0;0	No	NA	NA	NA	NA	All_Zero	0;0;0;0;0	0;0;0;0	No	NA	NA	NA	NA	All_Zero	0;0;0;0	0;0;0;0	No	NA	NA	NA	NA	All_Zero
Solyc02g085672.1	maker_ITAG	protein_coding	2:49136938-49139515	2.67502	-0.371007	-1.29326	0.42391	0.606338	Low_Counts	0.78;1.92;0.8;1.6	4.25;0;4.62;0	No	-0.192269	-1.14256	0.679645	NA	Low_Counts	5.06;1.02;0;0;2.43	4.25;0;4.62;0	No	0.670348	1.59146	0.150134	NA	Low_Counts	4.87;3.15;11.61;3.36	4.25;0;4.62;0	No	0.178738	1.13189	0.703006	0.87181	Low_Counts	5.06;1.02;0;0;2.43	0.78;1.92;0.8;1.6	No	1.04135	2.05816	0.0264102	NA	Low_Counts	4.87;3.15;11.61;3.36	0.78;1.92;0.8;1.6	No	0.862617	1.81833	0.0663426	1	Tested
Solyc01g087590.3	maker_ITAG	protein_coding	1:82419257-82425446	17.4646	0.0174186	1.01215	0.964354	0.981355	Tested	13.3;8.94;17.64;16.79	30.84;4.46;9.23;5.3	No	0.356135	1.27999	0.346921	0.593873	Tested	18.35;20.46;28.01;15.5;12.98	30.84;4.46;9.23;5.3	No	0.622629	1.53968	0.107175	0.296	Tested	13.63;21.44;27.57;32.44	30.84;4.46;9.23;5.3	No	0.338717	1.26463	0.351218	0.635958	Tested	18.35;20.46;28.01;15.5;12.98	13.3;8.94;17.64;16.79	No	0.60521	1.5212	0.10375	0.375561	Tested	13.63;21.44;27.57;32.44	13.3;8.94;17.64;16.79	No	0.266494	1.20288	0.458413	1	Tested
Solyc07g052700.3	maker_ITAG	protein_coding	7:61284382-61291079	53.6744	0.623537	1.54065	0.0227726	0.0759801	Tested	68.07;58.13;92.18;77.57	37.23;17.85;66.17;63.59	No	0.168893	1.1242	0.528226	0.744344	Tested	56.31;64.45;52.03;32.94;55.16	37.23;17.85;66.17;63.59	No	-0.0913491	-1.06537	0.743836	0.872532	Tested	33.11;39.1;61.67;36.91	37.23;17.85;66.17;63.59	No	-0.454644	-1.37044	0.0703713	0.252719	Tested	56.31;64.45;52.03;32.94;55.16	68.07;58.13;92.18;77.57	No	-0.714886	-1.64135	0.00677048	0.0635001	Tested	33.11;39.1;61.67;36.91	68.07;58.13;92.18;77.57	No	-0.260242	-1.19768	0.312584	1	Tested
Solyc04g079505.1	maker_ITAG	protein_coding	4:64040686-64041240	0	NA	NA	NA	NA	All_Zero	0;0;0;0	0;0;0;0	No	NA	NA	NA	NA	All_Zero	0;0;0;0;0	0;0;0;0	No	NA	NA	NA	NA	All_Zero	0;0;0;0	0;0;0;0	No	NA	NA	NA	NA	All_Zero	0;0;0;0;0	0;0;0;0	No	NA	NA	NA	NA	All_Zero	0;0;0;0	0;0;0;0	No	NA	NA	NA	NA	All_Zero
Solyc04g051340.3	maker_ITAG	protein_coding	4:50331792-50337095	144.117	0.158026	1.11576	0.359783	0.547255	Tested	119.72;126.48;199.6;180.72	107.43;115.99;150.8;185.47	No	-0.163685	-1.12014	0.330491	0.578543	Tested	118.96;120.72;153.41;124.01;110.32	107.43;115.99;150.8;185.47	No	0.207415	1.15462	0.23098	0.465614	Tested	161.65;148.2;177.76;148.76	107.43;115.99;150.8;185.47	No	-0.321711	-1.24981	0.0428268	0.182139	Tested	118.96;120.72;153.41;124.01;110.32	119.72;126.48;199.6;180.72	No	0.0493888	1.03483	0.763359	0.923084	Tested	161.65;148.2;177.76;148.76	119.72;126.48;199.6;180.72	No	0.3711	1.29334	0.019984	1	Tested
Solyc10g084320.2	maker_ITAG	protein_coding	10:64040422-64042932	36.2855	-0.834406	-1.78312	0.00873408	0.0355003	Tested	28.95;36.41;12.02;18.39	30.84;51.31;50.78;54.76	Down	-0.24951	-1.1888	0.412269	0.651237	Tested	31.64;37.85;44.02;51.35;25.15	30.84;51.31;50.78;54.76	No	-0.335415	-1.26174	0.287615	0.527591	Tested	32.13;40.99;21.04;49.22	30.84;51.31;50.78;54.76	No	0.584896	1.49993	0.0522439	0.208545	Tested	31.64;37.85;44.02;51.35;25.15	28.95;36.41;12.02;18.39	No	0.498991	1.41323	0.110405	0.3901	Tested	32.13;40.99;21.04;49.22	28.95;36.41;12.02;18.39	No	-0.0859046	-1.06135	0.773338	1	Tested
Solyc00g007300.3	maker_ITAG	protein_coding	2:32454509-32457725	62.3808	0.170875	1.12574	0.550986	0.714727	Tested	73.55;65.79;48.1;63.17	76.58;53.54;36.93;52.99	No	0.228163	1.17134	0.411008	0.650266	Tested	99.34;73.66;20.01;41.66;84.36	76.58;53.54;36.93;52.99	No	0.265925	1.20241	0.35418	0.59812	Tested	78.88;80.09;68.2;43.62	76.58;53.54;36.93;52.99	No	0.0572875	1.04051	0.829894	0.931339	Tested	99.34;73.66;20.01;41.66;84.36	73.55;65.79;48.1;63.17	No	0.0950496	1.0681	0.731296	0.910114	Tested	78.88;80.09;68.2;43.62	73.55;65.79;48.1;63.17	No	0.0377621	1.02652	0.8876	1	Tested
Solyc02g068640.3	maker_ITAG	protein_coding	2:39162572-39170402	41.3404	0.635381	1.55335	0.0290004	0.0909603	Tested	48.51;38.97;68.94;86.36	38.29;46.84;32.31;28.26	No	-0.0781661	-1.05568	0.785538	0.905623	Tested	46.19;24.55;34.68;39.72;28.39	38.29;46.84;32.31;28.26	No	-0.0730193	-1.05192	0.805929	0.907611	Tested	21.42;34.05;30.47;54.81	38.29;46.84;32.31;28.26	No	-0.713547	-1.63983	0.00801931	0.0542185	Tested	46.19;24.55;34.68;39.72;28.39	48.51;38.97;68.94;86.36	No	-0.7084	-1.63399	0.0114117	0.0903239	Tested	21.42;34.05;30.47;54.81	48.51;38.97;68.94;86.36	No	0.00514672	1.00357	0.985129	1	Tested
Solyc01g014430.1	maker_ITAG	protein_coding	1:13489180-13489861	0	NA	NA	NA	NA	All_Zero	0;0;0;0	0;0;0;0	No	NA	NA	NA	NA	All_Zero	0;0;0;0;0	0;0;0;0	No	NA	NA	NA	NA	All_Zero	0;0;0;0	0;0;0;0	No	NA	NA	NA	NA	All_Zero	0;0;0;0;0	0;0;0;0	No	NA	NA	NA	NA	All_Zero	0;0;0;0	0;0;0;0	No	NA	NA	NA	NA	All_Zero
Solyc03g082620.3	maker_ITAG	protein_coding	3:53963719-53969158	84.1437	1.25882	2.393	0.000154796	0.00124678	Tested	26.6;88.79;134.67;135.94	25.53;6.69;67.71;38.86	Up	1.27123	2.41367	7.8408e-05	0.00259692	Tested	46.82;74.68;165.42;151.13;80.31	25.53;6.69;67.71;38.86	Up	1.18677	2.27643	0.000372319	0.00604881	Tested	53.56;38.47;95.05;200.22	25.53;6.69;67.71;38.86	Up	0.0124094	1.00864	0.967602	0.988214	Tested	46.82;74.68;165.42;151.13;80.31	26.6;88.79;134.67;135.94	No	-0.0720437	-1.0512	0.820688	0.942166	Tested	53.56;38.47;95.05;200.22	26.6;88.79;134.67;135.94	No	-0.0844532	-1.06029	0.782808	1	Tested
Solyc04g078940.3	maker_ITAG	protein_coding	4:63675909-63679677	14.8083	-0.290657	-1.2232	0.446189	0.626075	Tested	13.3;19.8;11.22;15.99	24.46;6.69;29.24;17.66	No	-0.604658	-1.52062	0.107788	0.307759	Tested	6.96;3.07;14.67;26.16;12.98	24.46;6.69;29.24;17.66	No	-0.549101	-1.46317	0.154715	0.370078	Tested	14.61;8.83;13.79;12.3	24.46;6.69;29.24;17.66	No	-0.314001	-1.24315	0.391123	0.671893	Tested	6.96;3.07;14.67;26.16;12.98	13.3;19.8;11.22;15.99	No	-0.258444	-1.19619	0.492577	0.784598	Tested	14.61;8.83;13.79;12.3	13.3;19.8;11.22;15.99	No	0.0555564	1.03926	0.880937	1	Tested
Solyc01g094160.1	maker_ITAG	protein_coding	1:85590070-85590783	0	NA	NA	NA	NA	All_Zero	0;0;0;0	0;0;0;0	No	NA	NA	NA	NA	All_Zero	0;0;0;0;0	0;0;0;0	No	NA	NA	NA	NA	All_Zero	0;0;0;0	0;0;0;0	No	NA	NA	NA	NA	All_Zero	0;0;0;0;0	0;0;0;0	No	NA	NA	NA	NA	All_Zero	0;0;0;0	0;0;0;0	No	NA	NA	NA	NA	All_Zero
Solyc01g111380.3	maker_ITAG	protein_coding	1:97562848-97564506	62.2415	-0.183246	-1.13544	0.425427	0.607658	Tested	58.68;66.43;62.52;47.98	64.88;62.46;90.79;51.23	No	-0.173216	-1.12757	0.437146	0.672676	Tested	53.78;79.8;46.69;57.16;60.03	64.88;62.46;90.79;51.23	No	-0.0862716	-1.06162	0.708222	0.852796	Tested	52.58;54.23;63.85;85.01	64.88;62.46;90.79;51.23	No	0.0100295	1.00698	0.962369	0.987312	Tested	53.78;79.8;46.69;57.16;60.03	58.68;66.43;62.52;47.98	No	0.0969743	1.06953	0.660237	0.880027	Tested	52.58;54.23;63.85;85.01	58.68;66.43;62.52;47.98	No	0.0869447	1.06212	0.683504	1	Tested
Solyc06g036210.1	maker_ITAG	protein_coding	6:25778463-25779670	15.0511	0.571531	1.4861	0.202252	0.372821	Tested	10.95;12.14;4.81;3.2	0;0;7.69;8.83	No	1.45432	2.74028	0.000892518	0.0140308	Tested	17.72;8.18;8;28.1;41.37	0;0;7.69;8.83	Up	1.70012	3.24928	0.000131024	0.00282389	Tested	15.58;19.55;26.12;43.62	0;0;7.69;8.83	Up	0.882792	1.84394	0.0363229	0.163153	Tested	17.72;8.18;8;28.1;41.37	10.95;12.14;4.81;3.2	No	1.12859	2.18645	0.00867325	0.074518	Tested	15.58;19.55;26.12;43.62	10.95;12.14;4.81;3.2	No	0.245798	1.18575	0.555109	1	Tested
Solyc06g084020.3	maker_ITAG	protein_coding	6:49330232-49331460	1095.47	-0.157003	-1.11497	0.418218	0.600676	Tested	841.14;782.51;1354.7;1328.23	838.13;941.34;1320.27;1750.51	No	-0.208552	-1.15553	0.260656	0.508893	Tested	916.22;671.11;1519.46;1501.65;788.46	838.13;941.34;1320.27;1750.51	No	-0.214173	-1.16004	0.269837	0.508611	Tested	704.05;964.85;993.27;1407.11	838.13;941.34;1320.27;1750.51	No	-0.0515487	-1.03638	0.780037	0.91072	Tested	916.22;671.11;1519.46;1501.65;788.46	841.14;782.51;1354.7;1328.23	No	-0.05717	-1.04042	0.767414	0.925003	Tested	704.05;964.85;993.27;1407.11	841.14;782.51;1354.7;1328.23	No	-0.00562139	-1.0039	0.975725	1	Tested
Solyc03g118170.3	maker_ITAG	protein_coding	3:68594350-68600991	69.8293	0.189099	1.14005	0.376833	0.563151	Tested	69.64;65.79;87.37;111.15	62.75;44.61;96.94;84.79	No	-0.41519	-1.33347	0.0500244	0.195292	Tested	52.52;39.9;74.71;48.44;59.22	62.75;44.61;96.94;84.79	No	0.0285432	1.01998	0.895023	0.95303	Tested	55.51;83.87;80.54;69.35	62.75;44.61;96.94;84.79	No	-0.604289	-1.52023	0.00233606	0.0206649	Tested	52.52;39.9;74.71;48.44;59.22	69.64;65.79;87.37;111.15	Down	-0.160556	-1.11772	0.429549	0.745412	Tested	55.51;83.87;80.54;69.35	69.64;65.79;87.37;111.15	No	0.443733	1.36012	0.027342	1	Tested
Solyc07g056240.3	maker_ITAG	protein_coding	7:64208708-64213726	454.666	-1.17356	-2.25567	7.19903e-14	5.14857e-12	Tested	285.6;307.25;218.84;260.69	515.86;611.2;687.83;653.57	Down	-0.259051	-1.19669	0.0807081	0.26032	Tested	548.59;566.76;465.58;515.4;456.69	515.86;611.2;687.83;653.57	No	-0.584441	-1.49946	0.000175913	0.00348642	Tested	461.57;387.2;309.08;477.61	515.86;611.2;687.83;653.57	Down	0.914508	1.88493	7.37032e-10	5.67198e-08	Tested	548.59;566.76;465.58;515.4;456.69	285.6;307.25;218.84;260.69	Up	0.589117	1.50433	0.000158476	0.00363967	Tested	461.57;387.2;309.08;477.61	285.6;307.25;218.84;260.69	Up	-0.325391	-1.253	0.0273099	1	Tested
Solyc01g112307.1	maker_ITAG	protein_coding	1:98313306-98313813	0.0920538	0.0154004	1.01073	0.935492	NA	Low_Counts	1.56;0;0;0	0;0;0;0	No	0	-1	1	NA	Low_Counts	0;0;0;0;0	0;0;0;0	No	0	-1	1	NA	Low_Counts	0;0;0;0	0;0;0;0	No	-0.0531237	-1.03751	0.79059	NA	Low_Counts	0;0;0;0;0	1.56;0;0;0	No	-0.0549151	-1.0388	0.772881	NA	Low_Counts	0;0;0;0	1.56;0;0;0	No	0	-1	1	1	Low_Counts
Solyc05g047713.1	maker_ITAG	protein_coding	5:60113330-60113908	0	NA	NA	NA	NA	All_Zero	0;0;0;0	0;0;0;0	No	NA	NA	NA	NA	All_Zero	0;0;0;0;0	0;0;0;0	No	NA	NA	NA	NA	All_Zero	0;0;0;0	0;0;0;0	No	NA	NA	NA	NA	All_Zero	0;0;0;0;0	0;0;0;0	No	NA	NA	NA	NA	All_Zero	0;0;0;0	0;0;0;0	No	NA	NA	NA	NA	All_Zero
Solyc01g108087.1	maker_ITAG	protein_coding	1:95333413-95335860	107.81	0.971934	1.96147	4.01502e-05	0.00038276	Tested	179.97;225.49;142.68;77.57	73.39;80.3;72.32;67.12	Up	0.478187	1.39299	0.0383783	0.165995	Tested	131.61;137.09;60.03;80.41;105.45	73.39;80.3;72.32;67.12	No	0.387948	1.30853	0.105547	0.293705	Tested	132.43;109.73;100.12;57.04	73.39;80.3;72.32;67.12	No	-0.493747	-1.4081	0.0223108	0.115829	Tested	131.61;137.09;60.03;80.41;105.45	179.97;225.49;142.68;77.57	No	-0.583986	-1.49898	0.00969338	0.0802583	Tested	132.43;109.73;100.12;57.04	179.97;225.49;142.68;77.57	No	-0.0902388	-1.06455	0.68105	1	Tested
Solyc01g098710.3	maker_ITAG	protein_coding	1:89006304-89013175	2.89213	0.755742	1.6885	0.105964	0.238767	Tested	11.74;3.19;4.01;1.6	3.19;2.23;1.54;0	No	0.161867	1.11873	0.729102	NA	Low_Counts	2.53;1.02;4;3.88;0.81	3.19;2.23;1.54;0	No	0.112629	1.0812	0.809946	NA	Low_Counts	4.87;1.26;2.18;1.12	3.19;2.23;1.54;0	No	-0.593875	-1.5093	0.201769	0.473551	Tested	2.53;1.02;4;3.88;0.81	11.74;3.19;4.01;1.6	No	-0.643114	-1.5617	0.169117	NA	Low_Counts	4.87;1.26;2.18;1.12	11.74;3.19;4.01;1.6	No	-0.0492384	-1.03472	0.916166	1	Low_Counts
Solyc09g055260.3	maker_ITAG	protein_coding	9:38590781-38607522	29.5887	0.932361	1.9084	0.00145134	0.00831791	Tested	39.12;38.97;40.08;39.18	24.46;33.46;6.16;15.9	Up	0.49201	1.4064	0.0909659	0.277807	Tested	35.43;28.64;30.68;18.41;25.96	24.46;33.46;6.16;15.9	No	0.632205	1.54993	0.0333675	0.140753	Tested	37;39.73;31.92;17.9	24.46;33.46;6.16;15.9	No	-0.440352	-1.35693	0.0840137	0.283968	Tested	35.43;28.64;30.68;18.41;25.96	39.12;38.97;40.08;39.18	No	-0.300156	-1.23128	0.25271	0.592538	Tested	37;39.73;31.92;17.9	39.12;38.97;40.08;39.18	No	0.140195	1.10205	0.590093	1	Tested
Solyc01g095440.2	maker_ITAG	protein_coding	1:86561763-86563146	0	NA	NA	NA	NA	All_Zero	0;0;0;0	0;0;0;0	No	NA	NA	NA	NA	All_Zero	0;0;0;0;0	0;0;0;0	No	NA	NA	NA	NA	All_Zero	0;0;0;0	0;0;0;0	No	NA	NA	NA	NA	All_Zero	0;0;0;0;0	0;0;0;0	No	NA	NA	NA	NA	All_Zero	0;0;0;0	0;0;0;0	No	NA	NA	NA	NA	All_Zero
Solyc12g096800.1	maker_ITAG	protein_coding	12:66549845-66551524	0	NA	NA	NA	NA	All_Zero	0;0;0;0	0;0;0;0	No	NA	NA	NA	NA	All_Zero	0;0;0;0;0	0;0;0;0	No	NA	NA	NA	NA	All_Zero	0;0;0;0	0;0;0;0	No	NA	NA	NA	NA	All_Zero	0;0;0;0;0	0;0;0;0	No	NA	NA	NA	NA	All_Zero	0;0;0;0	0;0;0;0	No	NA	NA	NA	NA	All_Zero
Solyc01g094400.3	maker_ITAG	protein_coding	1:85776543-85778518	0.103906	-0.0771999	-1.05497	0.684943	NA	Low_Counts	0;0;0;0	0;0;0;1.77	No	-0.0670797	-1.04759	0.737395	NA	Low_Counts	0;0;0;0;0	0;0;0;1.77	No	-0.0703815	-1.04999	0.711462	NA	Low_Counts	0;0;0;0	0;0;0;1.77	No	0	-1	1	NA	Low_Counts	0;0;0;0;0	0;0;0;0	No	0	-1	1	NA	Low_Counts	0;0;0;0	0;0;0;0	No	0	-1	1	1	Low_Counts
Solyc03g034300.1	maker_ITAG	protein_coding	3:6088460-6089203	26.9898	-1.27593	-2.42154	2.85908e-05	0.000283288	Tested	10.17;14.05;20.04;15.19	24.46;26.77;55.4;61.82	Down	-0.57676	-1.4915	0.0442193	0.180962	Tested	20.88;28.64;37.35;32.94;14.6	24.46;26.77;55.4;61.82	No	-0.699465	-1.6239	0.0192467	0.0977205	Tested	19.48;14.5;31.2;31.32	24.46;26.77;55.4;61.82	No	0.699167	1.62357	0.0158586	0.0899021	Tested	20.88;28.64;37.35;32.94;14.6	10.17;14.05;20.04;15.19	No	0.576462	1.49119	0.0561096	0.259239	Tested	19.48;14.5;31.2;31.32	10.17;14.05;20.04;15.19	No	-0.122705	-1.08877	0.664887	1	Tested
Solyc08g078753.1	maker_ITAG	protein_coding	8:62606648-62613092	0.962302	-0.0256594	-1.01794	0.950227	NA	Low_Counts	0.78;2.56;0;0	0;0;3.08;0	No	0.0781595	1.05567	0.851384	NA	Low_Counts	1.27;2.05;0;0.97;0.81	0;0;3.08;0	No	0.153298	1.11211	0.709307	NA	Low_Counts	0.97;3.15;0.73;0	0;0;3.08;0	No	0.103819	1.07461	0.81099	NA	Low_Counts	1.27;2.05;0;0.97;0.81	0.78;2.56;0;0	No	0.178957	1.13207	0.675924	NA	Low_Counts	0.97;3.15;0.73;0	0.78;2.56;0;0	No	0.0751384	1.05346	0.862633	1	Low_Counts
Solyc04g071200.2	maker_ITAG	protein_coding	4:58220157-58221652	0	NA	NA	NA	NA	All_Zero	0;0;0;0	0;0;0;0	No	NA	NA	NA	NA	All_Zero	0;0;0;0;0	0;0;0;0	No	NA	NA	NA	NA	All_Zero	0;0;0;0	0;0;0;0	No	NA	NA	NA	NA	All_Zero	0;0;0;0;0	0;0;0;0	No	NA	NA	NA	NA	All_Zero	0;0;0;0	0;0;0;0	No	NA	NA	NA	NA	All_Zero
Solyc07g041260.2	maker_ITAG	protein_coding	7:52298787-52300359	0	NA	NA	NA	NA	All_Zero	0;0;0;0	0;0;0;0	No	NA	NA	NA	NA	All_Zero	0;0;0;0;0	0;0;0;0	No	NA	NA	NA	NA	All_Zero	0;0;0;0	0;0;0;0	No	NA	NA	NA	NA	All_Zero	0;0;0;0;0	0;0;0;0	No	NA	NA	NA	NA	All_Zero	0;0;0;0	0;0;0;0	No	NA	NA	NA	NA	All_Zero
Solyc09g072670.3	maker_ITAG	protein_coding	9:65705428-65717827	60.2586	0.379204	1.30062	0.115896	0.254653	Tested	72.77;77.93;80.16;79.17	54.24;60.23;53.86;67.12	No	-0.0683347	-1.04851	0.772868	0.900603	Tested	51.89;71.61;65.37;62;30.82	54.24;60.23;53.86;67.12	No	-0.235185	-1.17706	0.340818	0.585737	Tested	53.56;34.68;63.12;45.86	54.24;60.23;53.86;67.12	No	-0.447539	-1.36371	0.0435998	0.184124	Tested	51.89;71.61;65.37;62;30.82	72.77;77.93;80.16;79.17	No	-0.614389	-1.53091	0.00830397	0.0726759	Tested	53.56;34.68;63.12;45.86	72.77;77.93;80.16;79.17	No	-0.16685	-1.12261	0.464621	1	Tested
Solyc01g016880.1	maker_ITAG	protein_coding	1:22612248-22612859	0	NA	NA	NA	NA	All_Zero	0;0;0;0	0;0;0;0	No	NA	NA	NA	NA	All_Zero	0;0;0;0;0	0;0;0;0	No	NA	NA	NA	NA	All_Zero	0;0;0;0	0;0;0;0	No	NA	NA	NA	NA	All_Zero	0;0;0;0;0	0;0;0;0	No	NA	NA	NA	NA	All_Zero	0;0;0;0	0;0;0;0	No	NA	NA	NA	NA	All_Zero
Solyc05g013795.1	maker_ITAG	protein_coding	5:7116774-7118238	0	NA	NA	NA	NA	All_Zero	0;0;0;0	0;0;0;0	No	NA	NA	NA	NA	All_Zero	0;0;0;0;0	0;0;0;0	No	NA	NA	NA	NA	All_Zero	0;0;0;0	0;0;0;0	No	NA	NA	NA	NA	All_Zero	0;0;0;0;0	0;0;0;0	No	NA	NA	NA	NA	All_Zero	0;0;0;0	0;0;0;0	No	NA	NA	NA	NA	All_Zero
Solyc11g071470.1	maker_ITAG	protein_coding	11:55224732-55226363	2.28355	-0.839248	-1.78912	0.0666068	0.169233	Low_Counts	0;1.28;0.8;0.8	1.06;0;4.62;10.6	No	-0.557691	-1.47191	0.227375	NA	Low_Counts	0;0;6.67;2.91;0	1.06;0;4.62;10.6	No	-0.214883	-1.16061	0.640535	NA	Low_Counts	0.97;2.52;4.35;2.24	1.06;0;4.62;10.6	No	0.281557	1.21551	0.543728	0.784486	Low_Counts	0;0;6.67;2.91;0	0;1.28;0.8;0.8	No	0.624365	1.54153	0.176601	NA	Low_Counts	0.97;2.52;4.35;2.24	0;1.28;0.8;0.8	No	0.342808	1.26822	0.461932	1	Low_Counts
Solyc10g055025.1	maker_ITAG	protein_coding	10:56216687-56231554	0	NA	NA	NA	NA	All_Zero	0;0;0;0	0;0;0;0	No	NA	NA	NA	NA	All_Zero	0;0;0;0;0	0;0;0;0	No	NA	NA	NA	NA	All_Zero	0;0;0;0	0;0;0;0	No	NA	NA	NA	NA	All_Zero	0;0;0;0;0	0;0;0;0	No	NA	NA	NA	NA	All_Zero	0;0;0;0	0;0;0;0	No	NA	NA	NA	NA	All_Zero
Solyc01g016890.1	maker_ITAG	protein_coding	1:22667081-22668071	0	NA	NA	NA	NA	All_Zero	0;0;0;0	0;0;0;0	No	NA	NA	NA	NA	All_Zero	0;0;0;0;0	0;0;0;0	No	NA	NA	NA	NA	All_Zero	0;0;0;0	0;0;0;0	No	NA	NA	NA	NA	All_Zero	0;0;0;0;0	0;0;0;0	No	NA	NA	NA	NA	All_Zero	0;0;0;0	0;0;0;0	No	NA	NA	NA	NA	All_Zero
Solyc04g072810.3	maker_ITAG	protein_coding	4:59859247-59866308	35.2547	1.17854	2.26347	0.000209972	0.00161679	Tested	32.86;56.21;44.89;77.57	31.91;24.54;16.93;8.83	Up	0.554748	1.46891	0.077139	0.253268	Tested	39.86;31.71;21.34;26.16;42.18	31.91;24.54;16.93;8.83	No	0.663396	1.58381	0.0395359	0.158393	Tested	47.72;31.53;32.65;32.44	31.91;24.54;16.93;8.83	No	-0.62379	-1.54092	0.0289085	0.139344	Tested	39.86;31.71;21.34;26.16;42.18	32.86;56.21;44.89;77.57	No	-0.515142	-1.42914	0.0811778	0.326491	Tested	47.72;31.53;32.65;32.44	32.86;56.21;44.89;77.57	No	0.108648	1.07822	0.708605	1	Tested
Solyc05g008620.3	maker_ITAG	protein_coding	5:2927672-2931474	6.05226	-1.01407	-2.0196	0.0243418	0.0798357	Tested	1.56;3.19;4.81;3.2	10.64;15.61;6.16;5.3	No	-0.514105	-1.42811	0.243077	NA	Low_Counts	3.16;0;8;12.59;5.68	10.64;15.61;6.16;5.3	No	-0.485697	-1.40026	0.277403	NA	Low_Counts	5.84;5.68;3.63;7.83	10.64;15.61;6.16;5.3	No	0.499968	1.41418	0.255377	0.539472	Tested	3.16;0;8;12.59;5.68	1.56;3.19;4.81;3.2	No	0.528376	1.4423	0.236574	0.575117	Tested	5.84;5.68;3.63;7.83	1.56;3.19;4.81;3.2	No	0.0284079	1.01989	0.948022	1	Tested
Solyc11g005150.2	maker_ITAG	protein_coding	11:138523-141098	31.1202	-1.49166	-2.81212	5.05035e-06	6.23407e-05	Tested	23.47;10.22;18.44;6.4	44.67;22.31;72.32;65.36	Down	-0.779849	-1.71695	0.0117485	0.0798354	Tested	15.82;25.58;38.69;37.78;25.96	44.67;22.31;72.32;65.36	No	-0.663592	-1.58402	0.0379183	0.153469	Tested	23.37;19.55;37.73;41.39	44.67;22.31;72.32;65.36	No	0.711807	1.63785	0.0235973	0.120226	Tested	15.82;25.58;38.69;37.78;25.96	23.47;10.22;18.44;6.4	No	0.828063	1.7753	0.0106797	0.0862173	Tested	23.37;19.55;37.73;41.39	23.47;10.22;18.44;6.4	No	0.116256	1.08392	0.704678	1	Tested
Solyc01g011410.1	maker_ITAG	protein_coding	1:8954316-8954837	0.434237	-0.0418881	-1.02946	0.89421	NA	Low_Counts	0;0;0.8;0	0;0;0;0	No	0.268231	1.20433	0.414633	NA	Low_Counts	0;0;1.33;0.97;2.43	0;0;0;0	No	0.0651293	1.04618	0.836527	NA	Low_Counts	0;0;0.73;1.12	0;0;0;0	No	0.310119	1.23981	0.348192	NA	Low_Counts	0;0;1.33;0.97;2.43	0;0;0.8;0	No	0.107017	1.077	0.735941	NA	Low_Counts	0;0;0.73;1.12	0;0;0.8;0	No	-0.203102	-1.15117	0.53979	1	Low_Counts
Solyc07g006660.1	maker_ITAG	protein_coding	7:1524898-1526859	0.0375754	-0.0154664	-1.01078	0.935216	NA	Low_Counts	0;0.64;0;0	0;0;0;0	No	0	-1	1	NA	Low_Counts	0;0;0;0;0	0;0;0;0	No	0	-1	1	NA	Low_Counts	0;0;0;0	0;0;0;0	No	-0.0206061	-1.01439	0.917961	NA	Low_Counts	0;0;0;0;0	0;0.64;0;0	No	-0.0240484	-1.01681	0.899426	NA	Low_Counts	0;0;0;0	0;0.64;0;0	No	0	-1	1	1	Low_Counts
Solyc01g105040.3	maker_ITAG	protein_coding	1:93220893-93225871	64.647	-1.14785	-2.21584	0.0013926	0.00804398	Tested	44.6;38.33;27.25;18.39	28.72;58;153.88;153.68	Down	-0.523381	-1.43732	0.129931	0.342784	Tested	44.29;27.62;80.04;90.1;75.44	28.72;58;153.88;153.68	No	-0.395846	-1.31571	0.267566	0.506007	Tested	44.79;74.41;39.9;99.55	28.72;58;153.88;153.68	No	0.624473	1.54165	0.0708768	0.254114	Tested	44.29;27.62;80.04;90.1;75.44	44.6;38.33;27.25;18.39	No	0.752008	1.68414	0.035232	0.195718	Tested	44.79;74.41;39.9;99.55	44.6;38.33;27.25;18.39	No	0.127535	1.09243	0.710406	1	Tested
Solyc10g009260.1	maker_ITAG	protein_coding	10:3238348-3238869	0	NA	NA	NA	NA	All_Zero	0;0;0;0	0;0;0;0	No	NA	NA	NA	NA	All_Zero	0;0;0;0;0	0;0;0;0	No	NA	NA	NA	NA	All_Zero	0;0;0;0	0;0;0;0	No	NA	NA	NA	NA	All_Zero	0;0;0;0;0	0;0;0;0	No	NA	NA	NA	NA	All_Zero	0;0;0;0	0;0;0;0	No	NA	NA	NA	NA	All_Zero
Solyc01g017740.1	maker_ITAG	protein_coding	1:25041498-25042091	41.2507	0.157607	1.11544	0.735709	0.84975	Tested	11.74;12.78;2.4;4.8	3.19;0;24.62;3.53	No	1.25056	2.37933	0.00759061	0.0613799	Tested	13.29;2.05;22.68;133.7;179.27	3.19;0;24.62;3.53	No	1.25761	2.39099	0.007103	0.050434	Tested	17.53;11.98;77.63;180.08	3.19;0;24.62;3.53	No	1.09295	2.13309	0.0197774	0.106463	Tested	13.29;2.05;22.68;133.7;179.27	11.74;12.78;2.4;4.8	No	1.1	2.14355	0.0187405	0.128891	Tested	17.53;11.98;77.63;180.08	11.74;12.78;2.4;4.8	No	0.00705372	1.0049	0.988003	1	Tested
Solyc06g048905.1	maker_ITAG	protein_coding	6:32013483-32017315	0	NA	NA	NA	NA	All_Zero	0;0;0;0	0;0;0;0	No	NA	NA	NA	NA	All_Zero	0;0;0;0;0	0;0;0;0	No	NA	NA	NA	NA	All_Zero	0;0;0;0	0;0;0;0	No	NA	NA	NA	NA	All_Zero	0;0;0;0;0	0;0;0;0	No	NA	NA	NA	NA	All_Zero	0;0;0;0	0;0;0;0	No	NA	NA	NA	NA	All_Zero
Solyc11g010840.2	maker_ITAG	protein_coding	11:3855236-3862671	14.2563	0.844393	1.79551	0.0314462	0.0965715	Tested	22.69;17.25;21.64;27.99	13.83;4.46;18.47;3.53	No	0.17227	1.12683	0.658618	NA	Low_Counts	13.29;6.14;10.67;19.38;13.79	13.83;4.46;18.47;3.53	No	0.158948	1.11647	0.690625	0.843387	Tested	21.42;8.83;14.51;4.47	13.83;4.46;18.47;3.53	No	-0.672123	-1.59342	0.0654832	0.241501	Tested	13.29;6.14;10.67;19.38;13.79	22.69;17.25;21.64;27.99	No	-0.685445	-1.6082	0.06837	0.293628	Tested	21.42;8.83;14.51;4.47	22.69;17.25;21.64;27.99	No	-0.0133221	-1.00928	0.971526	1	Tested
Solyc03g031970.3	maker_ITAG	protein_coding	3:4484895-4493797	33.8471	0.626482	1.5438	0.0412267	0.118148	Tested	37.56;29.38;27.25;38.38	17.02;17.85;15.39;30.03	No	0.958916	1.94385	0.0012512	0.0179428	Tested	39.23;46.04;26.68;54.25;43.8	17.02;17.85;15.39;30.03	Up	0.82592	1.77267	0.00708513	0.0503623	Tested	37;55.49;39.9;20.13	17.02;17.85;15.39;30.03	No	0.332435	1.25914	0.214776	0.490718	Tested	39.23;46.04;26.68;54.25;43.8	37.56;29.38;27.25;38.38	No	0.199438	1.14825	0.474986	0.773429	Tested	37;55.49;39.9;20.13	37.56;29.38;27.25;38.38	No	-0.132996	-1.09657	0.619371	1	Tested
Solyc06g073220.1	maker_ITAG	protein_coding	6:45258551-45259303	0	NA	NA	NA	NA	All_Zero	0;0;0;0	0;0;0;0	No	NA	NA	NA	NA	All_Zero	0;0;0;0;0	0;0;0;0	No	NA	NA	NA	NA	All_Zero	0;0;0;0	0;0;0;0	No	NA	NA	NA	NA	All_Zero	0;0;0;0;0	0;0;0;0	No	NA	NA	NA	NA	All_Zero	0;0;0;0	0;0;0;0	No	NA	NA	NA	NA	All_Zero
Solyc04g081120.1	maker_ITAG	protein_coding	4:65247025-65248998	0	NA	NA	NA	NA	All_Zero	0;0;0;0	0;0;0;0	No	NA	NA	NA	NA	All_Zero	0;0;0;0;0	0;0;0;0	No	NA	NA	NA	NA	All_Zero	0;0;0;0	0;0;0;0	No	NA	NA	NA	NA	All_Zero	0;0;0;0;0	0;0;0;0	No	NA	NA	NA	NA	All_Zero	0;0;0;0	0;0;0;0	No	NA	NA	NA	NA	All_Zero
Solyc04g050010.2	maker_ITAG	protein_coding	4:45039422-45041621	7.6305	-1.28301	-2.43345	0.00260511	0.0135183	Tested	6.26;5.75;0.8;0.8	8.51;20.08;9.23;12.36	Down	-0.485767	-1.40033	0.23482	NA	Low_Counts	4.43;6.14;9.34;10.66;7.3	8.51;20.08;9.23;12.36	No	-0.573218	-1.48784	0.170609	0.392845	Tested	7.79;6.31;7.26;6.71	8.51;20.08;9.23;12.36	No	0.797238	1.73777	0.053145	0.210863	Tested	4.43;6.14;9.34;10.66;7.3	6.26;5.75;0.8;0.8	No	0.709787	1.63556	0.0921273	0.350541	Tested	7.79;6.31;7.26;6.71	6.26;5.75;0.8;0.8	No	-0.0874509	-1.06249	0.828351	1	Tested
Solyc08g066050.3	maker_ITAG	protein_coding	8:54566004-54569375	7.06531	-0.738401	-1.66833	0.078263	0.191567	Tested	3.91;3.83;8.02;6.4	6.38;11.15;16.93;10.6	No	-0.810469	-1.75378	0.0503215	NA	Low_Counts	1.27;6.14;6.67;6.78;6.49	6.38;11.15;16.93;10.6	No	-0.544765	-1.45878	0.193469	0.422194	Tested	10.71;5.68;5.8;3.36	6.38;11.15;16.93;10.6	No	-0.0720673	-1.05122	0.859961	0.945025	Tested	1.27;6.14;6.67;6.78;6.49	3.91;3.83;8.02;6.4	No	0.193636	1.14364	0.639622	0.871096	Tested	10.71;5.68;5.8;3.36	3.91;3.83;8.02;6.4	No	0.265704	1.20222	0.514931	1	Tested
Solyc06g075820.1	maker_ITAG	protein_coding	6:47254500-47255925	0.125974	0	-1	1	NA	Low_Counts	0;0;0;0	0;0;0;0	No	-0.00730473	-1.00508	0.970873	NA	Low_Counts	0;1.02;0;0;0	0;0;0;0	No	-0.008648	-1.00601	0.963749	NA	Low_Counts	0;0;0;1.12	0;0;0;0	No	0.0390284	1.02742	0.845324	NA	Low_Counts	0;1.02;0;0;0	0;0;0;0	No	0.0376852	1.02647	0.843001	NA	Low_Counts	0;0;0;1.12	0;0;0;0	No	-0.00134327	-1.00093	0.994643	1	Low_Counts
Solyc06g060070.3	maker_ITAG	protein_coding	6:38094758-38098172	0.873456	0.383009	1.30406	0.297002	NA	Low_Counts	0;0.64;4.81;0	0;0;0;0	No	0.278439	1.21288	0.457293	NA	Low_Counts	1.9;1.02;0;0.97;0.81	0;0;0;0	No	0.354254	1.27832	0.332248	NA	Low_Counts	0;2.52;2.18;0	0;0;0;0	No	-0.10457	-1.07517	0.789623	NA	Low_Counts	1.9;1.02;0;0.97;0.81	0;0.64;4.81;0	No	-0.0287548	-1.02013	0.940049	NA	Low_Counts	0;2.52;2.18;0	0;0.64;4.81;0	No	0.0758154	1.05396	0.845841	1	Low_Counts
Solyc01g065495.1	maker_ITAG	protein_coding	1:71549609-71552974	7.79791	0.817951	1.7629	0.0594594	0.155546	Tested	4.69;7.67;8.82;17.59	6.38;4.46;1.54;3.53	No	0.907764	1.87614	0.0337257	NA	Low_Counts	14.55;13.3;2.67;11.63;8.92	6.38;4.46;1.54;3.53	No	0.399868	1.31939	0.362554	0.606409	Tested	9.74;5.68;5.8;5.59	6.38;4.46;1.54;3.53	No	0.0898135	1.06423	0.821457	0.927686	Tested	14.55;13.3;2.67;11.63;8.92	4.69;7.67;8.82;17.59	No	-0.418083	-1.33615	0.311945	0.651718	Tested	9.74;5.68;5.8;5.59	4.69;7.67;8.82;17.59	No	-0.507897	-1.42198	0.210293	1	Tested
Solyc04g081130.1	maker_ITAG	protein_coding	4:65251973-65253916	0.135461	0	-1	1	NA	Low_Counts	0;0;0;0	0;0;0;0	No	0.0231139	1.01615	0.908019	NA	Low_Counts	0;0;1.33;0.97;0	0;0;0;0	No	0	-1	1	NA	Low_Counts	0;0;0;0	0;0;0;0	No	0.0694471	1.04931	0.728487	NA	Low_Counts	0;0;1.33;0.97;0	0;0;0;0	No	0	-1	1	NA	Low_Counts	0;0;0;0	0;0;0;0	No	-0.0626287	-1.04437	0.754238	1	Low_Counts
Solyc03g119530.3	maker_ITAG	protein_coding	3:69594152-69603497	482.771	0.368351	1.29088	0.242386	0.421481	Tested	726.9;421.6;472.14;405.42	260.59;439.44;381.62;450.43	No	0.422455	1.34021	0.163675	0.392282	Tested	467.6;633.26;768.4;240.26;575.94	260.59;439.44;381.62;450.43	No	0.292909	1.22511	0.352785	0.596907	Tested	475.21;165.22;689.99;633.09	260.59;439.44;381.62;450.43	No	0.0541042	1.03821	0.857802	0.944162	Tested	467.6;633.26;768.4;240.26;575.94	726.9;421.6;472.14;405.42	No	-0.0754417	-1.05368	0.810106	0.938909	Tested	475.21;165.22;689.99;633.09	726.9;421.6;472.14;405.42	No	-0.129546	-1.09395	0.668073	1	Tested
Solyc08g015633.1	maker_ITAG	protein_coding	8:5065250-5078223	0	NA	NA	NA	NA	All_Zero	0;0;0;0	0;0;0;0	No	NA	NA	NA	NA	All_Zero	0;0;0;0;0	0;0;0;0	No	NA	NA	NA	NA	All_Zero	0;0;0;0	0;0;0;0	No	NA	NA	NA	NA	All_Zero	0;0;0;0;0	0;0;0;0	No	NA	NA	NA	NA	All_Zero	0;0;0;0	0;0;0;0	No	NA	NA	NA	NA	All_Zero
Solyc01g073840.1	maker_ITAG	protein_coding	1:81067962-81069641	2.87121	0.486057	1.40061	0.280605	0.465816	Low_Counts	0.78;6.39;7.21;3.2	4.25;0;1.54;0	No	-0.0290264	-1.02032	0.948884	NA	Low_Counts	0.63;0;6.67;1.94;1.62	4.25;0;1.54;0	No	0.290579	1.22313	0.51765	NA	Low_Counts	0;0;12.33;2.24	4.25;0;1.54;0	No	-0.515084	-1.42908	0.264489	0.548589	Low_Counts	0.63;0;6.67;1.94;1.62	0.78;6.39;7.21;3.2	No	-0.195478	-1.1451	0.669802	NA	Low_Counts	0;0;12.33;2.24	0.78;6.39;7.21;3.2	No	0.319605	1.24799	0.487565	1	Low_Counts
Solyc02g085950.3	maker_ITAG	protein_coding	2:49352761-49354028	37590.4	-1.89601	-3.72182	2.80213e-13	1.8394e-11	Tested	16885.43;19502.66;14829.58;8123.69	31844.76;59705.7;75378.61;88467.01	Down	-0.617101	-1.53379	0.0130869	0.0846936	Tested	34689.27;33262.82;55100.63;42207.97;34997.38	31844.76;59705.7;75378.61;88467.01	No	-0.936804	-1.91428	0.000307577	0.00523825	Tested	32645.19;30934.61;24323.79;36137.37	31844.76;59705.7;75378.61;88467.01	Down	1.27891	2.42655	2.71453e-07	9.21859e-06	Tested	34689.27;33262.82;55100.63;42207.97;34997.38	16885.43;19502.66;14829.58;8123.69	Up	0.959205	1.94424	0.000219943	0.00473033	Tested	32645.19;30934.61;24323.79;36137.37	16885.43;19502.66;14829.58;8123.69	Up	-0.319703	-1.24807	0.198602	1	Tested
Solyc04g025120.2	maker_ITAG	protein_coding	4:25389101-25390495	90.889	-0.178525	-1.13173	0.31406	0.501035	Tested	81.38;84.96;71.34;78.37	72.33;109.3;95.4;88.32	No	0.215833	1.16137	0.203351	0.444782	Tested	112.63;93.1;114.73;103.66;96.53	72.33;109.3;95.4;88.32	No	-0.0687819	-1.04883	0.698924	0.847293	Tested	102.25;88.92;74.73;77.18	72.33;109.3;95.4;88.32	No	0.394358	1.31436	0.0127013	0.0764155	Tested	112.63;93.1;114.73;103.66;96.53	81.38;84.96;71.34;78.37	No	0.109743	1.07904	0.511217	0.796338	Tested	102.25;88.92;74.73;77.18	81.38;84.96;71.34;78.37	No	-0.284615	-1.21808	0.0731492	1	Tested
Solyc03g019720.3	maker_ITAG	protein_coding	3:62891323-62904415	289.211	-0.450479	-1.36649	0.0485896	0.133454	Tested	215.96;245.93;299.8;288.68	231.87;296.68;427.78;540.52	No	-0.367218	-1.28986	0.0934188	0.281561	Tested	206.91;290.54;418.88;306.14;209.28	231.87;296.68;427.78;540.52	No	-0.581974	-1.4969	0.011054	0.0680103	Tested	244.42;242.16;164.7;286.34	231.87;296.68;427.78;540.52	No	0.0832602	1.05941	0.701625	0.871189	Tested	206.91;290.54;418.88;306.14;209.28	215.96;245.93;299.8;288.68	No	-0.131495	-1.09543	0.56331	0.828676	Tested	244.42;242.16;164.7;286.34	215.96;245.93;299.8;288.68	No	-0.214755	-1.16051	0.324512	1	Tested
Solyc08g066365.1	maker_ITAG	protein_coding	8:55026404-55028238	0	NA	NA	NA	NA	All_Zero	0;0;0;0	0;0;0;0	No	NA	NA	NA	NA	All_Zero	0;0;0;0;0	0;0;0;0	No	NA	NA	NA	NA	All_Zero	0;0;0;0	0;0;0;0	No	NA	NA	NA	NA	All_Zero	0;0;0;0;0	0;0;0;0	No	NA	NA	NA	NA	All_Zero	0;0;0;0	0;0;0;0	No	NA	NA	NA	NA	All_Zero
Solyc03g118840.3	maker_ITAG	protein_coding	3:69123842-69127754	155.329	-0.593758	-1.50917	0.0037727	0.0182479	Tested	91.55;130.31;96.19;114.35	142.52;158.38;166.19;203.14	Down	0.070056	1.04976	0.719081	0.869173	Tested	161.98;180.05;112.06;214.11;206.85	142.52;158.38;166.19;203.14	No	-0.0121506	-1.00846	0.952333	0.978764	Tested	186.97;167.12;129.87;178.96	142.52;158.38;166.19;203.14	No	0.663814	1.58427	0.000528984	0.00613929	Tested	161.98;180.05;112.06;214.11;206.85	91.55;130.31;96.19;114.35	Up	0.581607	1.49652	0.00366666	0.0400531	Tested	186.97;167.12;129.87;178.96	91.55;130.31;96.19;114.35	Up	-0.0822066	-1.05864	0.664705	1	Tested
Solyc02g084850.3	maker_ITAG	protein_coding	2:48562816-48564178	21939.3	3.1012	8.58133	4.18307e-11	1.70099e-09	Tested	1191.68;4428.68;89767.84;262057.83	523.3;1867.06;1124.85;1141.1	Up	-0.296786	-1.2284	0.526864	0.743117	Tested	955.45;602.57;1362.04;1059.87;823.34	523.3;1867.06;1124.85;1141.1	No	0.106078	1.0763	0.821458	0.915616	Tested	1866.75;888.55;992.54;2314.23	523.3;1867.06;1124.85;1141.1	No	-3.39799	-10.5413	4.31929e-13	8.5109e-11	Tested	955.45;602.57;1362.04;1059.87;823.34	1191.68;4428.68;89767.84;262057.83	Down	-2.99512	-7.973	1.86862e-10	6.07557e-08	Tested	1866.75;888.55;992.54;2314.23	1191.68;4428.68;89767.84;262057.83	Down	0.402864	1.32213	0.390351	1	Tested
Solyc11g045510.2	maker_ITAG	protein_coding	11:30619951-30634950	0.426495	0.21324	1.15929	0.519244	NA	Low_Counts	0.78;0.64;1.6;0	0;0;0;0	No	-0.0616673	-1.04367	0.85546	NA	Low_Counts	0.63;0;0;0;0	0;0;0;0	No	0.249831	1.18907	0.448011	NA	Low_Counts	0;0.63;0.73;2.24	0;0;0;0	No	-0.274907	-1.20992	0.425977	NA	Low_Counts	0.63;0;0;0;0	0.78;0.64;1.6;0	No	0.0365913	1.02569	0.913256	NA	Low_Counts	0;0.63;0.73;2.24	0.78;0.64;1.6;0	No	0.311499	1.241	0.364734	1	Low_Counts
Solyc05g051305.1	maker_ITAG	protein_coding	5:62447105-62448152	0.510253	-0.344788	-1.26996	0.286617	NA	Low_Counts	0;0;0;0	0;0;1.54;1.77	No	0.165058	1.12121	0.626771	NA	Low_Counts	0.63;0;1.33;0.97;2.43	0;0;1.54;1.77	No	-0.318533	-1.24706	0.326032	NA	Low_Counts	0;0;0;0	0;0;1.54;1.77	No	0.509846	1.4239	0.133358	NA	Low_Counts	0.63;0;1.33;0.97;2.43	0;0;0;0	No	0	-1	1	NA	Low_Counts	0;0;0;0	0;0;0;0	No	-0.483591	-1.39822	0.155508	1	Low_Counts
Solyc01g095030.3	maker_ITAG	protein_coding	1:86276051-86284326	363.959	0.223038	1.16719	0.146079	0.298205	Tested	351.32;379.44;349.5;427.81	312.7;372.52;301.6;309.12	No	0.258963	1.19662	0.0788714	0.256933	Tested	454.95;410.24;318.83;308.08;426.68	312.7;372.52;301.6;309.12	No	0.169343	1.12455	0.271469	0.510377	Tested	432.36;377.11;283.69;371.35	312.7;372.52;301.6;309.12	No	0.0359247	1.02521	0.800894	0.919534	Tested	454.95;410.24;318.83;308.08;426.68	351.32;379.44;349.5;427.81	No	-0.0536947	-1.03792	0.719168	0.904868	Tested	432.36;377.11;283.69;371.35	351.32;379.44;349.5;427.81	No	-0.0896194	-1.06409	0.530999	1	Tested
Solyc01g109610.3	maker_ITAG	protein_coding	1:96423358-96427255	0.579568	0.333765	1.2603	0.360619	NA	Low_Counts	0;1.92;2.4;0.8	0;0;1.54;0	No	-0.102221	-1.07342	0.780953	NA	Low_Counts	0.63;0;0;0;0.81	0;0;1.54;0	No	-0.0326275	-1.02287	0.927346	NA	Low_Counts	0;0.63;0;1.12	0;0;1.54;0	No	-0.435986	-1.35284	0.254226	NA	Low_Counts	0.63;0;0;0;0.81	0;1.92;2.4;0.8	No	-0.366393	-1.28913	0.325058	NA	Low_Counts	0;0.63;0;1.12	0;1.92;2.4;0.8	No	0.0695934	1.04942	0.852708	1	Low_Counts
Solyc11g072530.2	maker_ITAG	protein_coding	11:56012228-56023112	23.3679	0.00967425	1.00673	0.979065	0.988802	Tested	21.91;17.89;16.03;30.39	27.65;8.92;33.85;12.36	No	0.300651	1.2317	0.400936	0.64189	Tested	34.17;54.22;9.34;25.19;17.03	27.65;8.92;33.85;12.36	No	-0.00577301	-1.00401	0.987555	0.994323	Tested	30.19;26.49;15.96;15.66	27.65;8.92;33.85;12.36	No	0.290977	1.22347	0.399345	0.678606	Tested	34.17;54.22;9.34;25.19;17.03	21.91;17.89;16.03;30.39	No	-0.0154473	-1.01076	0.965626	0.989416	Tested	30.19;26.49;15.96;15.66	21.91;17.89;16.03;30.39	No	-0.306424	-1.23664	0.377153	1	Tested
Solyc03g061580.1	maker_ITAG	protein_coding	3:32600945-32601585	0	NA	NA	NA	NA	All_Zero	0;0;0;0	0;0;0;0	No	NA	NA	NA	NA	All_Zero	0;0;0;0;0	0;0;0;0	No	NA	NA	NA	NA	All_Zero	0;0;0;0	0;0;0;0	No	NA	NA	NA	NA	All_Zero	0;0;0;0;0	0;0;0;0	No	NA	NA	NA	NA	All_Zero	0;0;0;0	0;0;0;0	No	NA	NA	NA	NA	All_Zero
Solyc01g088160.3	maker_ITAG	protein_coding	1:82885041-82888151	2.8675	-0.331325	-1.25817	0.479648	0.655118	Low_Counts	2.35;0.64;3.21;4	4.25;4.46;3.08;3.53	No	-0.50179	-1.41597	0.283368	NA	Low_Counts	0.63;4.09;1.33;0.97;3.24	4.25;4.46;3.08;3.53	No	-0.107198	-1.07713	0.819028	NA	Low_Counts	4.87;1.89;5.08;1.12	4.25;4.46;3.08;3.53	No	-0.170465	-1.12542	0.713949	0.877257	Low_Counts	0.63;4.09;1.33;0.97;3.24	2.35;0.64;3.21;4	No	0.224127	1.16807	0.630607	NA	Low_Counts	4.87;1.89;5.08;1.12	2.35;0.64;3.21;4	No	0.394592	1.31457	0.395852	1	Low_Counts
Solyc06g066370.3	maker_ITAG	protein_coding	6:41788776-41792217	131.036	0.399946	1.31946	0.113014	0.250083	Tested	171.36;134.78;141.88;77.57	104.23;144.99;80.02;63.59	No	0.579354	1.49418	0.0170691	0.100072	Tested	160.72;131.97;100.05;137.57;196.3	104.23;144.99;80.02;63.59	No	0.560627	1.47491	0.0263627	0.120561	Tested	138.28;141.89;187.19;115.21	104.23;144.99;80.02;63.59	No	0.179407	1.13242	0.443873	0.714589	Tested	160.72;131.97;100.05;137.57;196.3	171.36;134.78;141.88;77.57	No	0.160681	1.11781	0.510801	0.79615	Tested	138.28;141.89;187.19;115.21	171.36;134.78;141.88;77.57	No	-0.0187261	-1.01306	0.936326	1	Tested
Solyc03g112760.3	maker_ITAG	protein_coding	3:64587871-64596542	144.076	-0.418405	-1.33645	0.0692692	0.174311	Tested	143.97;134.14;68.14;67.17	229.74;102.61;106.18;102.45	No	0.339922	1.26569	0.121504	0.329415	Tested	227.16;207.68;78.71;138.54;173.59	229.74;102.61;106.18;102.45	No	0.220511	1.16515	0.334478	0.580498	Tested	249.29;211.89;107.38;100.67	229.74;102.61;106.18;102.45	No	0.758327	1.69153	0.000422873	0.00509922	Tested	227.16;207.68;78.71;138.54;173.59	143.97;134.14;68.14;67.17	Up	0.638916	1.55716	0.00440043	0.0456335	Tested	249.29;211.89;107.38;100.67	143.97;134.14;68.14;67.17	Up	-0.119411	-1.08629	0.57514	1	Tested
Solyc11g018560.2	maker_ITAG	protein_coding	11:8724680-8730805	12.5858	-0.223995	-1.16796	0.574781	0.73395	Tested	10.17;11.5;12.02;21.59	18.08;13.38;16.93;17.66	No	-0.526029	-1.43996	0.181416	NA	Low_Counts	3.16;9.21;28.01;13.56;4.87	18.08;13.38;16.93;17.66	No	-0.730146	-1.65881	0.0721232	0.231662	Tested	4.87;8.83;14.51;5.59	18.08;13.38;16.93;17.66	No	-0.302034	-1.23288	0.430795	0.704798	Tested	3.16;9.21;28.01;13.56;4.87	10.17;11.5;12.02;21.59	No	-0.506151	-1.42026	0.201972	0.532279	Tested	4.87;8.83;14.51;5.59	10.17;11.5;12.02;21.59	No	-0.204117	-1.15198	0.601609	1	Tested
Solyc01g008260.3	maker_ITAG	protein_coding	1:2315052-2319457	59.9814	0.384394	1.30531	0.079977	0.194647	Tested	57.12;71.54;68.14;86.36	54.24;64.69;38.47;58.29	No	0.0813192	1.05799	0.706561	0.861744	Tested	50.62;57.29;60.03;47.47;68.95	54.24;64.69;38.47;58.29	No	0.129575	1.09397	0.561204	0.762489	Tested	69.14;58.65;47.16;61.52	54.24;64.69;38.47;58.29	No	-0.303075	-1.23377	0.123905	0.359216	Tested	50.62;57.29;60.03;47.47;68.95	57.12;71.54;68.14;86.36	No	-0.254819	-1.19319	0.213412	0.546436	Tested	69.14;58.65;47.16;61.52	57.12;71.54;68.14;86.36	No	0.0482557	1.03401	0.810216	1	Tested
Solyc10g084440.2	maker_ITAG	protein_coding	10:64098114-64100878	98.7532	-0.680425	-1.60261	0.00320988	0.0160015	Tested	75.12;79.85;62.52;75.97	168.05;111.53;67.71;137.78	Down	-0.17851	-1.13171	0.417754	0.655193	Tested	119.59;82.87;93.38;83.32;141.14	168.05;111.53;67.71;137.78	No	-0.336005	-1.26226	0.143967	0.353953	Tested	110.04;97.75;82.71;89.48	168.05;111.53;67.71;137.78	No	0.501916	1.41609	0.0207899	0.110426	Tested	119.59;82.87;93.38;83.32;141.14	75.12;79.85;62.52;75.97	No	0.344421	1.26964	0.129077	0.425992	Tested	110.04;97.75;82.71;89.48	75.12;79.85;62.52;75.97	No	-0.157495	-1.11535	0.466101	1	Tested
Solyc06g024200.1	maker_ITAG	protein_coding	6:11650124-11650630	3.00985	-0.0098069	-1.00682	0.982776	0.990716	Low_Counts	0.78;9.58;0.8;0	1.06;0;4.62;7.07	No	0.00581171	1.00404	0.989873	NA	Low_Counts	0.63;0;5.34;4.84;5.68	1.06;0;4.62;7.07	No	-0.04976	-1.03509	0.91262	NA	Low_Counts	0.97;5.04;3.63;1.12	1.06;0;4.62;7.07	No	0.0156186	1.01088	0.973098	0.989656	Low_Counts	0.63;0;5.34;4.84;5.68	0.78;9.58;0.8;0	No	-0.0399531	-1.02808	0.930652	NA	Low_Counts	0.97;5.04;3.63;1.12	0.78;9.58;0.8;0	No	-0.0555717	-1.03927	0.904345	1	Low_Counts
Solyc08g067460.1	maker_ITAG	protein_coding	8:56555605-56556441	0.0460269	-0.0154664	-1.01078	0.935216	NA	Low_Counts	0.78;0;0;0	0;0;0;0	No	0	-1	1	NA	Low_Counts	0;0;0;0;0	0;0;0;0	No	0	-1	1	NA	Low_Counts	0;0;0;0	0;0;0;0	No	-0.0206061	-1.01439	0.917961	NA	Low_Counts	0;0;0;0;0	0.78;0;0;0	No	-0.0240484	-1.01681	0.899426	NA	Low_Counts	0;0;0;0	0.78;0;0;0	No	0	-1	1	1	Low_Counts
Solyc02g093880.3	maker_ITAG	protein_coding	2:55210306-55219152	225.547	0.985906	1.98056	1.41611e-06	2.00679e-05	Tested	302.03;274.68;214.83;236.7	143.59;82.53;130.8;132.48	Up	0.975981	1.96698	7.28823e-07	7.88027e-05	Tested	311.95;256.78;160.08;215.07;305.81	143.59;82.53;130.8;132.48	Up	1.03858	2.0542	3.91842e-07	2.72447e-05	Tested	335.96;250.99;261.92;218.11	143.59;82.53;130.8;132.48	Up	-0.00992496	-1.0069	0.957471	0.985254	Tested	311.95;256.78;160.08;215.07;305.81	302.03;274.68;214.83;236.7	No	0.0526712	1.03718	0.786424	0.931372	Tested	335.96;250.99;261.92;218.11	302.03;274.68;214.83;236.7	No	0.0625961	1.04434	0.737089	1	Tested
Solyc06g005740.2	maker_ITAG	protein_coding	6:776183-777643	0	NA	NA	NA	NA	All_Zero	0;0;0;0	0;0;0;0	No	NA	NA	NA	NA	All_Zero	0;0;0;0;0	0;0;0;0	No	NA	NA	NA	NA	All_Zero	0;0;0;0	0;0;0;0	No	NA	NA	NA	NA	All_Zero	0;0;0;0;0	0;0;0;0	No	NA	NA	NA	NA	All_Zero	0;0;0;0	0;0;0;0	No	NA	NA	NA	NA	All_Zero
Solyc09g064940.3	maker_ITAG	protein_coding	9:62711504-62719802	687.297	1.40498	2.64815	2.75731e-15	2.61218e-13	Tested	866.96;1276.93;1632.06;1745.64	373.33;423.82;650.9;558.18	Up	-0.162867	-1.11951	0.342501	0.589226	Tested	368.26;444;582.97;480.53;389.36	373.33;423.82;650.9;558.18	No	-0.053453	-1.03775	0.765666	0.885872	Tested	382.7;512.7;435.33;560.38	373.33;423.82;650.9;558.18	No	-1.56785	-2.96463	1.02318e-20	1.52888e-17	Tested	368.26;444;582.97;480.53;389.36	866.96;1276.93;1632.06;1745.64	Down	-1.45844	-2.7481	1.11516e-16	2.64166e-13	Tested	382.7;512.7;435.33;560.38	866.96;1276.93;1632.06;1745.64	Down	0.109414	1.07879	0.51885	1	Tested
Solyc03g112770.3	maker_ITAG	protein_coding	3:64596673-64600306	53.0228	0.467101	1.38233	0.0456097	0.127151	Tested	63.38;53.66;85.77;91.16	43.61;51.31;60.01;52.99	No	-0.257205	-1.19516	0.269101	0.517855	Tested	32.27;61.38;46.69;36.81;40.56	43.61;51.31;60.01;52.99	No	-0.167024	-1.12274	0.486978	0.70848	Tested	46.74;40.36;54.42;40.27	43.61;51.31;60.01;52.99	No	-0.724306	-1.65211	0.000736114	0.0079947	Tested	32.27;61.38;46.69;36.81;40.56	63.38;53.66;85.77;91.16	Down	-0.634125	-1.552	0.00443326	0.0459165	Tested	46.74;40.36;54.42;40.27	63.38;53.66;85.77;91.16	Down	0.090181	1.0645	0.684479	1	Tested
Solyc07g041155.1	maker_ITAG	protein_coding	7:52011659-52018241	22.5682	0.585345	1.5004	0.103843	0.235343	Tested	28.95;22.36;13.63;19.19	19.15;8.92;10.77;8.83	No	0.882556	1.84364	0.0117107	0.0797521	Tested	34.8;24.55;5.34;27.13;34.07	19.15;8.92;10.77;8.83	No	1.10637	2.15303	0.00195352	0.0199192	Tested	39.93;29.64;36.28;20.13	19.15;8.92;10.77;8.83	Up	0.297212	1.22877	0.355515	0.639328	Tested	34.8;24.55;5.34;27.13;34.07	28.95;22.36;13.63;19.19	No	0.521024	1.43497	0.114537	0.397858	Tested	39.93;29.64;36.28;20.13	28.95;22.36;13.63;19.19	No	0.223813	1.16782	0.481969	1	Tested
Solyc08g074240.3	maker_ITAG	protein_coding	8:58476718-58480186	1775.95	-0.566993	-1.48143	6.91175e-05	0.000614006	Tested	1701.85;1699.8;1684.96;1419.39	2203.82;2933.31;2288.16;2313.99	Down	-0.555587	-1.46977	4.40096e-05	0.00165227	Tested	1412.93;1419.97;2098.42;1711.88;1553.4	2203.82;2933.31;2288.16;2313.99	Down	-0.741027	-1.67137	2.07247e-07	1.71182e-05	Tested	1448.02;1579.71;1337.9;1383.62	2203.82;2933.31;2288.16;2313.99	Down	0.0114059	1.00794	0.932974	0.975916	Tested	1412.93;1419.97;2098.42;1711.88;1553.4	1701.85;1699.8;1684.96;1419.39	No	-0.174034	-1.12821	0.221465	0.558398	Tested	1448.02;1579.71;1337.9;1383.62	1701.85;1699.8;1684.96;1419.39	No	-0.18544	-1.13716	0.172244	1	Tested
Solyc06g053420.3	maker_ITAG	protein_coding	6:36279736-36293700	2.42028	-0.394971	-1.31492	0.399825	0.583796	Low_Counts	0;1.92;1.6;2.4	4.25;4.46;1.54;0	No	0.0762109	1.05425	0.870535	NA	Low_Counts	1.27;4.09;4;1.94;3.24	4.25;4.46;1.54;0	No	0.0141606	1.00986	0.975914	NA	Low_Counts	1.95;1.89;4.35;2.24	4.25;4.46;1.54;0	No	0.471182	1.38624	0.313304	0.598993	Low_Counts	1.27;4.09;4;1.94;3.24	0;1.92;1.6;2.4	No	0.409131	1.32789	0.383555	NA	Low_Counts	1.95;1.89;4.35;2.24	0;1.92;1.6;2.4	No	-0.0620503	-1.04395	0.894184	1	Low_Counts
Solyc09g082800.3	maker_ITAG	protein_coding	9:68891542-68900482	103.826	0.307504	1.23757	0.22004	0.394566	Tested	160.4;119.45;109.02;83.16	134.02;62.46;80.02;90.09	No	0.215822	1.16137	0.373215	0.617551	Tested	118.96;116.63;61.37;87.19;150.07	134.02;62.46;80.02;90.09	No	0.0777854	1.0554	0.757909	0.881712	Tested	82.77;112.88;91.42;105.14	134.02;62.46;80.02;90.09	No	-0.0916826	-1.06561	0.694725	0.866702	Tested	118.96;116.63;61.37;87.19;150.07	160.4;119.45;109.02;83.16	No	-0.229719	-1.17261	0.346711	0.680938	Tested	82.77;112.88;91.42;105.14	160.4;119.45;109.02;83.16	No	-0.138037	-1.10041	0.557662	1	Tested
Solyc11g010350.2	maker_ITAG	protein_coding	11:3423470-3433989	4.76506	0.187049	1.13843	0.682123	0.812062	Tested	5.48;5.11;8.02;2.4	4.25;6.69;6.16;0	No	-0.0881749	-1.06302	0.846225	NA	Low_Counts	2.53;7.16;1.33;2.91;5.68	4.25;6.69;6.16;0	No	0.273541	1.20877	0.549679	NA	Low_Counts	1.95;4.41;7.98;8.95	4.25;6.69;6.16;0	No	-0.275224	-1.21018	0.53387	0.778151	Tested	2.53;7.16;1.33;2.91;5.68	5.48;5.11;8.02;2.4	No	0.0864921	1.06179	0.846128	0.952964	Tested	1.95;4.41;7.98;8.95	5.48;5.11;8.02;2.4	No	0.361716	1.28495	0.414346	1	Tested
Solyc06g061120.3	maker_ITAG	protein_coding	6:39246362-39252662	29.2927	0.445514	1.3618	0.164325	0.32358	Tested	23.47;35.77;31.26;26.39	18.08;11.15;26.16;24.73	No	0.604386	1.52033	0.0522231	0.200767	Tested	46.82;21.48;25.35;41.66;27.58	18.08;11.15;26.16;24.73	No	0.651864	1.5712	0.0417092	0.164052	Tested	52.58;29.01;34.1;22.37	18.08;11.15;26.16;24.73	No	0.158872	1.11641	0.579905	0.805126	Tested	46.82;21.48;25.35;41.66;27.58	23.47;35.77;31.26;26.39	No	0.20635	1.15377	0.487237	0.781119	Tested	52.58;29.01;34.1;22.37	23.47;35.77;31.26;26.39	No	0.0474784	1.03346	0.868479	1	Tested
Solyc12g089030.2	maker_ITAG	protein_coding	12:65166788-65172705	58.2542	0.0838406	1.05984	0.726976	0.843816	Tested	49.29;61.32;74.55;80.77	64.88;75.84;52.32;54.76	No	-0.116862	-1.08437	0.617586	0.8034	Tested	46.19;40.92;58.7;80.41;64.89	64.88;75.84;52.32;54.76	No	-0.383547	-1.30455	0.117878	0.313399	Tested	37;57.39;36.28;54.81	64.88;75.84;52.32;54.76	No	-0.200702	-1.14926	0.365021	0.648048	Tested	46.19;40.92;58.7;80.41;64.89	49.29;61.32;74.55;80.77	No	-0.467388	-1.3826	0.045332	0.22859	Tested	37;57.39;36.28;54.81	49.29;61.32;74.55;80.77	No	-0.266686	-1.20304	0.240642	1	Tested
Solyc06g007160.3	maker_ITAG	protein_coding	6:1216688-1218095	158.934	-1.05228	-2.0738	3.87483e-05	0.000370356	Tested	136.93;95.18;52.91;39.98	208.47;272.14;93.87;130.71	Down	0.320912	1.24912	0.184716	0.420295	Tested	284.1;277.24;74.71;131.76;237.67	208.47;272.14;93.87;130.71	No	-0.112825	-1.08134	0.655257	0.822409	Tested	256.11;227.66;103.03;79.42	208.47;272.14;93.87;130.71	No	1.37319	2.59042	1.339e-08	6.84036e-07	Tested	284.1;277.24;74.71;131.76;237.67	136.93;95.18;52.91;39.98	Up	0.93945	1.9178	0.00019833	0.00435015	Tested	256.11;227.66;103.03;79.42	136.93;95.18;52.91;39.98	Up	-0.433737	-1.35073	0.0687879	1	Tested
Solyc11g010680.3	maker_ITAG	protein_coding	11:3721369-3722831	72.5249	-0.336969	-1.2631	0.205085	0.376382	Tested	75.12;52.38;71.34;61.57	38.29;93.69;90.79;127.18	No	-0.252375	-1.19117	0.324696	0.573957	Tested	56.95;63.43;102.72;61.03;77.06	38.29;93.69;90.79;127.18	No	-0.352609	-1.27687	0.186682	0.413869	Tested	68.16;49.19;50.06;93.96	38.29;93.69;90.79;127.18	No	0.0845934	1.06039	0.735563	0.889727	Tested	56.95;63.43;102.72;61.03;77.06	75.12;52.38;71.34;61.57	No	-0.0156401	-1.0109	0.952312	0.986246	Tested	68.16;49.19;50.06;93.96	75.12;52.38;71.34;61.57	No	-0.100234	-1.07195	0.690454	1	Tested
Solyc04g071120.3	maker_ITAG	protein_coding	4:58109427-58124781	39.3534	0.978391	1.97027	0.00764536	0.0321413	Tested	99.37;77.29;24.85;28.79	34.04;17.85;9.23;31.8	Up	0.65862	1.57857	0.0661128	0.231261	Tested	56.95;38.88;32.02;21.31;51.92	34.04;17.85;9.23;31.8	No	0.537302	1.45126	0.145667	0.356579	Tested	35.06;27.75;57.32;24.61	34.04;17.85;9.23;31.8	No	-0.319771	-1.24813	0.350755	0.635613	Tested	56.95;38.88;32.02;21.31;51.92	99.37;77.29;24.85;28.79	No	-0.44109	-1.35763	0.213709	0.546871	Tested	35.06;27.75;57.32;24.61	99.37;77.29;24.85;28.79	No	-0.121318	-1.08773	0.725557	1	Tested
Solyc11g067060.2	maker_ITAG	protein_coding	11:53101952-53105663	54.5286	0.517525	1.4315	0.0228329	0.0760865	Tested	59.47;67.71;60.12;63.97	37.23;66.92;32.31;40.63	No	0.268415	1.20448	0.230358	0.477421	Tested	51.89;56.27;40.02;64.91;47.05	37.23;66.92;32.31;40.63	No	0.454231	1.37005	0.0475734	0.177534	Tested	53.56;60.54;71.83;52.57	37.23;66.92;32.31;40.63	No	-0.249111	-1.18847	0.21355	0.489138	Tested	51.89;56.27;40.02;64.91;47.05	59.47;67.71;60.12;63.97	No	-0.0632945	-1.04485	0.759317	0.921436	Tested	53.56;60.54;71.83;52.57	59.47;67.71;60.12;63.97	No	0.185816	1.13746	0.358901	1	Tested
Solyc11g042990.2	maker_ITAG	protein_coding	11:34094627-34126497	68.1497	0.384576	1.30548	0.081197	0.196653	Tested	71.2;69.63;97.8;87.96	64.88;58;52.32;70.66	No	0.186081	1.13767	0.387733	0.630268	Tested	84.79;70.59;73.37;48.44;73.82	64.88;58;52.32;70.66	No	-0.0700907	-1.04978	0.755641	0.879974	Tested	63.3;67.48;42.81;61.52	64.88;58;52.32;70.66	No	-0.198495	-1.1475	0.318292	0.604331	Tested	84.79;70.59;73.37;48.44;73.82	71.2;69.63;97.8;87.96	No	-0.454667	-1.37047	0.0301152	0.176331	Tested	63.3;67.48;42.81;61.52	71.2;69.63;97.8;87.96	No	-0.256172	-1.19431	0.209738	1	Tested
Solyc04g082725.1	maker_ITAG	protein_coding	4:66388186-66389402	0.400674	0.0241019	1.01685	0.931211	NA	Low_Counts	0;1.28;0;0	0;0;0;0	No	0.167432	1.12306	0.565285	NA	Low_Counts	0;0;1.33;1.94;0.81	0;0;0;0	No	0.040963	1.0288	0.883272	NA	Low_Counts	0;0;1.45;0	0;0;0;0	No	0.14333	1.10445	0.624929	NA	Low_Counts	0;0;1.33;1.94;0.81	0;1.28;0;0	No	0.0168611	1.01176	0.952139	NA	Low_Counts	0;0;1.45;0	0;1.28;0;0	No	-0.126469	-1.09162	0.665962	1	Low_Counts
Solyc08g075270.2	maker_ITAG	protein_coding	8:59499128-59500853	0.163487	-0.0154664	-1.01078	0.935216	NA	Low_Counts	0.78;0;0;0	0;0;0;0	No	-0.00881522	-1.00613	0.964854	NA	Low_Counts	0;1.02;0;0;0	0;0;0;0	No	-0.008648	-1.00601	0.963749	NA	Low_Counts	0.97;0;0;0	0;0;0;0	No	0.00665119	1.00462	0.973478	NA	Low_Counts	0;1.02;0;0;0	0.78;0;0;0	No	0.00681841	1.00474	0.971414	NA	Low_Counts	0.97;0;0;0	0.78;0;0;0	No	0.000167217	1.00012	0.999333	1	Low_Counts
Solyc06g061130.3	maker_ITAG	protein_coding	6:39253086-39257811	5.99961	0.112619	1.08119	0.795449	0.888679	Tested	7.04;4.47;4.81;9.6	6.38;8.92;6.16;1.77	No	-0.0675888	-1.04796	0.875445	NA	Low_Counts	4.43;4.09;10.67;7.75;1.62	6.38;8.92;6.16;1.77	No	0.0413612	1.02908	0.924597	NA	Low_Counts	6.82;5.68;5.08;6.71	6.38;8.92;6.16;1.77	No	-0.180208	-1.13305	0.662075	0.850966	Tested	4.43;4.09;10.67;7.75;1.62	7.04;4.47;4.81;9.6	No	-0.0712578	-1.05063	0.865089	0.958627	Tested	6.82;5.68;5.08;6.71	7.04;4.47;4.81;9.6	No	0.10895	1.07844	0.793217	1	Tested
Solyc02g082940.3	maker_ITAG	protein_coding	2:47113463-47116063	0.571418	-0.251358	-1.19033	0.463661	NA	Low_Counts	0.78;0;0;0	1.06;0;0;1.77	No	0.139685	1.10166	0.695268	NA	Low_Counts	1.27;0;0;2.91;0.81	1.06;0;0;1.77	No	-0.223965	-1.16794	0.512109	NA	Low_Counts	0;0;0;1.12	1.06;0;0;1.77	No	0.391043	1.31134	0.280262	NA	Low_Counts	1.27;0;0;2.91;0.81	0.78;0;0;0	No	0.0273935	1.01917	0.937081	NA	Low_Counts	0;0;0;1.12	0.78;0;0;0	No	-0.36365	-1.28668	0.31344	1	Low_Counts
Solyc03g020010.1	maker_ITAG	protein_coding	3:62686257-62687174	33.3381	1.04031	2.05668	0.0164357	0.0590361	Tested	9.39;51.74;266.13;23.19	1.06;2.23;38.47;3.53	No	-0.38746	-1.30809	0.379281	0.622434	Tested	1.9;1.02;4;0;4.06	1.06;2.23;38.47;3.53	No	0.489457	1.40392	0.258655	0.496715	Tested	1.95;0.63;157.44;0	1.06;2.23;38.47;3.53	No	-1.42777	-2.69031	0.00124654	0.0124001	Tested	1.9;1.02;4;0;4.06	9.39;51.74;266.13;23.19	Down	-0.550857	-1.46496	0.20538	0.535979	Tested	1.95;0.63;157.44;0	9.39;51.74;266.13;23.19	No	0.876917	1.83645	0.047258	1	Tested
Solyc09g015370.1	maker_ITAG	protein_coding	9:8610223-8612610	8.23733	-0.743531	-1.67427	0.0899961	0.211905	Tested	3.91;8.94;0.8;3.2	9.57;8.92;4.62;12.36	No	-0.0910964	-1.06518	0.830872	NA	Low_Counts	16.45;4.09;1.33;8.72;7.3	9.57;8.92;4.62;12.36	No	0.349964	1.27453	0.415981	0.651242	Tested	18.5;11.35;6.53;13.42	9.57;8.92;4.62;12.36	No	0.652434	1.57182	0.121926	0.355719	Tested	16.45;4.09;1.33;8.72;7.3	3.91;8.94;0.8;3.2	No	1.09349	2.1339	0.0102134	0.0832639	Tested	18.5;11.35;6.53;13.42	3.91;8.94;0.8;3.2	No	0.441061	1.3576	0.284028	1	Tested
Solyc04g045285.1	maker_ITAG	protein_coding	4:32138026-32139673	0	NA	NA	NA	NA	All_Zero	0;0;0;0	0;0;0;0	No	NA	NA	NA	NA	All_Zero	0;0;0;0;0	0;0;0;0	No	NA	NA	NA	NA	All_Zero	0;0;0;0	0;0;0;0	No	NA	NA	NA	NA	All_Zero	0;0;0;0;0	0;0;0;0	No	NA	NA	NA	NA	All_Zero	0;0;0;0	0;0;0;0	No	NA	NA	NA	NA	All_Zero
Solyc12g094740.2	maker_ITAG	protein_coding	12:65852712-65853859	0	NA	NA	NA	NA	All_Zero	0;0;0;0	0;0;0;0	No	NA	NA	NA	NA	All_Zero	0;0;0;0;0	0;0;0;0	No	NA	NA	NA	NA	All_Zero	0;0;0;0	0;0;0;0	No	NA	NA	NA	NA	All_Zero	0;0;0;0;0	0;0;0;0	No	NA	NA	NA	NA	All_Zero	0;0;0;0	0;0;0;0	No	NA	NA	NA	NA	All_Zero
Solyc09g064260.1	maker_ITAG	protein_coding	9:61664351-61665816	0	NA	NA	NA	NA	All_Zero	0;0;0;0	0;0;0;0	No	NA	NA	NA	NA	All_Zero	0;0;0;0;0	0;0;0;0	No	NA	NA	NA	NA	All_Zero	0;0;0;0	0;0;0;0	No	NA	NA	NA	NA	All_Zero	0;0;0;0;0	0;0;0;0	No	NA	NA	NA	NA	All_Zero	0;0;0;0	0;0;0;0	No	NA	NA	NA	NA	All_Zero
Solyc03g113640.3	maker_ITAG	protein_coding	3:65195706-65209200	28.5957	0.784711	1.72275	0.00840247	0.0344803	Tested	36.78;37.05;38.48;31.19	22.34;24.54;18.47;12.36	Up	0.475643	1.39054	0.106091	0.30514	Tested	29.11;24.55;33.35;30.03;23.52	22.34;24.54;18.47;12.36	No	0.616706	1.53337	0.040418	0.160683	Tested	28.24;46.04;35.55;14.54	22.34;24.54;18.47;12.36	No	-0.309068	-1.23891	0.236161	0.515049	Tested	29.11;24.55;33.35;30.03;23.52	36.78;37.05;38.48;31.19	No	-0.168005	-1.1235	0.532064	0.808237	Tested	28.24;46.04;35.55;14.54	36.78;37.05;38.48;31.19	No	0.141063	1.10272	0.594218	1	Tested
Solyc04g054257.1	maker_ITAG	protein_coding	4:52095191-52097736	9.40485	1.21124	2.31537	0.0063808	0.0277452	Tested	5.48;10.86;14.43;35.98	3.19;4.46;1.54;8.83	Up	0.170205	1.12522	0.701485	NA	Low_Counts	11.39;5.12;2.67;1.94;6.49	3.19;4.46;1.54;8.83	No	0.866744	1.82354	0.052236	0.188427	Tested	9.74;6.94;17.41;13.42	3.19;4.46;1.54;8.83	No	-1.04104	-2.05771	0.0139888	0.0818648	Tested	11.39;5.12;2.67;1.94;6.49	5.48;10.86;14.43;35.98	No	-0.3445	-1.26971	0.419574	0.737245	Tested	9.74;6.94;17.41;13.42	5.48;10.86;14.43;35.98	No	0.696538	1.62061	0.102664	1	Tested
Solyc01g110590.3	maker_ITAG	protein_coding	1:97138261-97154330	4.52071	-2.00885	-4.02462	1.33913e-05	0.000146562	Tested	0;1.92;0.8;0	4.25;6.69;9.23;21.2	Down	-1.10815	-2.15569	0.0135543	NA	Low_Counts	1.9;3.07;6.67;2.91;2.43	4.25;6.69;9.23;21.2	No	-0.887639	-1.85015	0.0498512	NA	Low_Counts	3.9;3.78;3.63;4.47	4.25;6.69;9.23;21.2	No	0.9007	1.86697	0.0493347	0.200693	Low_Counts	1.9;3.07;6.67;2.91;2.43	0;1.92;0.8;0	No	1.12121	2.1753	0.0150454	0.110658	Low_Counts	3.9;3.78;3.63;4.47	0;1.92;0.8;0	No	0.220514	1.16515	0.622931	1	Low_Counts
Solyc11g021360.2	maker_ITAG	protein_coding	11:13617368-13620132	1.15731	0.965704	1.95302	0.01705	NA	Low_Counts	0.78;2.56;3.21;6.4	0;0;0;0	No	0	-1	1	NA	Low_Counts	0;0;0;0;0	0;0;0;0	No	0.567326	1.48177	0.155895	NA	Low_Counts	0;1.26;4.35;1.12	0;0;0;0	No	-1.17747	-2.2618	0.00555169	NA	Low_Counts	0;0;0;0;0	0.78;2.56;3.21;6.4	No	-0.398378	-1.31803	0.349455	NA	Low_Counts	0;1.26;4.35;1.12	0.78;2.56;3.21;6.4	No	0.779093	1.71605	0.0632915	1	Low_Counts
Solyc07g047710.3	maker_ITAG	protein_coding	7:59057973-59063314	144.434	-2.16517	-4.48521	4.16584e-20	1.04888e-17	Tested	60.25;75.38;40.08;19.99	185.07;301.14;229.28;247.3	Down	-0.543356	-1.45736	0.0129165	0.0841383	Tested	167.68;158.57;161.42;154.04;144.39	185.07;301.14;229.28;247.3	No	-0.853311	-1.80664	0.000194333	0.00373145	Tested	112.96;156.39;126.24;115.21	185.07;301.14;229.28;247.3	Down	1.62182	3.07763	6.38797e-13	1.24503e-10	Tested	167.68;158.57;161.42;154.04;144.39	60.25;75.38;40.08;19.99	Up	1.31186	2.48262	2.52551e-08	3.32365e-06	Tested	112.96;156.39;126.24;115.21	60.25;75.38;40.08;19.99	Up	-0.309955	-1.23967	0.155567	1	Tested
Solyc06g074640.2	maker_ITAG	protein_coding	6:46324055-46331404	0.0931798	0.0154004	1.01073	0.935492	NA	Low_Counts	0.78;0;0.8;0	0;0;0;0	No	0	-1	1	NA	Low_Counts	0;0;0;0;0	0;0;0;0	No	0	-1	1	NA	Low_Counts	0;0;0;0	0;0;0;0	No	-0.0532641	-1.03761	0.790049	NA	Low_Counts	0;0;0;0;0	0.78;0;0.8;0	No	-0.0549151	-1.0388	0.772881	NA	Low_Counts	0;0;0;0	0.78;0;0.8;0	No	0	-1	1	1	Low_Counts
Solyc01g080320.2	maker_ITAG	protein_coding	1:79401344-79406785	0	NA	NA	NA	NA	All_Zero	0;0;0;0	0;0;0;0	No	NA	NA	NA	NA	All_Zero	0;0;0;0;0	0;0;0;0	No	NA	NA	NA	NA	All_Zero	0;0;0;0	0;0;0;0	No	NA	NA	NA	NA	All_Zero	0;0;0;0;0	0;0;0;0	No	NA	NA	NA	NA	All_Zero	0;0;0;0	0;0;0;0	No	NA	NA	NA	NA	All_Zero
Solyc03g095880.1	maker_ITAG	protein_coding	3:58987224-58987676	0.756121	0	-1	1	NA	Low_Counts	0;0;0;0	0;0;0;0	No	0.440786	1.35734	0.245832	NA	Low_Counts	0;1.02;0;1.94;3.24	0;0;0;0	No	0.553257	1.46739	0.136275	NA	Low_Counts	0.97;1.26;2.18;2.24	0;0;0;0	No	0.580193	1.49505	0.136245	NA	Low_Counts	0;1.02;0;1.94;3.24	0;0;0;0	No	0.692664	1.61627	0.068894	NA	Low_Counts	0.97;1.26;2.18;2.24	0;0;0;0	No	0.112472	1.08108	0.776799	1	Low_Counts
Solyc02g082460.3	maker_ITAG	protein_coding	2:46707497-46726293	134.353	0.524165	1.4381	0.0563715	0.149381	Tested	214.39;136.06;74.55;209.51	170.18;111.53;67.71;83.02	No	0.328592	1.25579	0.215619	0.460046	Tested	136.67;147.32;81.38;124.98;167.91	170.18;111.53;67.71;83.02	No	0.341877	1.2674	0.214814	0.447644	Tested	190.86;141.89;117.54;108.5	170.18;111.53;67.71;83.02	No	-0.195573	-1.14518	0.44903	0.718503	Tested	136.67;147.32;81.38;124.98;167.91	214.39;136.06;74.55;209.51	No	-0.182288	-1.13468	0.498037	0.787795	Tested	190.86;141.89;117.54;108.5	214.39;136.06;74.55;209.51	No	0.0132844	1.00925	0.95915	1	Tested
Solyc03g034000.3	maker_ITAG	protein_coding	3:5733672-5737119	134.508	-0.219971	-1.16471	0.523368	0.692299	Tested	190.14;155.86;43.29;51.98	124.44;66.92;141.57;181.94	No	0.0310394	1.02175	0.925691	0.968639	Tested	154.39;151.41;105.39;99.79;153.31	124.44;66.92;141.57;181.94	No	0.310616	1.24024	0.366792	0.610425	Tested	129.51;106.58;166.15;263.97	124.44;66.92;141.57;181.94	No	0.25101	1.19004	0.447602	0.71782	Tested	154.39;151.41;105.39;99.79;153.31	190.14;155.86;43.29;51.98	No	0.530587	1.44452	0.120847	0.410886	Tested	129.51;106.58;166.15;263.97	190.14;155.86;43.29;51.98	No	0.279577	1.21384	0.396828	1	Tested
Solyc02g068890.3	maker_ITAG	protein_coding	2:39339533-39342312	0.429423	0.015831	1.01103	0.954926	NA	Low_Counts	0;1.28;0;0.8	0;0;0;1.77	No	0.0854378	1.06101	0.769401	NA	Low_Counts	0;1.02;0;0;2.43	0;0;0;1.77	No	-0.149571	-1.10924	0.591705	NA	Low_Counts	0;0;0;0	0;0;0;1.77	No	0.0696069	1.04943	0.812801	NA	Low_Counts	0;1.02;0;0;2.43	0;1.28;0;0.8	No	-0.165402	-1.12148	0.556477	NA	Low_Counts	0;0;0;0	0;1.28;0;0.8	No	-0.235009	-1.17691	0.421953	1	Low_Counts
Solyc12g056490.1	maker_ITAG	protein_coding	12:63379915-63384806	1.76614	0.397763	1.31746	0.38892	0.574442	Low_Counts	2.35;3.83;1.6;4	4.25;0;0;1.77	No	0.0281958	1.01974	0.951297	NA	Low_Counts	1.9;2.05;0;3.88;0.81	4.25;0;0;1.77	No	-0.317492	-1.24616	0.487828	NA	Low_Counts	0.97;1.89;0.73;0	4.25;0;0;1.77	No	-0.369568	-1.29197	0.431236	0.705133	Low_Counts	1.9;2.05;0;3.88;0.81	2.35;3.83;1.6;4	No	-0.715255	-1.64177	0.125531	NA	Low_Counts	0.97;1.89;0.73;0	2.35;3.83;1.6;4	No	-0.345687	-1.27076	0.458952	1	Low_Counts
Solyc05g052020.3	maker_ITAG	protein_coding	5:63208483-63217140	15.8422	0.608373	1.52454	0.0613879	0.159163	Tested	17.21;19.8;20.84;27.99	10.64;11.15;13.85;17.66	No	0.038453	1.02701	0.906421	0.961347	Tested	14.55;16.37;9.34;10.66;17.03	10.64;11.15;13.85;17.66	No	0.206155	1.15361	0.535843	0.744433	Tested	14.61;13.87;20.32;13.42	10.64;11.15;13.85;17.66	No	-0.56992	-1.48444	0.0492714	0.200519	Tested	14.55;16.37;9.34;10.66;17.03	17.21;19.8;20.84;27.99	No	-0.402217	-1.32154	0.175669	0.497005	Tested	14.61;13.87;20.32;13.42	17.21;19.8;20.84;27.99	No	0.167702	1.12327	0.575245	1	Tested
Solyc09g089650.1	maker_ITAG	protein_coding	9:69891037-69891687	52.4906	0.304313	1.23483	0.367556	0.554835	Tested	17.21;60.68;72.14;131.94	23.4;37.92;86.17;74.19	No	-0.462191	-1.37763	0.161742	0.389989	Tested	27.21;32.74;50.69;41.66;35.69	23.4;37.92;86.17;74.19	No	-0.0854164	-1.06099	0.801672	0.905134	Tested	32.13;34.05;30.47;104.02	23.4;37.92;86.17;74.19	No	-0.766504	-1.70114	0.0172655	0.0962049	Tested	27.21;32.74;50.69;41.66;35.69	17.21;60.68;72.14;131.94	No	-0.389729	-1.31015	0.240424	0.578577	Tested	32.13;34.05;30.47;104.02	17.21;60.68;72.14;131.94	No	0.376775	1.29844	0.245525	1	Tested
Solyc07g020870.2	maker_ITAG	protein_coding	7:14334895-14339416	0.362632	-0.0192351	-1.01342	0.927872	NA	Low_Counts	0;0.64;0;0	0;0;0;0	No	0.0329129	1.02308	0.882565	NA	Low_Counts	1.9;0;0;0;0	0;0;0;0	No	0.114837	1.08285	0.589154	NA	Low_Counts	0;0;3.63;0	0;0;0;0	No	0.052148	1.03681	0.815594	NA	Low_Counts	1.9;0;0;0;0	0;0.64;0;0	No	0.134072	1.09739	0.529829	NA	Low_Counts	0;0;3.63;0	0;0.64;0;0	No	0.0819239	1.05843	0.714274	1	Low_Counts
Solyc10g049560.2	maker_ITAG	protein_coding	10:46056645-46066004	1.55391	0.272224	1.20767	0.540555	0.706443	Low_Counts	0.78;2.56;4.01;4	0;0;1.54;7.07	No	-0.480789	-1.39551	0.278108	NA	Low_Counts	1.27;1.02;0;0.97;0	0;0;1.54;7.07	No	-0.439716	-1.35634	0.314941	NA	Low_Counts	0.97;0;0;2.24	0;0;1.54;7.07	No	-0.753013	-1.68531	0.0989463	0.312446	Low_Counts	1.27;1.02;0;0.97;0	0.78;2.56;4.01;4	No	-0.711941	-1.63801	0.114465	NA	Low_Counts	0.97;0;0;2.24	0.78;2.56;4.01;4	No	0.0410726	1.02888	0.927189	1	Low_Counts
Solyc05g005670.1	maker_ITAG	protein_coding	5:497718-500075	2.75994	-0.244789	-1.18492	0.60048	0.752545	Low_Counts	4.69;1.92;2.4;0.8	4.25;2.23;4.62;1.77	No	0.0446462	1.03143	0.923261	NA	Low_Counts	2.53;2.05;2.67;4.84;4.87	4.25;2.23;4.62;1.77	No	-0.463983	-1.37934	0.322533	NA	Low_Counts	0.97;1.89;2.18;2.24	4.25;2.23;4.62;1.77	No	0.289436	1.22216	0.527324	0.773261	Low_Counts	2.53;2.05;2.67;4.84;4.87	4.69;1.92;2.4;0.8	No	-0.219194	-1.16408	0.637732	NA	Low_Counts	0.97;1.89;2.18;2.24	4.69;1.92;2.4;0.8	No	-0.508629	-1.4227	0.269707	1	Low_Counts
Solyc10g083110.2	maker_ITAG	protein_coding	10:63105767-63108653	67.2444	0.0230863	1.01613	0.935861	0.967116	Tested	58.68;50.46;79.36;96.76	80.84;84.76;35.39;74.19	No	-0.175131	-1.12907	0.529033	0.744766	Tested	43.03;47.06;100.05;73.63;48.67	80.84;84.76;35.39;74.19	No	-0.0195514	-1.01364	0.945863	0.976206	Tested	74.98;72.52;76.91;45.86	80.84;84.76;35.39;74.19	No	-0.198218	-1.14728	0.463445	0.72959	Tested	43.03;47.06;100.05;73.63;48.67	58.68;50.46;79.36;96.76	No	-0.0426376	-1.03	0.879157	0.963911	Tested	74.98;72.52;76.91;45.86	58.68;50.46;79.36;96.76	No	0.15558	1.11387	0.566629	1	Tested
Solyc01g057280.2	maker_ITAG	protein_coding	1:60314355-60315327	0	NA	NA	NA	NA	All_Zero	0;0;0;0	0;0;0;0	No	NA	NA	NA	NA	All_Zero	0;0;0;0;0	0;0;0;0	No	NA	NA	NA	NA	All_Zero	0;0;0;0	0;0;0;0	No	NA	NA	NA	NA	All_Zero	0;0;0;0;0	0;0;0;0	No	NA	NA	NA	NA	All_Zero	0;0;0;0	0;0;0;0	No	NA	NA	NA	NA	All_Zero
Solyc01g079090.3	maker_ITAG	protein_coding	1:78018019-78023791	404.164	-0.916341	-1.88732	6.61712e-11	2.54974e-09	Tested	266.04;244.65;286.17;248.69	442.47;495.21;509.34;563.48	Down	-0.183685	-1.13578	0.166399	0.396126	Tested	384.08;412.28;560.29;499.9;375.57	442.47;495.21;509.34;563.48	No	-0.334263	-1.26073	0.0163158	0.0886937	Tested	425.54;349.37;371.48;436.23	442.47;495.21;509.34;563.48	No	0.732656	1.6617	2.84811e-08	1.32994e-06	Tested	384.08;412.28;560.29;499.9;375.57	266.04;244.65;286.17;248.69	Up	0.582078	1.497	2.62052e-05	0.000860326	Tested	425.54;349.37;371.48;436.23	266.04;244.65;286.17;248.69	Up	-0.150579	-1.11001	0.249442	1	Tested
Solyc06g065100.3	maker_ITAG	protein_coding	6:40723282-40725728	148.216	0.455112	1.37089	0.0217249	0.0731849	Tested	158.84;187.16;212.42;170.33	110.62;127.15;118.49;174.87	No	-0.0243013	-1.01699	0.899676	0.95893	Tested	105.67;115.6;152.08;158.88;140.33	110.62;127.15;118.49;174.87	No	0.109107	1.07856	0.585906	0.778322	Tested	97.38;114.14;138.58;237.13	110.62;127.15;118.49;174.87	No	-0.479413	-1.39418	0.00898365	0.0589195	Tested	105.67;115.6;152.08;158.88;140.33	158.84;187.16;212.42;170.33	No	-0.346005	-1.27104	0.0705822	0.29964	Tested	97.38;114.14;138.58;237.13	158.84;187.16;212.42;170.33	No	0.133408	1.09688	0.472418	1	Tested
Solyc01g093975.1	maker_ITAG	protein_coding	1:85438734-85439715	0	NA	NA	NA	NA	All_Zero	0;0;0;0	0;0;0;0	No	NA	NA	NA	NA	All_Zero	0;0;0;0;0	0;0;0;0	No	NA	NA	NA	NA	All_Zero	0;0;0;0	0;0;0;0	No	NA	NA	NA	NA	All_Zero	0;0;0;0;0	0;0;0;0	No	NA	NA	NA	NA	All_Zero	0;0;0;0	0;0;0;0	No	NA	NA	NA	NA	All_Zero
Solyc06g060400.3	maker_ITAG	protein_coding	6:38528862-38531843	422.74	-0.461557	-1.37703	0.002034	0.0110604	Tested	445.22;376.88;370.34;382.23	459.48;562.12;589.35;595.28	Down	-0.456972	-1.37266	0.00143298	0.0197547	Tested	336.62;345.78;533.61;427.24;378.82	459.48;562.12;589.35;595.28	Down	-0.653008	-1.57244	1.42865e-05	0.000495837	Tested	316.48;334.23;313.43;419.45	459.48;562.12;589.35;595.28	Down	0.00458517	1.00318	0.974159	0.990011	Tested	336.62;345.78;533.61;427.24;378.82	445.22;376.88;370.34;382.23	No	-0.191451	-1.14191	0.198118	0.528727	Tested	316.48;334.23;313.43;419.45	445.22;376.88;370.34;382.23	No	-0.196036	-1.14555	0.168891	1	Tested
Solyc04g009800.3	maker_ITAG	protein_coding	4:3108301-3114678	72.6026	0.169828	1.12492	0.559312	0.721171	Tested	86.85;92.62;77.76;75.97	99.98;42.38;81.56;63.59	No	-0.3335	-1.26007	0.239317	0.487784	Tested	62.64;56.27;41.35;31;88.42	99.98;42.38;81.56;63.59	No	0.177988	1.13131	0.541529	0.748633	Tested	99.33;68.11;116.09;50.33	99.98;42.38;81.56;63.59	No	-0.503327	-1.41748	0.0678221	0.246978	Tested	62.64;56.27;41.35;31;88.42	86.85;92.62;77.76;75.97	No	0.00816066	1.00567	0.977083	0.992027	Tested	99.33;68.11;116.09;50.33	86.85;92.62;77.76;75.97	No	0.511488	1.42552	0.0641961	1	Tested
Solyc01g057113.1	maker_ITAG	protein_coding	1:58826211-58829887	0	NA	NA	NA	NA	All_Zero	0;0;0;0	0;0;0;0	No	NA	NA	NA	NA	All_Zero	0;0;0;0;0	0;0;0;0	No	NA	NA	NA	NA	All_Zero	0;0;0;0	0;0;0;0	No	NA	NA	NA	NA	All_Zero	0;0;0;0;0	0;0;0;0	No	NA	NA	NA	NA	All_Zero	0;0;0;0	0;0;0;0	No	NA	NA	NA	NA	All_Zero
Solyc05g052780.3	maker_ITAG	protein_coding	5:63813301-63817638	686.573	-0.235057	-1.17695	0.211068	0.383495	Tested	560.24;582.57;743.88;762.07	454.17;673.66;1094.07;1036.88	No	-0.354133	-1.27822	0.048941	0.192971	Tested	516.96;483.89;1028.53;675.26;499.68	454.17;673.66;1094.07;1036.88	No	-0.307978	-1.23797	0.101773	0.286723	Tested	473.26;517.74;713.21;855.67	454.17;673.66;1094.07;1036.88	No	-0.119076	-1.08604	0.505037	0.759335	Tested	516.96;483.89;1028.53;675.26;499.68	560.24;582.57;743.88;762.07	No	-0.0729214	-1.05184	0.696638	0.89513	Tested	473.26;517.74;713.21;855.67	560.24;582.57;743.88;762.07	No	0.0461551	1.03251	0.796429	1	Tested
Solyc04g012120.3	maker_ITAG	protein_coding	4:4428357-4430330	283.169	-0.505237	-1.41936	0.00389008	0.0186927	Tested	205;209.52;301.4;343.85	257.4;325.68;418.55;531.69	Down	-0.513887	-1.42789	0.00219568	0.0263068	Tested	199.32;263.94;338.84;301.3;239.3	257.4;325.68;418.55;531.69	Down	-0.738449	-1.66838	2.79067e-05	0.000825202	Tested	173.33;228.29;202.43;274.04	257.4;325.68;418.55;531.69	Down	-0.00865056	-1.00601	0.958375	0.985634	Tested	199.32;263.94;338.84;301.3;239.3	205;209.52;301.4;343.85	No	-0.233212	-1.17545	0.180795	0.504865	Tested	173.33;228.29;202.43;274.04	205;209.52;301.4;343.85	No	-0.224562	-1.16842	0.178868	1	Tested
Solyc01g020440.3	maker_ITAG	protein_coding	1:30759905-30774214	72.7975	-0.142203	-1.10359	0.50601	0.677331	Tested	75.9;71.54;68.94;80.77	115.93;102.61;58.47;56.53	No	-0.391433	-1.3117	0.061551	0.222183	Tested	64.54;78.77;54.7;60.07;49.48	115.93;102.61;58.47;56.53	No	-0.132513	-1.0962	0.537705	0.74555	Tested	81.8;62.43;81.26;73.82	115.93;102.61;58.47;56.53	No	-0.24923	-1.18857	0.211898	0.486684	Tested	64.54;78.77;54.7;60.07;49.48	75.9;71.54;68.94;80.77	No	0.00968921	1.00674	0.96242	0.988735	Tested	81.8;62.43;81.26;73.82	75.9;71.54;68.94;80.77	No	0.258919	1.19658	0.197626	1	Tested
Solyc03g083960.3	maker_ITAG	protein_coding	3:55323735-55328265	2.85641	0.0134604	1.00937	0.977099	0.987976	Low_Counts	2.35;3.19;2.4;2.4	0;6.69;4.62;0	No	0.435563	1.35244	0.350658	NA	Low_Counts	3.8;5.12;6.67;3.88;1.62	0;6.69;4.62;0	No	-0.353176	-1.27737	0.451519	NA	Low_Counts	1.95;3.15;0.73;0	0;6.69;4.62;0	No	0.422103	1.33988	0.363667	0.646905	Low_Counts	3.8;5.12;6.67;3.88;1.62	2.35;3.19;2.4;2.4	No	-0.366637	-1.28934	0.434804	NA	Low_Counts	1.95;3.15;0.73;0	2.35;3.19;2.4;2.4	No	-0.78874	-1.72756	0.0908197	1	Low_Counts
Solyc11g008790.2	maker_ITAG	protein_coding	11:2973663-2977264	2.85546	-0.266914	-1.20323	0.569072	0.729651	Low_Counts	1.56;2.56;0;2.4	2.13;6.69;1.54;0	No	-0.0351012	-1.02463	0.940222	NA	Low_Counts	3.8;0;1.33;2.91;3.24	2.13;6.69;1.54;0	No	0.597811	1.51342	0.20185	NA	Low_Counts	3.9;2.52;7.26;6.71	2.13;6.69;1.54;0	No	0.231813	1.17431	0.620757	0.828756	Low_Counts	3.8;0;1.33;2.91;3.24	1.56;2.56;0;2.4	No	0.864725	1.82099	0.06519	NA	Low_Counts	3.9;2.52;7.26;6.71	1.56;2.56;0;2.4	No	0.632913	1.55069	0.175192	1	Tested
Solyc07g062900.3	maker_ITAG	protein_coding	7:65657160-65662278	1.24144	-0.0828286	-1.05909	0.833106	0.910915	Low_Counts	0.78;0.64;2.4;0	0;0;1.54;3.53	No	-0.118359	-1.0855	0.767607	NA	Low_Counts	3.16;0;0;0;0.81	0;0;1.54;3.53	No	0.233699	1.17585	0.553326	NA	Low_Counts	0;3.15;5.08;0	0;0;1.54;3.53	No	-0.0355306	-1.02493	0.931402	NA	Low_Counts	3.16;0;0;0;0.81	0.78;0.64;2.4;0	No	0.316528	1.24533	0.436055	NA	Low_Counts	0;3.15;5.08;0	0.78;0.64;2.4;0	No	0.352058	1.27638	0.395052	1	Low_Counts
Solyc12g055840.2	maker_ITAG	protein_coding	12:62792186-62794383	359.179	-1.08695	-2.12424	3.56653e-07	5.8321e-06	Tested	255.08;223.57;206.01;179.92	315.89;405.98;613.97;665.94	Down	-0.423204	-1.3409	0.0374466	0.163787	Tested	321.44;296.68;465.58;456.31;305.81	315.89;405.98;613.97;665.94	No	-0.473709	-1.38867	0.0259235	0.119307	Tested	298.95;300.81;297.47;496.63	315.89;405.98;613.97;665.94	No	0.663744	1.58419	0.001095	0.0111496	Tested	321.44;296.68;465.58;456.31;305.81	255.08;223.57;206.01;179.92	Up	0.61324	1.52969	0.00391794	0.0420434	Tested	298.95;300.81;297.47;496.63	255.08;223.57;206.01;179.92	Up	-0.0505044	-1.03563	0.802965	1	Tested
Solyc02g090040.2	maker_ITAG	protein_coding	2:52339153-52348738	2.25818	0.403509	1.32272	0.378592	0.564311	Low_Counts	0;4.47;3.21;4	3.19;0;0;1.77	No	-0.0371454	-1.02608	0.935462	NA	Low_Counts	3.16;3.07;0;0.97;0	3.19;0;0;1.77	No	0.560781	1.47507	0.221024	NA	Low_Counts	3.9;1.89;6.53;2.24	3.19;0;0;1.77	No	-0.440654	-1.35722	0.345977	0.631486	Low_Counts	3.16;3.07;0;0.97;0	0;4.47;3.21;4	No	0.157272	1.11518	0.736422	NA	Low_Counts	3.9;1.89;6.53;2.24	0;4.47;3.21;4	No	0.597926	1.51354	0.200933	1	Low_Counts
Solyc07g064710.3	maker_ITAG	protein_coding	7:66874256-66878798	1.55361	0.339568	1.26538	0.444298	0.624852	Low_Counts	0.78;2.56;0.8;1.6	0;2.23;0;0	No	0.627442	1.54482	0.161441	NA	Low_Counts	0.63;3.07;0;3.88;3.24	0;2.23;0;0	No	0.515766	1.42975	0.24536	NA	Low_Counts	2.92;2.52;2.18;0	0;2.23;0;0	No	0.287874	1.22084	0.535505	0.779297	Low_Counts	0.63;3.07;0;3.88;3.24	0.78;2.56;0.8;1.6	No	0.176198	1.1299	0.702409	NA	Low_Counts	2.92;2.52;2.18;0	0.78;2.56;0.8;1.6	No	-0.111676	-1.08048	0.810061	1	Low_Counts
Solyc11g066410.2	maker_ITAG	protein_coding	11:52483418-52487860	203.581	-1.13982	-2.20353	5.83797e-09	1.47799e-07	Tested	139.28;146.92;97.8;82.36	310.58;399.29;178.5;194.3	Down	-0.208598	-1.15556	0.259342	0.507771	Tested	223.99;234.27;180.09;217.98;236.05	310.58;399.29;178.5;194.3	No	-0.326772	-1.2542	0.0908554	0.26727	Tested	185.02;223.24;230;181.2	310.58;399.29;178.5;194.3	No	0.931218	1.90689	4.90504e-07	1.55119e-05	Tested	223.99;234.27;180.09;217.98;236.05	139.28;146.92;97.8;82.36	Up	0.813044	1.75691	2.62529e-05	0.000860326	Tested	185.02;223.24;230;181.2	139.28;146.92;97.8;82.36	Up	-0.118174	-1.08536	0.516999	1	Tested
Solyc06g072860.2	maker_ITAG	protein_coding	6:45076279-45078239	0	NA	NA	NA	NA	All_Zero	0;0;0;0	0;0;0;0	No	NA	NA	NA	NA	All_Zero	0;0;0;0;0	0;0;0;0	No	NA	NA	NA	NA	All_Zero	0;0;0;0	0;0;0;0	No	NA	NA	NA	NA	All_Zero	0;0;0;0;0	0;0;0;0	No	NA	NA	NA	NA	All_Zero	0;0;0;0	0;0;0;0	No	NA	NA	NA	NA	All_Zero
Solyc02g090267.1	maker_ITAG	protein_coding	2:52512547-52513878	21.0879	0.644443	1.56314	0.107669	0.241779	Tested	33.65;22.36;15.23;21.59	25.53;15.61;6.16;5.3	No	0.742542	1.67312	0.0581579	0.214155	Tested	49.35;27.62;5.34;9.69;30.82	25.53;15.61;6.16;5.3	No	0.638133	1.55631	0.112073	0.304092	Tested	25.32;27.75;30.47;6.71	25.53;15.61;6.16;5.3	No	0.0980993	1.07036	0.793025	0.916161	Tested	49.35;27.62;5.34;9.69;30.82	33.65;22.36;15.23;21.59	No	-0.00630971	-1.00438	0.986924	0.995828	Tested	25.32;27.75;30.47;6.71	33.65;22.36;15.23;21.59	No	-0.104409	-1.07505	0.780768	1	Tested
Solyc06g005460.1	maker_ITAG	protein_coding	6:479038-479898	0	NA	NA	NA	NA	All_Zero	0;0;0;0	0;0;0;0	No	NA	NA	NA	NA	All_Zero	0;0;0;0;0	0;0;0;0	No	NA	NA	NA	NA	All_Zero	0;0;0;0	0;0;0;0	No	NA	NA	NA	NA	All_Zero	0;0;0;0;0	0;0;0;0	No	NA	NA	NA	NA	All_Zero	0;0;0;0	0;0;0;0	No	NA	NA	NA	NA	All_Zero
Solyc11g040222.1	maker_ITAG	protein_coding	11:38581443-38584272	7.12587	0.847806	1.79976	0.0445177	0.124989	Tested	9.39;7.03;7.21;9.6	5.32;4.46;3.08;0	No	0.942778	1.92223	0.0235362	NA	Low_Counts	12.66;7.16;8;4.84;10.55	5.32;4.46;3.08;0	No	0.806011	1.74837	0.057561	0.200717	Tested	7.79;10.09;7.26;6.71	5.32;4.46;3.08;0	No	0.0949726	1.06805	0.798683	0.918719	Tested	12.66;7.16;8;4.84;10.55	9.39;7.03;7.21;9.6	No	-0.0417946	-1.02939	0.913318	0.975113	Tested	7.79;10.09;7.26;6.71	9.39;7.03;7.21;9.6	No	-0.136767	-1.09944	0.71611	1	Tested
Solyc09g055347.1	maker_ITAG	protein_coding	9:40092626-40099954	0	NA	NA	NA	NA	All_Zero	0;0;0;0	0;0;0;0	No	NA	NA	NA	NA	All_Zero	0;0;0;0;0	0;0;0;0	No	NA	NA	NA	NA	All_Zero	0;0;0;0	0;0;0;0	No	NA	NA	NA	NA	All_Zero	0;0;0;0;0	0;0;0;0	No	NA	NA	NA	NA	All_Zero	0;0;0;0	0;0;0;0	No	NA	NA	NA	NA	All_Zero
Solyc03g114160.1	maker_ITAG	protein_coding	3:65660932-65663280	4.91182	1.34629	2.54258	0.00383903	0.0185103	Tested	0;1.92;19.24;31.99	0;0;6.16;0	Up	0.36734	1.28997	0.43031	NA	Low_Counts	3.16;4.09;1.33;4.84;2.43	0;0;6.16;0	No	0.119452	1.08632	0.796856	NA	Low_Counts	0.97;1.89;4.35;1.12	0;0;6.16;0	No	-0.978954	-1.97104	0.0370326	0.165326	Tested	3.16;4.09;1.33;4.84;2.43	0;1.92;19.24;31.99	No	-1.22684	-2.34054	0.00897552	0.0763633	Tested	0.97;1.89;4.35;1.12	0;1.92;19.24;31.99	No	-0.247888	-1.18747	0.597321	1	Low_Counts
Solyc10g047315.1	maker_ITAG	protein_coding	10:40471517-40474953	0	NA	NA	NA	NA	All_Zero	0;0;0;0	0;0;0;0	No	NA	NA	NA	NA	All_Zero	0;0;0;0;0	0;0;0;0	No	NA	NA	NA	NA	All_Zero	0;0;0;0	0;0;0;0	No	NA	NA	NA	NA	All_Zero	0;0;0;0;0	0;0;0;0	No	NA	NA	NA	NA	All_Zero	0;0;0;0	0;0;0;0	No	NA	NA	NA	NA	All_Zero
Solyc06g082400.1	maker_ITAG	protein_coding	6:48275092-48275568	0	NA	NA	NA	NA	All_Zero	0;0;0;0	0;0;0;0	No	NA	NA	NA	NA	All_Zero	0;0;0;0;0	0;0;0;0	No	NA	NA	NA	NA	All_Zero	0;0;0;0	0;0;0;0	No	NA	NA	NA	NA	All_Zero	0;0;0;0;0	0;0;0;0	No	NA	NA	NA	NA	All_Zero	0;0;0;0	0;0;0;0	No	NA	NA	NA	NA	All_Zero
Solyc07g006755.1	maker_ITAG	protein_coding	7:1586383-1586781	0	NA	NA	NA	NA	All_Zero	0;0;0;0	0;0;0;0	No	NA	NA	NA	NA	All_Zero	0;0;0;0;0	0;0;0;0	No	NA	NA	NA	NA	All_Zero	0;0;0;0	0;0;0;0	No	NA	NA	NA	NA	All_Zero	0;0;0;0;0	0;0;0;0	No	NA	NA	NA	NA	All_Zero	0;0;0;0	0;0;0;0	No	NA	NA	NA	NA	All_Zero
Solyc03g083210.3	maker_ITAG	protein_coding	3:54477703-54493014	70.364	0.253575	1.19216	0.330474	0.518314	Tested	82.16;61.96;82.56;111.15	70.2;84.76;78.48;45.93	No	-0.135335	-1.09835	0.594152	0.788615	Tested	61.38;53.2;97.38;59.1;47.05	70.2;84.76;78.48;45.93	No	-0.078845	-1.05617	0.764576	0.885081	Tested	56.48;93.33;55.14;55.93	70.2;84.76;78.48;45.93	No	-0.38891	-1.3094	0.11019	0.333921	Tested	61.38;53.2;97.38;59.1;47.05	82.16;61.96;82.56;111.15	No	-0.33242	-1.25912	0.189367	0.51502	Tested	56.48;93.33;55.14;55.93	82.16;61.96;82.56;111.15	No	0.0564902	1.03993	0.81871	1	Tested
Solyc07g055940.2	maker_ITAG	protein_coding	7:63994902-63996809	4.50324	0.922216	1.89502	0.0417234	0.119228	Tested	5.48;7.03;4.01;11.2	0;4.46;4.62;1.77	No	0.677501	1.59937	0.132804	NA	Low_Counts	4.43;7.16;6.67;3.88;5.68	0;4.46;4.62;1.77	No	-0.0158148	-1.01102	0.972691	NA	Low_Counts	2.92;2.52;3.63;1.12	0;4.46;4.62;1.77	No	-0.244715	-1.18486	0.564077	0.795663	Tested	4.43;7.16;6.67;3.88;5.68	5.48;7.03;4.01;11.2	No	-0.938031	-1.91591	0.0336706	0.189649	Tested	2.92;2.52;3.63;1.12	5.48;7.03;4.01;11.2	No	-0.693316	-1.617	0.114204	1	Tested
Solyc12g098670.2	maker_ITAG	protein_coding	12:67077728-67081308	0.0744412	0	-1	1	NA	Low_Counts	0;0;0;0	0;0;0;0	No	0.0233947	1.01635	0.906907	NA	Low_Counts	1.27;0;0;0;0	0;0;0;0	No	0	-1	1	NA	Low_Counts	0;0;0;0	0;0;0;0	No	0.0697278	1.04952	0.727433	NA	Low_Counts	1.27;0;0;0;0	0;0;0;0	No	0	-1	1	NA	Low_Counts	0;0;0;0	0;0;0;0	No	-0.0629094	-1.04457	0.753172	1	Low_Counts
Solyc03g119720.3	maker_ITAG	protein_coding	3:69746588-69754091	135.079	0.336461	1.26266	0.1048	0.236899	Tested	158.06;171.19;122.64;163.13	109.55;91.46;147.72;127.18	No	0.14464	1.10546	0.471519	0.698639	Tested	148.06;150.39;106.72;115.29;141.14	109.55;91.46;147.72;127.18	No	0.15742	1.11529	0.45103	0.68164	Tested	159.7;146.3;83.44;154.36	109.55;91.46;147.72;127.18	No	-0.19182	-1.1422	0.316992	0.603012	Tested	148.06;150.39;106.72;115.29;141.14	158.06;171.19;122.64;163.13	No	-0.179041	-1.13213	0.370996	0.701549	Tested	159.7;146.3;83.44;154.36	158.06;171.19;122.64;163.13	No	0.0127791	1.0089	0.947286	1	Tested
Solyc12g005950.2	maker_ITAG	protein_coding	12:575023-588074	67.378	0.444895	1.36121	0.130623	0.276086	Tested	68.07;95.82;48.9;83.16	84.03;58;40.01;33.56	No	0.426525	1.34399	0.135052	0.351643	Tested	98.71;98.21;34.68;42.63;84.36	84.03;58;40.01;33.56	No	0.309201	1.23902	0.295811	0.536897	Tested	73.03;107.21;68.2;26.84	84.03;58;40.01;33.56	No	-0.0183699	-1.01281	0.946427	0.981766	Tested	98.71;98.21;34.68;42.63;84.36	68.07;95.82;48.9;83.16	No	-0.135694	-1.09862	0.633459	0.868377	Tested	73.03;107.21;68.2;26.84	68.07;95.82;48.9;83.16	No	-0.117324	-1.08472	0.669693	1	Tested
Solyc01g098360.1	maker_ITAG	protein_coding	1:88774331-88774789	0	NA	NA	NA	NA	All_Zero	0;0;0;0	0;0;0;0	No	NA	NA	NA	NA	All_Zero	0;0;0;0;0	0;0;0;0	No	NA	NA	NA	NA	All_Zero	0;0;0;0	0;0;0;0	No	NA	NA	NA	NA	All_Zero	0;0;0;0;0	0;0;0;0	No	NA	NA	NA	NA	All_Zero	0;0;0;0	0;0;0;0	No	NA	NA	NA	NA	All_Zero
Solyc08g028970.3	maker_ITAG	protein_coding	8:39082152-39086993	6.78886	0.835476	1.78445	0.0529597	0.142748	Tested	4.69;8.3;14.43;11.99	4.25;0;4.62;7.07	No	-0.0205757	-1.01436	0.962293	NA	Low_Counts	3.16;6.14;0;6.78;5.68	4.25;0;4.62;7.07	No	0.762568	1.69651	0.078852	0.245128	Tested	3.9;5.68;13.06;15.66	4.25;0;4.62;7.07	No	-0.856052	-1.81008	0.0348086	0.158514	Tested	3.16;6.14;0;6.78;5.68	4.69;8.3;14.43;11.99	No	-0.0729079	-1.05183	0.856694	0.955133	Tested	3.9;5.68;13.06;15.66	4.69;8.3;14.43;11.99	No	0.783144	1.72088	0.0552094	1	Tested
Solyc10g079230.2	maker_ITAG	protein_coding	10:60933719-60936127	0	NA	NA	NA	NA	All_Zero	0;0;0;0	0;0;0;0	No	NA	NA	NA	NA	All_Zero	0;0;0;0;0	0;0;0;0	No	NA	NA	NA	NA	All_Zero	0;0;0;0	0;0;0;0	No	NA	NA	NA	NA	All_Zero	0;0;0;0;0	0;0;0;0	No	NA	NA	NA	NA	All_Zero	0;0;0;0	0;0;0;0	No	NA	NA	NA	NA	All_Zero
Solyc08g067140.1	maker_ITAG	protein_coding	8:56127449-56128704	0	NA	NA	NA	NA	All_Zero	0;0;0;0	0;0;0;0	No	NA	NA	NA	NA	All_Zero	0;0;0;0;0	0;0;0;0	No	NA	NA	NA	NA	All_Zero	0;0;0;0	0;0;0;0	No	NA	NA	NA	NA	All_Zero	0;0;0;0;0	0;0;0;0	No	NA	NA	NA	NA	All_Zero	0;0;0;0	0;0;0;0	No	NA	NA	NA	NA	All_Zero
Solyc08g078610.3	maker_ITAG	protein_coding	8:62500944-62506468	62.2708	0.211421	1.15783	0.372849	0.559289	Tested	64.94;58.13;77.76;67.97	40.42;53.54;81.56;56.53	No	0.121982	1.08823	0.596882	0.790535	Tested	77.83;47.06;54.7;52.32;81.12	40.42;53.54;81.56;56.53	No	0.0996789	1.07153	0.677021	0.834813	Tested	59.4;61.8;75.46;48.1	40.42;53.54;81.56;56.53	No	-0.0894384	-1.06396	0.678754	0.859708	Tested	77.83;47.06;54.7;52.32;81.12	64.94;58.13;77.76;67.97	No	-0.111742	-1.08053	0.619918	0.860084	Tested	59.4;61.8;75.46;48.1	64.94;58.13;77.76;67.97	No	-0.0223033	-1.01558	0.918617	1	Tested
Solyc09g018410.2	maker_ITAG	protein_coding	9:14754283-14755263	0	NA	NA	NA	NA	All_Zero	0;0;0;0	0;0;0;0	No	NA	NA	NA	NA	All_Zero	0;0;0;0;0	0;0;0;0	No	NA	NA	NA	NA	All_Zero	0;0;0;0	0;0;0;0	No	NA	NA	NA	NA	All_Zero	0;0;0;0;0	0;0;0;0	No	NA	NA	NA	NA	All_Zero	0;0;0;0	0;0;0;0	No	NA	NA	NA	NA	All_Zero
Solyc01g097820.3	maker_ITAG	protein_coding	1:88399157-88406664	19.3973	0.295848	1.22761	0.411953	0.595446	Tested	13.3;29.38;22.44;6.4	22.34;11.15;6.16;14.13	No	0.438925	1.35559	0.212542	0.456217	Tested	18.98;25.58;17.34;12.59;22.71	22.34;11.15;6.16;14.13	No	0.796331	1.73668	0.0259934	0.119443	Tested	26.29;37.21;22.49;21.25	22.34;11.15;6.16;14.13	No	0.143077	1.10426	0.663061	0.85155	Tested	18.98;25.58;17.34;12.59;22.71	13.3;29.38;22.44;6.4	No	0.500483	1.41469	0.135086	0.435596	Tested	26.29;37.21;22.49;21.25	13.3;29.38;22.44;6.4	No	0.357406	1.28112	0.271233	1	Tested
Solyc01g096170.3	maker_ITAG	protein_coding	1:87140764-87147510	0.273855	0.0924929	1.06621	0.652236	NA	Low_Counts	0;0;2.4;0.8	0;0;0;0	No	0	-1	1	NA	Low_Counts	0;0;0;0;0	0;0;0;0	No	0.0254418	1.01779	0.901357	NA	Low_Counts	0;0;1.45;0	0;0;0;0	No	-0.144323	-1.10521	0.503379	NA	Low_Counts	0;0;0;0;0	0;0;2.4;0.8	No	-0.067051	-1.04757	0.744201	NA	Low_Counts	0;0;1.45;0	0;0;2.4;0.8	No	0.0772716	1.05502	0.720161	1	Low_Counts
Solyc04g072343.1	maker_ITAG	protein_coding	4:59452173-59456297	0	NA	NA	NA	NA	All_Zero	0;0;0;0	0;0;0;0	No	NA	NA	NA	NA	All_Zero	0;0;0;0;0	0;0;0;0	No	NA	NA	NA	NA	All_Zero	0;0;0;0	0;0;0;0	No	NA	NA	NA	NA	All_Zero	0;0;0;0;0	0;0;0;0	No	NA	NA	NA	NA	All_Zero	0;0;0;0	0;0;0;0	No	NA	NA	NA	NA	All_Zero
Solyc11g032140.1	maker_ITAG	protein_coding	11:25593095-25595059	0	NA	NA	NA	NA	All_Zero	0;0;0;0	0;0;0;0	No	NA	NA	NA	NA	All_Zero	0;0;0;0;0	0;0;0;0	No	NA	NA	NA	NA	All_Zero	0;0;0;0	0;0;0;0	No	NA	NA	NA	NA	All_Zero	0;0;0;0;0	0;0;0;0	No	NA	NA	NA	NA	All_Zero	0;0;0;0	0;0;0;0	No	NA	NA	NA	NA	All_Zero
Solyc01g109440.2	maker_ITAG	protein_coding	1:96305302-96307123	0	NA	NA	NA	NA	All_Zero	0;0;0;0	0;0;0;0	No	NA	NA	NA	NA	All_Zero	0;0;0;0;0	0;0;0;0	No	NA	NA	NA	NA	All_Zero	0;0;0;0	0;0;0;0	No	NA	NA	NA	NA	All_Zero	0;0;0;0;0	0;0;0;0	No	NA	NA	NA	NA	All_Zero	0;0;0;0	0;0;0;0	No	NA	NA	NA	NA	All_Zero
Solyc06g005813.1	maker_ITAG	protein_coding	6:855009-856233	31.8496	0.548359	1.46242	0.241472	0.420329	Tested	3.91;21.08;25.65;8	1.06;0;10.77;21.2	No	1.42931	2.69317	0.00207161	0.0250938	Tested	7.59;27.62;106.72;99.79;21.9	1.06;0;10.77;21.2	Up	1.19958	2.29673	0.0103575	0.0650862	Tested	6.82;4.41;65.3;109.62	1.06;0;10.77;21.2	No	0.880946	1.84158	0.0564637	0.21962	Tested	7.59;27.62;106.72;99.79;21.9	3.91;21.08;25.65;8	No	0.651222	1.5705	0.162578	0.477197	Tested	6.82;4.41;65.3;109.62	3.91;21.08;25.65;8	No	-0.229724	-1.17261	0.618614	1	Tested
Solyc11g065935.1	maker_ITAG	protein_coding	11:51847722-51848448	0	NA	NA	NA	NA	All_Zero	0;0;0;0	0;0;0;0	No	NA	NA	NA	NA	All_Zero	0;0;0;0;0	0;0;0;0	No	NA	NA	NA	NA	All_Zero	0;0;0;0	0;0;0;0	No	NA	NA	NA	NA	All_Zero	0;0;0;0;0	0;0;0;0	No	NA	NA	NA	NA	All_Zero	0;0;0;0	0;0;0;0	No	NA	NA	NA	NA	All_Zero
Solyc03g120510.1	maker_ITAG	protein_coding	3:70373919-70374905	152.382	-0.598748	-1.5144	0.000493557	0.00336358	Tested	112.67;107.32;131.46;124.75	157.42;258.76;156.96;167.81	Down	-0.18429	-1.13626	0.260459	0.508862	Tested	154.39;165.73;152.08;144.35;182.51	157.42;258.76;156.96;167.81	No	-0.341797	-1.26733	0.0461361	0.174278	Tested	149.96;128.65;133.5;162.19	157.42;258.76;156.96;167.81	No	0.414458	1.3328	0.00963312	0.0618339	Tested	154.39;165.73;152.08;144.35;182.51	112.67;107.32;131.46;124.75	No	0.25695	1.19495	0.125914	0.420096	Tested	149.96;128.65;133.5;162.19	112.67;107.32;131.46;124.75	No	-0.157507	-1.11536	0.323767	1	Tested
Solyc07g054315.1	maker_ITAG	protein_coding	7:62791273-62797359	6.63706	0.0320216	1.02244	0.93884	0.96794	Tested	7.04;7.03;8.82;8.8	7.45;8.92;4.62;10.6	No	-0.27843	-1.21287	0.502673	NA	Low_Counts	4.43;8.18;4;9.69;4.06	7.45;8.92;4.62;10.6	No	-0.49291	-1.40728	0.247976	0.484287	Tested	3.9;2.52;9.43;3.36	7.45;8.92;4.62;10.6	No	-0.310451	-1.2401	0.433109	0.707229	Tested	4.43;8.18;4;9.69;4.06	7.04;7.03;8.82;8.8	No	-0.524932	-1.43887	0.199701	0.530009	Tested	3.9;2.52;9.43;3.36	7.04;7.03;8.82;8.8	No	-0.214481	-1.16029	0.598442	1	Tested
Solyc06g071200.3	maker_ITAG	protein_coding	6:43918199-43946355	34.0157	0.167886	1.12341	0.585906	0.742089	Tested	43.82;34.49;33.67;38.38	44.67;6.69;24.62;51.23	No	-0.0716229	-1.0509	0.81232	0.918142	Tested	32.27;32.74;41.35;23.25;26.77	44.67;6.69;24.62;51.23	No	0.124007	1.08976	0.689003	0.842381	Tested	38.95;44.14;37.73;23.49	44.67;6.69;24.62;51.23	No	-0.239508	-1.18059	0.403369	0.68189	Tested	32.27;32.74;41.35;23.25;26.77	43.82;34.49;33.67;38.38	No	-0.0438786	-1.03088	0.881964	0.964703	Tested	38.95;44.14;37.73;23.49	43.82;34.49;33.67;38.38	No	0.19563	1.14522	0.497763	1	Tested
Solyc06g059740.3	maker_ITAG	protein_coding	6:37722996-37725772	18.5678	0.0252884	1.01768	0.952786	0.975759	Tested	16.43;1.92;20.84;0	18.08;8.92;0;5.3	No	0.557805	1.47203	0.2006	0.441844	Tested	3.8;8.18;148.08;3.88;3.24	18.08;8.92;0;5.3	No	0.249576	1.18886	0.559023	0.760944	Tested	6.82;4.41;8.71;57.04	18.08;8.92;0;5.3	No	0.532516	1.44645	0.223256	0.501279	Tested	3.8;8.18;148.08;3.88;3.24	16.43;1.92;20.84;0	No	0.224287	1.1682	0.600735	0.849279	Tested	6.82;4.41;8.71;57.04	16.43;1.92;20.84;0	No	-0.308229	-1.23819	0.480871	1	Tested
Solyc10g005900.3	maker_ITAG	protein_coding	10:686573-696133	16.2038	0.366535	1.28925	0.280127	0.465275	Tested	15.65;24.27;23.25;19.19	20.21;22.31;12.31;7.07	No	-0.0894012	-1.06393	0.791572	0.908906	Tested	15.82;8.18;12.01;14.53;19.47	20.21;22.31;12.31;7.07	No	0.00560373	1.00389	0.987073	0.994213	Tested	16.55;18.29;17.41;8.95	20.21;22.31;12.31;7.07	No	-0.455936	-1.37167	0.143553	0.39155	Tested	15.82;8.18;12.01;14.53;19.47	15.65;24.27;23.25;19.19	No	-0.360931	-1.28425	0.260138	0.601309	Tested	16.55;18.29;17.41;8.95	15.65;24.27;23.25;19.19	No	0.0950049	1.06807	0.766069	1	Tested
Solyc09g008280.2	maker_ITAG	protein_coding	9:1748210-1753137	686.591	-0.978583	-1.97053	1.61708e-05	0.000173205	Tested	402.18;502.08;575.55;378.24	712.62;635.74;1292.57;1340.7	Down	-0.549327	-1.4634	0.0113213	0.0780295	Tested	503.67;489.01;991.18;875.8;504.55	712.62;635.74;1292.57;1340.7	No	-0.582629	-1.49758	0.010185	0.064298	Tested	642.7;645.76;523.12;656.58	712.62;635.74;1292.57;1340.7	No	0.429256	1.34654	0.0476464	0.196397	Tested	503.67;489.01;991.18;875.8;504.55	402.18;502.08;575.55;378.24	No	0.395954	1.31581	0.0805605	0.325247	Tested	642.7;645.76;523.12;656.58	402.18;502.08;575.55;378.24	No	-0.0333026	-1.02335	0.877773	1	Tested
Solyc12g010115.1	maker_ITAG	protein_coding	12:3246331-3247927	1.64692	0.13874	1.10094	0.760656	0.866385	Low_Counts	1.56;1.28;3.21;0	2.13;0;1.54;0	No	0.225366	1.16907	0.622165	NA	Low_Counts	2.53;4.09;1.33;0;0.81	2.13;0;1.54;0	No	0.446782	1.363	0.327363	NA	Low_Counts	1.95;3.15;2.18;2.24	2.13;0;1.54;0	No	0.0866258	1.06188	0.853136	0.942259	Low_Counts	2.53;4.09;1.33;0;0.81	1.56;1.28;3.21;0	No	0.308042	1.23803	0.509653	NA	Low_Counts	1.95;3.15;2.18;2.24	1.56;1.28;3.21;0	No	0.221416	1.16588	0.636438	1	Low_Counts
Solyc01g049950.1	maker_ITAG	protein_coding	1:47605837-47606316	0	NA	NA	NA	NA	All_Zero	0;0;0;0	0;0;0;0	No	NA	NA	NA	NA	All_Zero	0;0;0;0;0	0;0;0;0	No	NA	NA	NA	NA	All_Zero	0;0;0;0	0;0;0;0	No	NA	NA	NA	NA	All_Zero	0;0;0;0;0	0;0;0;0	No	NA	NA	NA	NA	All_Zero	0;0;0;0	0;0;0;0	No	NA	NA	NA	NA	All_Zero
Solyc02g065510.1	maker_ITAG	protein_coding	2:37251005-37252966	0	NA	NA	NA	NA	All_Zero	0;0;0;0	0;0;0;0	No	NA	NA	NA	NA	All_Zero	0;0;0;0;0	0;0;0;0	No	NA	NA	NA	NA	All_Zero	0;0;0;0	0;0;0;0	No	NA	NA	NA	NA	All_Zero	0;0;0;0;0	0;0;0;0	No	NA	NA	NA	NA	All_Zero	0;0;0;0	0;0;0;0	No	NA	NA	NA	NA	All_Zero
Solyc04g050950.3	maker_ITAG	protein_coding	4:49001152-49002871	28.5581	0.766852	1.70155	0.0295577	0.0922832	Tested	32.86;35.77;11.22;30.39	10.64;8.92;24.62;12.36	No	1.06112	2.08654	0.00192702	0.0239478	Tested	27.21;23.53;33.35;42.63;48.67	10.64;8.92;24.62;12.36	Up	1.08877	2.12693	0.0019503	0.0199138	Tested	36.03;46.04;23.22;38.03	10.64;8.92;24.62;12.36	Up	0.294263	1.22626	0.349731	0.635133	Tested	27.21;23.53;33.35;42.63;48.67	32.86;35.77;11.22;30.39	No	0.321918	1.24999	0.322743	0.660952	Tested	36.03;46.04;23.22;38.03	32.86;35.77;11.22;30.39	No	0.0276552	1.01935	0.929709	1	Tested
Solyc03g096380.3	maker_ITAG	protein_coding	3:59860899-59870447	82.6314	0.0592194	1.0419	0.768592	0.871604	Tested	84.51;78.57;68.14;64.77	59.56;107.07;55.4;68.89	No	0.272547	1.20794	0.160551	0.388537	Tested	97.44;75.7;81.38;70.72;98.96	59.56;107.07;55.4;68.89	No	0.458586	1.37419	0.0216526	0.10583	Tested	102.25;93.33;105.2;92.84	59.56;107.07;55.4;68.89	No	0.213328	1.15936	0.235915	0.514858	Tested	97.44;75.7;81.38;70.72;98.96	84.51;78.57;68.14;64.77	No	0.399367	1.31893	0.0317586	0.182855	Tested	102.25;93.33;105.2;92.84	84.51;78.57;68.14;64.77	No	0.186039	1.13764	0.296411	1	Tested
Solyc10g085400.2	maker_ITAG	protein_coding	10:64712201-64727793	21.7583	1.33852	2.52892	9.40125e-05	0.000801461	Tested	32.86;45.35;34.47;27.99	23.4;0;6.16;12.36	Up	0.499783	1.414	0.14527	0.367015	Tested	18.35;22.51;16.01;22.28;11.36	23.4;0;6.16;12.36	No	0.865905	1.82248	0.0127924	0.0752504	Tested	20.45;25.22;25.39;25.73	23.4;0;6.16;12.36	No	-0.838741	-1.78849	0.00559358	0.0413944	Tested	18.35;22.51;16.01;22.28;11.36	32.86;45.35;34.47;27.99	Down	-0.472618	-1.38763	0.125773	0.420096	Tested	20.45;25.22;25.39;25.73	32.86;45.35;34.47;27.99	No	0.366123	1.28888	0.236303	1	Tested
Solyc03g123670.3	maker_ITAG	protein_coding	3:71954255-71956588	1.85966	-0.658661	-1.57862	0.143236	0.294549	Low_Counts	0;0;1.6;0.8	1.06;0;4.62;3.53	No	0.258486	1.19622	0.573142	NA	Low_Counts	0.63;1.02;4;9.69;0.81	1.06;0;4.62;3.53	No	-0.45049	-1.3665	0.317239	NA	Low_Counts	0.97;0.63;0;2.24	1.06;0;4.62;3.53	No	0.917147	1.88838	0.0476542	0.196397	Low_Counts	0.63;1.02;4;9.69;0.81	0;0;1.6;0.8	No	0.20817	1.15522	0.647504	NA	Low_Counts	0.97;0.63;0;2.24	0;0;1.6;0.8	No	-0.708977	-1.63464	0.126104	1	Low_Counts
Solyc10g050700.1	maker_ITAG	protein_coding	10:50294937-50295576	0	NA	NA	NA	NA	All_Zero	0;0;0;0	0;0;0;0	No	NA	NA	NA	NA	All_Zero	0;0;0;0;0	0;0;0;0	No	NA	NA	NA	NA	All_Zero	0;0;0;0	0;0;0;0	No	NA	NA	NA	NA	All_Zero	0;0;0;0;0	0;0;0;0	No	NA	NA	NA	NA	All_Zero	0;0;0;0	0;0;0;0	No	NA	NA	NA	NA	All_Zero
Solyc08g065193.1	maker_ITAG	protein_coding	8:53039863-53042673	0.584372	-0.173708	-1.12795	0.472339	NA	Low_Counts	0;0;1.6;0	0;0;0;7.07	No	-0.195675	-1.14526	0.438068	NA	Low_Counts	1.27;0;0;0;0	0;0;0;7.07	No	-0.257001	-1.19499	0.286453	NA	Low_Counts	0;0;0;0	0;0;0;7.07	No	-0.0219675	-1.01534	0.931084	NA	Low_Counts	1.27;0;0;0;0	0;0;1.6;0	No	-0.0832933	-1.05943	0.731469	NA	Low_Counts	0;0;0;0	0;0;1.6;0	No	-0.0613258	-1.04342	0.808761	1	Low_Counts
Solyc02g067700.1	maker_ITAG	protein_coding	2:38396930-38397742	4.65154	-0.673353	-1.59478	0.142586	0.29364	Tested	5.48;3.19;3.21;2.4	9.57;11.15;4.62;5.3	No	-0.584587	-1.49961	0.198663	NA	Low_Counts	3.16;4.09;8;0.97;4.06	9.57;11.15;4.62;5.3	No	-0.676586	-1.59835	0.141641	NA	Low_Counts	4.87;0.63;7.26;1.12	9.57;11.15;4.62;5.3	No	0.0887663	1.06346	0.844103	0.937584	Low_Counts	3.16;4.09;8;0.97;4.06	5.48;3.19;3.21;2.4	No	-0.00323254	-1.00224	0.994362	0.997906	Low_Counts	4.87;0.63;7.26;1.12	5.48;3.19;3.21;2.4	No	-0.0919988	-1.06585	0.838981	1	Low_Counts
Solyc12g019615.1	maker_ITAG	protein_coding	12:10898457-10902457	0	NA	NA	NA	NA	All_Zero	0;0;0;0	0;0;0;0	No	NA	NA	NA	NA	All_Zero	0;0;0;0;0	0;0;0;0	No	NA	NA	NA	NA	All_Zero	0;0;0;0	0;0;0;0	No	NA	NA	NA	NA	All_Zero	0;0;0;0;0	0;0;0;0	No	NA	NA	NA	NA	All_Zero	0;0;0;0	0;0;0;0	No	NA	NA	NA	NA	All_Zero
Solyc02g030100.3	maker_ITAG	protein_coding	2:25594160-25630537	0	NA	NA	NA	NA	All_Zero	0;0;0;0	0;0;0;0	No	NA	NA	NA	NA	All_Zero	0;0;0;0;0	0;0;0;0	No	NA	NA	NA	NA	All_Zero	0;0;0;0	0;0;0;0	No	NA	NA	NA	NA	All_Zero	0;0;0;0;0	0;0;0;0	No	NA	NA	NA	NA	All_Zero	0;0;0;0	0;0;0;0	No	NA	NA	NA	NA	All_Zero
Solyc02g094635.1	maker_ITAG	protein_coding	2:55862701-55863728	3.28542	-1.24409	-2.36869	0.00800844	0.0332494	Tested	0.78;1.28;1.6;0	5.32;15.61;1.54;5.3	Down	-0.49554	-1.40985	0.290914	NA	Low_Counts	6.33;2.05;1.33;0;5.68	5.32;15.61;1.54;5.3	No	-0.777224	-1.71383	0.0979595	NA	Low_Counts	4.87;1.26;2.9;0	5.32;15.61;1.54;5.3	No	0.748549	1.6801	0.110492	0.334553	Low_Counts	6.33;2.05;1.33;0;5.68	0.78;1.28;1.6;0	No	0.466865	1.3821	0.319922	0.658549	Low_Counts	4.87;1.26;2.9;0	0.78;1.28;1.6;0	No	-0.281683	-1.21561	0.548287	1	Low_Counts
Solyc04g055110.3	maker_ITAG	protein_coding	4:53649523-53665368	37.8787	0.545316	1.45934	0.0446097	0.125103	Tested	61.81;44.71;40.88;35.98	41.48;29;23.08;24.73	No	0.187271	1.13861	0.484516	0.708741	Tested	28.47;25.58;32.02;44.57;43.8	41.48;29;23.08;24.73	No	0.418864	1.33687	0.126446	0.327181	Tested	42.85;36.58;39.18;49.22	41.48;29;23.08;24.73	No	-0.358045	-1.28169	0.141266	0.388562	Tested	28.47;25.58;32.02;44.57;43.8	61.81;44.71;40.88;35.98	No	-0.126452	-1.09161	0.613648	0.855669	Tested	42.85;36.58;39.18;49.22	61.81;44.71;40.88;35.98	No	0.231593	1.17413	0.347224	1	Tested
Solyc10g005260.3	maker_ITAG	protein_coding	10:198144-209991	29.3742	-0.875631	-1.83481	0.00252326	0.0131493	Tested	16.43;17.89;28.06;25.59	26.59;42.38;36.93;70.66	Down	-0.754723	-1.68731	0.00709932	0.059148	Tested	19.62;23.53;32.02;31;17.85	26.59;42.38;36.93;70.66	No	-0.552311	-1.46643	0.0550945	0.195364	Tested	30.19;29.01;20.32;31.32	26.59;42.38;36.93;70.66	No	0.120909	1.08742	0.662589	0.85112	Tested	19.62;23.53;32.02;31;17.85	16.43;17.89;28.06;25.59	No	0.32332	1.25121	0.256221	0.596699	Tested	30.19;29.01;20.32;31.32	16.43;17.89;28.06;25.59	No	0.202412	1.15062	0.461737	1	Tested
Solyc07g019510.3	maker_ITAG	protein_coding	7:11844950-11845924	0.493474	-0.151692	-1.11087	0.65088	NA	Low_Counts	0;0.64;0;0	1.06;0;0;0	No	-0.0809739	-1.05773	0.814863	NA	Low_Counts	0.63;0;0;0;0.81	1.06;0;0;0	No	0.30344	1.23408	0.37056	NA	Low_Counts	1.95;0;2.18;1.12	1.06;0;0;0	No	0.0707177	1.05024	0.840172	NA	Low_Counts	0.63;0;0;0;0.81	0;0.64;0;0	No	0.455132	1.37091	0.185412	NA	Low_Counts	1.95;0;2.18;1.12	0;0.64;0;0	No	0.384414	1.30533	0.278171	1	Low_Counts
Solyc03g058953.1	maker_ITAG	protein_coding	3:29299351-29318510	0	NA	NA	NA	NA	All_Zero	0;0;0;0	0;0;0;0	No	NA	NA	NA	NA	All_Zero	0;0;0;0;0	0;0;0;0	No	NA	NA	NA	NA	All_Zero	0;0;0;0	0;0;0;0	No	NA	NA	NA	NA	All_Zero	0;0;0;0;0	0;0;0;0	No	NA	NA	NA	NA	All_Zero	0;0;0;0	0;0;0;0	No	NA	NA	NA	NA	All_Zero
Solyc03g117510.3	maker_ITAG	protein_coding	3:68133508-68139145	24.2662	-0.402915	-1.32218	0.260045	0.441618	Tested	25.04;21.08;12.83;19.19	41.48;37.92;13.85;17.66	No	-0.31254	-1.24189	0.369523	0.613537	Tested	27.21;12.28;13.34;27.13;21.09	41.48;37.92;13.85;17.66	No	0.176887	1.13044	0.617973	0.7979	Tested	29.21;29.01;50.79;13.42	41.48;37.92;13.85;17.66	No	0.0903748	1.06465	0.790492	0.915382	Tested	27.21;12.28;13.34;27.13;21.09	25.04;21.08;12.83;19.19	No	0.579802	1.49464	0.0946336	0.356073	Tested	29.21;29.01;50.79;13.42	25.04;21.08;12.83;19.19	No	0.489427	1.40389	0.146119	1	Tested
Solyc05g050770.3	maker_ITAG	protein_coding	5:61772991-61782971	41.2255	-0.248676	-1.18812	0.324128	0.511327	Tested	36.78;33.22;30.46;19.19	43.61;33.46;33.85;30.03	No	0.497818	1.41208	0.0372379	0.163169	Tested	57.58;79.8;40.02;40.69;36.5	43.61;33.46;33.85;30.03	No	0.347585	1.27243	0.159851	0.3776	Tested	45.77;53.6;34.83;51.45	43.61;33.46;33.85;30.03	No	0.746494	1.67771	0.000805854	0.00861131	Tested	57.58;79.8;40.02;40.69;36.5	36.78;33.22;30.46;19.19	Up	0.596261	1.51179	0.0101464	0.0827987	Tested	45.77;53.6;34.83;51.45	36.78;33.22;30.46;19.19	No	-0.150232	-1.10975	0.488546	1	Tested
Solyc09g014820.3	maker_ITAG	protein_coding	9:7020865-7026317	0.0941913	0.0154004	1.01073	0.935492	NA	Low_Counts	0;0;0.8;0.8	0;0;0;0	No	0	-1	1	NA	Low_Counts	0;0;0;0;0	0;0;0;0	No	0	-1	1	NA	Low_Counts	0;0;0;0	0;0;0;0	No	-0.0534045	-1.03771	0.789509	NA	Low_Counts	0;0;0;0;0	0;0;0.8;0.8	No	-0.0549151	-1.0388	0.772881	NA	Low_Counts	0;0;0;0	0;0;0.8;0.8	No	0	-1	1	1	Low_Counts
Solyc06g074480.3	maker_ITAG	protein_coding	6:46225488-46232558	17.6916	0.850876	1.8036	0.0175831	0.0621974	Tested	26.6;30.66;14.43;26.39	15.95;2.23;9.23;17.66	No	0.609277	1.52549	0.084735	0.267947	Tested	20.88;33.76;14.67;11.63;18.66	15.95;2.23;9.23;17.66	No	0.228206	1.17138	0.533255	0.74259	Tested	8.76;20.18;14.51;14.54	15.95;2.23;9.23;17.66	No	-0.2416	-1.1823	0.451005	0.72025	Tested	20.88;33.76;14.67;11.63;18.66	26.6;30.66;14.43;26.39	No	-0.62267	-1.53972	0.0639777	0.282449	Tested	8.76;20.18;14.51;14.54	26.6;30.66;14.43;26.39	No	-0.38107	-1.30231	0.248856	1	Tested
Solyc04g051760.1	maker_ITAG	protein_coding	4:50995156-50995605	0	NA	NA	NA	NA	All_Zero	0;0;0;0	0;0;0;0	No	NA	NA	NA	NA	All_Zero	0;0;0;0;0	0;0;0;0	No	NA	NA	NA	NA	All_Zero	0;0;0;0	0;0;0;0	No	NA	NA	NA	NA	All_Zero	0;0;0;0;0	0;0;0;0	No	NA	NA	NA	NA	All_Zero	0;0;0;0	0;0;0;0	No	NA	NA	NA	NA	All_Zero
ENSRNA050030086	Ensembl_Plants	rRNA	11:18813660-18813815	0	NA	NA	NA	NA	All_Zero	0;0;0;0	0;0;0;0	No	NA	NA	NA	NA	All_Zero	0;0;0;0;0	0;0;0;0	No	NA	NA	NA	NA	All_Zero	0;0;0;0	0;0;0;0	No	NA	NA	NA	NA	All_Zero	0;0;0;0;0	0;0;0;0	No	NA	NA	NA	NA	All_Zero	0;0;0;0	0;0;0;0	No	NA	NA	NA	NA	All_Zero
Solyc01g096360.3	maker_ITAG	protein_coding	1:87315356-87320179	193.37	-1.00213	-2.00296	6.89602e-07	1.05098e-05	Tested	149.45;113.06;87.37;63.97	252.08;194.07;203.12;197.84	Down	0.214155	1.16002	0.259319	0.507771	Tested	244.87;198.47;272.14;279.98;221.45	252.08;194.07;203.12;197.84	No	-0.0643009	-1.04558	0.74629	0.87418	Tested	190.86;232.07;207.5;178.96	252.08;194.07;203.12;197.84	No	1.21629	2.32348	1.30288e-10	1.28694e-08	Tested	244.87;198.47;272.14;279.98;221.45	149.45;113.06;87.37;63.97	Up	0.93783	1.91564	2.21216e-06	0.000116238	Tested	190.86;232.07;207.5;178.96	149.45;113.06;87.37;63.97	Up	-0.278456	-1.2129	0.134048	1	Tested
Solyc10g009610.2	maker_ITAG	protein_coding	10:3718343-3750954	0	NA	NA	NA	NA	All_Zero	0;0;0;0	0;0;0;0	No	NA	NA	NA	NA	All_Zero	0;0;0;0;0	0;0;0;0	No	NA	NA	NA	NA	All_Zero	0;0;0;0	0;0;0;0	No	NA	NA	NA	NA	All_Zero	0;0;0;0;0	0;0;0;0	No	NA	NA	NA	NA	All_Zero	0;0;0;0	0;0;0;0	No	NA	NA	NA	NA	All_Zero
Solyc09g014830.2	maker_ITAG	protein_coding	9:7030093-7030692	0	NA	NA	NA	NA	All_Zero	0;0;0;0	0;0;0;0	No	NA	NA	NA	NA	All_Zero	0;0;0;0;0	0;0;0;0	No	NA	NA	NA	NA	All_Zero	0;0;0;0	0;0;0;0	No	NA	NA	NA	NA	All_Zero	0;0;0;0;0	0;0;0;0	No	NA	NA	NA	NA	All_Zero	0;0;0;0	0;0;0;0	No	NA	NA	NA	NA	All_Zero
Solyc01g044540.1	maker_ITAG	protein_coding	1:44231542-44231994	0.199339	-0.0771999	-1.05497	0.684943	NA	Low_Counts	0;0;0;0	0;0;0;1.77	No	-0.00954408	-1.00664	0.96195	NA	Low_Counts	0;0;0;0;1.62	0;0;0;1.77	No	-0.0703815	-1.04999	0.711462	NA	Low_Counts	0;0;0;0	0;0;0;1.77	No	0.0676559	1.04801	0.735224	NA	Low_Counts	0;0;0;0;1.62	0;0;0;0	No	0	-1	1	NA	Low_Counts	0;0;0;0	0;0;0;0	No	-0.0608375	-1.04307	0.76105	1	Low_Counts
Solyc03g116020.3	maker_ITAG	protein_coding	3:67033555-67035602	106.862	-0.486024	-1.40058	0.0209057	0.0710252	Tested	118.93;91.35;94.59;81.56	138.27;149.45;123.1;141.31	No	-0.452078	-1.36801	0.0258757	0.129475	Tested	68.34;113.56;124.06;104.63;85.98	138.27;149.45;123.1;141.31	No	-0.505845	-1.41996	0.0168049	0.0902178	Tested	89.59;110.36;67.48;114.09	138.27;149.45;123.1;141.31	No	0.0339462	1.02381	0.864234	0.946737	Tested	68.34;113.56;124.06;104.63;85.98	118.93;91.35;94.59;81.56	No	-0.0198215	-1.01383	0.923862	0.978518	Tested	89.59;110.36;67.48;114.09	118.93;91.35;94.59;81.56	No	-0.0537677	-1.03797	0.787811	1	Tested
Solyc08g081170.3	maker_ITAG	protein_coding	8:64363299-64368182	15.7608	-0.680522	-1.60272	0.0695574	0.174821	Tested	18.78;7.03;23.25;8	24.46;24.54;29.24;22.96	No	-0.841503	-1.79192	0.0221392	0.118018	Tested	7.59;6.14;16.01;27.13;9.73	24.46;24.54;29.24;22.96	No	-0.984437	-1.97854	0.00965364	0.0620292	Tested	9.74;8.83;16.69;7.83	24.46;24.54;29.24;22.96	No	-0.160981	-1.11805	0.657195	0.848788	Tested	7.59;6.14;16.01;27.13;9.73	18.78;7.03;23.25;8	No	-0.303915	-1.23449	0.418553	0.736544	Tested	9.74;8.83;16.69;7.83	18.78;7.03;23.25;8	No	-0.142934	-1.10415	0.698166	1	Tested
Solyc09g005220.2	maker_ITAG	protein_coding	9:173037-174436	0.0370955	0	-1	1	NA	Low_Counts	0;0;0;0	0;0;0;0	No	0	-1	1	NA	Low_Counts	0;0;0;0;0	0;0;0;0	No	-0.008648	-1.00601	0.963749	NA	Low_Counts	0;0.63;0;0	0;0;0;0	No	0	-1	1	NA	Low_Counts	0;0;0;0;0	0;0;0;0	No	0.0376852	1.02647	0.843001	NA	Low_Counts	0;0.63;0;0	0;0;0;0	No	0.0274245	1.01919	0.890964	1	Low_Counts
Solyc02g079980.3	maker_ITAG	protein_coding	2:44901405-44904074	24.852	0.605156	1.52114	0.0852174	0.203389	Tested	27.39;38.97;16.83;12.79	17.02;6.69;20;8.83	No	0.942378	1.92169	0.00579545	0.0511023	Tested	28.47;43.99;12.01;33.91;30.01	17.02;6.69;20;8.83	No	0.981681	1.97477	0.00504091	0.0396682	Tested	36.03;32.79;37.73;19.01	17.02;6.69;20;8.83	Up	0.337222	1.26332	0.282159	0.568021	Tested	28.47;43.99;12.01;33.91;30.01	27.39;38.97;16.83;12.79	No	0.376525	1.29821	0.244663	0.584161	Tested	36.03;32.79;37.73;19.01	27.39;38.97;16.83;12.79	No	0.0393029	1.02762	0.899632	1	Tested
Solyc11g010105.1	maker_ITAG	protein_coding	11:3229809-3233719	0.0372206	0	-1	1	NA	Low_Counts	0;0;0;0	0;0;0;0	No	-0.0055135	-1.00383	0.978013	NA	Low_Counts	0.63;0;0;0;0	0;0;0;0	No	0	-1	1	NA	Low_Counts	0;0;0;0	0;0;0;0	No	0.0408197	1.0287	0.838321	NA	Low_Counts	0.63;0;0;0;0	0;0;0;0	No	0	-1	1	NA	Low_Counts	0;0;0;0	0;0;0;0	No	-0.0340013	-1.02385	0.865042	1	Low_Counts
Solyc05g007670.3	maker_ITAG	protein_coding	5:2160472-2164462	106.894	-0.287483	-1.22051	0.221927	0.396599	Tested	81.38;95.82;117.84;112.75	77.64;138.3;166.19;128.95	No	-0.295085	-1.22696	0.193169	0.432129	Tested	95.55;73.66;145.41;136.6;69.76	77.64;138.3;166.19;128.95	No	-0.379172	-1.30059	0.109104	0.299778	Tested	110.04;81.98;79.08;106.26	77.64;138.3;166.19;128.95	No	-0.00760286	-1.00528	0.972648	0.98958	Tested	95.55;73.66;145.41;136.6;69.76	81.38;95.82;117.84;112.75	No	-0.091689	-1.06562	0.692501	0.892859	Tested	110.04;81.98;79.08;106.26	81.38;95.82;117.84;112.75	No	-0.0840862	-1.06002	0.706288	1	Tested
Solyc06g050235.1	maker_ITAG	protein_coding	6:32860901-32861209	0	NA	NA	NA	NA	All_Zero	0;0;0;0	0;0;0;0	No	NA	NA	NA	NA	All_Zero	0;0;0;0;0	0;0;0;0	No	NA	NA	NA	NA	All_Zero	0;0;0;0	0;0;0;0	No	NA	NA	NA	NA	All_Zero	0;0;0;0;0	0;0;0;0	No	NA	NA	NA	NA	All_Zero	0;0;0;0	0;0;0;0	No	NA	NA	NA	NA	All_Zero
Solyc02g089240.3	maker_ITAG	protein_coding	2:51740176-51746052	54.6039	1.09727	2.1395	2.13158e-06	2.88714e-05	Tested	76.68;74.74;84.97;64.77	35.1;40.15;33.85;24.73	Up	0.552717	1.46685	0.016429	0.0977895	Tested	55.05;56.27;32.02;59.1;47.05	35.1;40.15;33.85;24.73	No	0.79285	1.73249	0.000739274	0.00997277	Tested	69.14;52.34;52.96;69.35	35.1;40.15;33.85;24.73	Up	-0.544556	-1.45857	0.00560777	0.0414822	Tested	55.05;56.27;32.02;59.1;47.05	76.68;74.74;84.97;64.77	Down	-0.304424	-1.23493	0.132266	0.431192	Tested	69.14;52.34;52.96;69.35	76.68;74.74;84.97;64.77	No	0.240133	1.1811	0.231967	1	Tested
Solyc10g006040.1	maker_ITAG	protein_coding	10:777979-779376	113.066	-0.704411	-1.62948	0.000389439	0.00275728	Tested	97.02;74.74;55.31;67.17	157.42;173.99;96.94;72.42	Down	0.176604	1.13022	0.345429	0.59224	Tested	164.52;162.66;88.05;106.57;144.39	157.42;173.99;96.94;72.42	No	-0.084203	-1.0601	0.666866	0.828817	Tested	147.04;113.51;88.52;111.85	157.42;173.99;96.94;72.42	No	0.881015	1.84167	1.5583e-06	4.17665e-05	Tested	164.52;162.66;88.05;106.57;144.39	97.02;74.74;55.31;67.17	Up	0.620208	1.5371	0.00123973	0.0178759	Tested	147.04;113.51;88.52;111.85	97.02;74.74;55.31;67.17	Up	-0.260807	-1.19815	0.147546	1	Tested
Solyc06g050800.3	maker_ITAG	protein_coding	6:33673939-33676520	37.3983	3.39166	10.4952	2.77135e-15	2.61218e-13	Tested	21.91;92.62;96.19;287.08	3.19;4.46;0;7.07	Up	0.843222	1.79405	0.048976	0.193016	Tested	8.23;15.35;17.34;6.78;14.6	3.19;4.46;0;7.07	No	1.05245	2.07405	0.0156892	0.08637	Tested	15.58;4.41;15.24;25.73	3.19;4.46;0;7.07	No	-2.54844	-5.85002	1.84328e-10	1.70371e-08	Tested	8.23;15.35;17.34;6.78;14.6	21.91;92.62;96.19;287.08	Down	-2.33921	-5.06027	1.09793e-08	1.76756e-06	Tested	15.58;4.41;15.24;25.73	21.91;92.62;96.19;287.08	Down	0.209227	1.15607	0.608266	1	Tested
Solyc10g007000.3	maker_ITAG	protein_coding	10:1397230-1402580	5.94953	0.534701	1.44864	0.233634	0.41081	Tested	14.08;14.05;5.61;5.6	6.38;8.92;6.16;1.77	No	-0.658634	-1.57859	0.146631	NA	Low_Counts	4.43;5.12;1.33;1.94;0.81	6.38;8.92;6.16;1.77	No	0.122505	1.08862	0.786642	NA	Low_Counts	2.92;2.52;9.43;10.07	6.38;8.92;6.16;1.77	No	-1.19333	-2.28681	0.0066868	0.047373	Tested	4.43;5.12;1.33;1.94;0.81	14.08;14.05;5.61;5.6	Down	-0.412196	-1.33071	0.347199	0.681252	Tested	2.92;2.52;9.43;10.07	14.08;14.05;5.61;5.6	No	0.781139	1.71849	0.0787075	1	Tested
Solyc08g076530.3	maker_ITAG	protein_coding	8:60633658-60640431	83.0778	-0.291453	-1.22387	0.128215	0.272785	Tested	74.33;86.24;69.74;65.57	71.26;93.69;101.56;107.75	No	-0.187141	-1.13851	0.311704	0.561013	Tested	75.93;68.54;96.05;90.1;79.5	71.26;93.69;101.56;107.75	No	-0.161171	-1.11819	0.401062	0.640898	Tested	73.03;70;80.54;108.5	71.26;93.69;101.56;107.75	No	0.104312	1.07498	0.553368	0.789589	Tested	75.93;68.54;96.05;90.1;79.5	74.33;86.24;69.74;65.57	No	0.130282	1.09451	0.477204	0.774941	Tested	73.03;70;80.54;108.5	74.33;86.24;69.74;65.57	No	0.0259702	1.01816	0.882935	1	Tested
Solyc01g097300.3	maker_ITAG	protein_coding	1:88076242-88080794	68.1572	-0.643957	-1.56261	0.00117955	0.00700939	Tested	58.68;66.43;49.7;47.98	89.34;93.69;76.94;97.15	Down	-0.440273	-1.35686	0.0212147	0.115058	Tested	71.5;72.64;64.03;67.82;45.43	89.34;93.69;76.94;97.15	No	-0.44454	-1.36088	0.0249194	0.116225	Tested	67.19;54.23;73.28;62.64	89.34;93.69;76.94;97.15	No	0.203684	1.15164	0.272194	0.557796	Tested	71.5;72.64;64.03;67.82;45.43	58.68;66.43;49.7;47.98	No	0.199417	1.14823	0.301154	0.641291	Tested	67.19;54.23;73.28;62.64	58.68;66.43;49.7;47.98	No	-0.00426707	-1.00296	0.981616	1	Tested
Solyc02g072050.1	maker_ITAG	protein_coding	2:41907586-41909681	0.0477162	0	-1	1	NA	Low_Counts	0;0;0;0	0;0;0;0	No	-0.00565387	-1.00393	0.977454	NA	Low_Counts	0;0;0;0;0.81	0;0;0;0	No	0	-1	1	NA	Low_Counts	0;0;0;0	0;0;0;0	No	0.0406793	1.0286	0.838869	NA	Low_Counts	0;0;0;0;0.81	0;0;0;0	No	0	-1	1	NA	Low_Counts	0;0;0;0	0;0;0;0	No	-0.0338609	-1.02375	0.865594	1	Low_Counts
Solyc02g077850.3	maker_ITAG	protein_coding	2:43261787-43268579	57.4255	0.478561	1.39335	0.0401995	0.116357	Tested	79.03;69.63;68.94;52.78	61.69;40.15;43.09;40.63	No	0.224326	1.16823	0.326792	0.575955	Tested	58.85;54.22;52.03;61.03;53.54	61.69;40.15;43.09;40.63	No	0.326355	1.25384	0.166154	0.387139	Tested	38.95;59.91;76.91;64.87	61.69;40.15;43.09;40.63	No	-0.254235	-1.1927	0.222903	0.500843	Tested	58.85;54.22;52.03;61.03;53.54	79.03;69.63;68.94;52.78	No	-0.152206	-1.11127	0.481745	0.77798	Tested	38.95;59.91;76.91;64.87	79.03;69.63;68.94;52.78	No	0.102029	1.07328	0.629382	1	Tested
Solyc09g061620.3	maker_ITAG	protein_coding	9:60338931-60343794	110.999	0.419249	1.33723	0.0203104	0.0694133	Tested	112.67;107.95;146.69;145.54	90.41;71.38;110.79;102.45	No	0.049311	1.03477	0.780804	0.904256	Tested	77.83;124.81;102.72;92.04;99.77	90.41;71.38;110.79;102.45	No	0.399451	1.31901	0.0279507	0.125759	Tested	116.85;114.14;152.36;118.56	90.41;71.38;110.79;102.45	No	-0.369938	-1.2923	0.0230767	0.118329	Tested	77.83;124.81;102.72;92.04;99.77	112.67;107.95;146.69;145.54	No	-0.0197989	-1.01382	0.906039	0.972648	Tested	116.85;114.14;152.36;118.56	112.67;107.95;146.69;145.54	No	0.35014	1.27468	0.0327851	1	Tested
Solyc08g080800.1	maker_ITAG	protein_coding	8:64122800-64125699	0	NA	NA	NA	NA	All_Zero	0;0;0;0	0;0;0;0	No	NA	NA	NA	NA	All_Zero	0;0;0;0;0	0;0;0;0	No	NA	NA	NA	NA	All_Zero	0;0;0;0	0;0;0;0	No	NA	NA	NA	NA	All_Zero	0;0;0;0;0	0;0;0;0	No	NA	NA	NA	NA	All_Zero	0;0;0;0	0;0;0;0	No	NA	NA	NA	NA	All_Zero
Solyc09g075445.1	maker_ITAG	protein_coding	9:67564484-67566803	0	NA	NA	NA	NA	All_Zero	0;0;0;0	0;0;0;0	No	NA	NA	NA	NA	All_Zero	0;0;0;0;0	0;0;0;0	No	NA	NA	NA	NA	All_Zero	0;0;0;0	0;0;0;0	No	NA	NA	NA	NA	All_Zero	0;0;0;0;0	0;0;0;0	No	NA	NA	NA	NA	All_Zero	0;0;0;0	0;0;0;0	No	NA	NA	NA	NA	All_Zero
Solyc12g035270.2	maker_ITAG	protein_coding	12:39660011-39663369	0	NA	NA	NA	NA	All_Zero	0;0;0;0	0;0;0;0	No	NA	NA	NA	NA	All_Zero	0;0;0;0;0	0;0;0;0	No	NA	NA	NA	NA	All_Zero	0;0;0;0	0;0;0;0	No	NA	NA	NA	NA	All_Zero	0;0;0;0;0	0;0;0;0	No	NA	NA	NA	NA	All_Zero	0;0;0;0	0;0;0;0	No	NA	NA	NA	NA	All_Zero
Solyc09g018800.2	maker_ITAG	protein_coding	9:17075116-17075697	14.6534	-0.836829	-1.78612	0.0412649	0.118218	Tested	10.95;6.39;4.01;5.6	8.51;0;27.7;35.33	No	0.111951	1.08069	0.775526	NA	Low_Counts	10.12;7.16;20.01;26.16;34.88	8.51;0;27.7;35.33	No	-0.250331	-1.18948	0.537457	0.74555	Tested	11.69;8.2;14.51;17.9	8.51;0;27.7;35.33	No	0.94878	1.93024	0.0147609	0.0853026	Tested	10.12;7.16;20.01;26.16;34.88	10.95;6.39;4.01;5.6	No	0.586498	1.5016	0.145369	0.45149	Tested	11.69;8.2;14.51;17.9	10.95;6.39;4.01;5.6	No	-0.362282	-1.28546	0.345855	1	Tested
Solyc01g058323.1	maker_ITAG	protein_coding	1:66068310-66069559	0	NA	NA	NA	NA	All_Zero	0;0;0;0	0;0;0;0	No	NA	NA	NA	NA	All_Zero	0;0;0;0;0	0;0;0;0	No	NA	NA	NA	NA	All_Zero	0;0;0;0	0;0;0;0	No	NA	NA	NA	NA	All_Zero	0;0;0;0;0	0;0;0;0	No	NA	NA	NA	NA	All_Zero	0;0;0;0	0;0;0;0	No	NA	NA	NA	NA	All_Zero
Solyc10g077005.1	maker_ITAG	protein_coding	10:60032156-60033079	0	NA	NA	NA	NA	All_Zero	0;0;0;0	0;0;0;0	No	NA	NA	NA	NA	All_Zero	0;0;0;0;0	0;0;0;0	No	NA	NA	NA	NA	All_Zero	0;0;0;0	0;0;0;0	No	NA	NA	NA	NA	All_Zero	0;0;0;0;0	0;0;0;0	No	NA	NA	NA	NA	All_Zero	0;0;0;0	0;0;0;0	No	NA	NA	NA	NA	All_Zero
Solyc01g014103.1	maker_ITAG	nontranslating_CDS	1:11581693-11583368	52.9925	-0.741273	-1.67165	0.00430497	0.0202315	Tested	45.38;51.1;22.44;15.19	86.15;66.92;43.09;31.8	Down	0.208494	1.15548	0.394275	0.636878	Tested	88.59;64.45;42.69;33.91;72.19	86.15;66.92;43.09;31.8	No	0.0257714	1.01802	0.919171	0.963093	Tested	81.8;81.98;36.28;36.91	86.15;66.92;43.09;31.8	No	0.949767	1.93156	7.44508e-05	0.00118212	Tested	88.59;64.45;42.69;33.91;72.19	45.38;51.1;22.44;15.19	Up	0.767044	1.70178	0.0020868	0.0265566	Tested	81.8;81.98;36.28;36.91	45.38;51.1;22.44;15.19	Up	-0.182723	-1.13502	0.43335	1	Tested
Solyc06g008030.3	maker_ITAG	protein_coding	6:1862487-1868673	74.8565	1.84204	3.58518	1.88643e-08	4.18246e-07	Tested	174.49;143.73;76.15;75.97	17.02;35.69;33.85;17.66	Up	1.3359	2.52433	2.87216e-05	0.00118829	Tested	77.2;102.3;49.36;58.13;97.34	17.02;35.69;33.85;17.66	Up	1.3626	2.57148	3.53065e-05	0.000987524	Tested	70.11;41.62;112.46;89.48	17.02;35.69;33.85;17.66	Up	-0.506145	-1.42025	0.0889721	0.29317	Tested	77.2;102.3;49.36;58.13;97.34	174.49;143.73;76.15;75.97	No	-0.479444	-1.39421	0.120769	0.410789	Tested	70.11;41.62;112.46;89.48	174.49;143.73;76.15;75.97	No	0.0267002	1.01868	0.929014	1	Tested
Solyc05g006690.3	maker_ITAG	protein_coding	5:1362219-1364229	6.1866	-0.516961	-1.43094	0.256588	0.437525	Tested	0.78;5.11;3.21;8	13.83;4.46;3.08;8.83	No	-0.204845	-1.15256	0.648175	NA	Low_Counts	5.69;8.18;2.67;9.69;4.06	13.83;4.46;3.08;8.83	No	-0.115535	-1.08338	0.799247	NA	Low_Counts	13.63;6.31;6.53;1.12	13.83;4.46;3.08;8.83	No	0.312116	1.24153	0.482143	0.743682	Tested	5.69;8.18;2.67;9.69;4.06	0.78;5.11;3.21;8	No	0.401427	1.32081	0.37228	0.702292	Tested	13.63;6.31;6.53;1.12	0.78;5.11;3.21;8	No	0.0893108	1.06386	0.839983	1	Tested
Solyc09g082220.1	maker_ITAG	protein_coding	9:68469278-68469895	4.924	0.935403	1.91243	0.0425273	0.120953	Tested	6.26;7.67;8.82;1.6	2.13;4.46;0;0	No	0.844671	1.79585	0.0651179	NA	Low_Counts	3.16;6.14;2.67;7.75;8.11	2.13;4.46;0;0	No	0.935711	1.91283	0.0428392	NA	Low_Counts	1.95;5.68;7.26;10.07	2.13;4.46;0;0	No	-0.0907326	-1.06491	0.83679	0.934789	Tested	3.16;6.14;2.67;7.75;8.11	6.26;7.67;8.82;1.6	No	0.000307894	1.00021	0.99945	0.999932	Tested	1.95;5.68;7.26;10.07	6.26;7.67;8.82;1.6	No	0.0910405	1.06514	0.836766	1	Tested
Solyc03g006670.3	maker_ITAG	protein_coding	3:1249831-1252026	13.3868	-0.0334466	-1.02345	0.931673	0.964979	Tested	14.08;8.3;9.62;8	11.7;4.46;6.16;17.66	No	0.548826	1.46289	0.14477	NA	Low_Counts	15.19;18.41;18.68;23.25;8.11	11.7;4.46;6.16;17.66	No	0.468349	1.38352	0.225492	0.459262	Tested	11.69;9.46;15.96;26.84	11.7;4.46;6.16;17.66	No	0.582273	1.49721	0.10223	0.319354	Tested	15.19;18.41;18.68;23.25;8.11	14.08;8.3;9.62;8	No	0.501795	1.41597	0.172362	0.492268	Tested	11.69;9.46;15.96;26.84	14.08;8.3;9.62;8	No	-0.0804773	-1.05737	0.819007	1	Tested
Solyc09g018490.3	maker_ITAG	protein_coding	9:15078052-15082851	2.55019	-0.376985	-1.29863	0.419178	0.601867	Low_Counts	0;3.83;0.8;3.2	6.38;4.46;1.54;1.77	No	-0.00227698	-1.00158	0.996115	NA	Low_Counts	3.8;4.09;2.67;0;5.68	6.38;4.46;1.54;1.77	No	-0.581536	-1.49644	0.211566	NA	Low_Counts	0.97;1.26;2.9;0	6.38;4.46;1.54;1.77	No	0.374708	1.29658	0.424748	0.69951	Low_Counts	3.8;4.09;2.67;0;5.68	0;3.83;0.8;3.2	No	-0.20455	-1.15233	0.66217	NA	Low_Counts	0.97;1.26;2.9;0	0;3.83;0.8;3.2	No	-0.579259	-1.49408	0.216568	1	Low_Counts
Solyc11g056450.2	maker_ITAG	protein_coding	11:45664961-45666496	74.6285	0.804724	1.74681	0.0179233	0.0631335	Tested	89.98;93.26;67.33;46.38	25.53;6.69;60.01;77.72	No	0.869744	1.82734	0.00820333	0.0642631	Tested	61.38;54.22;72.04;93.01;153.31	25.53;6.69;60.01;77.72	No	1.00355	2.00493	0.00315304	0.0284767	Tested	67.19;92.7;111.73;96.19	25.53;6.69;60.01;77.72	Up	0.0650197	1.0461	0.837863	0.934892	Tested	61.38;54.22;72.04;93.01;153.31	89.98;93.26;67.33;46.38	No	0.198827	1.14776	0.545936	0.8172	Tested	67.19;92.7;111.73;96.19	89.98;93.26;67.33;46.38	No	0.133808	1.09719	0.673631	1	Tested
Solyc01g005420.2	maker_ITAG	protein_coding	1:293254-294380	5.27797	-0.298531	-1.22989	0.523296	0.692254	Tested	4.69;1.92;3.21;3.2	1.06;2.23;4.62;14.13	No	0.0907395	1.06492	0.844697	NA	Low_Counts	5.69;1.02;9.34;11.63;1.62	1.06;2.23;4.62;14.13	No	0.0997545	1.07159	0.830876	NA	Low_Counts	1.95;1.89;3.63;17.9	1.06;2.23;4.62;14.13	No	0.38927	1.30973	0.39712	0.676557	Tested	5.69;1.02;9.34;11.63;1.62	4.69;1.92;3.21;3.2	No	0.398285	1.31794	0.391088	0.717926	Tested	1.95;1.89;3.63;17.9	4.69;1.92;3.21;3.2	No	0.00901504	1.00627	0.984318	1	Tested
Solyc05g051030.3	maker_ITAG	protein_coding	5:62069080-62075800	46.2918	0.161735	1.11863	0.50052	0.67258	Tested	54.77;44.08;60.92;50.38	24.46;44.61;64.63;60.06	No	-0.0702151	-1.04987	0.765424	0.895939	Tested	42.39;40.92;52.03;41.66;49.48	24.46;44.61;64.63;60.06	No	-0.255233	-1.19353	0.299295	0.541058	Tested	35.06;34.05;32.65;54.81	24.46;44.61;64.63;60.06	No	-0.23195	-1.17442	0.287735	0.573666	Tested	42.39;40.92;52.03;41.66;49.48	54.77;44.08;60.92;50.38	No	-0.416967	-1.33512	0.0694796	0.296859	Tested	35.06;34.05;32.65;54.81	54.77;44.08;60.92;50.38	No	-0.185017	-1.13683	0.410389	1	Tested
Solyc10g018140.2	maker_ITAG	protein_coding	10:6735200-6739791	2.91446	-0.000123898	-1.00009	0.999778	1	Low_Counts	7.82;1.28;0.8;0	8.51;0;0;0	No	0.161781	1.11867	0.719746	NA	Low_Counts	3.8;3.07;6.67;1.94;0	8.51;0;0;0	No	0.315511	1.24445	0.479826	NA	Low_Counts	3.9;3.78;7.98;0	8.51;0;0;0	No	0.161905	1.11876	0.723517	0.882543	Low_Counts	3.8;3.07;6.67;1.94;0	7.82;1.28;0.8;0	No	0.315635	1.24456	0.486385	NA	Low_Counts	3.9;3.78;7.98;0	7.82;1.28;0.8;0	No	0.15373	1.11244	0.737229	1	Low_Counts
Solyc03g063320.3	maker_ITAG	protein_coding	3:36454246-36478489	19.4953	0.0636619	1.04512	0.839759	0.914653	Tested	18;19.16;28.86;26.39	20.21;29;24.62;14.13	No	-0.356665	-1.28046	0.254385	0.502576	Tested	13.92;14.32;8;29.06;17.85	20.21;29;24.62;14.13	No	-0.310974	-1.24055	0.33415	0.580253	Tested	12.66;17.03;20.32;17.9	20.21;29;24.62;14.13	No	-0.420327	-1.33823	0.151155	0.402835	Tested	13.92;14.32;8;29.06;17.85	18;19.16;28.86;26.39	No	-0.374636	-1.29651	0.216058	0.550253	Tested	12.66;17.03;20.32;17.9	18;19.16;28.86;26.39	No	0.0456907	1.03218	0.879295	1	Tested
[truncated: 34,191 more rows]
[truncated: 3 more columns]
