# Supplementary material for: Gliotoxin, an Immunosuppressive Fungal Metabolite, Primes Plant Immunity: Evidence from Trichoderma virens-Tomato Interaction
Source: mBio. 2022 Jul 18;13(4):e00389-22. doi: 10.1128/mbio.00389-22 (PMC9426506; doi:10.1128/mbio.00389-22)
Supplement: DATA SET S2 [file mbio.00389-22-s0004.xlsx]

## Sheet: Sheet1
Gene_ID			trimmed Gene_ID	At_ID	prote_ID	log2FoldChange_wt_vs_mock	FoldChange_wt_vs_mock	pvalue_wt_vs_mock	padj_wt_vs_mock	log2FoldChange_CABI_vs_mock	FoldChange_CABI_vs_mock	pvalue_CABI_vs_mock	padj_CABI_vs_mock	log2FoldChange_dGI_vs_mock	FoldChange_dGI_vs_mock	pvalue_dGI_vs_mock	padj_dGI_vs_mock
Solyc01g005120.3	Xyloglucan endotransglucosylase/hydrolase 13 (AHRD V1 **** C0IRH2_ACTDE); contains Interpro domain(s) IPR016455 Xyloglucan endotransglucosylase/hydrolase	XTR2, EXGT-A2, ATXTH28 | XTR2 (XYLOGLUCAN ENDOTRANSGLYCOSYLASE RELATED 2) hydrolase, acting on glycosyl bonds / xyloglucan:xyloglucosyl transferase | chr1:5066806-5068466 REVERSE;subject_length	Solyc01g005120	AT1G14720	K4AS79	-1.40011	-2.63922	1.18208e-09	3.49304e-08
Solyc01g005590.2	Unknown Protein (AHRD V1)	NA	Solyc01g005590		K4ASC5	-3.54724	-11.6903	1.63042e-30	2.14051e-27	-1.71231	-3.27684	2.29024e-08	2.99657e-06	-1.37194	-2.58818	3.1449e-06	0.000250123
Solyc01g005620.3	Mitochondrial 2-oxoglutarate/malate carrier protein (AHRD V1 **** Q9FSF4_TOBAC); contains Interpro domain(s) IPR001993 Mitochondrial substrate carrier	dicarboxylate/tricarboxylate carrier (DTC) | chr5:6679591-6681845 REVERSE;subject_length	Solyc01g005620	AT5G19760	K4ASC8	-0.898607	-1.86427	1.09586e-06	1.59313e-05
Solyc01g005990.3	Non-specific lipid-transfer protein (AHRD V1 *-*- B9REN2_RICCO); contains Interpro domain(s) IPR003612 Plant lipid transfer protein/seed storage/trypsin-alpha amylase inhibitor	lipid transfer protein-related | chr2:18307468-18308286 REVERSE;subject_length	Solyc01g005990	AT2G44300	K4ASG5	-1.52347	-2.87481	9.0824e-11	3.3907e-09
Solyc01g006160.3	Unknown Protein (AHRD V1)	NA	Solyc01g006160		K4ASI2	-0.956542	-1.94065	1.74402e-06	2.42393e-05	-1.00506	-2.00702	5.15233e-07	3.35583e-05	-0.859161	-1.81398	6.97501e-06	0.000441471
Solyc01g006430.3	Omega-6 fatty acid desaturase (AHRD V1 **** Q461Q1_HEVBR); contains Interpro domain(s) IPR005804 Fatty acid desaturase, type 1	FAD2 | FAD2 (FATTY ACID DESATURASE 2) delta12-fatty acid dehydrogenase/ omega-6 fatty acid desaturase | chr3:3860592-3861743 REVERSE;subject_length	Solyc01g006430	AT3G12120	K4ASK9	-1.14175	-2.20649	1.25732e-08	2.89956e-07
Solyc01g006450.3	Enoyl reductase (AHRD V1 ***- P93062_BRANA); contains Interpro domain(s) IPR014358 Enoyl-[acyl-carrier-protein] reductase (NADH)	MOD1, ENR1 | MOD1 (MOSAIC DEATH 1) enoyl-[acyl-carrier-protein] reductase (NADH)/ enoyl-[acyl-carrier-protein] reductase/ oxidoreductase | chr2:2322876-2324867 FORWARD;subject_length	Solyc01g006450	AT2G05990	K4ASL1	-1.39352	-2.62718	4.0791e-06	5.12467e-05
Solyc01g008090.3	Ribosomal protein S27 (AHRD V1 ***- Q3HVK9_SOLTU); contains Interpro domain(s) IPR000592 Ribosomal protein S27e	ARS27A | ARS27A (ARABIDOPSIS RIBOSOMAL PROTEIN S27) structural constituent of ribosome | chr3:22611710-22612632 FORWARD;subject_length	Solyc01g008090	AT3G61110	K4AT06	-0.840465	-1.79063	1.39807e-05	0.000152411	-0.844411	-1.79553	1.28388e-05	0.000453035
Solyc01g009080.3	FHA domain containing protein (AHRD V1 ***- B6TP39_MAIZE); contains Interpro domain(s) IPR000253 Forkhead-associated	forkhead-associated domain-containing protein / FHA domain-containing protein | chr2:9219372-9220464 FORWARD;subject_length	Solyc01g009080	AT2G21530	K4ATA4	-1.222	-2.3327	2.8207e-13	1.845e-11
Solyc01g009100.3	Ribosomal protein L30 (AHRD V1 ***- B3TLP4_ELAGV); contains Interpro domain(s) IPR000231 Ribosomal protein L30e	60S ribosomal protein L30 (RPL30A) | chr1:13614890-13616233 FORWARD;subject_length	Solyc01g009100	AT1G36240	K4ATA6	-1.03587	-2.05036	4.94316e-11	1.97511e-09
Solyc01g009245.1			Solyc01g009245			-1.87049	-3.65656	5.38895e-13	3.18485e-11
Solyc01g009860.3	NAC domain transcription factor (AHRD V1 **** Q5DM36_WHEAT); contains Interpro domain(s) IPR003441 No apical meristem (NAM) protein	ANAC083 | ANAC083 (ARABIDOPSIS NAC DOMAIN CONTAINING PROTEIN 83) transcription factor | chr5:4196643-4197577 FORWARD;subject_length	Solyc01g009860	AT5G13180	Q43521					0.917086	1.8883	1.76684e-05	0.000581797
Solyc01g009990.3	Peptidyl-prolyl cis-trans isomerase (AHRD V1 ***- B9RMA5_RICCO); contains Interpro domain(s) IPR002130 Peptidyl-prolyl cis-trans isomerase, cyclophilin-type	peptidyl-prolyl cis-trans isomerase cyclophilin-type family protein | chr5:4162714-4164720 REVERSE;subject_length	Solyc01g009990	AT5G13120	K4ATJ4	-1.41409	-2.66491	1.25611e-21	3.98058e-19	-0.821848	-1.76767	2.06464e-08	2.77506e-06	-1.01214	-2.0169	9.6413e-08	1.95032e-05
Solyc01g010000.3	ACT domain-containing protein (AHRD V1 **-- D7M3X3_ARALY); contains Interpro domain(s) IPR002912 Amino acid-binding ACT	ACR4 | ACR4 (ACT REPEAT 4) amino acid binding | chr1:25957843-25960079 FORWARD;subject_length	Solyc01g010000	AT1G69040	K4ATJ5	-1.07562	-2.10763	9.85686e-08	1.84302e-06
Solyc01g010050.3	S-adenosylmethionine decarboxylase proenzyme (AHRD V1 **** Q7XZQ9_VITVI); contains Interpro domain(s) IPR001985 S-adenosylmethionine decarboxylase	adenosylmethionine decarboxylase family protein | chr3:9287413-9288462 REVERSE;subject_length	Solyc01g010050	AT3G25570	K4ATK0									0.715011	1.6415	0.000144266	0.00395472
Solyc01g010580.3	Ribosomal protein (AHRD V1 ***- B3TM27_ELAGV); contains Interpro domain(s) IPR002942 RNA-binding S4 IPR018079 Ribosomal protein S4, conserved site IPR001912 Ribosomal protein S4	40S ribosomal protein S9 (RPS9C) | chr5:15950053-15951171 FORWARD;subject_length	Solyc01g010580	AT5G39850						-1.13319	-2.19344	1.22557e-08	1.84899e-06
Solyc01g010640.3	Uncharacterized membrane protein (AHRD V1 **-- Q46JN3_PROMT); contains Interpro domain(s) IPR001395 Aldo/keto reductase	oxidoreductase | chr1:4899176-4899766 FORWARD;subject_length	Solyc01g010640	AT1G14345	K4ATQ7	-1.4376	-2.70871	2.94916e-11	1.24897e-09
Solyc01g011000.3	Eukaryotic translation initiation factor 5A (AHRD V1 **** D6N3G5_GOSHI); contains Interpro domain(s) IPR001884 Translation elongation factor, IF5A	EIF-5A, ELF5A-1, ATELF5A-1, EIF5A | ELF5A-1 (EUKARYOTIC ELONGATION FACTOR 5A-1) translation initiation factor | chr1:4773631-4774668 FORWARD;subject_length	Solyc01g011000	AT1G13950	Q9AXQ4					-0.70227	-1.62706	2.46256e-06	0.000117828
Solyc01g056780.3	50S ribosomal protein L34 (AHRD V1 *-*- D7KDQ0_ARALY); contains Interpro domain(s) IPR000271 Ribosomal protein L34	ribosomal protein L34 family protein | chr1:10149884-10151155 FORWARD;subject_length	Solyc01g056780	AT1G29070	K4AVP3	-1.82131	-3.53402	1.04817e-17	1.57913e-15	-1.122	-2.17648	1.218e-07	1.12551e-05
Solyc01g056940.2	Ubiquitin (AHRD V1 ***- D3PHG3_9MAXI); contains Interpro domain(s) IPR019956 Ubiquitin subgroup	UBQ6 | UBQ6 protein binding | chr2:19344701-19345174 FORWARD;subject_length	Solyc01g056940	AT2G47110	P62980	-1.23543	-2.35451	3.05541e-13	1.94995e-11	-1.09423	-2.13499	1.08933e-10	4.88051e-08	-0.91315	-1.88315	1.57111e-08	4.87004e-06
Solyc01g057000.3	Universal stress protein family protein (AHRD V1 ***- D7LAT3_ARALY); contains Interpro domain(s) IPR006016 UspA	universal stress protein (USP) family protein | chr3:3776371-3777393 FORWARD;subject_length	Solyc01g057000	AT3G11930	K4AVR4	2.75933	6.77081	2.66117e-09	7.16138e-08
Solyc01g057000.4	Unknown Protein (AHRD V1)	NA	Solyc01g109100		K4B3C4	1.36115	2.56891	1.04694e-05	0.000118498
Solyc01g057830.3	30S ribosomal protein S1 (AHRD V1 **-- B4FUZ5_MAIZE); contains Interpro domain(s) IPR003029 Ribosomal protein S1, RNA binding domain	RPS1, ARRPS1 | RPS1 (RIBOSOMAL PROTEIN S1) RNA binding / structural constituent of ribosome | chr5:11619262-11621223 REVERSE;subject_length	Solyc01g057830	AT5G30510	K4AVZ4	-1.06269	-2.08882	1.37452e-13	9.28814e-12
Solyc01g058260.3	Poly(A) polymerase (AHRD V1 ***- Q56XM9_ARATH); contains Interpro domain(s) IPR007012 Poly(A) polymerase, central region	polynucleotide adenylyltransferase/ protein binding | chr3:2044443-2047034 FORWARD;subject_length	Solyc01g058260	AT3G06560	K4AW34	1.92251	3.79083	4.12445e-09	1.07062e-07
Solyc01g058260.4	Protein phosphatase (AHRD V1 *-*- A8N6T5_COPC7); contains Interpro domain(s) IPR011948 Dullard-like phosphatase domain	NLI interacting factor (NIF) family protein | chr5:18826007-18828156 FORWARD;subject_length	Solyc02g071250	AT5G46410	K4B8A1	0.985002	1.97932	3.83209e-05	0.000366461
Solyc01g058720.3	NaCl-inducible Ca2+-binding protein (AHRD V1 **-* O22368_ARATH); contains Interpro domain(s) IPR011992 EF-Hand type	ATCP1 | ATCP1 (Ca2+-binding protein 1) calcium ion binding | chr5:20070812-20071294 FORWARD;subject_length	Solyc01g058720	AT5G49480	K4AW80	-1.69911	-3.24701	5.15555e-09	1.31793e-07
Solyc01g059965.1			Solyc01g059965			1.85129	3.60822	1.95099e-08	4.30999e-07
Solyc01g059965.2	NAC domain protein IPR003441 (AHRD V1 *-*- B9IDH0_POPTR); contains Interpro domain(s) IPR003441 No apical meristem (NAM) protein	ANAC091, TIP | TIP (TCV-INTERACTING PROTEIN) transcription coactivator/ transcription factor | chr5:8416920-8418723 REVERSE;subject_length	Solyc03g080090	AT5G24590	K4BHY5	0.872257	1.83052	1.01436e-05	0.000115513
Solyc01g065510.2	Unknown Protein (AHRD V1)	NA	Solyc01g065510		K4AWF5	-1.46827	-2.76689	1.64544e-08	3.68971e-07
Solyc01g065530.3	COBRA-like protein (AHRD V1 ***- Q655F2_ORYSJ); contains Interpro domain(s) IPR006918 Glycosyl-phosphatidyl inositol-anchored, plant	ATSEB1, COBL7, SEB1 | COBL7 (COBRA-LIKE 7) | chr4:9116591-9119138 REVERSE;subject_length	Solyc01g065530	AT4G16120	K4AWF7	-1.17002	-2.25015	7.73992e-07	1.16511e-05
Solyc01g066840.3	40S ribosomal protein S21 (AHRD V1 ***- D7M5J1_ARALY); contains Interpro domain(s) IPR001931 Ribosomal protein S21e	structural constituent of ribosome | chr5:9807541-9808048 REVERSE;subject_length	Solyc01g066840	AT5G27700	K4AWT4	-0.931983	-1.9079	1.02265e-06	1.49891e-05	-0.910205	-1.87931	1.87932e-06	9.38706e-05
Solyc01g066870.3	Protein phosphatase 2C containing protein (AHRD V1 ***- B6T998_MAIZE); contains Interpro domain(s) IPR015655 Protein phosphatase 2C	protein phosphatase 2C-related / PP2C-related | chr3:5636051-5637702 REVERSE;subject_length	Solyc01g066870	AT3G16560	K4AWT7	-1.2766	-2.42267	1.0846e-06	1.58213e-05
Solyc01g066910.3	PVR3-like protein (AHRD V1 ***- B6TYX6_MAIZE); contains Interpro domain(s) IPR003612 Plant lipid transfer protein/seed storage/trypsin-alpha amylase inhibitor	DIR1 | DIR1 (DEFECTIVE IN INDUCED RESISTANCE 1) lipid binding / lipid transporter | chr5:19646317-19646625 REVERSE;subject_length	Solyc01g066910	AT5G48485	K4AWU1	-1.39132	-2.62319	2.08673e-09	5.76753e-08
Solyc01g067290.2	NAD-dependent epimerase/dehydratase (AHRD V1 **-- C8RY11_9RHOB); contains Interpro domain(s) IPR016040 NAD(P)-binding domain	PCB2 | PCB2 (PALE-GREEN AND CHLOROPHYLL B REDUCED 2) 3,8-divinyl protochlorophyllide a 8-vinyl reductase | chr5:6220872-6222125 REVERSE;subject_length	Solyc01g067290	AT5G18660	K4AWX8	-1.71201	-3.27618	3.28243e-24	1.72374e-21
Solyc01g067630.3	MRNA complete cds clone RAFL24-13-K22 (AHRD V1 ***- Q67YQ9_ARATH)	binding / catalytic | chr2:16309981-16312475 REVERSE;subject_length	Solyc01g067630	AT2G39080	K4AX11	-1.01823	-2.02544	2.28573e-07	3.91754e-06
Solyc01g067730.3	Acyl carrier protein (AHRD V1 ***- Q9XF20_CAPCH); contains Interpro domain(s) IPR003231 Acyl carrier protein (ACP)	ACP5 | ACP5 (acyl carrier protein 5) acyl carrier | chr5:9571185-9571989 FORWARD;subject_length	Solyc01g067730	AT5G27200	K4AX21	-1.0787	-2.11214	3.16854e-09	8.34631e-08	-1.23999	-2.36196	1.03834e-11	7.31039e-09	-1.1697	-2.24965	1.78085e-11	1.65605e-08
Solyc01g067900.3	Rapid alkalinization factor 2 (AHRD V1 **-- Q84UC8_9ROSI); contains Interpro domain(s) IPR008801 Rapid ALkalinization Factor	RALFL33 | RALFL33 (ralf-like 33) signal transducer | chr4:8984915-8985265 FORWARD;subject_length	Solyc01g067900	AT4G15800	K4AX38	-1.81189	-3.51103	3.79173e-15	3.5198e-13
Solyc01g068530.3	30S ribosomal protein S9 (AHRD V1 ***- C5JX04_AJEDS); contains Interpro domain(s) IPR000754 Ribosomal protein S9	40S ribosomal protein S16 (RPS16A) | chr2:3781442-3781882 FORWARD;subject_length	Solyc01g068530	AT2G09990	K4AX99	-1.06724	-2.09542	1.02492e-08	2.42133e-07	-1.02281	-2.03188	4.11786e-08	4.68327e-06	-0.93486	-1.9117	1.49804e-07	2.58003e-05
Solyc01g073970.3	Histone H3 (AHRD V1 ***- D8L9K7_WHEAT); contains Interpro domain(s) IPR000164 Histone H3	histone H3 | chr5:26120099-26120509 REVERSE;subject_length	Solyc01g073970	AT5G65360		-1.90738	-3.75126	3.07197e-06	3.97906e-05
Solyc01g074010.3	Protein kinase (AHRD V1 *-*- C0NU81_AJECG); contains Interpro domain(s) IPR002290 Serine/threonine protein kinase	protein kinase family protein | chr2:13935448-13937977 REVERSE;subject_length	Solyc01g074010	AT2G32850	K4AXE6	-2.31795	-4.98623	1.05194e-09	3.13875e-08
Solyc01g079090.3	Protoporphyrinogen oxidase (AHRD V1 ***- O64384_SOLTU); contains Interpro domain(s) IPR004572 Protoporphyrinogen oxidase	PPOX, HEMG1, PPO1 | PPOX protoporphyrinogen oxidase | chr4:729929-732309 FORWARD;subject_length	Solyc01g079090	AT4G01690	K4AXF5	-0.916341	-1.88732	6.61712e-11	2.54974e-09
Solyc01g079110.3	Histone H3 (AHRD V1 ***- D8L9K7_WHEAT); contains Interpro domain(s) IPR000164 Histone H3	histone H3 | chr5:26120099-26120509 REVERSE;subject_length	Solyc01g079110	AT5G65360	K4AXF7	-2.19941	-4.59293	6.90686e-08	1.34195e-06
Solyc01g079220.3	NifU like protein (AHRD V1 *-*- B8BR62_THAPS); contains Interpro domain(s) IPR001075 NIF system FeS cluster assembly, NifU, C-terminal	NFU1, AtCNFU1 | NFU1 structural molecule | chr4:842265-843388 REVERSE;subject_length	Solyc01g079220	AT4G01940	K4AXG8	-0.907848	-1.87624	9.23254e-07	1.37182e-05
Solyc01g079470.3	CP12 (AHRD V1 ***- O24136_TOBAC); contains Interpro domain(s) IPR003823 Protein of unknown function CP12	CP12-2, CP12 | CP12-2 protein binding | chr3:23091006-23091401 FORWARD;subject_length	Solyc01g079470	AT3G62410	K4AXJ2	-2.19075	-4.56542	1.20741e-21	3.89337e-19
Solyc01g079507.1			Solyc01g079507			-1.46717	-2.76478	2.30873e-05	0.00023614
Solyc01g079530.3	E3 ubiquitin-protein ligase MARCH6 (AHRD V1 *--- C1HD92_PARBA); contains Interpro domain(s) IPR011016 Zinc finger, RING-CH-type	PIT1 | PIT1 (pitchoun 1) protein binding / zinc ion binding | chr4:913555-916414 REVERSE;subject_length	Solyc01g079530	AT4G02075	K4AXJ8					1.22847	2.34319	0.000140476	0.00300135
Solyc01g079600.3	Lipase (AHRD V1 *-*- C1FIH0_9CHLO); contains Interpro domain(s) IPR002921 Lipase, class 3	lipase class 3 family protein | chr1:572187-574746 REVERSE;subject_length	Solyc01g079600	AT1G02660	K4AXK5	2.00137	4.0038	6.98748e-11	2.65351e-09
Solyc01g079600.4	Auxin-repressed protein (AHRD V1 ***- Q6PXE1_9SOLN); contains Interpro domain(s) IPR008406 Dormancyauxin associated	DYL1 (DORMANCY-ASSOCIATED PROTEIN-LIKE 1) | chr1:9934134-9935216 REVERSE;subject_length	Solyc03g006360	AT1G28330	K4BE59	1.07093	2.10078	1.67297e-06	2.3348e-05
Solyc01g079830.3	Unknown Protein (AHRD V1)	NA	Solyc01g079830	AT5G19190	K4AXM8	-1.44053	-2.7142	2.02529e-07	3.53177e-06
Solyc01g080020.2	Xylanase inhibitor (Fragment) (AHRD V1 **-- Q53IQ4_WHEAT); contains Interpro domain(s) IPR001461 Peptidase A1	extracellular dermal glycoprotein, putative / EDGP, putative | chr1:787143-788444 FORWARD;subject_length	Solyc01g080020	AT1G03230	K4AXP7					1.04657	2.06561	9.69106e-06	0.000357313
Solyc01g080280.3	Glutamine synthetase (AHRD V1 ***- B5LAU9_CAPAN); contains Interpro domain(s) IPR008146 Glutamine synthetase, catalytic region	GS2, GLN2, ATGSL1 | GS2 (GLUTAMINE SYNTHETASE 2) glutamate-ammonia ligase | chr5:13831220-13833239 FORWARD;subject_length	Solyc01g080280	AT5G35630	Q37229	-1.01337	-2.01862	2.50098e-08	5.3953e-07
Solyc01g080460.3	Pyruvate phosphate dikinase (AHRD V1 ***- Q84N32_SORBI); contains Interpro domain(s) IPR010121 Pyruvate, phosphate dikinase	PPDK | PPDK (pyruvate orthophosphate dikinase) kinase/ pyruvate, phosphate dikinase | chr4:8864828-8870727 REVERSE;subject_length	Solyc01g080460	AT4G15530	K4AXU0	1.52498	2.87782	1.15535e-07	2.12353e-06
Solyc01g080600.3	Histone H3 (AHRD V1 ***- D8L9K7_WHEAT); contains Interpro domain(s) IPR000164 Histone H3	histone H3 | chr5:26120099-26120509 REVERSE;subject_length	Solyc01g080600	AT5G65360		-2.5263	-5.7609	2.98449e-11	1.25814e-09
Solyc01g080640.3	Multidrug resistance protein ABC transporter family (AHRD V1 **-- B9GS96_POPTR); contains Interpro domain(s) IPR001140 ABC transporter, transmembrane region	ATMRP4, EST3 | ATMRP4 (ARABIDOPSIS THALIANA MULTIDRUG RESISTANCE-ASSOCIATED PROTEIN 4) ATPase, coupled to transmembrane movement of substances / folic acid transporter | chr2:19574944-19580383 FORWARD;subject_length	Solyc01g080640	AT2G47800	K4AXV8	1.69969	3.24832	5.64274e-10	1.79928e-08
Solyc01g081480.3	Genomic DNA chromosome 5 P1 clone MVA3 (AHRD V1 **-- Q9FN84_ARATH)	hydrolase, acting on ester bonds | chr5:5821082-5822600 FORWARD;subject_length	Solyc01g081480	AT5G17670	K4AY40	-1.61235	-3.05749	1.04229e-12	5.91275e-11
Solyc01g081570.3	Carboxyl-terminal peptidase (AHRD V1 ***- B6TV70_MAIZE); contains Interpro domain(s) IPR004314 Protein of unknown function DUF239, plant	unknown protein | chr1:20666526-20668502 REVERSE;subject_length	Solyc01g081570	AT1G55360	K4AY49	-1.23951	-2.36119	2.527e-09	6.82029e-08
Solyc01g086650.3	Siroheme synthase (AHRD V1 ***- A3LD64_PSEAE); contains Interpro domain(s) IPR006366 Uroporphyrin-III C-methyltransferase, C-terminal	UPM1 | UPM1 (UROPHORPHYRIN METHYLASE 1) uroporphyrin-III C-methyltransferase | chr5:16367205-16368724 FORWARD;subject_length	Solyc01g086650	AT5G40850	K4AY58	-1.53067	-2.88921	4.12196e-10	1.37001e-08
Solyc01g086800.3	Histone H3 (AHRD V1 **** Q53NE3_ORYSJ); contains Interpro domain(s) IPR000164 Histone H3	histone H3 | chr5:26120099-26120509 REVERSE;subject_length	Solyc01g086800	AT5G65360	K4AY73	-2.69939	-6.49527	8.78666e-12	4.21668e-10
Solyc01g086820.3	Histone H3 (AHRD V1 ***- D8L9K7_WHEAT); contains Interpro domain(s) IPR000164 Histone H3	histone H3 | chr5:26120099-26120509 REVERSE;subject_length	Solyc01g086820	AT5G65360		-2.50532	-5.67775	1.00058e-12	5.71139e-11
Solyc01g086900.3	RNA methyltransferase TrmH group 2 (AHRD V1 *-*- Q3M884_ANAVT); contains Interpro domain(s) IPR001537 tRNA/rRNA methyltransferase, SpoU	tRNA/rRNA methyltransferase (SpoU) family protein | chr5:9457950-9459190 REVERSE;subject_length	Solyc01g086900	AT5G26880	K4AY83	-0.945244	-1.92551	4.32635e-07	6.93272e-06
Solyc01g087040.2	Thylakoid lumenal 19 kDa protein, chloroplastic (AHRD V1 ***- TL19_ARATH); contains Interpro domain(s) IPR016123 Mog1/PsbP, alpha/beta/alpha sandwich	NA	Solyc01g087040		K4AY97	-1.41839	-2.67287	8.61885e-13	4.98158e-11
Solyc01g087520.3	Ferredoxin-thioredoxin reductase variable chain (AHRD V1 *-*- B6UCW8_MAIZE); contains Interpro domain(s) IPR004207 Ferredoxin thioredoxin reductase, alpha chain	FTRA2 | FTRA2 (ferredoxin/thioredoxin reductase subunit A (variable subunit) 2) catalytic/ ferredoxin reductase/ ferredoxin:thioredoxin reductase/ lipoate synthase | chr5:2709974-2710528 REVERSE;subject_length	Solyc01g087520	AT5G08410	K4AYE2	-1.38842	-2.61793	6.39355e-19	1.29136e-16	-0.705123	-1.63028	5.23537e-06	0.000221791
Solyc01g087540.3	Os01g0611000 protein (Fragment) (AHRD V1 ***- Q0JLB5_ORYSJ); contains Interpro domain(s) IPR006946 Protein of unknown function DUF642	unknown protein | chr3:2564191-2565819 FORWARD;subject_length	Solyc01g087540	AT3G08030	K4AYE4	-1.27938	-2.42735	2.49045e-06	3.31458e-05
Solyc01g087560.3	24-sterol C-methyltransferase (AHRD V1 **** Q2QDF7_GOSHI); contains Interpro domain(s) IPR013705 Sterol methyltransferase C-terminal	SMT1, CPH | SMT1 (STEROL METHYLTRANSFERASE 1) sterol 24-C-methyltransferase | chr5:4424048-4426866 REVERSE;subject_length	Solyc01g087560	AT5G13710	K4AYE6	-1.76979	-3.41005	3.42737e-18	5.62456e-16	-0.830319	-1.77808	3.27659e-05	0.000931623
Solyc01g087570.2	Unknown Protein (AHRD V1)	NA	Solyc01g087570	AT3G57450	K4AYE7	-2.18765	-4.55561	3.08446e-16	3.37454e-14
Solyc01g087750.3	Homology to unknown gene (Fragment) (AHRD V1 ***- Q015C3_OSTTA)	unknown protein | chr5:4044950-4047290 REVERSE;subject_length	Solyc01g087750	AT5G12470	K4AYG5	-2.10663	-4.30683	3.14202e-13	1.98455e-11
Solyc01g087810.2	Subtilisin-like protease (AHRD V1 **-- O82777_SOLLC); contains Interpro domain(s) IPR015500 Peptidase S8, subtilisin-related	subtilase family protein | chr5:26774111-26776321 REVERSE;subject_length	Solyc01g087810	AT4G34980	K4AYH1	1.80845	3.50267	8.71853e-09	2.10297e-07
Solyc01g087810.3	4-hydroxyphenylpyruvate dioxygenase (AHRD V1 **** B7X935_HEVBR); contains Interpro domain(s) IPR005956 4-hydroxyphenylpyruvate dioxygenase	PDS1, HPD | PDS1 (PHYTOENE DESATURATION 1) 4-hydroxyphenylpyruvate dioxygenase | chr1:2012015-2013543 REVERSE;subject_length	Solyc05g041200	AT1G06570	K4C0A1	0.832372	1.78061	5.41806e-05	0.000497671
Solyc01g087820.2	Subtilisin-like protease (AHRD V1 **-- O82777_SOLLC); contains Interpro domain(s) IPR015500 Peptidase S8, subtilisin-related IPR000209 Peptidase S8 and S53, subtilisin, kexin, sedolisin	subtilase family protein | chr5:26774111-26776321 REVERSE;subject_length	Solyc01g087820	AT5G67090	Q9ZS44	3.18333	9.08403	9.70922e-23	3.64195e-20
Solyc01g087820.3	Alkaline alpha galactosidase 2 (AHRD V1 **-- Q575Z7_MAIZE); contains Interpro domain(s) IPR008811 Raffinose synthase	DIN10 | DIN10 (DARK INDUCIBLE 10) hydrolase, hydrolyzing O-glycosyl compounds | chr5:6834207-6836635 FORWARD;subject_length	Solyc07g007930	AT5G20250	K4CBR2	1.42376	2.68285	1.31363e-06	1.87603e-05
Solyc01g087840.3	Subtilisin-like protease (AHRD V1 **-- O82006_SOLLC); contains Interpro domain(s) IPR015500 Peptidase S8, subtilisin-related	subtilase family protein | chr5:26774111-26776321 REVERSE;subject_length	Solyc01g087840	AT5G67090	K4AYH4	2.20841	4.62165	3.31265e-08	6.93468e-07
Solyc01g087840.4	Maleylacetoacetate isomerase / glutathione S-transferase (AHRD V1 ***- Q6MR10_BDEBA); contains Interpro domain(s) IPR005955 Maleylacetoacetate isomerase	ATGSTZ1, GST18 | ATGSTZ1 (ARABIDOPSIS THALIANA GLUTATHIONE S-TRANSFERASE ZETA 1) catalytic/ glutathione transferase | chr2:629015-630955 FORWARD;subject_length	Solyc01g102660	AT2G02390	K4B1J4	1.19425	2.28826	8.22781e-19	1.6088e-16
Solyc01g088100.3	Zinc finger CCCH domain-containing protein 22 (AHRD V1 ***- C3H22_ORYSJ); contains Interpro domain(s) IPR000571 Zinc finger, CCCH-type	zinc finger (CCCH-type) family protein / RNA recognition motif (RRM)-containing protein | chr3:19278244-19280407 REVERSE;subject_length	Solyc01g088100	AT3G51950	K4AYK0					1.13497	2.19614	5.86783e-06	0.000243696
Solyc01g088610.3	chaperonin (AHRD V1 ***- B5IMI3_9CHRO); contains Interpro domain(s) IPR001476 Chaperonin Cpn10	chloroplast chaperonin 10, putative | chr3:22251443-22252709 REVERSE;subject_length	Solyc01g088610	AT3G60210	K4AYQ1	-1.48314	-2.79557	9.47388e-13	5.44156e-11	-0.975765	-1.96668	2.49499e-06	0.000118882
Solyc01g089850.3	Cyclin-dependent protein kinase regulator Pho80 (AHRD V1 **** B6QI37_PENMQ); contains Interpro domain(s) IPR012389 Negative regulatory factor PREG	CYCP4 1 | CYCP4 1 (cyclin p4 1) cyclin-dependent protein kinase | chr2:18442287-18443304 REVERSE;subject_length	Solyc01g089850	AT2G44740	K4AYS6	-2.56616	-5.92231	4.7382e-29	4.83823e-26
Solyc01g089970.3	Nucleoside diphosphate kinase (AHRD V1 ***- Q3Y5A4_SOLCH); contains Interpro domain(s) IPR001564 Nucleoside diphosphate kinase, core	NDPK1 | NDPK1 ATP binding / nucleoside diphosphate kinase | chr4:5923424-5924366 FORWARD;subject_length	Solyc01g089970	AT4G09320	P47921					-0.881431	-1.8422	4.01546e-07	2.76133e-05	-0.816167	-1.76072	8.71395e-07	8.92737e-05
Solyc01g090970.3	Cortical cell-delineating protein (AHRD V1 **-- B6UGA2_MAIZE); contains Interpro domain(s) IPR013770 Plant lipid transfer protein and hydrophobic protein, helical	protease inhibitor/seed storage/lipid transfer protein (LTP) family protein | chr4:69433-69819 REVERSE;subject_length	Solyc01g090970	AT4G00165	K4AZ37	-3.07224	-8.41078	9.21998e-25	5.46655e-22
Solyc01g091010.3	YABBY-like transcription factor CRABS CLAW-like protein (AHRD V1 **-* Q6SRZ7_ANTMA); contains Interpro domain(s) IPR006780 YABBY protein	AFO, FIL, YAB1 | AFO (ABNORMAL FLORAL ORGANS) protein binding / transcription factor/ transcription regulator | chr2:18628450-18630552 REVERSE;subject_length	Solyc01g091010	AT2G45190	K4AZ41	-1.32741	-2.50952	2.37425e-12	1.26124e-10
Solyc01g091220.3	40S ribosomal protein S13 (AHRD V1 ***- D7LRU2_ARALY); contains Interpro domain(s) IPR000589 Ribosomal protein S15	ATRPS13A, RPS13, PFL2 | ATRPS13A (ARABIDOPSIS THALIANA RIBOSOMAL PROTEIN S13A) structural constituent of ribosome | chr4:37172-38123 FORWARD;subject_length	Solyc01g091220	AT4G00100		-0.792046	-1.73153	3.40014e-05	0.000329961
Solyc01g091320.3	Sterol 4-alpha-methyl-oxidase 2 (AHRD V1 **** D7KH21_ARALY); contains Interpro domain(s) IPR006694 Fatty acid hydroxylase	SMO1-1, ATSMO1, ATSMO1-1 | SMO1-1 (STEROL-4ALPHA-METHYL OXIDASE 1-1) 4,4-dimethyl-9beta,19-cyclopropylsterol-4alpha-methyl oxidase/ C-4 methylsterol oxidase/ catalytic | chr4:7254197-7256004 FORWARD;subject_length	Solyc01g091320	AT4G12110	K4AZ72					1.13305	2.19321	6.08198e-11	2.9974e-08	1.11809	2.1706	1.61092e-11	1.62287e-08
Solyc01g091530.3	Fasciclin-like arabinogalactan protein 13 (AHRD V1 ***- A9XTL8_GOSHI); contains Interpro domain(s) IPR000782 FAS1 domain	FLA10 | FLA10 | chr3:22499573-22500841 REVERSE;subject_length	Solyc01g091530	AT3G60900	K4AZ93	-2.0872	-4.24922	4.85419e-17	6.2831e-15
Solyc01g091800.3	Ribosomal RNA small subunit methyltransferase A (AHRD V1 ***- D6YS21_WADCW); contains Interpro domain(s) IPR011530 rRNA adenine dimethylase	PFC1 | PFC1 (PALEFACE 1) mRNA (2'-O-methyladenosine-N6-)-methyltransferase | chr1:304439-306275 REVERSE;subject_length	Solyc01g091800	AT1G01860	K4AZC0	-1.05802	-2.08207	1.53988e-06	2.16882e-05
Solyc01g094470.3	Unknown Protein (AHRD V1)	NA	Solyc01g094470		K4AZI8	-0.903424	-1.8705	5.36337e-09	1.36347e-07
Solyc01g094690.3	Aquaporin (AHRD V1 ***- Q40266_MESCR); contains Interpro domain(s) IPR012269 Aquaporin	TMP-C, PIP1 4, PIP1E | PIP1 4 (PLASMA MEMBRANE INTRINSIC PROTEIN 1 4) water channel | chr4:186143-187531 REVERSE;subject_length	Solyc01g094690	AT4G00430	K4AZL0	-1.41891	-2.67383	1.10267e-07	2.03886e-06
Solyc01g094700.3	Glycerol-3-phosphate acyltransferase 4 (AHRD V1 **** D7KQ54_ARALY); contains Interpro domain(s) IPR002123 Phospholipid/glycerol acyltransferase	ATGPAT4, GPAT4 | GPAT4 (GLYCEROL-3-PHOSPHATE ACYLTRANSFERASE 4) 1-acylglycerol-3-phosphate O-acyltransferase/ acyltransferase | chr1:221950-224255 REVERSE;subject_length	Solyc01g094700	AT1G01610	K4AZL1	-1.23474	-2.3534	3.29273e-09	8.60888e-08
Solyc01g094750.3	Cytochrome P450 (AHRD V1 ***- B9I8K8_POPTR); contains Interpro domain(s) IPR002401 Cytochrome P450, E-class, group I	CYP86A8, LCR | CYP86A8 fatty acid (omega-1)-hydroxylase/ oxygen binding | chr2:18912548-18914161 REVERSE;subject_length	Solyc01g094750	AT2G45970	K4AZL5	-2.04406	-4.12405	4.53987e-11	1.81793e-09
Solyc01g094910.3	Ferric reductase oxidase (AHRD V1 **-* D6RVS5_HORVU); contains Interpro domain(s) IPR013121 Ferric reductase, NAD binding	FRO2, FRD1, ATFRO2 | FRO2 (FERRIC REDUCTION OXIDASE 2) ferric-chelate reductase | chr1:209395-212810 FORWARD;subject_length	Solyc01g094910	AT1G01580	K4AZN1	1.79645	3.47365	2.03114e-09	5.63081e-08
Solyc01g094910.4	Cold induced protein-like (AHRD V1 *-*- Q94JH8_ORYSJ)	OXS3, ATOXS3 | OXS3 (OXIDATIVE STRESS 3) | chr5:22895847-22896502 REVERSE;subject_length	Solyc06g066420	AT5G56550	K4C7R8	0.804029	1.74597	0.000249293	0.00187633	1.00407	2.00565	4.77344e-06	0.000205636
Solyc01g095320.3	BCL-2-associated athanogene 6 (AHRD V1 *-*- D7LDX9_ARALY); contains Interpro domain(s) IPR003103 Apoptosis regulator Bcl-2 protein, BAG	BAG6, ATBAG6 | BAG6 (BCL-2-ASSOCIATED ATHANOGENE 6) calmodulin binding / protein binding | chr2:18986586-18989827 FORWARD;subject_length	Solyc01g095320	AT2G46240	K4AZS1	2.62805	6.18189	5.6479e-10	1.79928e-08
Solyc01g095320.4	PAPA-1-like conserved region family protein expressed (AHRD V1 *-*- Q2QNL8_ORYSJ); contains Interpro domain(s) IPR006880 PAPA-1-like conserved region	PAPA-1-like family protein / zinc finger (HIT type) family protein | chr1:21146765-21149468 FORWARD;subject_length	Solyc01g100540	AT1G56460	K4B187	1.3256	2.50637	0.000221393	0.00169057
Solyc01g095430.3	Threonine endopeptidase (AHRD V1 **-- B6TCN7_MAIZE)	unknown protein | chr4:493692-494668 FORWARD;subject_length	Solyc01g095430	AT4G01150	K4AZT2	-1.59707	-3.02528	5.67787e-12	2.82052e-10
Solyc01g095720.3	Lipase (AHRD V1 *-*- C1FIH0_9CHLO); contains Interpro domain(s) IPR002921 Lipase, class 3	lipase class 3 family protein | chr1:572187-574746 REVERSE;subject_length	Solyc01g095720	AT3G61680	K4AZW1	2.10312	4.29637	1.03914e-06	1.52065e-05
Solyc01g095720.4	Dehydrogenase/reductase SDR family member 13 (AHRD V1 ***- DHR13_BOVIN); contains Interpro domain(s) IPR002347 Glucose/ribitol dehydrogenase	short-chain dehydrogenase/reductase (SDR) family protein | chr4:12229171-12231493 FORWARD;subject_length	Solyc03g025410	AT4G23430	K4BF14	1.13463	2.19562	1.14913e-09	3.40663e-08	1.0912	2.13051	5.16048e-09	9.13301e-07	0.929883	1.90512	2.27374e-07	3.43541e-05
Solyc01g095980.3	Acid phosphatase/vanadium-dependent haloperoxidase related (AHRD V1 *--- A4XKK1_CALS8); contains Interpro domain(s) IPR003832 Acid phosphatase/vanadium-dependent haloperoxidase related	FUNCTIONS IN: molecular_function unknown INVOLVED IN: biological_process unknown LOCATED IN: chloroplast EXPRESSED IN: 22 plant structures EXPRESSED DURING: 13 growth stages CONTAINS InterPro DOMAIN/s: Acid phosphatase/vanadium-dependent haloperoxidase related (InterPro:IPR003832) BEST Arabidopsis thaliana protein match is: unknown protein (TAIR:AT1G67600.1) Has 613 Blast hits to 613 proteins in …	Solyc01g095980	AT3G61770	K4AZY7	-1.56145	-2.95151	5.54553e-11	2.18259e-09
Solyc01g096040.3	Aspartic proteinase nepenthesin I (AHRD V1 **-- A9ZMF9_NEPAL); contains Interpro domain(s) IPR001461 Peptidase A1	aspartyl protease family protein | chr1:24091271-24092566 REVERSE;subject_length	Solyc01g096040	AT1G01300	K4AZZ3	-1.44729	-2.72696	5.24267e-08	1.04512e-06
Solyc01g096240.3	Homology to unknown gene (AHRD V1 ***- Q01FV7_OSTTA)	unknown protein | chr3:22902702-22903895 FORWARD;subject_length	Solyc01g096240	AT3G61870	K4B012	-1.1163	-2.16791	5.48485e-08	1.08714e-06
Solyc01g096320.3	Homeobox leucine zipper protein (AHRD V1 ***- Q9XH73_PRUAR); contains Interpro domain(s) IPR001356 Homeobox	ATHB-7, ATHB7 | ATHB-7 (ARABIDOPSIS THALIANA HOMEOBOX 7) transcription activator/ transcription factor | chr2:19165777-19166773 REVERSE;subject_length	Solyc01g096320	AT2G46680	K4B020	3.81546	14.0789	1.28578e-16	1.51491e-14
Solyc01g096320.4	Os10g0422600 protein (Fragment) (AHRD V1 *-*- Q0IXM0_ORYSJ); contains Interpro domain(s) IPR007650 Protein of unknown function DUF581	CONTAINS InterPro DOMAIN/s: Protein of unknown function DUF581 (InterPro:IPR007650) BEST Arabidopsis thaliana protein match is: senescence-associated protein-related (TAIR:AT1G53885.1) Has 277 Blast hits to 277 proteins in 14 species: Archae - 0 Bacteria - 0 Metazoa - 0 Fungi - 0 Plants - 277 Viruses - 0 Other Eukaryotes - 0 (source: NCBI BLink). | chr1:20132363-20132842 FORWARD;subject_length	Solyc07g042190	AT1G74940	K4CE82	1.46542	2.76144	8.21506e-15	6.95819e-13	1.10076	2.14468	8.97936e-09	1.41454e-06
Solyc01g096360.3	Rho GTPase activating protein 2 (AHRD V1 ***- Q6UQ72_ORYSJ); contains Interpro domain(s) IPR000198 RhoGAP	rac GTPase activating protein, putative | chr2:19192105-19194656 FORWARD;subject_length	Solyc01g096360	AT2G46710	K4B024	-1.00213	-2.00296	6.89602e-07	1.05098e-05
Solyc01g096450.3	Aspartic proteinase nepenthesin-1 (AHRD V1 **-- B6TDX6_MAIZE); contains Interpro domain(s) IPR001461 Peptidase A1	aspartic-type endopeptidase | chr5:2183600-2185717 REVERSE;subject_length	Solyc01g096450	AT5G07030	K4B033	-2.25565	-4.77549	3.42692e-14	2.59205e-12
Solyc01g096475.1			Solyc01g096475			-1.14924	-2.21796	5.31017e-13	3.15861e-11	-0.760262	-1.6938	1.61378e-06	8.34257e-05
Solyc01g096510.2	Sigma factor binding protein 1 (AHRD V1 *-*- D1MWZ4_CITLA); contains Interpro domain(s) IPR008889 VQ	NA	Solyc01g096510		K4B039	1.84791	3.59978	2.82707e-08	6.02104e-07
Solyc01g096510.3	BRI1-KD interacting protein 129 (Fragment) (AHRD V1 *-*- Q761Y5_ORYSJ)	myosin heavy chain-related | chr4:15205662-15208950 FORWARD;subject_length	Solyc08g074290	AT4G31340	K4CME9	0.867642	1.82468	5.55615e-07	8.62517e-06
Solyc01g096580.3	30S ribosomal protein S10 (AHRD V1 ***- RS10_CAMFF); contains Interpro domain(s) IPR005729 Ribosomal protein S10, eukaryotic/archaeal	40S ribosomal protein S20 (RPS20B) | chr3:17453671-17454437 REVERSE;subject_length	Solyc01g096580	AT3G47370	K4B046	-0.889636	-1.85271	2.15637e-07	3.725e-06	-0.97766	-1.96927	1.34115e-08	1.94402e-06
Solyc01g096590.3	30S ribosomal protein S10 (AHRD V1 ***- RS10_CAMFF); contains Interpro domain(s) IPR005729 Ribosomal protein S10, eukaryotic/archaeal	40S ribosomal protein S20 (RPS20B) | chr3:17453671-17454437 REVERSE;subject_length	Solyc01g096590	AT3G47370	K4B047	-1.03845	-2.05402	1.77723e-09	5.02546e-08	-1.04615	-2.06502	1.41601e-09	3.3299e-07
Solyc01g096660.3	Genomic DNA chromosome 5 P1 clone MOJ9 (AHRD V1 ***- Q9FL44_ARATH)	proline-rich family protein | chr5:2180669-2182284 REVERSE;subject_length	Solyc01g096660	AT5G07020	Q672Q7	-1.22647	-2.33994	1.08082e-21	3.54741e-19
Solyc01g097310.3	Sec-independent protein translocase protein tatA/E homolog (AHRD V1 *-*- D7DW94_NOSA0); contains Interpro domain(s) IPR006312 Twin-arginine translocation protein TatA/E	thylakoid assembly protein, putative | chr5:10784142-10785677 REVERSE;subject_length	Solyc01g097310	AT5G28750	K4B0B8	-1.1542	-2.22561	1.48356e-09	4.27519e-08
Solyc01g097340.3	NAD-dependent epimerase/dehydratase family protein-like protein (AHRD V1 ***- Q2XPW6_SOLTU); contains Interpro domain(s) IPR016040 NAD(P)-binding domain	GME | GME (GDP-D-MANNOSE 3',5'-EPIMERASE) GDP-mannose 3,5-epimerase/ NAD or NADH binding / catalytic | chr5:10862472-10864024 REVERSE;subject_length	Solyc01g097340	AT5G28840	C6K2K9	-1.6136	-3.06016	1.07224e-12	6.02686e-11
Solyc01g097460.3	Ribose-5-phosphate isomerase (AHRD V1 ***- A8IRQ1_CHLRE); contains Interpro domain(s) IPR004788 Ribose 5-phosphate isomerase	ribose 5-phosphate isomerase-related | chr3:1313365-1314195 FORWARD;subject_length	Solyc01g097460	AT3G04790	K4B0D3	-1.75701	-3.37996	6.16139e-17	7.60042e-15
Solyc01g097760.3	Ribosomal protein L7a (AHRD V1 ***- A8J567_CHLRE); contains Interpro domain(s) IPR001921 Ribosomal protein L7A	60S ribosomal protein L7A (RPL7aB) | chr3:23242862-23244273 REVERSE;subject_length	Solyc01g097760	AT3G62870	K4B0G3					-0.800057	-1.74117	1.71207e-07	1.44646e-05
Solyc01g097860.3	Membrane protein (AHRD V1 *-*- A8JG04_CHLRE); contains Interpro domain(s) IPR010903 Protein of unknown function DUF1517	unknown protein | chr1:20363565-20365874 FORWARD;subject_length	Solyc01g097860	AT1G54520	K4B0H3	-1.2055	-2.30617	6.88076e-10	2.15082e-08
Solyc01g097910.2	Rubredoxin family protein (AHRD V1 *-*- D7KP11_ARALY); contains Interpro domain(s) IPR004039 Rubredoxin-type Fe(Cys)4 protein	rubredoxin family protein | chr1:20357084-20357671 REVERSE;subject_length	Solyc01g097910	AT1G54500	K4B0H8	-0.870512	-1.82831	4.70349e-07	7.44618e-06
Solyc01g097970.3	Deoxyuridine 5&apos-triphosphate nucleotidohydrolase (AHRD V1 ***- C1E7B9_9CHLO); contains Interpro domain(s) IPR008181 DeoxyUTP pyrophosphatase subfamily 1	deoxyuridine 5'-triphosphate nucleotidohydrolase family | chr3:17288367-17288867 REVERSE;subject_length	Solyc01g097970	AT3G46940	K4B0I4	-2.16186	-4.4749	5.82435e-10	1.8521e-08
Solyc01g098590.3	Phosphoglycerate mutase family protein (AHRD V1 ***- C1DZH2_9CHLO); contains Interpro domain(s) IPR013078 Phosphoglycerate mutase	phosphoglycerate/bisphosphoglycerate mutase family protein | chr3:1466738-1468219 FORWARD;subject_length	Solyc01g098590	AT3G05170	K4B0P6	1.52015	2.86821	5.94721e-08	1.17285e-06
Solyc01g098640.3	UPF0603 protein At1g54780, chloroplastic (AHRD V1 **-- U603_ARATH); contains Interpro domain(s) IPR007621 Protein of unknown function DUF477	thylakoid lumen 18.3 kDa protein | chr1:20439533-20440953 FORWARD;subject_length	Solyc01g098640	AT1G54780	K4B0Q1	-1.38365	-2.60927	3.88019e-15	3.56589e-13
Solyc01g099020.3	GDSL esterase/lipase At5g03980 (AHRD V1 ***- GDL74_ARATH); contains Interpro domain(s) IPR001087 Lipase, GDSL	GDSL-motif lipase/hydrolase family protein | chr5:1074205-1075289 REVERSE;subject_length	Solyc01g099020	AT5G03980	K4B0T9	-1.28439	-2.43579	1.62067e-07	2.88869e-06
Solyc01g099405.1			Solyc01g099405			-1.9889	-3.96935	2.11294e-09	5.82872e-08
Solyc01g099410.3	Histone H2A (AHRD V1 ***- Q8H0G7_TOBAC); contains Interpro domain(s) IPR002119 Histone H2A	HTA7 | HTA7 (HISTONE H2A 7) DNA binding | chr5:9792807-9793365 REVERSE;subject_length	Solyc01g099410	AT5G27670	P25469	-1.90057	-3.73361	1.10629e-08	2.58041e-07
Solyc01g099520.3	Rapid alkalinization factor 2 (AHRD V1 **-- Q6TF28_SOLCH); contains Interpro domain(s) IPR008801 Rapid ALkalinization Factor	RALFL33 | RALFL33 (ralf-like 33) signal transducer | chr4:8984915-8985265 FORWARD;subject_length	Solyc01g099520	AT4G15800	K4B0Y8	-1.31944	-2.49569	2.524e-08	5.43221e-07
Solyc01g099670.3	40S ribosomal protein S10-like (AHRD V1 ***- Q2XTB2_SOLTU); contains Interpro domain(s) IPR005326 Plectin/S10, N-terminal	40S ribosomal protein S10 (RPS10A) | chr4:13107488-13108751 REVERSE;subject_length	Solyc01g099670	AT4G25740	K4B101	-1.13206	-2.19171	2.23652e-09	6.13541e-08	-1.1296	-2.18798	2.44396e-09	5.31382e-07	-0.94932	-1.93096	1.50294e-07	2.58003e-05
Solyc01g099830.3	60S ribosomal protein L22-2 (AHRD V1 ***- D7L3W0_ARALY); contains Interpro domain(s) IPR002671 Ribosomal protein L22e	60S ribosomal protein L22-2 (RPL22B) | chr3:1614641-1615204 FORWARD;subject_length	Solyc01g099830	AT3G05560	K4B117	-1.18022	-2.26611	1.24967e-08	2.88553e-07	-1.12724	-2.18441	5.5414e-08	5.98026e-06	-0.999071	-1.99871	4.61395e-07	5.90056e-05
Solyc01g099900.3	Ribosomal protein L18 (AHRD V1 ***- C5X0Q5_SORBI); contains Interpro domain(s) IPR000039 Ribosomal protein L18e	RPL18 | RPL18 (RIBOSOMAL PROTEIN L18) structural constituent of ribosome | chr3:1621511-1622775 FORWARD;subject_length	Solyc01g099900	AT3G05590	K4B124	-0.643711	-1.56234	1.82511e-05	0.000192128	-0.86479	-1.82107	8.99334e-09	1.41454e-06
Solyc01g099980.3	Glycine-rich protein (AHRD V1 *--- D7M9Z2_ARALY); contains Interpro domain(s) IPR009836 Protein of unknown function DUF1399	unknown protein | chr1:21046111-21048959 REVERSE;subject_length	Solyc01g099980	AT1G56230	K4B132	2.29462	4.90624	3.64808e-07	5.94145e-06
Solyc01g099980.4	Chaperone protein ClpB 1 (AHRD V1 **-- D0CK17_9SYNE); contains Interpro domain(s) IPR013093 ATPase associated with various cellular activities, AAA-2	ERD1, CLPD | ERD1 (EARLY RESPONSIVE TO DEHYDRATION 1) ATP binding / ATPase/ nucleoside-triphosphatase/ nucleotide binding / protein binding | chr5:20764479-20768481 FORWARD;subject_length	Solyc03g117950	AT5G51070	K4BLU6	1.22013	2.32968	3.60816e-09	9.40679e-08
Solyc01g100030.3	Deoxyuridine 5&apos-triphosphate nucleotidohydrolase (AHRD V1 ***- D0NVQ2_PHYIN); contains Interpro domain(s) IPR008181 DeoxyUTP pyrophosphatase subfamily 1	deoxyuridine 5'-triphosphate nucleotidohydrolase family | chr3:17288367-17288867 REVERSE;subject_length	Solyc01g100030	AT3G46940	P32518	-2.38375	-5.21891	6.2988e-15	5.4099e-13
Solyc01g100110.3	Integrin-linked kinase-associated serine/threonine phosphatase 2C (AHRD V1 **** ILKAP_BOVIN); contains Interpro domain(s) IPR015655 Protein phosphatase 2C	protein phosphatase 2C, putative / PP2C, putative | chr5:9958199-9960219 REVERSE;subject_length	Solyc01g100110	AT1G09160	K4B145	-1.30952	-2.47859	3.00111e-13	1.93333e-11
Solyc01g100370.3	Universal stress protein (AHRD V1 ***- B6SNQ1_MAIZE); contains Interpro domain(s) IPR006016 UspA	universal stress protein (USP) family protein | chr3:23136194-23137074 FORWARD;subject_length	Solyc01g100370	AT3G62550	K4B171	1.5518	2.93183	1.99633e-09	5.54267e-08
Solyc01g100460.3	BZIP transcription factor (AHRD V1 **** C0LQL1_9CARY); contains Interpro domain(s) IPR011616 bZIP transcription factor, bZIP-1	ATBZIP53 | ATBZIP53 (BASIC REGION/LEUCINE ZIPPER MOTIF 53) DNA binding / protein heterodimerization/ sequence-specific DNA binding / transcription factor | chr3:23091844-23092284 REVERSE;subject_length	Solyc01g100460	AT3G62420	Q6A1K9	2.79683	6.94912	9.19334e-21	2.64021e-18
Solyc01g100460.4	B-cell receptor-associated protein 31-like containing protein (AHRD V1 ***- B6TG43_MAIZE); contains Interpro domain(s) IPR008417 B-cell receptor-associated 31-like	FUNCTIONS IN: molecular_function unknown INVOLVED IN: intracellular protein transport LOCATED IN: endoplasmic reticulum, plasma membrane EXPRESSED IN: 26 plant structures EXPRESSED DURING: 13 growth stages CONTAINS InterPro DOMAIN/s: B-cell receptor-associated 31-like (InterPro:IPR008417) BEST Arabidopsis thaliana protein match is: unknown protein (TAIR:AT1G11905.1) Has 311 Blast hits to 268 prot…	Solyc12g005910	AT5G42570	K4DBC9	1.36739	2.58003	1.9072e-09	5.3274e-08
Solyc01g100610.3	Solute carrier family 40 member 1 (AHRD V1 **-- S40A1_DANRE); contains Interpro domain(s) IPR016196 Major facilitator superfamily, general substrate transporter	ATIREG3 | ATIREG3 (IRON-REGULATED PROTEIN 3) | chr5:9433858-9437005 FORWARD;subject_length	Solyc01g100610	AT5G26820	K4B192	-1.09031	-2.1292	2.25867e-07	3.87985e-06
Solyc01g100760.2	Susceptibility homeodomain transcription factor (Fragment) (AHRD V1 *-*- Q8SAA7_ORYSA); contains Interpro domain(s) IPR007493 Protein of unknown function DUF538	unknown protein | chr1:21198402-21198902 REVERSE;subject_length	Solyc01g100760	AT1G56580	K4B1A7	-0.765206	-1.69961	6.50748e-06	7.75624e-05
Solyc01g102280.3	Unknown Protein (AHRD V1)	NA	Solyc01g102280		K4B1F6					-1.22774	-2.342	1.46082e-06	7.65893e-05
Solyc01g102310.3	Unknown Protein (AHRD V1)	NA	Solyc01g102310		K4B1F9	-1.03324	-2.04662	0.000629796	0.00415047
Solyc01g102330.3	Acetyl xylan esterase A (AHRD V1 **-- D0TLQ4_9BACE); contains Interpro domain(s) IPR005181 Protein of unknown function DUF303, acetylesterase putative	FUNCTIONS IN: molecular_function unknown INVOLVED IN: biological_process unknown LOCATED IN: endomembrane system CONTAINS InterPro DOMAIN/s: Protein of unknown function DUF303, acetylesterase putative (InterPro:IPR005181) BEST Arabidopsis thaliana protein match is: hydrolase (TAIR:AT4G34215.2) Has 199 Blast hits to 199 proteins in 58 species: Archae - 0 Bacteria - 119 Metazoa - 0 Fungi - 1 Plants…	Solyc01g102330	AT3G53010	K4B1G1	-1.65968	-3.15946	5.84536e-12	2.88811e-10	-1.02726	-2.03815	1.87932e-05	0.000610621
Solyc01g102580.3	Endo-1 4-beta-glucanase (AHRD V1 ***- O04890_SOLLC); contains Interpro domain(s) IPR008928 Six-hairpin glycosidase-like IPR018221 Glycoside hydrolase, family 9, active site IPR001701 Glycoside hydrolase, family 9	ATGH9A1, DEC, KOR, RSW2, IRX2, KOR1 | ATGH9A1 (ARABIDOPSIS THALIANA GLYCOSYL HYDROLASE 9A1) cellulase/ hydrolase, hydrolyzing O-glycosyl compounds | chr5:20197765-20200168 REVERSE;subject_length	Solyc01g102580	AT5G49720	O04890	-0.984488	-1.97861	1.86816e-08	4.14696e-07
Solyc01g102610.3	Ferric reductase oxidase (AHRD V1 **-* D6RVS5_HORVU); contains Interpro domain(s) IPR013130 Ferric reductase-like transmembrane component, N-terminal	ATFRO7, FRO7 | ATFRO7 (FERRIC REDUCTION OXIDASE 7) ferric-chelate reductase/ oxidoreductase | chr5:20205549-20208628 REVERSE;subject_length	Solyc01g102610	AT5G49740	K4B1I9	-1.24305	-2.36699	5.56601e-07	8.63319e-06
Solyc01g103100.3	Short-chain dehydrogenase/reductase SDR (AHRD V1 ***- A6C8Y5_9PLAN); contains Interpro domain(s) IPR002347 Glucose/ribitol dehydrogenase	short-chain dehydrogenase/reductase (SDR) family protein | chr1:3381733-3383874 REVERSE;subject_length	Solyc01g103100	AT1G10310	K4B1N6	-1.72769	-3.31197	1.12025e-14	9.27488e-13
Solyc01g103453.1			Solyc01g103453			-0.778505	-1.71535	1.06084e-07	1.97351e-06
Solyc01g103650.3	Hydrolase alpha/beta fold family (AHRD V1 **-- A4VRL9_PSEU5); contains Interpro domain(s) IPR012020 AB-hydrolase YheT, putative	esterase/lipase/thioesterase family protein | chr1:12530936-12534031 FORWARD;subject_length	Solyc01g103650	AT1G34340	K4B1U0	1.6287	3.09235	5.58274e-06	6.79092e-05
Solyc01g103800.3	40S ribosomal protein S12 (AHRD V1 ***- A9P9K3_POPTR); contains Interpro domain(s) IPR000530 Ribosomal protein S12e	40S ribosomal protein S12 (RPS12C) | chr2:13639228-13640104 REVERSE;subject_length	Solyc01g103800	AT2G32060	K4B1V5	-0.779065	-1.71602	1.01424e-06	1.48895e-05	-0.935652	-1.91275	4.69388e-09	8.67489e-07	-0.754037	-1.68651	7.30077e-07	7.88027e-05
Solyc01g103920.3	Ferredoxin I (AHRD V1 ***- Q93XJ9_SOLTU); contains Interpro domain(s) IPR010241 Ferredoxin [2Fe-2S], plant	FED A, ATFD2 | FED A 2 iron, 2 sulfur cluster binding / electron carrier/ iron-sulfur cluster binding | chr1:22444565-22445011 FORWARD;subject_length	Solyc01g103920	AT1G60950	K4B1W7	3.32412	10.0152	5.5593e-15	4.86571e-13
Solyc01g103920.4	Transcription elongation factor A protein 2 (AHRD V1 *--- TCEA2_HUMAN); contains Interpro domain(s) IPR010990 Transcription elongation factor, TFIIS/elongin A/CRSP70, N-terminal	transcription elongation factor-related | chr5:1520353-1522297 FORWARD;subject_length	Solyc10g080930	AT5G05140	K4D2Y0	1.42966	2.69384	3.01192e-07	5.01896e-06
Solyc01g103990.3	T-complex protein 11 (AHRD V1 ***- D7KML1_ARALY); contains Interpro domain(s) IPR008862 T-complex 11	T-complex protein 11 | chr1:8117521-8121854 FORWARD;subject_length	Solyc01g103990	AT1G22930	K4B1X4	1.98026	3.94564	2.06466e-11	9.12222e-10
Solyc01g103990.4	Beta-glucosidase (AHRD V1 **** D7L7Z3_ARALY); contains Interpro domain(s) IPR001360 Glycoside hydrolase, family 1	BGLU44 | BGLU44 (B-S GLUCOSIDASE 44) (R)-amygdalin beta-glucosidase/ 4-methylumbelliferyl-beta-D-glucopyranoside beta-glucosidase/ beta-gentiobiose beta-glucosidase/ cellobiose glucosidase/ esculin beta-glucosidase/ hydrolase, hydrolyzing O-glycosyl compounds | chr3:6191586-6194124 FORWARD;subject_length	Solyc03g119080	AT3G18080	Q8VWL8	1.06116	2.0866	2.12968e-05	0.000220308
Solyc01g104370.3	60S acidic ribosomal protein P1 (AHRD V1 ***- B6T3C1_MAIZE); contains Interpro domain(s) IPR001813 Ribosomal protein 60S	60s acidic ribosomal protein P1, putative | chr5:8369295-8369866 REVERSE;subject_length	Solyc01g104370	AT5G24510	K4B212	-1.26739	-2.40726	6.28375e-12	3.0956e-10	-1.03204	-2.04491	2.15641e-08	2.8723e-06
Solyc01g104590.3	Ribosomal protein L3 (AHRD V1 ***- Q6SKP4_SOLLC); contains Interpro domain(s) IPR019926 Ribosomal protein L3, conserved site IPR000597 Ribosomal protein L3	ARP1, RPL3A | ARP1 (ARABIDOPSIS RIBOSOMAL PROTEIN 1) structural constituent of ribosome | chr1:16266992-16268631 FORWARD;subject_length	Solyc01g104590	AT1G43170	Q6SKP4	-0.885579	-1.84751	2.1201e-10	7.38019e-09	-0.872324	-1.83061	4.35758e-10	1.43171e-07
Solyc01g105020.3	Phosphatase PTC7 homolog (AHRD V1 *-*- C1BT38_9MAXI); contains Interpro domain(s) IPR001932 Protein phosphatase 2C-related	protein phosphatase 2C-related / PP2C-related | chr4:16112835-16116243 REVERSE;subject_length	Solyc01g105020	AT4G33500	K4B274	-0.717231	-1.64402	2.06379e-06	2.80565e-05
Solyc01g105030.3	Chlorophyll a-b binding protein, chloroplastic (AHRD V1 **** CB12_PETHY); contains Interpro domain(s) IPR001344 Chlorophyll A-B binding protein	LHCB6, CP24 | LHCB6 (LIGHT HARVESTING COMPLEX PSII SUBUNIT 6) chlorophyll binding | chr1:5446685-5447676 REVERSE;subject_length	Solyc01g105030	AT1G15820	P27524	-1.56727	-2.96344	1.9858e-08	4.38015e-07
Solyc01g105050.3	Chlorophyll a-b binding protein, chloroplastic (AHRD V1 **** CB12_PETHY); contains Interpro domain(s) IPR001344 Chlorophyll A-B binding protein	LHCB6, CP24 | LHCB6 (LIGHT HARVESTING COMPLEX PSII SUBUNIT 6) chlorophyll binding | chr1:5446685-5447676 REVERSE;subject_length	Solyc01g105050	AT1G15820	P27525	-1.94731	-3.85655	5.64039e-12	2.8095e-10
Solyc01g105060.3	(3R)-hydroxymyristoyl- (AHRD V1 ***- Q9LX13_ARATH); contains Interpro domain(s) IPR010084 Beta-hydroxyacyl-(acyl-carrier-protein) dehydratase FabZ	beta-hydroxyacyl-ACP dehydratase, putative | chr5:3185819-3187159 FORWARD;subject_length	Solyc01g105060	AT5G10160	K4B276	-1.06653	-2.09439	1.74871e-06	2.42393e-05	-0.858279	-1.81287	0.000118455	0.0026218
Solyc01g105370.3	Enoyl-(Acyl-carrier-protein) reductase II (AHRD V1 **-- C7IPB6_THEET); contains Interpro domain(s) IPR004136 2-nitropropane dioxygenase, NPD	2-nitropropane dioxygenase family / NPD family | chr5:25697623-25698945 REVERSE;subject_length	Solyc01g105370	AT5G64250	K4B2A7	2.24967	4.75574	3.34062e-13	2.08846e-11
Solyc01g105370.4	BZIP transcription factor (AHRD V1 **** A7Y1S1_BRAJU); contains Interpro domain(s) IPR011616 bZIP transcription factor, bZIP-1	TGA1 | TGA1 DNA binding / calmodulin binding / transcription factor | chr5:26059031-26060749 FORWARD;subject_length	Solyc04g011670	AT5G65210	K4BPM0	1.20191	2.30043	5.91292e-05	0.000537219
Solyc01g105660.3	1-aminocyclopropane-1-carboxylate oxidase (AHRD V1 **-- ACCO_TOBAC); contains Interpro domain(s) IPR005123 Oxoglutarate and iron-dependent oxygenase	oxidoreductase, 2OG-Fe(II) oxygenase family protein | chr2:15379930-15381987 FORWARD;subject_length	Solyc01g105660	AT2G36690	K4B2D6	2.32704	5.01775	6.07316e-37	2.23249e-33	1.39875	2.63672	3.95538e-14	5.84802e-11	0.984352	1.97842	3.75007e-08	1.05429e-05
Solyc01g105660.4	Signal peptide peptidase (AHRD V1 **** Q9MA44_ARATH); contains Interpro domain(s) IPR007369 Peptidase A22B, signal peptide peptidase	aspartic-type endopeptidase/ peptidase | chr1:233188-237647 REVERSE;subject_length	Solyc08g081180	AT1G63690	K4CPB6	1.25166	2.38115	3.10455e-13	1.96764e-11
Solyc01g105710.3	Peptidyl-prolyl cis-trans isomerase (AHRD V1 **-- A6RSK7_BOTFB); contains Interpro domain(s) IPR001179 Peptidyl-prolyl cis-trans isomerase, FKBP-type	FKBP12, ATFKBP12 | FKBP12 (FK506-BINDING PROTEIN) FK506 binding / peptidyl-prolyl cis-trans isomerase | chr5:25734810-25735990 REVERSE;subject_length	Solyc01g105710	AT5G64350	Q2VY16	-2.32383	-5.00658	1.16585e-29	1.42855e-26	-1.39218	-2.62476	1.18319e-11	7.95155e-09	-1.11935	-2.17249	1.13442e-08	4.15576e-06
Solyc01g106000.3	Isochorismatase hydrolase (AHRD V1 ***- B6TNR9_MAIZE); contains Interpro domain(s) IPR000868 Isochorismatase-like	ATNIC1, NIC1 | NIC1 (NICOTINAMIDASE 1) catalytic/ nicotinamidase | chr2:9589604-9590846 REVERSE;subject_length	Solyc01g106000	AT2G22570	K4B2G9	2.38287	5.21574	2.04588e-18	3.58126e-16
Solyc01g106000.4	Receptor-like protein kinase (Fragment) (AHRD V1 ***- O49206_ORYSA)	receptor serine/threonine kinase, putative | chr1:26452975-26456088 FORWARD;subject_length	Solyc11g007400	AT1G70250	K4D501	1.26196	2.39822	1.81726e-07	3.19936e-06
Solyc01g106470.3	Genomic DNA chromosome 5 P1 clone MUB3 (AHRD V1 *-*- Q9FLG7_ARATH)	unknown protein | chr5:25784592-25786152 FORWARD;subject_length	Solyc01g106470	AT5G64510	K4B2L5	-1.0677	-2.09609	3.99147e-08	8.1334e-07
Solyc01g106690.3	Unknown Protein (AHRD V1); contains Interpro domain(s) IPR010410 Protein of unknown function DUF1005	unknown protein | chr5:5811047-5812429 REVERSE;subject_length	Solyc01g106690	AT1G10020	K4B2N6	-1.24745	-2.37421	2.61556e-06	3.47105e-05
Solyc01g107100.3	Beta-1 4-xylosidase (AHRD V1 ***- D7LA14_ARALY)	unknown protein | chr3:6815073-6815354 REVERSE;subject_length	Solyc01g107100	AT3G19615	K4B2S7	-1.16578	-2.24355	5.76328e-05	0.000525304
Solyc01g107170.2	Zinc finger protein (AHRD V1 ***- A0T3Q5_SOLTU); contains Interpro domain(s) IPR007087 Zinc finger, C2H2-type	STZ, ZAT10 | STZ (salt tolerance zinc finger) nucleic acid binding / transcription factor/ transcription repressor/ zinc ion binding | chr1:9648302-9648985 REVERSE;subject_length	Solyc01g107170	AT1G27730	I3NN78	2.71086	6.54713	8.72624e-13	5.02784e-11
Solyc01g107170.3	U-box domain-containing protein 14 (AHRD V1 **-- PUB14_ARATH); contains Interpro domain(s) IPR011989 Armadillo-like helical	ATPUB14, PUB14 | PUB14 ubiquitin-protein ligase | chr3:20321524-20323848 FORWARD;subject_length	Solyc11g008390	AT3G54850	K4D599	1.33964	2.53087	8.95513e-09	2.14596e-07
Solyc01g107190.3	LOB domain protein 38 (AHRD V1 *-*- D7LT02_ARALY); contains Interpro domain(s) IPR004883 Lateral organ boundaries, LOB	LBD37 | LBD37 (LOB DOMAIN-CONTAINING PROTEIN 37) | chr5:26904576-26905415 REVERSE;subject_length	Solyc01g107190	AT5G67420	K4B2T6	-1.26552	-2.40413	5.27259e-07	8.22667e-06
Solyc01g107200.3	Os02g0794300 protein (Fragment) (AHRD V1 *-*- Q0DWU9_ORYSJ); contains Interpro domain(s) IPR007573 Protein of unknown function DUF566	EDE1 | EDE1 (ENDOSPERM DEFECTIVE 1) microtubule binding | chr2:18272346-18274332 FORWARD;subject_length	Solyc01g107200	AT1G49890	K4B2T7	-0.986604	-1.98152	4.79283e-05	0.000447337
Solyc01g107330.3	SWIB/MDM2 domain protein (AHRD V1 ***- D6VG39_9BURK); contains Interpro domain(s) IPR019835 SWIB domain	SWIB complex BAF60b domain-containing protein | chr2:6393686-6394841 REVERSE;subject_length	Solyc01g107330	AT2G14880	K4B2V0	-1.51602	-2.86001	7.9883e-14	5.64711e-12	-0.882581	-1.84367	1.2507e-05	0.000443445
Solyc01g107370.3	Gibberellin-regulated family protein (AHRD V1 **-- D7L2S3_ARALY); contains Interpro domain(s) IPR003854 Gibberellin regulated protein	gibberellin-regulated family protein | chr5:24111443-24111808 FORWARD;subject_length	Solyc01g107370	AT5G59845	K4B2V4	-2.83894	-7.15496	2.11526e-26	1.69037e-23	-1.57807	-2.9857	5.14757e-10	1.5532e-07
Solyc01g107450.3	Unknown Protein (AHRD V1)	NA	Solyc01g107450	AT2G15000	K4B2W2	-1.00215	-2.00298	1.78798e-06	2.47091e-05	-1.29675	-2.45675	1.03381e-09	2.70108e-07	-0.990084	-1.9863	9.03754e-07	9.18107e-05
Solyc01g107460.2	Unknown Protein (AHRD V1)	NA	Solyc01g107460	AT2G15020	K4B2W3	-1.42755	-2.68989	5.19711e-09	1.32671e-07
Solyc01g107660.3	Stress enhanced protein 1 (Fragment) (AHRD V1 *-*- C6JT32_9MYRT)	SEP1 | SEP1 (STRESS ENHANCED PROTEIN 1) chlorophyll binding | chr4:16372606-16373511 REVERSE;subject_length	Solyc01g107660	AT4G34190	K4B2Y2	-1.39449	-2.62895	2.20034e-12	1.17224e-10
Solyc01g107810.3	UDP-glucosyltransferase family 1 protein (AHRD V1 **** C6KI43_CITSI); contains Interpro domain(s) IPR002213 UDP-glucuronosyl/UDP-glucosyltransferase	UGT73B3 | UGT73B3 (UDP-glucosyl transferase 73B3) UDP-glycosyltransferase/ abscisic acid glucosyltransferase/ quercetin 3-O-glucosyltransferase/ transferase, transferring hexosyl groups | chr4:16343268-16344713 REVERSE;subject_length	Solyc01g107810	AT4G34131	K4B2Z7	2.17436	4.51385	5.72171e-17	7.15409e-15
Solyc01g107810.4			Solyc02g089263			1.17287	2.2546	9.83416e-08	1.84065e-06
Solyc01g108280.3	Serine/threonine protein kinase (AHRD V1 **** Q0PL87_CAMSI); contains Interpro domain(s) IPR015740 Plant protein serine/threonine kinase-like	SNRK2-10, SNRK2.10, SRK2B | SNRK2.10 (SNF1-RELATED PROTEIN KINASE 2.10) kinase | chr1:22439398-22441896 REVERSE;subject_length	Solyc01g108280	AT4G33950	K4B344	1.55272	2.93369	8.06461e-09	1.96301e-07
Solyc01g108560.3	Acetyl esterase (AHRD V1 *--- AES_SHIFL); contains Interpro domain(s) IPR013094 Alpha/beta hydrolase fold-3	hydrolase | chr2:1077080-1078018 FORWARD;subject_length	Solyc01g108560	AT2G03550	K4B371	1.56	2.94853	1.94691e-10	6.84211e-09
Solyc01g108630.3	Nitrite reductase (AHRD V1 ***- Q76KB0_TOBAC); contains Interpro domain(s) IPR006067 Nitrite and sulphite reductase 4Fe-4S region	NIR1, NIR, ATHNIR | NIR1 (NITRITE REDUCTASE 1) ferredoxin-nitrate reductase/ nitrite reductase (NO-forming) | chr2:6810552-6812666 FORWARD;subject_length	Solyc01g108630	AT2G15620	K4B378	-0.966882	-1.95461	0.000162652	0.0013015
Solyc01g109040.3	Plastoquinol-plastocyanin reductase (AHRD V1 **-* B6SRD7_MAIZE); contains Interpro domain(s) IPR012595 PetM of cytochrome b6/f complex subunit 7	cytochrome b6f complex subunit (petM), putative | chr2:11270370-11270747 FORWARD;subject_length	Solyc01g109040	AT2G26500	K4B3B8	-2.22505	-4.67526	9.21907e-24	4.33088e-21	-1.04488	-2.0632	2.26007e-06	0.000108844
Solyc01g109090.2	Unknown Protein (AHRD V1)	NA	Solyc01g109090		K4B3C3	1.95454	3.87591	1.09274e-11	5.16313e-10
Solyc01g109090.3	U-box domain-containing protein 4 (AHRD V1 **-- PUB4_ARATH); contains Interpro domain(s) IPR011989 Armadillo-like helical	binding / ubiquitin-protein ligase | chr2:9845696-9849105 REVERSE;subject_length	Solyc04g077850	AT3G01400	K4BUM2	1.02919	2.04088	3.50867e-05	0.00033906
Solyc01g109120.3	WD-40 repeat family protein (AHRD V1 **-- Q1EPE0_MUSAC); contains Interpro domain(s) IPR020472 G-protein beta WD-40 repeat, region	transducin family protein / WD-40 repeat family protein | chr3:6536900-6538321 FORWARD;subject_length	Solyc01g109120	AT3G18950	K4B3C6	2.41843	5.34588	6.70109e-09	1.67573e-07
Solyc01g109120.4	Baculoviral IAP repeat-containing 2 (AHRD V1 *--- Q38JA8_CANFA); contains Interpro domain(s) IPR001841 Zinc finger, RING-type	protein binding / zinc ion binding | chr4:1324602-1327348 FORWARD;subject_length	Solyc01g080430	AT4G03000	K4AXT7	1.27249	2.41578	1.37759e-08	3.14409e-07
Solyc01g109550.2	Mitochondrial transcription termination factor (Fragment) (AHRD V1 *--- C6FB12_PSEMZ); contains Interpro domain(s) IPR003690 Mitochodrial transcription termination factor-related	mitochondrial transcription termination factor-related / mTERF-related | chr3:6508515-6509339 REVERSE;subject_length	Solyc01g109550	AT3G18870	K4B3G8	-2.24259	-4.73247	2.00952e-15	1.96463e-13
Solyc01g109800.2	Genomic DNA chromosome 5 TAC clone K1F13 (AHRD V1 *-*- Q9FJZ5_ARATH)	unknown protein | chr2:9230473-9231297 REVERSE;subject_length	Solyc01g109800	AT2G21560	K4B3J3	1.49514	2.81892	1.60704e-09	4.57943e-08
Solyc01g110130.3	DNA replication licensing factor (AHRD V1 ***- Q2TZM7_ASPOR); contains Interpro domain(s) IPR008047 MCM protein 4	MCM4 | DNA replication licensing factor, putative | chr2:7126536-7130665 REVERSE;subject_length	Solyc01g110130	AT2G16440	K4B3M6	-1.29683	-2.45688	3.87225e-08	7.93598e-07
Solyc01g110160.3	Chromosome 11 contig 1 DNA sequence (AHRD V1 ***- Q00YQ5_OSTTA)	unknown protein | chr2:9149726-9151752 FORWARD;subject_length	Solyc01g110160	AT2G21385	K4B3M9	-1.43344	-2.70091	2.37295e-06	3.17661e-05
Solyc01g110270.3	Crs1/yhby domain containing protein (Fragment) (AHRD V1 *-*- A6N061_ORYSI); contains Interpro domain(s) IPR001890 RNA-binding, CRM domain	RNA binding | chr2:9136451-9137267 REVERSE;subject_length	Solyc01g110270	AT2G21350	K4B3P0	-0.970362	-1.95933	2.78193e-06	3.6575e-05
Solyc01g110360.3	Fructose-bisphosphate aldolase (AHRD V1 ***- B0FPD8_SOLTU); contains Interpro domain(s) IPR000741 Fructose-bisphosphate aldolase, class-I	fructose-bisphosphate aldolase, putative | chr4:18163714-18165659 REVERSE;subject_length	Solyc01g110360	AT4G38970	K4B3P9	-1.37428	-2.59239	1.36943e-11	6.30831e-10
Solyc01g110520.3	Glucosamine--fructose-6-phosphate aminotransferase (AHRD V1 *-*- GLMS_METKA); contains Interpro domain(s) IPR005854 Amidophosphoribosyl transferase	ATASE2, CIA1, ATPURF2 | ATASE2 (GLN PHOSPHORIBOSYL PYROPHOSPHATE AMIDOTRANSFERASE 2) amidophosphoribosyltransferase | chr4:16574894-16576579 REVERSE;subject_length	Solyc01g110520	AT4G34740	K4B3R5	-1.54923	-2.92661	4.67227e-13	2.82488e-11
Solyc01g110540.3	Unknown Protein (AHRD V1)	NA	Solyc01g110540	AT5G15320	K4B3R7	-0.84021	-1.79031	6.37398e-09	1.60265e-07	-0.689111	-1.61229	1.94277e-06	9.67134e-05
Solyc01g110550.3	Ribosome-binding factor A (AHRD V1 **** B6TDG2_MAIZE); contains Interpro domain(s) IPR000238 Ribosome-binding factor A	ribosome-binding factor A family protein | chr4:16570019-16571274 REVERSE;subject_length	Solyc01g110550	AT4G34730	K4B3R8	-1.29236	-2.44928	1.38511e-10	4.97233e-09	-0.964298	-1.95111	1.46655e-06	7.66179e-05
Solyc01g111080.3	Gibberellin-regulated protein 2 (AHRD V1 *--- B6UGG6_MAIZE); contains Interpro domain(s) IPR003854 Gibberellin regulated protein	GASA1 | GASA1 (GAST1 PROTEIN HOMOLOG 1) | chr1:28441813-28442284 REVERSE;subject_length	Solyc01g111080	AT1G75750	E5KBY0	-2.05439	-4.15368	5.47912e-13	3.22776e-11	-2.3143	-4.97363	4.72622e-16	1.16462e-12	-2.15026	-4.43909	3.75204e-15	5.66981e-12
Solyc01g111145.1			Solyc01g111145			-1.49811	-2.82473	7.9921e-09	1.95339e-07
Solyc01g111590.3	Histone-binding protein RBBP7 (AHRD V1 **-* B5X3G4_SALSA); contains Interpro domain(s) IPR020472 G-protein beta WD-40 repeat, region	MSI1, MEE70, ATMSI1 | MSI1 (MULTICOPY SUPRESSOR OF IRA1) protein binding | chr5:23556112-23557994 FORWARD;subject_length	Solyc01g111590	AT2G16780	K4B421	-2.0264	-4.07388	5.23716e-11	2.07903e-09
Solyc01g111660.3	Aquaporin-like protein (AHRD V1 ***- Q8W1A8_PETHY); contains Interpro domain(s) IPR012269 Aquaporin	PIP3, PIP3A, PIP2 7, SIMIP | PIP3 (PLASMA MEMBRANE INTRINSIC PROTEIN 3) water channel | chr4:16708672-16709958 FORWARD;subject_length	Solyc01g111660	AT4G35100	K4B428	-2.61081	-6.10848	3.92163e-28	3.60398e-25	-1.25554	-2.38756	1.1505e-07	1.07659e-05	-0.985352	-1.9798	1.36584e-05	0.000705931
Solyc01g111830.3	24-sterol C-methyltransferase (AHRD V1 **** B0FDL7_GOSHI); contains Interpro domain(s) IPR013705 Sterol methyltransferase C-terminal	SMT2, CVP1, FRL1 | SMT2 (STEROL METHYLTRANSFERASE 2) S-adenosylmethionine-dependent methyltransferase | chr1:7038968-7040053 REVERSE;subject_length	Solyc01g111830	AT1G20330	K4B445	-2.01586	-4.04422	7.84922e-17	9.42932e-15	-1.02488	-2.03479	2.18927e-05	0.000678582	-0.862611	-1.81833	0.000188859	0.00475749
Solyc01g112060.3	NmrA family protein (AHRD V1 **-- B2J8Q2_NOSP7); contains Interpro domain(s) IPR016040 NAD(P)-binding domain	vestitone reductase-related | chr4:16771401-16773269 REVERSE;subject_length	Solyc01g112060	AT4G35250	K4B467	-0.940865	-1.91968	4.17352e-08	8.47616e-07
Solyc01g112160.3	Phosphoglycerate mutase family protein (AHRD V1 ***- B6UI41_MAIZE); contains Interpro domain(s) IPR013078 Phosphoglycerate mutase	phosphoglycerate/bisphosphoglycerate mutase family protein | chr4:17970112-17971222 REVERSE;subject_length	Solyc01g112160	AT4G38370	K4B477	-1.3741	-2.59207	1.42216e-07	2.56772e-06
Solyc01g112260.3	Unknown Protein (AHRD V1)	NA	Solyc01g112260	AT4G35320	K4B487	-1.91684	-3.77594	6.58223e-14	4.74437e-12
Solyc02g014150.3	Photosystem II stability/assembly factor Ycf48-like protein (AHRD V1 **-- B0C6T3_ACAM1); contains Interpro domain(s) IPR016705 Photosystem II stability/assembly factor, HCF136	HCF136 | HCF136 protein binding | chr5:7778154-7780463 FORWARD;subject_length	Solyc02g014150	AT5G23120	K4B4L4	-1.09977	-2.14321	2.36221e-11	1.02158e-09
Solyc02g020940.3	Glyceraldehyde-3-phosphate dehydrogenase (AHRD V1 **** D7UNZ5_BRARC); contains Interpro domain(s) IPR000173 Glyceraldehyde 3-phosphate dehydrogenase	GAPA-2 | GAPA-2 (GLYCERALDEHYDE 3-PHOSPHATE DEHYDROGENASE A SUBUNIT 2) NAD or NADH binding / binding / catalytic/ glyceraldehyde-3-phosphate dehydrogenase (phosphorylating)/ glyceraldehyde-3-phosphate dehydrogenase | chr1:4392634-4394283 REVERSE;subject_length	Solyc02g020940	AT1G12900	K4B4U4	-1.78941	-3.45674	1.6866e-16	1.96201e-14
Solyc02g021000.3	YGGT family conserved hypothetical integral membrane protein (AHRD V1 *-*- A4CQQ7_SYNPV); contains Interpro domain(s) IPR003425 Protein of unknown function YGGT	CCB3 | CCB3 (COFACTOR ASSEMBLY, COMPLEX C (B6F),) | chr5:14198679-14199203 REVERSE;subject_length	Solyc02g021000	AT5G36120	K4B4V0	-1.23023	-2.34604	5.13603e-17	6.51036e-15
Solyc02g021400.2	40S ribosomal protein S28 (AHRD V1 ***- B6T1V2_MAIZE); contains Interpro domain(s) IPR000289 Ribosomal protein S28e	RPS28 | RPS28 (RIBOSOMAL PROTEIN S28) structural constituent of ribosome | chr5:25667529-25667723 REVERSE;subject_length	Solyc02g021400	AT5G64140		-0.759237	-1.6926	2.36273e-05	0.000240859	-0.960965	-1.94661	9.27254e-08	9.13963e-06
Solyc02g030480.3	Cinnamyl alcohol dehydrogenase-like protein (AHRD V1 **** A9PHZ1_POPTR); contains Interpro domain(s) IPR002085 Alcohol dehydrogenase superfamily, zinc-containing	ATCAD9, CAD9 | CAD9 (CINNAMYL ALCOHOL DEHYDROGENASE 9) binding / catalytic/ oxidoreductase/ zinc ion binding | chr4:18291268-18292772 FORWARD;subject_length	Solyc02g030480	AT4G39330	K4B597	-1.16745	-2.24614	6.26823e-05	0.000565032
Solyc02g032660.3	MATE efflux family protein expressed (AHRD V1 **-- Q10HY1_ORYSJ); contains Interpro domain(s) IPR002528 Multi antimicrobial extrusion protein MatE	MATE efflux family protein | chr3:7638750-7641861 FORWARD;subject_length	Solyc02g032660	AT3G21690	K4B5L0	2.06797	4.19296	3.22611e-10	1.09807e-08
Solyc02g032660.4	Senescence-associated protein-like (AHRD V1 ***- Q9LH57_ARATH); contains Interpro domain(s) IPR018499 Tetraspanin	TET6 | TET6 (TETRASPANIN6) | chr3:3852326-3853714 REVERSE;subject_length	Solyc04g049080	AT3G12090	K4BRN6	1.11105	2.16003	9.60375e-07	1.42123e-05
Solyc02g032860.3	Phosphoadenosine phosphosulfate reductase (AHRD V1 *-** A6EX37_9ALTE); contains Interpro domain(s) IPR004508 Thioredoxin-independent 5'-adenylylsulphate reductase	APR3, PRH-26, PRH26, ATAPR3 | APR3 (APS REDUCTASE 3) adenylyl-sulfate reductase | chr4:11657284-11658973 REVERSE;subject_length	Solyc02g032860	AT4G21990	K4B5N0					1.38788	2.61694	2.11729e-10	8.02671e-08	1.31879	2.49457	3.6902e-10	2.47838e-07
Solyc02g038690.1	Histone H2B (AHRD V1 ***- A2IBL2_NICBE); contains Interpro domain(s) IPR000558 Histone H2B	H2B, HTB9 | HTB9 DNA binding | chr3:16897492-16897944 REVERSE;subject_length	Solyc02g038690	AT3G45980	K4B5W3	-2.18058	-4.53336	9.0298e-10	2.74781e-08
Solyc02g062140.2	Armadillo/beta-catenin repeat family protein (AHRD V1 ***- D7MDH4_ARALY); contains Interpro domain(s) IPR011989 Armadillo-like helical	ARO1 | ARO1 (ARMADILLO REPEAT ONLY 1) binding | chr4:16639760-16641754 FORWARD;subject_length	Solyc02g062140	AT5G66200	K4B6A4	1.70505	3.26041	1.96846e-07	3.44903e-06
Solyc02g062340.3	Fructose-bisphosphate aldolase (AHRD V1 ***- Q9SXX4_NICPA); contains Interpro domain(s) IPR000741 Fructose-bisphosphate aldolase, class-I	fructose-bisphosphate aldolase, putative | chr4:18163714-18165659 REVERSE;subject_length	Solyc02g062340	AT4G38970	K4B6C3	-1.9889	-3.96934	2.89178e-17	3.86485e-15
Solyc02g062610.3	Hydrolase alpha/beta fold family protein (AHRD V1 ***- D7MBG9_ARALY); contains Interpro domain(s) IPR000073 Alpha/beta hydrolase fold-1	hydrolase, alpha/beta fold family protein | chr4:17240120-17241770 REVERSE;subject_length	Solyc02g062610	AT4G36530	K4B6E9	-1.13066	-2.18959	5.45941e-10	1.75426e-08
Solyc02g062720.3	DNA-3-methyladenine glycosylase 1 (AHRD V1 ***- B6U6Y8_MAIZE); contains Interpro domain(s) IPR003265 HhH-GPD domain	HhH-GPD base excision DNA repair family protein | chr1:6744520-6746144 FORWARD;subject_length	Solyc02g062720	AT1G19480	K4B6G0	-1.05283	-2.0746	3.16984e-07	5.25828e-06
Solyc02g063150.3	Ribulose bisphosphate carboxylase small chain (AHRD V1 ***- Q84QE5_TOBAC); contains Interpro domain(s) IPR000894 Ribulose bisphosphate carboxylase, small chain	ribulose bisphosphate carboxylase small chain 3B / RuBisCO small subunit 3B (RBCS-3B) (ATS3B) | chr5:15377501-15378306 REVERSE;subject_length	Solyc02g063150	AT5G38410	P08706	-1.79647	-3.47368	5.46226e-17	6.87646e-15	-0.811545	-1.75509	0.000153947	0.00318782
Solyc02g063380.1	Unknown Protein (AHRD V1)	NA	Solyc02g063380		K4B6M3	-1.62515	-3.08474	9.95055e-11	3.69477e-09
Solyc02g063450.3	Hypothetical YFW family protein 5 (AHRD V1 *--- Q5AP84_CANAL); contains Interpro domain(s) IPR009836 Protein of unknown function DUF1399	glycine-rich protein | chr4:17821737-17824445 REVERSE;subject_length	Solyc02g063450	AT4G37900	K4B6N0	1.6004	3.03228	5.14e-08	1.0286e-06					1.37625	2.59593	1.10777e-06	0.000109769
Solyc02g063520.3	Homeobox-leucine zipper protein 22 (AHRD V1 ***- D7MA03_ARALY); contains Interpro domain(s) IPR003106 Leucine zipper, homeobox-associated	HAT22 | HAT22 transcription factor | chr4:17768241-17769272 FORWARD;subject_length	Solyc02g063520	AT4G37790	K4B6N7	2.32006	4.99353	3.47743e-10	1.16993e-08
Solyc02g063520.4	Primary amine oxidase (AHRD V1 **** B4WL51_9SYNE); contains Interpro domain(s) IPR000269 Copper amine oxidase	copper amine oxidase, putative | chr2:17691600-17695526 REVERSE;subject_length	Solyc05g013440	AT2G42490	K4BY65	1.24042	2.36268	2.72221e-09	7.30427e-08	1.24422	2.36891	2.60223e-09	5.57593e-07	1.02285	2.03193	3.76217e-07	5.11021e-05
Solyc02g064950.3	CBS domain-containing protein-like (AHRD V1 ***- B8AP73_ORYSI); contains Interpro domain(s) IPR000644 Cystathionine beta-synthase, core	LEJ2, CDCP2 | LEJ2 (LOSS OF THE TIMING OF ET AND JA BIOSYNTHESIS 2) | chr4:17391016-17393218 REVERSE;subject_length	Solyc02g064950	AT4G36910	K4B6T0	-1.03066	-2.04296	2.78681e-07	4.68968e-06
Solyc02g065000.1	Calmodulin-like protein (AHRD V1 ***- Q67TZ4_ORYSJ); contains Interpro domain(s) IPR011992 EF-Hand type	calmodulin-related protein, putative | chr2:6831024-6831587 FORWARD;subject_length	Solyc02g065000	AT2G15680	K4B6T5	-1.2425	-2.36608	1.30126e-09	3.81454e-08
Solyc02g065400.3	Oxygen-evolving enhancer protein 1 of photosystem II (AHRD V1 ***- A8J0E4_CHLRE); contains Interpro domain(s) IPR002628 Photosystem II manganese-stabilizing protein PsbO	PSBO2, PSBO-2, OEC33 | PSBO2 (PHOTOSYSTEM II SUBUNIT O-2) oxygen evolving/ poly(U) binding | chr3:18891008-18892311 REVERSE;subject_length	Solyc02g065400	AT3G50820	P23322	-1.16225	-2.23806	2.07032e-07	3.60345e-06
Solyc02g066920.3	Genomic DNA chromosome 5 TAC clone K3 (AHRD V1 ***- Q9FL87_ARATH)	CRR7 | CRR7 (CHLORORESPIRATORY REDUCTION 7) | chr5:15703231-15703999 FORWARD;subject_length	Solyc02g066920	AT5G39210	K4B724	-1.48747	-2.80397	9.65708e-10	2.92417e-08
Solyc02g067050.3	Uncharacterized ACR COG1678 family protein (AHRD V1 **-- B6SSQ6_MAIZE); contains Interpro domain(s) IPR003774 Protein of unknown function DUF179	unknown protein | chr3:11191780-11192868 FORWARD;subject_length	Solyc02g067050	AT3G29240	K4B737	-1.21547	-2.32217	6.72268e-07	1.02798e-05
Solyc02g067180.3	Cystathionine gamma synthase (AHRD V1 ***- Q6R8F6_SOLLC); contains Interpro domain(s) IPR000277 Cys/Met metabolism, pyridoxal phosphate-dependent enzyme	MTO1, CGS, ATCYS1, CGS1 | MTO1 (METHIONINE OVERACCUMULATION 1) cystathionine gamma-synthase | chr3:39234-41865 REVERSE;subject_length	Solyc02g067180	AT3G01120	Q6R8F6	-1.01438	-2.02003	2.24456e-08	4.89383e-07
Solyc02g067320.2	Zinc finger-homeodomain protein 1 (Fragment) (AHRD V1 **-- B0LK19_CUCSA); contains Interpro domain(s) IPR006456 ZF-HD homeobox protein Cys/His-rich dimerisation region	AtHB34 | AtHB34 (ARABIDOPSIS THALIANA HOMEOBOX PROTEIN 34) DNA binding / transcription factor | chr3:10940598-10941536 REVERSE;subject_length	Solyc02g067320	AT5G15210	K4B764	-1.2649	-2.4031	1.19215e-07	2.1868e-06
Solyc02g067860.3	Aldose 1-epimerase family protein (AHRD V1 **** D7M6K2_ARALY); contains Interpro domain(s) IPR014718 Glycoside hydrolase-type carbohydrate-binding, subgroup	aldose 1-epimerase family protein | chr5:4674503-4676368 REVERSE;subject_length	Solyc02g067860	AT5G14500	K4B7B8	2.00927	4.02579	1.24972e-10	4.52162e-09
Solyc02g067860.4	Ring finger protein 141 (AHRD V1 *-*- Q28I63_XENTR); contains Interpro domain(s) IPR018957 Zinc finger, C3HC4 RING-type	protein binding / zinc ion binding | chr3:17360238-17361879 REVERSE;subject_length	Solyc02g078460	AT3G47160	K4B970	1.07223	2.10267	5.53723e-08	1.09553e-06	0.992672	1.98987	5.47019e-07	3.50116e-05
Solyc02g068040.3	Unknown Protein (AHRD V1)	NA	Solyc02g068040		K4B7D6	1.87617	3.671	3.68123e-09	9.58372e-08
Solyc02g068040.4	Senescence-associated protein 12 (AHRD V1 *-*- O81657_HEMSP); contains Interpro domain(s) IPR009686 Senescence-associated	ERD7 | ERD7 (EARLY-RESPONSIVE TO DEHYDRATION 7) | chr2:7755923-7757798 REVERSE;subject_length	Solyc01g111440	AT2G17840	K4B406	0.961013	1.94668	5.33944e-06	6.53388e-05	0.892951	1.85697	2.46116e-05	0.000747192
Solyc02g068090.3	30S ribosomal protein S21, chloroplastic (Fragment) (AHRD V1 *--- RR21_SPIOL); contains Interpro domain(s) IPR001911 Ribosomal protein S21	GHS1 | GHS1 (GLUCOSE HYPERSENSITIVE 1) structural constituent of ribosome | chr3:10017531-10018854 FORWARD;subject_length	Solyc02g068090	AT3G27160	K4B7E1	-1.56157	-2.95174	2.23323e-21	6.95707e-19	-0.970354	-1.95932	3.4636e-09	6.83476e-07
Solyc02g069450.3	Photosystem I reaction center subunit III (AHRD V1 ***- Q9XQB4_PHAAU); contains Interpro domain(s) IPR003666 Photosystem I reaction centre protein PsaF, subunit III	PSAF | PSAF (photosystem I subunit F) | chr1:11215011-11215939 REVERSE;subject_length	Solyc02g069450	AT1G31330	K4B7S7	-1.43225	-2.69868	6.65721e-11	2.55982e-09
Solyc02g069460.3	Photosystem I reaction center subunit III (AHRD V1 ***- Q9XQB4_PHAAU); contains Interpro domain(s) IPR003666 Photosystem I reaction centre protein PsaF, subunit III	PSAF | PSAF (photosystem I subunit F) | chr1:11215011-11215939 REVERSE;subject_length	Solyc02g069460	AT1G31330	K4B7S8	-1.2171	-2.32479	3.87097e-11	1.59233e-09
Solyc02g069850.3	40S ribosomal protein S25-1 (AHRD V1 ***- B4FG22_MAIZE); contains Interpro domain(s) IPR004977 Ribosomal protein S25	40S ribosomal protein S25 (RPS25B) | chr2:9236629-9237510 FORWARD;subject_length	Solyc02g069850	AT2G21580	K4B7W7	-1.12557	-2.18187	5.89058e-09	1.48926e-07	-1.1165	-2.1682	7.9847e-09	1.31171e-06
Solyc02g069910.2	Unknown Protein (AHRD V1)	NA	Solyc02g069910		K4B7X3	-1.69499	-3.23774	9.33395e-07	1.38577e-05
Solyc02g070020.1	UDP-glucosyltransferase (AHRD V1 **-* Q8LKG3_STERE); contains Interpro domain(s) IPR002213 UDP-glucuronosyl/UDP-glucosyltransferase	UDP-glucoronosyl/UDP-glucosyl transferase family protein | chr5:26198410-26199810 REVERSE;subject_length	Solyc02g070020	AT5G49690	K4B7Y4	1.67144	3.18532	3.38162e-07	5.56938e-06
Solyc02g070050.3	Fatty acid hydroxylase family protein expressed (AHRD V1 **** Q9AY73_ORYSJ); contains Interpro domain(s) IPR006694 Fatty acid hydroxylase	FAH1 | FAH1 (FATTY ACID HYDROXYLASE 1) catalytic/ fatty acid alpha-hydroxylase | chr2:14666776-14668061 FORWARD;subject_length	Solyc02g070050	AT2G34770	K4B7Y7	-1.19693	-2.29252	1.10044e-12	6.16648e-11
Solyc02g070330.3	40S ribosomal protein S4-like protein (AHRD V1 ***- Q2XPX5_SOLTU); contains Interpro domain(s) IPR000876 Ribosomal protein S4e	40S ribosomal protein S4 (RPS4D) | chr5:23619599-23620896 FORWARD;subject_length	Solyc02g070330	AT5G58420		-0.802531	-1.74416	3.84758e-07	6.25827e-06	-0.793786	-1.73362	5.33932e-07	3.43225e-05
Solyc02g070780.3	DNA replication licensing factor MCM3 (AHRD V1 **** Q16NY8_AEDAE); contains Interpro domain(s) IPR008046 MCM protein 3	MCM3 | DNA replication licensing factor, putative | chr5:18769902-18773606 REVERSE;subject_length	Solyc02g070780	AT5G46280	K4B859	-1.45021	-2.73248	5.65799e-06	6.86428e-05
Solyc02g071210.3	Cold acclimation protein COR413-like (AHRD V1 *-*- A6YDU6_LOLTE); contains Interpro domain(s) IPR008892 Cold acclimation WCOR413	COR314-TM2 | COR314-TM2 | chr1:10286409-10287878 REVERSE;subject_length	Solyc02g071210	AT1G29390	K4B897	2.18851	4.55833	7.57989e-14	5.39994e-12
Solyc02g071210.4	C2 domain-containing protein (AHRD V1 ***- D7MKI6_ARALY); contains Interpro domain(s) IPR000008 C2 calcium-dependent membrane targeting	C2 domain-containing protein | chr5:22494439-22495656 FORWARD;subject_length	Solyc07g065220	AT5G55530	K4CHK1	1.17973	2.26535	4.64433e-06	5.77166e-05
Solyc02g071610.3	GDSL esterase/lipase At5g45670 (AHRD V1 ***- GDL82_ARATH); contains Interpro domain(s) IPR001087 Lipase, GDSL	GDSL-motif lipase/hydrolase family protein | chr5:18528600-18530164 FORWARD;subject_length	Solyc02g071610	AT5G45670	K4B8D7	-1.17452	-2.25719	1.1099e-07	2.0482e-06
Solyc02g072150.3	Alpha alpha-trehalose-phosphate synthase (UDP-forming) (AHRD V1 **** A3CXN9_METMJ); contains Interpro domain(s) IPR001830 Glycosyl transferase, family 20	ATTPS6, TPS6 | ATTPS6 alpha,alpha-trehalose-phosphate synthase (UDP-forming)/ transferase, transferring glycosyl groups / trehalose-phosphatase | chr1:25497493-25500241 FORWARD;subject_length	Solyc02g072150	AT1G06410	K4B8I9					1.06945	2.09864	1.73774e-05	0.000574775
Solyc02g075620.3	Pectinesterase (AHRD V1 **** B9SZT7_RICCO); contains Interpro domain(s) IPR000070 Pectinesterase, catalytic	pectinesterase family protein | chr5:6670562-6673202 FORWARD;subject_length	Solyc02g075620	AT5G19730	K4B8N8	-1.95651	-3.88123	1.86829e-16	2.14619e-14
Solyc02g077710.1	E6-2 protein kinase (AHRD V1 *-*- B6E139_GOSHI)	NA	Solyc02g077710		K4B8Z6	-1.55576	-2.93988	3.28608e-09	8.60373e-08
Solyc02g078010.3	Unknown Protein (AHRD V1)	NA	Solyc02g078010	AT1G28250	K4B926	-1.26351	-2.40079	8.5482e-11	3.20645e-09	-0.814974	-1.75927	2.77747e-05	0.000822945
Solyc02g078380.3	Aluminum-induced protein-like protein (AHRD V1 **-- Q8S2R9_THEHA)	unknown protein | chr4:13727665-13728683 REVERSE;subject_length	Solyc02g078380	AT4G27450	K4B962	1.62675	3.08817	1.06624e-09	3.16984e-08
Solyc02g078760.1	CK25 (AHRD V1 ***- Q1W1G0_TOBAC)	NA	Solyc02g078760	AT1G11120	K4B9A0	-1.41921	-2.6744	1.09264e-08	2.55506e-07
Solyc02g079290.3	Terminal flower 1 (Fragment) (AHRD V1 **-- B3VT24_9ROSA); contains Interpro domain(s) IPR008914 Phosphatidylethanolamine-binding protein PEBP	E12A11 | E12A11 phosphatidylethanolamine binding | chr1:6228049-6230110 REVERSE;subject_length	Solyc02g079290	AT1G18100	Q84XL1	2.87469	7.33448	1.25499e-11	5.91453e-10
Solyc02g079290.4	Sterol C-5 desaturase (AHRD V1 **** D7FW86_ECTSI); contains Interpro domain(s) IPR006694 Fatty acid hydroxylase	STE1, DWF7, BUL1 | STE1 (STEROL 1) C-5 sterol desaturase | chr3:547048-548615 FORWARD;subject_length	Solyc02g086180	AT3G02580	K4BBC6	1.37581	2.59514	3.04457e-09	8.08659e-08	1.16595	2.24381	5.14154e-07	3.35583e-05	1.11974	2.17307	4.77507e-07	6.0131e-05
Solyc02g079520.2	Calcium-binding EF hand family protein (Fragment) (AHRD V1 **-* D7MEH5_ARALY); contains Interpro domain(s) IPR011992 EF-Hand type	calcium-binding protein, putative | chr2:19136070-19136477 FORWARD;subject_length	Solyc02g079520	AT2G46600	K4B9H3	-1.03298	-2.04625	0.00148743	0.00851148
Solyc02g079950.3	Oxygen-evolving enhancer protein 3 (AHRD V1 ***- Q7Y1T5_PEA); contains Interpro domain(s) IPR008797 Photosystem II oxygen evolving complex protein PsbQ	PSBQ, PSBQ-2, PSII-Q | PSBQ-2 calcium ion binding | chr4:2672093-2673170 REVERSE;subject_length	Solyc02g079950	AT4G05180	Q672Q6	-1.39756	-2.63455	2.67029e-09	7.17542e-08
Solyc02g079970.3	Transcription factor (Fragment) (AHRD V1 **-* D6MKL1_9ASPA); contains Interpro domain(s) IPR011598 Helix-loop-helix DNA-binding	ILR3 | ILR3 (iaa-leucine resistant3) DNA binding / transcription factor | chr5:22217270-22218993 FORWARD;subject_length	Solyc02g079970	AT5G54680	K4B9L8	-0.776871	-1.71341	1.37025e-10	4.9286e-09
Solyc02g080160.3	Xyloglucan endotransglucosylase/hydrolase 1 (AHRD V1 **** C0IRG0_9ERIC); contains Interpro domain(s) IPR016455 Xyloglucan endotransglucosylase/hydrolase	xyloglucan:xyloglucosyl transferase, putative / xyloglucan endotransglycosylase, putative / endo-xyloglucan transferase, putative | chr1:3878689-3880286 REVERSE;subject_length	Solyc02g080160	AT1G11545	K4B9N7	-1.24946	-2.37752	3.59347e-05	0.000345801
Solyc02g080330.3	Cytochrome P450 (AHRD V1 ***- B9H1E5_POPTR); contains Interpro domain(s) IPR002401 Cytochrome P450, E-class, group I	CYP77B1 | CYP77B1 electron carrier/ heme binding / iron ion binding / monooxygenase/ oxygen binding | chr1:3902090-3903622 FORWARD;subject_length	Solyc02g080330	AT1G11600	K4B9Q4	-1.21362	-2.3192	2.12996e-05	0.000220308
Solyc02g080540.1	ATP synthase gamma chain (AHRD V1 ***- B7FIR4_MEDTR); contains Interpro domain(s) IPR000131 ATPase, F1 complex, gamma subunit	ATPC1 | ATPC1 enzyme regulator | chr4:2350761-2351882 REVERSE;subject_length	Solyc02g080540	AT4G04640	K4B9S5	-1.43643	-2.7065	1.79309e-15	1.78146e-13
Solyc02g080670.3	Laccase-22 (AHRD V1 **-- LAC22_ORYSJ); contains Interpro domain(s) IPR001117 Multicopper oxidase, type 1	sks17 | sks17 (SKU5 Similar 17) copper ion binding / oxidoreductase | chr5:26722963-26725370 FORWARD;subject_length	Solyc02g080670	AT4G22010	K4B9T8	-1.83122	-3.55838	1.48399e-09	4.27519e-08
Solyc02g080810.3	Aminomethyltransferase (AHRD V1 ***- C6TF02_SOYBN); contains Interpro domain(s) IPR006223 Glycine cleavage system T protein	aminomethyltransferase, putative | chr1:4001801-4003245 FORWARD;subject_length	Solyc02g080810	AT1G11860	K4B9V1	-1.18179	-2.26857	1.25208e-18	2.34829e-16
Solyc02g081550.3	ATP-dependent Zn protease cell division protein FtsH homolog (AHRD V1 **** B2XTF7_HETA2); contains Interpro domain(s) IPR001315 Caspase Recruitment IPR003960 ATPase, AAA-type, conserved site IPR005936 Peptidase M41, FtsH IPR006025 Peptidase M, neutral zinc metallopeptidases, zinc-binding site		Solyc02g081550	AT5G15250	Q4W5U8	2.60503	6.08405	5.44026e-09	1.3811e-07
Solyc02g081550.4	NAC domain transcription factor (AHRD V1 **** Q5DM36_WHEAT); contains Interpro domain(s) IPR003441 No apical meristem (NAM) protein	ANAC083 | ANAC083 (ARABIDOPSIS NAC DOMAIN CONTAINING PROTEIN 83) transcription factor | chr5:4196643-4197577 FORWARD;subject_length	Solyc04g005610	AT1G69490	K4BNG7	1.32334	2.50244	3.873e-08	7.93598e-07
Solyc02g081980.3	Ectonucleoside triphosphate diphosphohydrolase 6 (AHRD V1 **-- Q6YHK4_CAVPO); contains Interpro domain(s) IPR000407 Nucleoside phosphatase GDA1/CD39	ATAPY1 | ATAPY1 (APYRASE 1) ATPase/ calmodulin binding / nucleotide diphosphatase | chr3:1068068-1070917 REVERSE;subject_length	Solyc02g081980	AT5G18280	K4BA68	-1.58462	-2.99929	1.81934e-08	4.04836e-07
Solyc02g082250.3	Thioredoxin reductase (AHRD V1 **** B9SRA3_RICCO); contains Interpro domain(s) IPR005982 Thioredoxin reductase	NTRA, ATNTRA, NTR2 | NTRA (NADPH-DEPENDENT THIOREDOXIN REDUCTASE A) thioredoxin-disulfide reductase | chr2:7564357-7566219 FORWARD;subject_length	Solyc02g082250	AT2G17420	K4BA95					-0.860206	-1.8153	2.15165e-09	4.74809e-07	-0.782799	-1.72047	1.1063e-08	4.15576e-06
Solyc02g082500.1	50S ribosomal protein L11 (AHRD V1 ***- B4FC48_MAIZE); contains Interpro domain(s) IPR006519 Ribosomal protein L11, bacterial-type	MRPL11 | MRPL11 (MITOCHONDRIAL RIBOSOMAL PROTEIN L11) structural constituent of ribosome | chr4:16855918-16856385 FORWARD;subject_length	Solyc02g082500	AT4G35490	K4BAC0	-1.23815	-2.35896	2.75859e-09	7.3911e-08	-0.923693	-1.89696	8.65647e-06	0.00033157
Solyc02g082920.3	Endochitinase (Chitinase) (AHRD V1 **** Q43184_SOLTU); contains Interpro domain(s) IPR000726 Glycoside hydrolase, family 19, catalytic	ATHCHIB, PR3, PR-3, CHI-B, B-CHI | ATHCHIB (ARABIDOPSIS THALIANA BASIC CHITINASE) chitinase | chr3:3962501-3963945 REVERSE;subject_length	Solyc02g082920	AT3G12500	Q05539	3.42873	10.7684	8.55749e-14	6.00331e-12
Solyc02g082920.4	Genomic DNA chromosome 5 P1 clone MHM17 (AHRD V1 ***- Q9LTR7_ARATH)	unknown protein | chr4:13214972-13215955 REVERSE;subject_length	Solyc07g041010	AT4G26060	K4CDX8	1.43283	2.69975	1.60224e-09	4.57284e-08
Solyc02g083250.3	Cellular retinaldehyde-binding/triple function C-terminal (AHRD V1 **-- B6SN40_MAIZE); contains Interpro domain(s) IPR001251 Cellular retinaldehyde-binding/triple function, C-terminal	Rho-GTPase-activating protein-related | chr4:16940865-16941674 REVERSE;subject_length	Solyc02g083250	AT4G35750	K4BAJ3					1.05921	2.08379	4.06e-07	2.76647e-05	0.988582	1.98423	8.7024e-07	8.92737e-05
Solyc02g083410.3	Receptor-like kinase (AHRD V1 *-*- A7VM40_MARPO); contains Interpro domain(s) IPR002290 Serine/threonine protein kinase	amine oxidase family protein | chr3:2942614-2944047 REVERSE;subject_length	Solyc02g083410	AT3G09580	K4BAK9	-1.65565	-3.15064	7.45945e-10	2.30428e-08
Solyc02g083460.3	Aspartyl protease family protein (AHRD V1 **-- D7LAA8_ARALY); contains Interpro domain(s) IPR001461 Peptidase A1	aspartyl protease family protein | chr2:7713488-7716269 FORWARD;subject_length	Solyc02g083460	AT2G17760	K4BAL4	1.78345	3.44248	1.82788e-13	1.22169e-11
Solyc02g083460.4	Cathepsin B-like cysteine proteinase (AHRD V1 **-- CYSP_SCHMA); contains Interpro domain(s) IPR013128 Peptidase C1A, papain IPR000169 Peptidase, cysteine peptidase active site IPR000668 Peptidase C1A, papain C-terminal	RD21, RD21A | RD21 (responsive to dehydration 21) cysteine-type endopeptidase/ cysteine-type peptidase | chr1:17283139-17285609 REVERSE;subject_length	Solyc12g088670	AT1G47128	P20721	0.714873	1.64134	1.72072e-07	3.04691e-06
Solyc02g083570.3	Ubiquitin-conjugating enzyme E2 10 (AHRD V1 ***- UBC10_ARATH); contains Interpro domain(s) IPR000608 Ubiquitin-conjugating enzyme, E2	UBC10 | UBC10 (ubiquitin-conjugating enzyme 10) ubiquitin-protein ligase | chr5:21632802-21633989 REVERSE;subject_length	Solyc02g083570	AT5G53300	K4BAM5	-0.728419	-1.65682	3.46267e-10	1.16778e-08
Solyc02g083810.3	Ferredoxin--NADP reductase (AHRD V1 ***- D7MN04_ARALY); contains Interpro domain(s) IPR012146 Ferredoxin--NADP reductase	ATLFNR2, FNR2 | FNR2 (FERREDOXIN-NADP(+)-OXIDOREDUCTASE 2) NADPH dehydrogenase/ oxidoreductase/ poly(U) binding | chr1:6942851-6944868 FORWARD;subject_length	Solyc02g083810	AT1G20020	K4BAP9	-1.17349	-2.25556	1.86371e-13	1.24112e-11
Solyc02g083890.3	Unknown Protein (AHRD V1)	NA	Solyc02g083890	AT5G66230	K4BAQ7	-1.50384	-2.83597	1.57294e-06	2.21029e-05
Solyc02g084440.3	Fructose-bisphosphate aldolase (AHRD V1 ***- Q9SXX4_NICPA); contains Interpro domain(s) IPR000741 Fructose-bisphosphate aldolase, class-I	fructose-bisphosphate aldolase, putative | chr4:18163714-18165659 REVERSE;subject_length	Solyc02g084440	AT4G38970	K4BAW0	-1.18502	-2.27366	8.51561e-09	2.05943e-07
Solyc02g084740.3	Cytochrome P450 (AHRD V1 ***- D7MBI4_ARALY); contains Interpro domain(s) IPR002403 Cytochrome P450, E-class, group IV	ROT3 | ROT3 (ROTUNDIFOLIA 3) oxidoreductase, acting on paired donors, with incorporation or reduction of molecular oxygen, NADH or NADPH as one donor, and incorporation of one atom of oxygen / oxygen binding / steroid hydroxylase | chr4:17187973-17192202 REVERSE;subject_length	Solyc02g084740	AT4G36380	K4BAY9					1.03504	2.04917	2.1267e-07	1.74684e-05
Solyc02g084980.3	Galactinol synthase (AHRD V1 ***- C7G304_SOLLC); contains Interpro domain(s) IPR002495 Glycosyl transferase, family 8	AtGolS2 | AtGolS2 (Arabidopsis thaliana galactinol synthase 2) transferase, transferring glycosyl groups / transferase, transferring hexosyl groups | chr1:21207620-21209291 FORWARD;subject_length	Solyc02g084980	AT2G47180	C7G304	2.51265	5.70668	5.18214e-10	1.67395e-08
Solyc02g084980.4	Alpha-dioxygenase 2 (AHRD V1 **-- Q5WM33_SOLLC); contains Interpro domain(s) IPR002007 Haem peroxidase, animal	pathogen-responsive alpha-dioxygenase, putative | chr1:27704221-27707417 REVERSE;subject_length	Solyc03g119060	AT1G73680	Q5WM33	1.28668	2.43966	1.37875e-08	3.14409e-07
Solyc02g085100.3	Aldose 1-epimerase family protein (AHRD V1 **** D7MMG0_ARALY); contains Interpro domain(s) IPR014718 Glycoside hydrolase-type carbohydrate-binding, subgroup	aldose 1-epimerase family protein | chr5:26553821-26555575 REVERSE;subject_length	Solyc02g085100	AT5G66530	K4BB24	-1.04972	-2.07013	2.43162e-06	3.24569e-05
Solyc02g085950.3	Ribulose bisphosphate carboxylase small chain (AHRD V1 ***- A9YTZ7_SOLTU); contains Interpro domain(s) IPR000894 Ribulose bisphosphate carboxylase, small chain	ribulose bisphosphate carboxylase small chain 3B / RuBisCO small subunit 3B (RBCS-3B) (ATS3B) | chr5:15377501-15378306 REVERSE;subject_length	Solyc02g085950	AT5G38410	P07180	-1.89601	-3.72182	2.80213e-13	1.8394e-11
Solyc02g086150.3	Peptidyl-tRNA hydrolase family protein (AHRD V1 **** D7M817_ARALY); contains Interpro domain(s) IPR001328 Peptidyl-tRNA hydrolase	peptidyl-tRNA hydrolase family protein | chr5:15303491-15305381 FORWARD;subject_length	Solyc02g086150	AT5G38290	K4BBC3	-1.21339	-2.31882	5.06175e-10	1.64373e-08
Solyc02g086240.3	50S ribosomal protein L5 (AHRD V1 ***- RL5_XANP2); contains Interpro domain(s) IPR002132 Ribosomal protein L5	60S ribosomal protein L11 (RPL11D) | chr5:18565281-18566496 REVERSE;subject_length	Solyc02g086240	AT5G45775		-0.872283	-1.83056	7.25675e-06	8.56092e-05	-0.955978	-1.93989	9.27093e-07	5.35432e-05
Solyc02g086650.3	Glucose-6-phosphate/phosphate translocator 2 (AHRD V1 **** B6TIJ4_MAIZE); contains Interpro domain(s) IPR004696 Tpt phosphate/phosphoenolpyruvate translocator	ATPPT2, PPT2 | PPT2 (PHOSPHOENOLPYRUVATE (PEP)/PHOSPHATE TRANSLOCATOR 2) antiporter/ triose-phosphate transmembrane transporter | chr3:216947-218856 REVERSE;subject_length	Solyc02g086650	AT3G01550	K4BBH3					1.08184	2.11673	1.17685e-06	6.54126e-05	1.1203	2.17392	1.68478e-07	2.75234e-05
Solyc02g086730.2	50S ribosomal protein L12-C (AHRD V1 ***- Q8LBJ7_ARATH); contains Interpro domain(s) IPR015608 Ribosomal protein L12, chloroplast	RPL12-C | RPL12-C (ribosomal protein l12-c) structural constituent of ribosome | chr3:10324905-10325468 FORWARD;subject_length	Solyc02g086730	AT3G27850	K4BBI0	-1.72422	-3.30402	2.97363e-16	3.29249e-14	-1.13102	-2.19014	7.84767e-08	7.89305e-06	-0.828577	-1.77593	3.78481e-05	0.00145252
Solyc02g086820.3	Carbonic anhydrase (AHRD V1 ***- Q5NE20_SOLLC); contains Interpro domain(s) IPR015892 Carbonic anhydrase, prokaryotic-like, conserved site	CA1 | CA1 (CARBONIC ANHYDRASE 1) carbonate dehydratase/ zinc ion binding | chr3:195173-197873 REVERSE;subject_length	Solyc02g086820	AT3G01500	Q5NE20	-1.86529	-3.6434	4.58444e-16	4.84265e-14
Solyc02g086880.3	Formate dehydrogenase (AHRD V1 **** Q5NE18_SOLLC); contains Interpro domain(s) IPR006140 D-isomer specific 2-hydroxyacid dehydrogenase, NAD-binding	FDH | FDH (FORMATE DEHYDROGENASE) NAD or NADH binding / binding / catalytic/ cofactor binding / oxidoreductase, acting on the CH-OH group of donors, NAD or NADP as acceptor | chr5:4777043-4779190 FORWARD;subject_length	Solyc02g086880	AT5G14780	Q5NE18	2.44135	5.4315	2.16446e-18	3.72985e-16
Solyc02g086880.4	COP1-Interacting ProteinI 7 (CIP7) (Fragment) (AHRD V1 *-*- Q7GDB1_ARATH)	disease resistance protein (TIR class), putative | chr1:22508831-22512122 REVERSE;subject_length	Solyc09g090270	AT5G43310	K4CW53	1.27804	2.42509	0.000190245	0.0014867
Solyc02g086910.3	Peptidyl-prolyl cis-trans isomerase cyclophilin-type (AHRD V1 ***- A8IRU6_CHLRE); contains Interpro domain(s) IPR002130 Peptidyl-prolyl cis-trans isomerase, cyclophilin-type	CYP38 | CYP38 (cyclophilin 38) peptidyl-prolyl cis-trans isomerase | chr3:188569-190674 FORWARD;subject_length	Solyc02g086910	AT3G01480	K4BBJ8	-1.01986	-2.02773	3.48264e-07	5.72037e-06
Solyc02g087070.3	Peroxidase family protein (AHRD V1 **-- Q1D1V4_MYXXD); contains Interpro domain(s) IPR002007 Haem peroxidase, animal	ALPHA-DOX1, DOX1, DIOX1 | DOX1 lipoxygenase | chr3:159689-162726 REVERSE;subject_length	Solyc02g087070	AT3G01420	Q69F00	3.0341	8.19132	8.22355e-11	3.09731e-09
Solyc02g087070.4	Male sterility MS5 family protein (AHRD V1 **-- D7KE75_ARALY); contains Interpro domain(s) IPR011990 Tetratricopeptide-like helical	male sterility MS5 family protein | chr1:1336564-1337767 REVERSE;subject_length	Solyc09g091600	AT1G04770	K4CWI6	1.40205	2.64276	8.18791e-08	1.55952e-06	1.58191	2.99367	1.44142e-09	3.3299e-07	1.4624	2.75567	6.20638e-09	2.6796e-06
Solyc02g087150.3	Heavy-metal-associated domain-containing protein (AHRD V1 *-*- D7M6P1_ARALY); contains Interpro domain(s) IPR006121 Heavy metal transport/detoxification protein	heavy-metal-associated domain-containing protein | chr5:4823815-4825196 FORWARD;subject_length	Solyc02g087150	AT5G14910	K4BBM2	-1.08955	-2.12808	5.19322e-11	2.06605e-09
Solyc02g087190.1	Peroxidase 65 (AHRD V1 **** B6TYF5_MAIZE); contains Interpro domain(s) IPR002016 Haem peroxidase, plant/fungal/bacterial	peroxidase, putative | chr5:16059750-16060736 REVERSE;subject_length	Solyc02g087190	AT5G40150	K4BBM6	-1.60478	-3.04149	9.66639e-17	1.15369e-14
Solyc02g087230.3	Ferredoxin-thioredoxin reductase catalytic chain (AHRD V1 ***- B6TNR7_MAIZE); contains Interpro domain(s) IPR004209 Ferredoxin thioredoxin reductase, beta subunit	ferredoxin thioredoxin reductase catalytic beta chain family protein | chr2:1646961-1648345 FORWARD;subject_length	Solyc02g087230	AT2G04700	K4BBN0	-0.861315	-1.81669	2.25666e-10	7.84071e-09
Solyc02g087340.3	Seed maturation protein PM23 (Fragment) (AHRD V1 ***- Q9SEL1_SOYBN)	unknown protein | chr2:6406957-6409015 REVERSE;subject_length	Solyc02g087340	AT5G14970	G8Z270	-0.792248	-1.73177	1.84786e-09	5.18531e-08
Solyc02g087400.1	Ankyrin repeat domain containing protein (AHRD V1 *--- B2WQ30_PYRTR); contains Interpro domain(s) IPR002110 Ankyrin	CAO, CPSRP43 | CAO (CHAOS) chromatin binding | chr2:19472781-19473902 FORWARD;subject_length	Solyc02g087400	AT2G47450	K4BBP7	-1.46447	-2.75963	2.98805e-13	1.93333e-11
Solyc02g087880.3	Tubulin alpha-7 chain (AHRD V1 ***- B9IJV8_POPTR); contains Interpro domain(s) IPR002452 Alpha tubulin	TUA6 | TUA6 structural constituent of cytoskeleton | chr4:8548769-8550319 REVERSE;subject_length	Solyc02g087880	AT4G14960	K4BBU4	-1.37481	-2.59333	1.22194e-05	0.000135545
Solyc02g088100.3	Expansin (AHRD V1 ***- Q9ZP31_SOLLC); contains Interpro domain(s) IPR007112 Expansin 45, endoglucanase-like IPR007117 Pollen allergen/expansin, C-terminal	ATEXPA15, EXP15, ATEXP15, ATHEXP ALPHA 1.3 | ATEXPA15 (ARABIDOPSIS THALIANA EXPANSIN A15) | chr2:917361-918554 REVERSE;subject_length	Solyc02g088100	AT2G03090	Q9ZP31	-1.12324	-2.17836	8.99561e-08	1.69753e-06
Solyc02g088390.3	Blue copper-like protein (AHRD V1 *--- B8Y8A0_GOSHI); contains Interpro domain(s) IPR003245 Plastocyanin-like	plastocyanin-like domain-containing protein | chr5:4985184-4986154 REVERSE;subject_length	Solyc02g088390	AT5G15350		-2.72087	-6.59269	4.38101e-26	3.35512e-23	-1.5837	-2.99738	3.91708e-10	1.31623e-07	-1.31728	-2.49196	5.16927e-08	1.3296e-05
Solyc02g088690.3	UDP-glucose 6-dehydrogenase (AHRD V1 **** B6TBY8_MAIZE); contains Interpro domain(s) IPR001732 UDP-glucose/GDP-mannose dehydrogenase, N-terminal	UDP-glucose 6-dehydrogenase, putative | chr3:11267375-11268817 REVERSE;subject_length	Solyc02g088690	AT3G29360	K4BC24	-1.04211	-2.05924	2.39965e-06	3.20768e-05
Solyc02g089065.1			Solyc02g089065			-1.14557	-2.21233	7.63674e-08	1.4667e-06
Solyc02g089075.1			Solyc02g089075			-1.53715	-2.9022	7.32764e-09	1.81268e-07
Solyc02g089250.3	Pollen Ole e 1 allergen and extensin (AHRD V1 *-*- Q2HSE9_MEDTR); contains Interpro domain(s) IPR006041 Pollen Ole e 1 allergen and extensin	pollen Ole e 1 allergen and extensin family protein | chr5:5144898-5146297 REVERSE;subject_length	Solyc02g089250	AT5G15780	K4BC77	-1.13778	-2.20043	1.29041e-06	1.84717e-05
Solyc02g089350.3	Gibberellin regulated protein (AHRD V1 **-- Q2HRH3_MEDTR); contains Interpro domain(s) IPR003854 Gibberellin regulated protein	gibberellin-responsive protein, putative | chr1:28053378-28053893 FORWARD;subject_length	Solyc02g089350	AT1G74670	P27057	-2.60698	-6.09226	1.58345e-23	6.76831e-21	-1.03045	-2.04266	5.96717e-05	0.00150873
Solyc02g089540.3	CONSTANS (Fragment) (AHRD V1 **-- A6YCH7_SOLTU); contains Interpro domain(s) IPR010402 CCT domain	COL2 | COL2 (constans-like 2) transcription factor/ zinc ion binding | chr3:487438-488624 REVERSE;subject_length	Solyc02g089540	AT3G02380	Q2VY10	-1.34064	-2.53263	1.35563e-06	1.92703e-05
Solyc02g089650.3	Unknown Protein (AHRD V1); contains Interpro domain(s) IPR010683 Protein of unknown function DUF1262	unknown protein | chr1:22729816-22731182 FORWARD;subject_length	Solyc02g089650	AT1G61600	K4BCB6	1.95197	3.86902	1.17923e-10	4.30899e-09
Solyc02g089650.4	Ubiquitin-conjugating enzyme 22 (AHRD V1 ***- D7L888_ARALY); contains Interpro domain(s) IPR000608 Ubiquitin-conjugating enzyme, E2	UBC23, PFU2 | UBC23 (UBIQUITIN-CONJUGATING ENZYME 23) small conjugating protein ligase/ ubiquitin-protein ligase | chr2:7334559-7338827 REVERSE;subject_length	Solyc02g078210	AT2G33770	K4B946	1.02433	2.03402	1.88409e-09	5.2789e-08
Solyc02g090100.1	Unknown Protein (AHRD V1)	NA	Solyc02g090100	AT2G23670	K4BCG1	-1.35077	-2.55048	1.68671e-18	3.01496e-16
Solyc02g090540.3	Short-chain dehydrogenase/reductase family protein (AHRD V1 **** D7LTG0_ARALY); contains Interpro domain(s) IPR002347 Glucose/ribitol dehydrogenase	short-chain dehydrogenase/reductase (SDR) family protein | chr3:18761247-18763835 REVERSE;subject_length	Solyc02g090540	AT3G50560	K4BCK3	-2.92782	-7.60961	2.19174e-19	4.91271e-17	-1.57051	-2.9701	6.83881e-07	4.19551e-05
Solyc02g090960.1	Rapid alkalinization factor 3 (AHRD V1 ***- Q6TF27_SOLCH); contains Interpro domain(s) IPR008801 Rapid ALkalinization Factor	RALFL34 | RALFL34 (ralf-like 34) signal transducer | chr5:26768120-26768509 FORWARD;subject_length	Solyc02g090960	AT5G67070	K4BCP5	-1.73015	-3.31763	7.61158e-07	1.14956e-05
Solyc02g091880.3	Cytochrome c oxidase subunit VIa family protein expressed (AHRD V1 **** Q7XZW4_ORYSJ); contains Interpro domain(s) IPR001349 Cytochrome c oxidase, subunit VIa	cytochrome c oxidase-related | chr4:17787672-17788762 REVERSE;subject_length	Solyc02g091880	AT4G37830	K4BCY6					-0.787901	-1.72656	2.23836e-07	1.79242e-05
Solyc02g091920.3	Xyloglucan endotransglucosylase/hydrolase 2 (AHRD V1 **** Q2MK81_9ROSA); contains Interpro domain(s) IPR016455 Xyloglucan endotransglucosylase/hydrolase	xyloglucan:xyloglucosyl transferase, putative / xyloglucan endotransglycosylase, putative / endo-xyloglucan transferase, putative | chr4:17775703-17777372 REVERSE;subject_length	Solyc02g091920	AT4G37800	K4BCZ0	-2.00724	-4.02013	2.04486e-15	1.97813e-13
Solyc02g092110.3	Phytosulfokines 3 (AHRD V1 ***- PSK3_ARATH); contains Interpro domain(s) IPR009438 Phytosulfokine	ATPSK4, ATPSK3 (FORMER SYMBOL) | ATPSK4 (PHYTOSULFOKINE 4 PRECURSOR) growth factor | chr3:18465750-18466254 FORWARD;subject_length	Solyc02g092110	AT3G49780	Q7PCA6	-1.89824	-3.72758	1.31352e-11	6.10624e-10
Solyc02g092430.1	Ribosomal protein L26 (AHRD V1 ***- A8HMG7_CHLRE); contains Interpro domain(s) IPR005756 Ribosomal protein L26, eukaryotic/archaeal	60S ribosomal protein L26 (RPL26A) | chr3:18504311-18504751 FORWARD;subject_length	Solyc02g092430	AT3G49910	K4BD39	-1.21176	-2.3162	1.66122e-10	5.90583e-09	-1.10812	-2.15564	5.18886e-09	9.13301e-07
Solyc02g092550.3	LOB domain protein 38 (AHRD V1 ***- D7LT02_ARALY); contains Interpro domain(s) IPR004883 Lateral organ boundaries, LOB	LBD37 | LBD37 (LOB DOMAIN-CONTAINING PROTEIN 37) | chr5:26904576-26905415 REVERSE;subject_length	Solyc02g092550	AT5G67420	K4BD51	-1.65611	-3.15166	8.0218e-09	1.95804e-07
Solyc02g092700.3	Ycf36 protein (AHRD V1 *-*- D4ZSA0_SPIPL); contains Interpro domain(s) IPR009631 Protein of unknown function DUF1230	unknown protein | chr5:26877667-26879465 REVERSE;subject_length	Solyc02g092700	AT5G67370	K4BD66	-0.880226	-1.84066	4.75676e-06	5.89941e-05
Solyc02g092790.3	Arabinogalactan (AHRD V1 *-*- Q43719_SOLLC)	NA	Solyc02g092790		Q43719	-2.3258	-5.01343	6.20839e-22	2.07473e-19	-1.05769	-2.0816	1.01209e-05	0.000368565	-1.05407	-2.07637	4.31745e-06	0.000308276
Solyc02g093250.3	Caffeoyl-CoA O-methyltransferase (AHRD V1 **** A8IFQ7_SOLLC); contains Interpro domain(s) IPR002935 O-methyltransferase, family 3	caffeoyl-CoA 3-O-methyltransferase, putative | chr4:16310844-16311973 FORWARD;subject_length	Solyc02g093250	AT4G34050	K4BDC1	1.87177	3.65982	1.28873e-06	1.84668e-05
Solyc02g093250.4	Kynurenine formamidase (AHRD V1 **-- D7BCL0_MEISD); contains Interpro domain(s) IPR007325 Putative cyclase	cyclase family protein | chr4:16752636-16753966 FORWARD;subject_length	Solyc10g049970	AT1G44542	K4D0F3	0.95908	1.94407	1.74143e-08	3.88912e-07
Solyc02g093270.3	Caffeoyl-CoA O-methyltransferase (AHRD V1 **** A8IFQ7_SOLLC); contains Interpro domain(s) IPR002935 O-methyltransferase, family 3	caffeoyl-CoA 3-O-methyltransferase, putative | chr4:16310844-16311973 FORWARD;subject_length	Solyc02g093270	AT4G34050	K4BDC3	2.53797	5.80773	7.89767e-20	1.90999e-17
Solyc02g093270.4	Zinc finger CCCH domain-containing protein 20 (AHRD V1 ***- C3H20_ARATH); contains Interpro domain(s) IPR000571 Zinc finger, CCCH-type	zinc finger (CCCH-type) family protein | chr4:14392233-14393303 REVERSE;subject_length	Solyc12g008660	AT4G29190	K4DBV4	1.29661	2.45651	3.34212e-05	0.000325361
Solyc02g093830.3	Glucose-6-phosphate 1-dehydrogenase (AHRD V1 **** Q2XTC4_SOLTU); contains Interpro domain(s) IPR001282 Glucose-6-phosphate dehydrogenase	G6PD6 | G6PD6 (GLUCOSE-6-PHOSPHATE DEHYDROGENASE 6) glucose-6-phosphate dehydrogenase | chr5:16311284-16314556 FORWARD;subject_length	Solyc02g093830	AT5G40760	K4BDH9	1.66633	3.17405	2.38297e-14	1.87175e-12
Solyc02g094160.1	Ribonucleoside-diphosphate reductase small chain (AHRD V1 **** B6TLH5_MAIZE); contains Interpro domain(s) IPR000358 Ribonucleotide reductase	RNR2, RNR2A | RNR2A (RIBONUCLEOTIDE REDUCTASE 2A) ribonucleoside-diphosphate reductase | chr3:8460261-8462574 FORWARD;subject_length	Solyc02g094160	AT3G27060	K4BDL1	-1.86188	-3.63481	2.11344e-11	9.29307e-10
Solyc02g094190.3	Nodulin family protein (AHRD V1 ***- D7M603_ARALY); contains Interpro domain(s) IPR010658 Nodulin-like	nodulin family protein | chr3:319289-321488 REVERSE;subject_length	Solyc02g094190	AT3G01930	K4BDL4					-1.36744	-2.58012	2.55684e-06	0.000120776
Solyc02g094300.3	Uridylyltransferase PII (AHRD V1 *--- C7JBQ7_ACEP3); contains Interpro domain(s) IPR002912 Amino acid-binding ACT	ACR6 | ACR6 amino acid binding | chr3:330256-332066 FORWARD;subject_length	Solyc02g094300	AT3G01990	K4BDM5									1.02539	2.03551	1.57337e-07	2.64173e-05
Solyc02g094420.3	Shikimate kinase (AHRD V1 ***- B9N0W2_POPTR); contains Interpro domain(s) IPR000623 Shikimate kinase	shikimate kinase family protein | chr3:9912314-9914424 REVERSE;subject_length	Solyc02g094420	AT3G26900	K4BDN7	-1.04769	-2.06722	9.2381e-08	1.73616e-06
Solyc03g005050.3	Adenylate kinase family-like protein (AHRD V1 ***- Q38JG0_SOLTU); contains Interpro domain(s) IPR000850 Adenylate kinase	adenylate kinase family protein | chr3:293981-295357 REVERSE;subject_length	Solyc03g005050	AT3G01820	K4BDS9	-1.22617	-2.33946	5.44816e-08	1.08139e-06
Solyc03g005195.1			Solyc03g005195			-1.58001	-2.98971	4.27756e-20	1.06245e-17	-0.79702	-1.73751	3.379e-06	0.000152313
Solyc03g005227.1			Solyc03g005227			-1.42468	-2.68455	1.35571e-08	3.10698e-07	-1.11393	-2.16435	8.72657e-06	0.000332984
Solyc03g005320.3	Fatty acid elongase 3-ketoacyl-CoA synthase (AHRD V1 **** Q6DUV5_BRANA); contains Interpro domain(s) IPR012392 Very-long-chain 3-ketoacyl-CoA synthase	CUT1, POP1, CER6, G2, KCS6 | KCS6 (3-KETOACYL-COA SYNTHASE 6) catalytic/ transferase, transferring acyl groups other than amino-acyl groups | chr1:25712881-25714733 REVERSE;subject_length	Solyc03g005320	AT2G26640	K4BDV6	-1.55245	-2.93314	3.55812e-07	5.8321e-06
Solyc03g005470.3	Nicotiana lesion-inducing like (AHRD V1 ***- B6T757_MAIZE); contains Interpro domain(s) IPR008637 HR-like lesion-inducer	lesion inducing protein-related | chr4:8302171-8303738 REVERSE;subject_length	Solyc03g005470	AT4G14420	K4BDX1									-0.918738	-1.89046	5.79181e-05	0.00204533
Solyc03g005760.1	Chlorophyll a-b binding protein 3C-like (AHRD V1 **** Q2XTE0_SOLTU); contains Interpro domain(s) IPR001344 Chlorophyll A-B binding protein	CAB1, AB140, CAB140, LHCB1.3 | CAB1 (CHLOROPHYLL A/B BINDING PROTEIN 1) chlorophyll binding | chr1:10478071-10478874 FORWARD;subject_length	Solyc03g005760	AT1G29930	P14277	-1.75688	-3.37967	4.69266e-12	2.36954e-10
Solyc03g005770.2	Chlorophyll a-b binding protein 3C-like (AHRD V1 **** Q2XTE0_SOLTU); contains Interpro domain(s) IPR001344 Chlorophyll A-B binding protein	CAB1, AB140, CAB140, LHCB1.3 | CAB1 (CHLOROPHYLL A/B BINDING PROTEIN 1) chlorophyll binding | chr1:10478071-10478874 FORWARD;subject_length	Solyc03g005770	AT1G29930	P14276	-2.13798	-4.40146	4.98743e-09	1.27673e-07
Solyc03g005775.1			Solyc03g005775			-2.16885	-4.49664	2.46702e-11	1.06441e-09
Solyc03g005900.3	GDSL esterase/lipase At5g45670 (AHRD V1 **** GDL82_ARATH); contains Interpro domain(s) IPR001087 Lipase, GDSL	GDSL-motif lipase/hydrolase family protein | chr5:18528600-18530164 FORWARD;subject_length	Solyc03g005900	AT5G45670	K4BE13	-1.29859	-2.45988	2.25548e-08	4.91182e-07
Solyc03g006540.3	Unknown Protein (AHRD V1)	NA	Solyc03g006540	AT2G01755	K4BE77	-1.7528	-3.37012	3.05988e-16	3.3677e-14
Solyc03g006810.3	Peroxidase (AHRD V1 **** D7MRK0_ARALY); contains Interpro domain(s) IPR002016 Haem peroxidase, plant/fungal/bacterial	peroxidase | chr5:21091163-21092335 REVERSE;subject_length	Solyc03g006810	AT5G51890	K4BEA4	1.77868	3.43112	1.96594e-09	5.47208e-08
Solyc03g006880.3	Gibberellin 20-oxidase-1 (AHRD V1 **** Q9ZPP4_SOLLC); contains Interpro domain(s) IPR005123 Oxoglutarate and iron-dependent oxygenase	GA5, GA20OX1, AT2301, ATGA20OX1 | GA20OX1 gibberellin 20-oxidase | chr4:12990982-12992409 REVERSE;subject_length	Solyc03g006880	AT4G25420	Q9ZPP4	-1.39714	-2.63378	0.000174121	0.00138005
Solyc03g007030.3	CDGSH iron sulfur domain-containing protein 1 (AHRD V1 ***- B5X1R9_SALSA); contains Interpro domain(s) IPR006622 Iron sulphur domain-containing, CDGSH-type, subfamily	unknown protein | chr5:21009645-21010227 FORWARD;subject_length	Solyc03g007030	AT5G51720	K4BEC6	-2.51915	-5.73245	1.23741e-23	5.52355e-21	-1.49546	-2.81954	1.36735e-09	3.3299e-07
Solyc03g007230.3	Protein phosphatase 2C (AHRD V1 ***- B1B5N6_PHYPA); contains Interpro domain(s) IPR015655 Protein phosphatase 2C	protein phosphatase 2C, putative / PP2C, putative | chr1:2281151-2282656 REVERSE;subject_length	Solyc03g007230	AT1G07430	K4BEE6	3.48867	11.2252	1.2748e-20	3.49714e-18
Solyc03g007230.4	RNA-binding protein (AHRD V1 *--* A8JCE7_CHLRE); contains Interpro domain(s) IPR007201 RNA recognition motif 2	AML5 | AML5 (ARABIDOPSIS MEI2-LIKE PROTEIN 5) RNA binding / nucleic acid binding / nucleotide binding | chr1:10290393-10293696 REVERSE;subject_length	Solyc07g056340	AT1G29400	K4CGG7	1.43395	2.70185	5.34419e-11	2.11239e-09
Solyc03g007860.1	ABC-type Co2+ transport system permease component (AHRD V1 *--- B6U434_MAIZE)	unknown protein | chr5:21390943-21391449 REVERSE;subject_length	Solyc03g007860	AT5G52780	K4BEK8	-1.66629	-3.17397	2.05711e-09	5.69422e-08
Solyc03g007960.3	Carotene beta-hydroxylase (AHRD V1 **** Q0GGX1_SOLLC); contains Interpro domain(s) IPR006694 Fatty acid hydroxylase	BETA-OHASE 1, B1, chy1 | BETA-OHASE 1 (BETA-HYDROXYLASE 1) carotene beta-ring hydroxylase | chr4:13094142-13095866 REVERSE;subject_length	Solyc03g007960	AT4G25700	Q0GGX1	2.87843	7.35349	4.71051e-13	2.83866e-11
Solyc03g007960.4	Calcium-dependent protein kinase (AHRD V1 **** C6KGT3_SOLLC); contains Interpro domain(s) IPR002290 Serine/threonine protein kinase	CPK16 | CPK16 ATP binding / calcium ion binding / calmodulin-dependent protein kinase/ protein kinase/ protein serine/threonine kinase | chr2:7769885-7772627 REVERSE;subject_length	Solyc03g033540	AT2G17890	C6KGT3	1.378	2.59907	2.54359e-12	1.3473e-10	1.16821	2.24733	3.35579e-09	6.79662e-07	0.827611	1.77474	1.42752e-05	0.000728157
Solyc03g013440.3	Amino acid transporter family protein (AHRD V1 **** D7LM67_ARALY); contains Interpro domain(s) IPR013057 Amino acid transporter, transmembrane	amino acid transporter family protein | chr5:4947762-4950211 FORWARD;subject_length	Solyc03g013440	AT5G15240	K4BER5	3.11296	8.65154	9.93299e-18	1.50883e-15
Solyc03g013440.4	Unknown Protein (AHRD V1); contains Interpro domain(s) IPR004827 Basic-leucine zipper (bZIP) transcription factor	bZIP transcription factor family protein | chr1:6751953-6753959 REVERSE;subject_length	Solyc10g083380	AT1G19490	K4D3C5	1.40933	2.65613	1.0919e-06	1.59027e-05
Solyc03g013615.1			Solyc03g013615							1.69308	3.23347	0.000186609	0.00363507
Solyc03g019650.3	Nodulin-like protein (AHRD V1 *-*- B6U8U8_MAIZE); contains Interpro domain(s) IPR010658 Nodulin-like	nodulin family protein | chr5:4556308-4558447 FORWARD;subject_length	Solyc03g019650	AT5G14120	K4BET7	2.09049	4.25892	2.4247e-08	5.25543e-07
Solyc03g019650.4	Genomic DNA chromosome 5 P1 clone MJC20 (AHRD V1 *--- Q9FHX9_ARATH); contains Interpro domain(s) IPR013089 Kelch related	FUNCTIONS IN: molecular_function unknown INVOLVED IN: biological_process unknown LOCATED IN: cellular_component unknown EXPRESSED IN: 24 plant structures EXPRESSED DURING: 15 growth stages CONTAINS InterPro DOMAIN/s: Development and cell death domain (InterPro:IPR013989), Kelch related (InterPro:IPR013089) BEST Arabidopsis thaliana protein match is: unknown protein (TAIR:AT5G42050.1) Has 642 Blas…	Solyc08g008370	AT5G42050	K4CIX1	1.12686	2.18382	0.000310283	0.0022685
Solyc03g019660.3	Thylakoid lumenal 17.9 kDa protein, chloroplastic (AHRD V1 ***- TL1Y_ARATH)	thylakoid lumenal 17.9 kDa protein, chloroplast | chr4:12821496-12822389 REVERSE;subject_length	Solyc03g019660	AT4G24930	K4BET8	-1.73599	-3.33109	2.7877e-18	4.658e-16	-0.974344	-1.96475	5.18426e-07	3.36181e-05
Solyc03g019780.3	40S ribosomal protein SA (AHRD V1 ***- B6T6X2_MAIZE); contains Interpro domain(s) IPR005707 Ribosomal protein S2, eukaryotic/archaeal	RPSAb | RPSAb (40S ribosomal protein SA B) structural constituent of ribosome | chr3:1309544-1310846 REVERSE;subject_length	Solyc03g019780	AT3G04770	K4BEV0					-1.07708	-2.10976	1.42528e-07	1.24951e-05	-0.944155	-1.92406	1.35174e-06	0.000124742
Solyc03g019820.3	Aquaporin (AHRD V1 ***- D6BRE1_9ROSI); contains Interpro domain(s) IPR012269 Aquaporin	BETA-TIP | BETA-TIP (BETA-TONOPLAST INTRINSIC PROTEIN) water channel | chr1:6130209-6131442 FORWARD;subject_length	Solyc03g019820	AT1G17810	K4BEV4	2.71816	6.58033	6.41144e-09	1.60987e-07
Solyc03g019820.4	Dienelactone hydrolase family protein (AHRD V1 **-- D7L3C7_ARALY); contains Interpro domain(s) IPR002925 Dienelactone hydrolase	dienelactone hydrolase family protein | chr3:8473833-8475655 FORWARD;subject_length	Solyc01g080220	AT3G23600	K4AXR6	1.34429	2.53906	2.51162e-13	1.66656e-11
Solyc03g025340.1	C2 domain-containing protein (AHRD V1 *--- Q5DVL6_HORVD); contains Interpro domain(s) IPR018029 C2 membrane targeting protein	C2 domain-containing protein | chr5:8082789-8083448 FORWARD;subject_length	Solyc03g025340	AT5G23950	K4BF07	-1.14575	-2.21261	3.48546e-08	7.23874e-07
Solyc03g025520.3	60S ribosomal protein L36 (AHRD V1 ***- B9I1L9_POPTR); contains Interpro domain(s) IPR000509 Ribosomal protein L36e	60S ribosomal protein L36 (RPL36B) | chr3:19913921-19914813 REVERSE;subject_length	Solyc03g025520	AT2G37600	K4BF25	-0.833022	-1.78141	3.21931e-08	6.77273e-07	-0.893885	-1.85817	3.46707e-09	6.83476e-07
Solyc03g025980.3	Peptidyl-prolyl cis-trans isomerase (Fragment) (AHRD V1 ***- A9Y0F6_9MYRT); contains Interpro domain(s) IPR007062 Protein phosphatase inhibitor 2 (IPP-2)	unknown protein | chr5:21202818-21204719 REVERSE;subject_length	Solyc03g025980	AT5G52200	K4BF71	-0.865431	-1.82188	1.12588e-06	1.63199e-05
Solyc03g026050.3	Terminal flower 1 (Fragment) (AHRD V1 **-- B3VT13_9ROSA); contains Interpro domain(s) IPR008914 Phosphatidylethanolamine-binding protein PEBP	brother of FT and TFL1 protein (BFT) | chr5:24922810-24923709 FORWARD;subject_length	Solyc03g026050	AT5G62040	K4BF78	3.66746	12.7062	1.12764e-16	1.33717e-14
Solyc03g026050.4	Methylcrotonoyl-CoA carboxylase beta subunit (AHRD V1 **** D4XQJ0_ACIHA); contains Interpro domain(s) IPR000022 Carboxyl transferase	MCCB | MCCB (3-METHYLCROTONYL-COA CARBOXYLASE) biotin carboxylase/ methylcrotonoyl-CoA carboxylase | chr4:16301298-16303949 FORWARD;subject_length	Solyc01g108030	AT4G34030	K4B319	1.44892	2.73003	1.04194e-05	0.00011807
Solyc03g031620.3	Phosphoadenosine phosphosulfate reductase (AHRD V1 *-** B7I7M3_ACIB5); contains Interpro domain(s) IPR004508 Thioredoxin-independent 5'-adenylylsulphate reductase	APR3, PRH-26, PRH26, ATAPR3 | APR3 (APS REDUCTASE 3) adenylyl-sulfate reductase | chr4:11657284-11658973 REVERSE;subject_length	Solyc03g031620	AT4G21990	K4BFD4									1.6161	3.06545	2.58147e-07	3.71516e-05
Solyc03g034080.3	Acidic leucine-rich nuclear phosphoprotein 32 family member A (AHRD V1 *-*- B6UH95_MAIZE); contains Interpro domain(s) IPR001611 Leucine-rich repeat	leucine-rich repeat family protein | chr3:18835271-18837097 REVERSE;subject_length	Solyc03g034080	AT3G50690	K4BFT0	-1.23133	-2.34784	7.80375e-11	2.94523e-09
Solyc03g034170.3	Uncharacterized conserved membrane protein (AHRD V1 *--- A5GSC9_SYNR3)	APE1 | APE1 (ACCLIMATION OF PHOTOSYNTHESIS TO ENVIRONMENT) | chr5:15473285-15475497 REVERSE;subject_length	Solyc03g034170	AT5G38660	K4BFT9	-0.959846	-1.9451	1.88573e-10	6.63978e-09
Solyc03g034190.3	Ribosomal protein PSRP-3/Ycf65 (AHRD V1 *-*- B5W261_SPIMA); contains Interpro domain(s) IPR006924 Ribosomal protein, PSRP-3/Ycf65	plastid-specific 30S ribosomal protein 3, putative / PSRP-3, putative | chr5:5143100-5143905 FORWARD;subject_length	Solyc03g034190	AT5G15760	K4BFU1	-1.45372	-2.73913	8.60915e-12	4.15443e-10	-0.927929	-1.90254	1.13761e-05	0.000406806
Solyc03g034220.3	Ribulose bisphosphate carboxylase small chain (AHRD V1 ***- A9YTZ7_SOLTU); contains Interpro domain(s) IPR000894 Ribulose bisphosphate carboxylase, small chain	ribulose bisphosphate carboxylase small chain 3B / RuBisCO small subunit 3B (RBCS-3B) (ATS3B) | chr5:15377501-15378306 REVERSE;subject_length	Solyc03g034220	AT5G38410	P07179	-1.41754	-2.67129	2.13967e-12	1.14656e-10	-0.712296	-1.63841	0.000415058	0.00653834
Solyc03g043740.3	Hydroxyproline-rich glycoprotein (AHRD V1 ***- A9YWR1_MEDTR)	hydroxyproline-rich glycoprotein family protein | chr5:26245444-26246245 REVERSE;subject_length	Solyc03g043740	AT5G65660	K4BFZ5	-1.7091	-3.26957	4.8158e-10	1.57319e-08
Solyc03g045070.1	Ammonium transporter (AHRD V1 **** B9HP47_POPTR); contains Interpro domain(s) IPR018047 Ammonium transporter, conserved site IPR001905 Ammonium transporter	AMT1 1, ATAMT1, ATAMT1 1 | AMT1 1 (AMMONIUM TRANSPORTER 1 1) ammonium transmembrane transporter | chr4:7858220-7859725 FORWARD;subject_length	Solyc03g045070	AT4G13510	Q9FVN0	-1.88982	-3.7059	6.28609e-11	2.44267e-09
Solyc03g053110.3	Rhodanese-like family protein-like protein (Fragment) (AHRD V1 *-*- A7KNZ8_GOSBA); contains Interpro domain(s) IPR001763 Rhodanese-like	rhodanese-like domain-containing protein | chr2:17592105-17593305 FORWARD;subject_length	Solyc03g053110	AT2G42220	K4BGL3	-0.856448	-1.81057	1.22575e-08	2.83388e-07
Solyc03g058160.3	EPF-type Cis2-His2 zinc finger transcription factor (AHRD V1 *-** D8RBD0_SELML); contains Interpro domain(s) IPR007087 Zinc finger, C2H2-type	ZFP8 | ZFP8 (ZINC FINGER PROTEIN 8) nucleic acid binding / transcription factor/ zinc ion binding | chr2:17507556-17508329 FORWARD;subject_length	Solyc03g058160	AT2G41940	K4BGL9	-1.3082	-2.47633	3.85696e-07	6.26798e-06
Solyc03g058970.3	Alkaline alpha galactosidase (AHRD V1 **-- B5UAS6_TETTT); contains Interpro domain(s) IPR008811 Raffinose synthase	AtSIP2 | AtSIP2 (Arabidopsis thaliana seed imbibition 2) hydrolase, hydrolyzing O-glycosyl compounds | chr3:21288982-21292694 REVERSE;subject_length	Solyc03g058970	AT3G57520	K4BGU4	1.66099	3.16234	1.52001e-08	3.44062e-07
Solyc03g062720.3	Galactose mutarotase-like (AHRD V1 **-- A2Q5N9_MEDTR); contains Interpro domain(s) IPR011013 Glycoside hydrolase-type carbohydrate-binding	NDF2 | NDF2 (NDH-DEPENDENT CYCLIC ELECTRON FLOW 1) carbohydrate binding / catalytic | chr1:24057549-24059415 FORWARD;subject_length	Solyc03g062720	AT1G64770	K4BH21	-2.06109	-4.17303	1.02478e-18	1.96202e-16
Solyc03g063510.1	Unknown Protein (AHRD V1)	NA	Solyc03g063510		K4BH96					1.56717	2.96323	6.87381e-06	0.000275418	1.42233	2.68018	2.53365e-05	0.00108231
Solyc03g071570.3	Pectate lyase-like protein (AHRD V1 **** Q6U6I9_BRANA); contains Interpro domain(s) IPR002022 Pectate lyase/Amb allergen	pectate lyase family protein | chr5:1203356-1207352 REVERSE;subject_length	Solyc03g071570	AT5G04310	K4BHI7	-1.62451	-3.08338	7.41878e-10	2.29558e-08
Solyc03g078290.3	40S ribosomal protein S18 (AHRD V1 ***- B4G286_MAIZE); contains Interpro domain(s) IPR001892 Ribosomal protein S13	RPS18C | RPS18C (S18 RIBOSOMAL PROTEIN) RNA binding / nucleic acid binding / structural constituent of ribosome | chr4:6173818-6174963 FORWARD;subject_length	Solyc03g078290	AT4G09800	K4BHQ8	-1.11832	-2.17094	1.53263e-09	4.40151e-08	-1.0451	-2.06351	1.71273e-08	2.36661e-06
Solyc03g080160.3	Nascent polypeptide-associated complex alpha subunit-like protein (AHRD V1 ***- B6SU89_MAIZE); contains Interpro domain(s) IPR016641 Nascent polypeptide-associated complex, alpha subunit	NACA2 | NACA2 (NASCENT POLYPEPTIDE-ASSOCIATED COMPLEX SUBUNIT ALPHA-LIKE PROTEIN 2) | chr3:18341072-18342273 FORWARD;subject_length	Solyc03g080160	AT3G49470	K4BHZ2	-1.21603	-2.32306	2.54814e-08	5.47775e-07	-0.95348	-1.93654	1.21693e-05	0.000432506
Solyc03g082510.1	Auxin-responsive family protein (AHRD V1 **-- D7M515_ARALY); contains Interpro domain(s) IPR003676 Auxin responsive SAUR protein	auxin-responsive family protein | chr2:19180904-19181269 FORWARD;subject_length	Solyc03g082510	AT2G46690	K4BI27	-1.95627	-3.88058	1.31255e-11	6.10624e-10
Solyc03g082550.3	Homeobox leucine zipper protein (AHRD V1 ***- B8YIB0_MIRJA); contains Interpro domain(s) IPR001356 Homeobox	ATHB-7, ATHB7 | ATHB-7 (ARABIDOPSIS THALIANA HOMEOBOX 7) transcription activator/ transcription factor | chr2:19165777-19166773 REVERSE;subject_length	Solyc03g082550	AT2G46680	K4BI31	1.9775	3.93811	1.81946e-09	5.12124e-08
Solyc03g082550.4	Cold acclimation protein COR413-like (AHRD V1 ***- A6YDU6_LOLTE); contains Interpro domain(s) IPR008892 Cold acclimation WCOR413	COR413-PM2, ATCOR413-PM2 | COR413-PM2 (COLD-REGULATED 413-PLASMA MEMBRANE 2) | chr3:18894109-18895355 REVERSE;subject_length	Solyc01g109170	AT3G50830	K4B3D0	1.06046	2.08559	3.95622e-06	5.00449e-05
Solyc03g082660.3	Major facilitator superfamily domain containing protein 5 (AHRD V1 ***- B2W8V3_PYRTR); contains Interpro domain(s) IPR008509 Protein of unknown function DUF791	LOCATED IN: plasma membrane EXPRESSED IN: 21 plant structures EXPRESSED DURING: 13 growth stages CONTAINS InterPro DOMAIN/s: Protein of unknown function DUF791 (InterPro:IPR008509), Major facilitator superfamily, general substrate transporter (InterPro:IPR016196) BEST Arabidopsis thaliana protein match is: unknown protein (TAIR:AT1G64650.1) Has 496 Blast hits to 491 proteins in 183 species: Archa…	Solyc03g082660	AT4G27720	K4BI42	-1.07756	-2.11046	7.95041e-09	1.94838e-07
Solyc03g082890.3	Pentapeptide repeat protein (AHRD V1 *-*- B4WQI2_9SYNE); contains Interpro domain(s) IPR001646 Pentapeptide repeat	thylakoid lumenal 17.4 kDa protein, chloroplast | chr5:21723488-21724621 REVERSE;subject_length	Solyc03g082890	AT5G53490	K4BI65	-1.07591	-2.10805	1.63779e-13	1.10266e-11
Solyc03g083010.3	Hydrolase alpha/beta fold family protein (AHRD V1 ***- D7MSC9_ARALY); contains Interpro domain(s) IPR000073 Alpha/beta hydrolase fold-1	hydrolase, alpha/beta fold family protein | chr5:21510534-21513432 REVERSE;subject_length	Solyc03g083010	AT5G53050	K4BI77					1.09513	2.13632	4.25064e-06	0.000185386
Solyc03g083020.3	Os02g0306125 protein (Fragment) (AHRD V1 ***- C7IYK6_ORYSJ); contains Interpro domain(s) IPR015419 Transcription factor Pcc1	FUNCTIONS IN: molecular_function unknown INVOLVED IN: biological_process unknown LOCATED IN: cellular_component unknown CONTAINS InterPro DOMAIN/s: Transcription factor Pcc1 (InterPro:IPR015419) Has 78 Blast hits to 78 proteins in 41 species: Archae - 0 Bacteria - 0 Metazoa - 33 Fungi - 21 Plants - 19 Viruses - 0 Other Eukaryotes - 5 (source: NCBI BLink). | chr5:21508603-21509538 REVERSE;subject_…	Solyc03g083020	AT5G53045	K4BI78	-1.43518	-2.70416	4.27069e-11	1.72897e-09
Solyc03g083420.3	OBP3-responsive gene 1 (AHRD V1 **-- D7MSY5_ARALY); contains Interpro domain(s) IPR002290 Serine/threonine protein kinase	ORG1 | ORG1 (OBP3-responsive gene 1) ATP binding / kinase/ protein kinase | chr5:21689204-21692242 FORWARD;subject_length	Solyc03g083420	AT5G53450	K4BIB8					1.42275	2.68097	1.28782e-07	1.161e-05	0.973377	1.96343	0.000168786	0.00442987
Solyc03g083560.1	Expressed protein (Fragment) (AHRD V1 ***- B3VJP0_POPTN); contains Interpro domain(s) IPR006766 Phosphate-induced protein 1 conserved region	EXL3 | EXL3 (EXORDIUM LIKE 3) | chr5:20939793-20940806 REVERSE;subject_length	Solyc03g083560	AT5G51550	K4BID2	-2.0543	-4.15342	3.94563e-13	2.43358e-11	-1.58283	-2.99557	1.92567e-08	2.63621e-06	-1.51949	-2.8669	1.89992e-08	5.74205e-06
Solyc03g083570.3	Unknown Protein (AHRD V1)	NA	Solyc03g083570	AT5G51545	K4BID3	-1.16992	-2.24999	1.33452e-09	3.89341e-08
Solyc03g093180.1	Peroxisomal membrane protein 11-4 (AHRD V1 ***- PX114_ORYSJ); contains Interpro domain(s) IPR008733 Peroxisomal biogenesis factor 11	PEX11B | PEX11B | chr3:17480798-17481692 FORWARD;subject_length	Solyc03g093180	AT3G47430	K4BIJ5	-2.23707	-4.71438	1.21772e-17	1.80498e-15
Solyc03g093360.3	Wound/stress protein (AHRD V1 **-- Q672Q3_SOLLC); contains Interpro domain(s) IPR001024 Lipoxygenase, LH2	lipid-associated family protein | chr4:18432950-18433581 FORWARD;subject_length	Solyc03g093360	AT4G39730	K4BIL3	-1.302	-2.4657	2.2588e-06	3.04152e-05
Solyc03g093690.3	Peptide methionine sulfoxide reductase msrA (AHRD V1 **** D2B4D8_STRRD); contains Interpro domain(s) IPR002569 Methionine sulphoxide reductase A	peptide methionine sulfoxide reductase, putative | chr4:12898802-12899998 REVERSE;subject_length	Solyc03g093690	AT4G25130	G3K2M4	-1.02997	-2.04198	3.12571e-08	6.6035e-07
Solyc03g095500.3	Thioredoxin h-like protein (AHRD V1 ***- Q8H6X3_TOBAC); contains Interpro domain(s) IPR015467 Thioredoxin, core	ATH9 | ATH9 (thioredoxin H-type 9) | chr3:2645590-2646304 FORWARD;subject_length	Solyc03g095500	AT3G08710	K4BIX4	-2.3905	-5.2434	7.00689e-08	1.35994e-06
Solyc03g095980.3	Transcription factor bHLH51 (AHRD V1 **-* BH051_ARATH); contains Interpro domain(s) IPR001092 Basic helix-loop-helix dimerisation region bHLH	basic helix-loop-helix (bHLH) family protein | chr2:16791098-16792027 FORWARD;subject_length	Solyc03g095980	AT2G40200	K4BJ20	-1.58785	-3.00601	3.61397e-05	0.000347047
Solyc03g095985.1			Solyc03g095985			-0.729462	-1.65802	3.76304e-08	7.74521e-07
Solyc03g096290.3	Aquaporin-like protein (AHRD V1 ***- Q8W1A9_PETHY); contains Interpro domain(s) IPR012269 Aquaporin	TMP-C, PIP1 4, PIP1E | PIP1 4 (PLASMA MEMBRANE INTRINSIC PROTEIN 1 4) water channel | chr4:186143-187531 REVERSE;subject_length	Solyc03g096290	AT4G00430	K4BJ51	-0.975267	-1.96601	0.00152951	0.00871162
Solyc03g096360.3	60S ribosomal protein L33-B (AHRD V1 ***- B6T1L8_MAIZE); contains Interpro domain(s) IPR001780 Ribosomal protein L35Ae	60S ribosomal protein L35a (RPL35aC) | chr1:27928415-27929466 REVERSE;subject_length	Solyc03g096360	AT1G74270	K4BJ57	-0.834027	-1.78265	1.52536e-08	3.44848e-07	-0.905204	-1.87281	8.70511e-10	2.34009e-07	-0.738646	-1.66861	1.51528e-07	2.58003e-05
Solyc03g096760.1	Unknown Protein (AHRD V1)	NA	Solyc03g096760	AT5G24660	K4BJ94	-1.64974	-3.13776	6.06941e-07	9.3587e-06
Solyc03g096780.1	Unknown Protein (AHRD V1)	NA	Solyc03g096780	AT5G24660	K4BJ96					1.33222	2.5179	1.45488e-06	7.65497e-05	1.33555	2.52372	4.89948e-07	6.10617e-05
Solyc03g096850.3	Genomic DNA chromosome 5 P1 clone MKP11 (AHRD V1 **-- Q9FFJ2_ARATH); contains Interpro domain(s) IPR001478 PDZ/DHR/GLGF	ENH1 | ENH1 (enhancer of sos3-1) electron carrier/ metal ion binding / protein binding | chr5:5649335-5650975 FORWARD;subject_length	Solyc03g096850	AT5G17170	K4BJA3	-1.06882	-2.09772	1.09669e-10	4.03143e-09
Solyc03g097170.3	Cinnamoyl-CoA reductase-like protein (AHRD V1 ***- Q9M0B3_ARATH); contains Interpro domain(s) IPR016040 NAD(P)-binding domain	cinnamoyl-CoA reductase-related | chr2:10177902-10179789 FORWARD;subject_length	Solyc03g097170	AT2G23910	K4BJD4	-1.94619	-3.85356	1.16029e-09	3.43417e-08
Solyc03g097230.1	Protein containing AIG2-like domain (AHRD V1 *-*- D9PJU0_9ZZZZ); contains Interpro domain(s) IPR013024 Butirosin biosynthesis, BtrG-like	FUNCTIONS IN: molecular_function unknown INVOLVED IN: biological_process unknown LOCATED IN: cellular_component unknown EXPRESSED IN: 23 plant structures EXPRESSED DURING: 15 growth stages CONTAINS InterPro DOMAIN/s: Butirosin biosynthesis, BtrG-like (InterPro:IPR013024), AIG2-like (InterPro:IPR009288) BEST Arabidopsis thaliana protein match is: unknown protein (TAIR:AT5G46720.1) Has 210 Blast hi…	Solyc03g097230	AT3G02910	K4BJE0	-1.615	-3.06313	2.09677e-11	9.24186e-10
Solyc03g097250.3	Chromosome 06 contig 1 DNA sequence (AHRD V1 *-*- Q016K0_OSTTA)	unknown protein | chr5:5465699-5467006 REVERSE;subject_length	Solyc03g097250	AT5G16660	K4BJE2	-0.673916	-1.5954	5.19672e-08	1.03709e-06
Solyc03g097370.3	DNA helicase-like (AHRD V1 **** Q9FGC2_ARATH); contains Interpro domain(s) IPR003593 ATPase, AAA+ type, core	DNA-binding protein, putative | chr5:14119060-14123078 REVERSE;subject_length	Solyc03g097370	AT5G35970	K4BJF4	-0.862662	-1.81839	2.81588e-06	3.69246e-05
Solyc03g097380.3	Heavy metal-associated domain containing protein expressed (AHRD V1 *--- Q7XG81_ORYSJ); contains Interpro domain(s) IPR006121 Heavy metal transport/detoxification protein	metal ion binding | chr5:20635983-20637847 REVERSE;subject_length	Solyc03g097380	AT5G50740	K4BJF5					1.25829	2.39213	8.73845e-06	0.000332984
Solyc03g097900.3	40S ribosomal protein S1 (AHRD V1 ***- RS3A_LENED); contains Interpro domain(s) IPR001593 Ribosomal protein S3Ae	40S ribosomal protein S3A (RPS3aB) | chr4:16548724-16550222 FORWARD;subject_length	Solyc03g097900	AT4G34670	K4BJK7	-0.853825	-1.80729	1.45202e-07	2.61391e-06	-0.851104	-1.80388	1.60213e-07	1.36922e-05
Solyc03g097950.3	50S ribosomal protein L29 (AHRD V1 ***- B6TS58_MAIZE); contains Interpro domain(s) IPR001854 Ribosomal protein L29	ribosomal protein L29 family protein | chr5:26061301-26062506 FORWARD;subject_length	Solyc03g097950	AT5G65220	K4BJL2	-1.69416	-3.23588	1.26538e-11	5.94827e-10
Solyc03g097955.1			Solyc03g097955			-1.6083	-3.04892	3.31386e-13	2.0788e-11
Solyc03g111100.1	AtIII18x5-like protein (Fragment) (AHRD V1 *-*- D9YU68_ARAHA)	unknown protein | chr5:20505433-20506308 REVERSE;subject_length	Solyc03g111100	AT5G50360	K4BJX3	3.33504	10.0913	4.03578e-14	3.04007e-12
Solyc03g111100.2	Genomic DNA chromosome 5 P1 clone MQK4 (AHRD V1 ***- Q9FFC9_ARATH)	unknown protein | chr5:5405526-5406641 FORWARD;subject_length	Solyc11g011760	AT5G16550	K4D5Y1	1.43086	2.69608	3.48178e-10	1.16993e-08
Solyc03g111310.3	AKIN gamma (AHRD V1 **-- Q7XYY0_MEDTR); contains Interpro domain(s) IPR000644 Cystathionine beta-synthase, core	KING1 | KING1 (SNF1-RELATED PROTEIN KINASE REGULATORY SUBUNIT GAMMA 1) | chr3:17987559-17989592 FORWARD;subject_length	Solyc03g111310	AT3G48530	K4BJZ4	1.98654	3.96287	7.49953e-16	7.78764e-14
Solyc03g111310.4	Cathepsin D-like aspartic protease (AHRD V1 *--* D0VFG1_ANISI); contains Interpro domain(s) IPR001461 Peptidase A1	aspartyl protease family protein | chr1:4017119-4019874 REVERSE;subject_length	Solyc01g101240	AT1G11910	Q40140	1.06966	2.09894	3.1696e-09	8.34631e-08					0.929022	1.90398	9.50665e-08	1.95032e-05
Solyc03g111610.3	HAD-superfamily hydrolase subfamily IA variant 3 containing protein expressed (AHRD V1 **** Q10I42_ORYSJ); contains Interpro domain(s) IPR005834 Haloacid dehalogenase-like hydrolase	haloacid dehalogenase-like hydrolase family protein | chr3:17929743-17931551 FORWARD;subject_length	Solyc03g111610	AT3G48420	K4BK24	-1.07411	-2.10542	1.32941e-11	6.15481e-10
Solyc03g111620.1	Os08g0119500 protein (Fragment) (AHRD V1 *-*- Q0J8C9_ORYSJ); contains Interpro domain(s) IPR013216 Methyltransferase type 11	methyltransferase | chr1:8676440-8677159 REVERSE;subject_length	Solyc03g111620	AT1G24480	K4BK25	-1.4496	-2.73131	2.26903e-09	6.19684e-08
Solyc03g111690.3	Pectate lyase (AHRD V1 **** Q2Z1Y4_PRUMU); contains Interpro domain(s) IPR002022 Pectate lyase/Amb allergen	pectate lyase family protein | chr4:12770631-12772227 REVERSE;subject_length	Solyc03g111690	AT4G24780	K4BK32	-1.85148	-3.60869	2.47666e-09	6.72392e-08
Solyc03g111840.3	Polyadenylate-binding protein 1-like (AHRD V1 **-- PAP1L_HUMAN); contains Interpro domain(s) IPR000504 RNA recognition motif, RNP-1	RBP31, ATRBP31, CP31, ATRBP33 | RBP31 (31-KDA RNA BINDING PROTEIN) RNA binding / poly(U) binding | chr4:12766223-12767952 REVERSE;subject_length	Solyc03g111840	AT4G24770	K4BK45	-1.63226	-3.09999	1.68956e-18	3.01496e-16	-0.883612	-1.84499	1.78902e-06	9.0929e-05
Solyc03g112150.1	Elongation factor Tu (AHRD V1 **** D7MFK2_ARALY); contains Interpro domain(s) IPR004541 Translation elongation factor EFTu/EF1A, bacterial and organelle	ATRAB8D, ATRABE1B | ATRABE1B (ARABIDOPSIS RAB GTPASE HOMOLOG E1B) GTP binding / GTPase/ translation elongation factor | chr4:10990036-10991466 FORWARD;subject_length	Solyc03g112150	AT4G20360	K4BK69	-1.81527	-3.51927	3.86732e-20	9.87242e-18	-1.10262	-2.14744	2.22759e-08	2.94062e-06
Solyc03g112360.1	60S ribosomal protein L27A (AHRD V1 ***- B6VC54_VERFO); contains Interpro domain(s) IPR001196 Ribosomal protein L15	structural constituent of ribosome | chr1:26621168-26621608 REVERSE;subject_length	Solyc03g112360	AT1G70600	K4BK90	-1.3287	-2.51177	1.31658e-09	3.85331e-08	-1.277	-2.42334	5.67253e-09	9.592e-07	-1.13407	-2.19477	6.14521e-08	1.51611e-05
Solyc03g112850.3	60S ribosomal protein L44 (AHRD V1 ***- B9RH89_RICCO); contains Interpro domain(s) IPR000552 Ribosomal protein L44e	60S ribosomal protein L36a/L44 (RPL36aB) | chr4:8242684-8243805 REVERSE;subject_length	Solyc03g112850	AT4G14320	K4BKD8					-0.892075	-1.85584	2.37368e-07	1.86675e-05
Solyc03g113240.3	Unknown Protein (AHRD V1); contains Interpro domain(s) IPR009500 Protein of unknown function DUF1118	unknown protein | chr1:28078995-28079831 FORWARD;subject_length	Solyc03g113240	AT1G74730	K4BKH7	-1.70914	-3.26965	5.02457e-12	2.52327e-10
Solyc03g113270.3	Homeobox-leucine zipper-like protein (AHRD V1 *-*- Q3HRT1_PICGL); contains Interpro domain(s) IPR001356 Homeobox IPR017970 Homeobox, conserved site	ATHB-1, ATHB1, HD-ZIP-1, HAT5 | ATHB-1 (ARABIDOPSIS THALIANA HOMEOBOX 1) DNA binding / protein homodimerization/ sequence-specific DNA binding / transcription activator/ transcription factor | chr3:182648-184034 REVERSE;subject_length	Solyc03g113270	AT3G01470	Q43529	1.58529	3.00068	2.89321e-16	3.22286e-14	0.975155	1.96585	6.6934e-07	4.16117e-05
Solyc03g113910.3	Gibberellin-regulated protein 2 (AHRD V1 *--- B6SKV6_MAIZE); contains Interpro domain(s) IPR003854 Gibberellin regulated protein	Encodes a Gibberellin-regulated GASA/GAST/Snakin family protein | chr2:7993861-7994334 FORWARD;subject_length	Solyc03g113910	AT5G14920	K4BKP3	-2.16311	-4.47879	7.23e-28	6.32797e-25	-1.56999	-2.96903	1.50238e-15	3.17325e-12	-1.48509	-2.79934	2.65908e-15	4.59223e-12
Solyc03g114310.3	Protein-tyrosine kinase 6 (AHRD V1 **** PTK6_HUMAN); contains Interpro domain(s) IPR002290 Serine/threonine protein kinase	HT1 | HT1 (high leaf temperature 1) kinase/ protein serine/threonine/tyrosine kinase | chr1:23090243-23091529 FORWARD;subject_length	Solyc03g114310	AT1G62400	K4BKT3	-1.76756	-3.40478	1.51664e-10	5.41277e-09
Solyc03g114450.3	Extracellular calcium sensing receptor (AHRD V1 ***- C7BCU7_LIQFO); contains Interpro domain(s) IPR001763 Rhodanese-like	FUNCTIONS IN: molecular_function unknown INVOLVED IN: biological_process unknown LOCATED IN: nucleus, chloroplast EXPRESSED IN: guard cell BEST Arabidopsis thaliana protein match is: CaS (Calcium sensing receptor) (TAIR:AT5G23060.1) Has 1338 Blast hits to 316 proteins in 95 species: Archae - 0 Bacteria - 274 Metazoa - 264 Fungi - 88 Plants - 42 Viruses - 4 Other Eukaryotes - 666 (source: NCBI BLi…	Solyc03g114450	AT5G23060	K4BKU7	-1.53256	-2.89299	7.39969e-23	2.83346e-20
Solyc03g114930.3	Photosystem II oxygen evolving complex protein PsbP (AHRD V1 ***- A0ZMM6_NODSP); contains Interpro domain(s) IPR016123 Mog1/PsbP, alpha/beta/alpha sandwich	PPL1 | PPL1 (PsbP-like protein 1) calcium ion binding | chr3:20514031-20515275 REVERSE;subject_length	Solyc03g114930	AT3G55330	K4BKZ5	-1.61925	-3.07215	2.72227e-13	1.79338e-11
Solyc03g115020.3	Unknown Protein (AHRD V1); contains Interpro domain(s) IPR009500 Protein of unknown function DUF1118	unknown protein | chr1:28078995-28079831 FORWARD;subject_length	Solyc03g115020	AT5G08050	K4BL04	-0.885472	-1.84737	2.95569e-06	3.85836e-05
Solyc03g115220.3	Cytochrome P450 flavonoid 3&apos 5&apos-hydroxylase (AHRD V1 ***- B9HNH6_POPTR); contains Interpro domain(s) IPR002401 Cytochrome P450, E-class, group I	TT7, CYP75B1, D501 | TT7 (TRANSPARENT TESTA 7) flavonoid 3'-monooxygenase/ oxygen binding | chr5:2560437-2562859 FORWARD;subject_length	Solyc03g115220	AT5G07990	A0A023GRX7	-1.06976	-2.09908	0.000103954	0.000876056
Solyc03g115360.3	40S ribosomal protein S19-like (AHRD V1 ***- Q2VCJ6_SOLTU); contains Interpro domain(s) IPR001266 Ribosomal protein S19e	40S ribosomal protein S19 (RPS19C) | chr5:24611158-24612202 FORWARD;subject_length	Solyc03g115360	AT5G61170	K4BL38	-0.951811	-1.9343	7.03455e-08	1.36243e-06	-0.913215	-1.88324	2.44847e-07	1.89625e-05	-0.841554	-1.79198	6.25896e-07	7.34607e-05
Solyc03g115365.1			Solyc03g115365			-0.897792	-1.86321	1.92871e-06	2.64352e-05	-0.931054	-1.90667	8.16101e-07	4.78811e-05
Solyc03g115490.1	LYR motif-containing protein 4 (AHRD V1 ***- C1BY44_ESOLU); contains Interpro domain(s) IPR008011 Complex 1 LYR protein	complex 1 family protein / LVR family protein | chr5:24626057-24626320 REVERSE;subject_length	Solyc03g115490	AT5G61220	K4BL51	-0.910245	-1.87936	6.69769e-09	1.67573e-07	-0.923685	-1.89695	4.92769e-09	8.88487e-07
Solyc03g115820.3	Ribulose-5-phosphate-3-epimerase (AHRD V1 ***- Q8S4X2_PEA); contains Interpro domain(s) IPR000056 Ribulose-phosphate 3-epimerase	RPE | RPE catalytic/ ribulose-phosphate 3-epimerase | chr5:24684085-24685836 REVERSE;subject_length	Solyc03g115820	AT5G61410	K4BL84	-0.899326	-1.86519	3.06669e-08	6.48627e-07
Solyc03g115900.3	Chlorophyll a-b binding protein P4, chloroplastic (AHRD V1 ***- CB24_PEA); contains Interpro domain(s) IPR001344 Chlorophyll A-B binding protein	LHCA4, CAB4 | LHCA4 (LIGHT-HARVESTING CHLOROPHYLL-PROTEIN COMPLEX I SUBUNIT A4) chlorophyll binding | chr3:17493622-17494773 REVERSE;subject_length	Solyc03g115900	AT3G47470	K4BL92	-1.44315	-2.71914	1.28721e-11	6.03543e-10
Solyc03g115980.1	Geranylgeranyl reductase (AHRD V1 ***- Q1ZYL0_OLEEU); contains Interpro domain(s) IPR011774 Geranylgeranyl reductase, plants and cyanobacteria	geranylgeranyl reductase | chr1:27991248-27992845 FORWARD;subject_length	Solyc03g115980	AT1G74470	K4BLA0	-1.52069	-2.86928	4.91399e-12	2.4745e-10
Solyc03g116060.3	Gibberellin-regulated protein (AHRD V1 **-- B4UW77_ARAHY); contains Interpro domain(s) IPR003854 Gibberellin regulated protein	gibberellin-responsive protein, putative | chr1:28053378-28053893 FORWARD;subject_length	Solyc03g116060	AT1G74670	K4BLA8	-2.42794	-5.38124	3.37321e-14	2.5726e-12	-1.44664	-2.72573	4.28104e-06	0.000186162
Solyc03g116730.3	Stearoyl-CoA 9-desaturase (AHRD V1 **** D7E3I2_NOSA0); contains Interpro domain(s) IPR015876 Fatty acid desaturase, type 1, core	FAD5, FADB, JB67, ADS3 | FAD5 (FATTY ACID DESATURASE 5) 16:0 monogalactosyldiacylglycerol desaturase/ oxidoreductase | chr3:5359087-5360998 FORWARD;subject_length	Solyc03g116730	AT3G15850	K4BLH5	-2.76398	-6.79269	1.11275e-33	2.27248e-30
Solyc03g116740.3	Genomic DNA chromosome 3 P1 clone MSJ11 (AHRD V1 ***- Q9LVZ7_ARATH)	phosphatidic acid phosphatase-related / PAP2-related | chr3:5351217-5353573 FORWARD;subject_length	Solyc03g116740	AT3G15820	K4BLH6	-1.87746	-3.67428	2.66576e-16	2.9876e-14
Solyc03g116800.3	Unknown Protein (AHRD V1)	NA	Solyc03g116800	AT3G15900	K4BLI2	-1.61942	-3.07251	1.54673e-12	8.48625e-11
Solyc03g116870.3	Glycosyl transferase family 9 (AHRD V1 ***- A0YHY3_LYNSP)	NDF1 | NDF1 (NDH-DEPENDENT CYCLIC ELECTRON FLOW 1) | chr1:5489314-5491199 FORWARD;subject_length	Solyc03g116870	AT1G15980	K4BLI9	-0.715531	-1.64209	0.000106079	0.000890699
Solyc03g117560.3	Blue copper-like protein (AHRD V1 **-- B8Y8A0_GOSHI); contains Interpro domain(s) IPR003245 Plastocyanin-like	plastocyanin-like domain-containing protein | chr5:4985184-4986154 REVERSE;subject_length	Solyc03g117560	AT5G15350	K4BLQ8	-2.42658	-5.37618	2.04665e-14	1.61448e-12	-1.35618	-2.56006	1.49358e-05	0.000512356
Solyc03g117580.3	Os08g0272000 protein (Fragment) (AHRD V1 ***- Q0J6S6_ORYSJ)	unknown protein | chr1:5494576-5495149 FORWARD;subject_length	Solyc03g117580	AT1G16000	K4BLR0					1.17052	2.25093	5.54127e-06	0.000232749
Solyc03g117675.1			Solyc03g117675							0.930571	1.90603	0.000219247	0.00407744
Solyc03g117740.3	Chloroplast At1g16080 protein (Fragment) (AHRD V1 *-*- Q1HRY1_SOLLC)	unknown protein | chr1:5514394-5515761 FORWARD;subject_length	Solyc03g117740	AT1G16080	K4BLS5	-1.35029	-2.54963	5.64098e-14	4.14725e-12
Solyc03g118120.3	Transferase transferring glycosyl groups (AHRD V1 **-* D7MH74_ARALY)	transferase, transferring glycosyl groups | chr4:8120749-8122288 FORWARD;subject_length	Solyc03g118120	AT3G23760	K4BLW3	-1.16987	-2.24992	6.09936e-10	1.92954e-08
Solyc03g118130.3	Rubredoxin-like protein (AHRD V1 *--- A8JGB1_CHLRE); contains Interpro domain(s) IPR004039 Rubredoxin-type Fe(Cys)4 protein	rubredoxin family protein | chr5:20744615-20745344 FORWARD;subject_length	Solyc03g118130	AT5G51010	K4BLW4	-1.85533	-3.61834	2.3299e-15	2.2304e-13	-1.209	-2.31178	2.21861e-07	1.79242e-05	-0.882505	-1.84357	7.57854e-05	0.00253787
Solyc03g118240.3	Magnesium-protoporphyrin ix methyltransferase (AHRD V1 **** D7MGJ7_ARALY); contains Interpro domain(s) IPR010251 Magnesium protoporphyrin O-methyltransferase	CHLM | CHLM (magnesium-protoporphyrin IX methyltransferase) magnesium protoporphyrin IX methyltransferase | chr4:12877015-12878128 FORWARD;subject_length	Solyc03g118240	AT4G25080	K4BLX5	-1.07377	-2.10493	6.96868e-10	2.17461e-08
Solyc03g118410.3	Acyl carrier protein (AHRD V1 ***- Q672Q9_SOLLC); contains Interpro domain(s) IPR003231 Acyl carrier protein (ACP)	ACP4 | ACP4 (acyl carrier protein 4) acyl carrier | chr4:12870178-12871024 FORWARD;subject_length	Solyc03g118410	AT4G25050	Q672Q9	-2.46182	-5.50913	2.63396e-34	6.05153e-31	-1.27223	-2.41535	2.19465e-10	8.11197e-08	-0.876759	-1.83625	4.55996e-06	0.000315392
Solyc03g118510.3	Receptor-like protein kinase 1-like (AHRD V1 *-** Q5ZBN0_ORYSJ); contains Interpro domain(s) IPR002290 Serine/threonine protein kinase	leucine-rich repeat transmembrane protein kinase, putative | chr5:23572821-23574871 FORWARD;subject_length	Solyc03g118510	AT1G48480	K4BM02	-1.46184	-2.7546	6.459e-07	9.90129e-06
Solyc03g118780.3	Thaumatin-like protein (AHRD V1 ***- A8IXE7_BRACM); contains Interpro domain(s) IPR001938 Thaumatin, pathogenesis-related	ATLP-1 | ATLP-1 | chr1:6277024-6278005 REVERSE;subject_length	Solyc03g118780	AT1G18250	K4BM27	-2.09919	-4.2847	6.09458e-13	3.57886e-11	-1.23568	-2.35492	1.67921e-05	0.0005617
Solyc03g119040.3	Guanine nucleotide-binding protein beta subunit-like protein (AHRD V1 **-* B4FKM1_MAIZE); contains Interpro domain(s) IPR020472 G-protein beta WD-40 repeat, region	ATARCA, RACK1A_AT | ATARCA nucleotide binding | chr1:6222325-6223901 FORWARD;subject_length	Solyc03g119040	AT1G18080	Q9SXS0	-1.267	-2.40661	6.77137e-10	2.12385e-08	-1.24215	-2.36551	1.48421e-09	3.37602e-07	-1.0202	-2.02819	1.97416e-07	3.09943e-05
Solyc03g119110.3	Uncharacterized GPI-anchored protein At4g28100 (AHRD V1 ***- UGPI7_ARATH)	unknown protein | chr3:6180931-6182593 FORWARD;subject_length	Solyc03g119110	AT3G18050	K4BM60	-1.36637	-2.57822	7.28104e-09	1.80601e-07
Solyc03g119140.3	Serine/threonine-protein kinase B-raf (AHRD V1 *-** BRAF_HUMAN); contains Interpro domain(s) IPR002290 Serine/threonine protein kinase	protein kinase family protein | chr1:27692247-27696718 REVERSE;subject_length	Solyc03g119140	AT1G73660	K4BM63	-1.467	-2.76447	6.72926e-12	3.28074e-10
Solyc03g119700.3	ATP-dependent Clp protease adaptor protein ClpS containing protein (AHRD V1 ***- B4FRY9_MAIZE); contains Interpro domain(s) IPR003769 Adaptor protein ClpS, core	FUNCTIONS IN: molecular_function unknown INVOLVED IN: protein catabolic process EXPRESSED IN: 23 plant structures EXPRESSED DURING: 14 growth stages CONTAINS InterPro DOMAIN/s: Adaptor protein ClpS, core (InterPro:IPR003769), Ribosomal protein L7/L12, C-terminal/adaptor protein ClpS-like (InterPro:IPR014719) Has 513 Blast hits to 513 proteins in 129 species: Archae - 0 Bacteria - 273 Metazoa - 0 …	Solyc03g119700	AT1G68660	K4BMB9	-1.07912	-2.11275	9.81707e-10	2.96694e-08
Solyc03g119860.3	Peptidyl-prolyl cis-trans isomerase (AHRD V1 *-*- D8U4U4_VOLCA); contains Interpro domain(s) IPR002130 Peptidyl-prolyl cis-trans isomerase, cyclophilin-type	peptidyl-prolyl cis-trans isomerase cyclophilin-type family protein | chr1:27851749-27852861 REVERSE;subject_length	Solyc03g119860	AT1G74070	K4BMD5	-0.80245	-1.74406	1.25059e-05	0.000138302
Solyc03g119910.3	Gibberellin 3-beta-hydroxylase (Fragment) (AHRD V1 **** D9ZZW4_9FABA); contains Interpro domain(s) IPR005123 Oxoglutarate and iron-dependent oxygenase	GA4, ATGA3OX1, GA3OX1 | GA3OX1 (GIBBERELLIN 3-OXIDASE 1) gibberellin 3-beta-dioxygenase/ transcription factor binding | chr1:5344569-5346078 REVERSE;subject_length	Solyc03g119910	AT1G15550	K4BME0	-2.24414	-4.73756	5.88487e-14	4.30932e-12
Solyc03g120420.3	Unknown Protein (AHRD V1)	NA	Solyc03g120420		K4BMJ1	3.16075	8.94294	6.70024e-12	3.27528e-10
Solyc03g120420.4	Hypothetical membrane spanning protein (AHRD V1 ***- A9KCV4_COXBN)	SAG18 | SAG18 (SENESCENCE ASSOCIATED GENE 18) | chr1:26833597-26834982 REVERSE;subject_length	Solyc01g104080	AT1G71190	K4B1Y3	1.41511	2.6668	4.13925e-08	8.41587e-07
Solyc03g120630.3	30S ribosomal protein S17 (AHRD V1 *-*- D8JV24_HYPDA); contains Interpro domain(s) IPR019984 Ribosomal protein S17, bacterial-type	RPS17, CS17, PRPS17 | RPS17 (RIBOSOMAL PROTEIN S17) structural constituent of ribosome | chr1:30041473-30041922 REVERSE;subject_length	Solyc03g120630	AT1G79850	K4BML2	-1.50448	-2.83723	4.45545e-19	9.41278e-17	-0.954136	-1.93742	1.27707e-08	1.88891e-06
Solyc03g120640.3	Photosystem I reaction center subunit VI-1, chloroplastic (AHRD V1 ***- PSAH1_ARATH); contains Interpro domain(s) IPR004928 Photosystem I reaction centre subunit VI	PSAH-1 | PSAH-1 (photosystem I subunit H-1) | chr3:5468670-5469415 REVERSE;subject_length	Solyc03g120640	AT3G16140	K4BML3	-1.16572	-2.24345	6.06539e-07	9.3587e-06
Solyc03g120750.3	Ras-related protein Rab-7 (AHRD V1 ***- C1BJT6_OSMMO); contains Interpro domain(s) IPR003579 Ras small GTPase, Rab type	AtRABG3d | AtRABG3d (Arabidopsis Rab GTPase homolog G3d) GTP binding | chr1:19468150-19469449 REVERSE;subject_length	Solyc03g120750	AT1G52280	K4BMM4	-0.886274	-1.8484	1.0851e-07	2.01439e-06
Solyc03g120780.3	Ribosomal protein L37 (AHRD V1 ***- B9RQN1_RICCO); contains Interpro domain(s) IPR001569 Ribosomal protein L37e	60S ribosomal protein L37 (RPL37C) | chr3:5454892-5455677 FORWARD;subject_length	Solyc03g120780	AT3G16080	K4BMM7	-1.35593	-2.55962	3.40527e-16	3.66017e-14	-1.04272	-2.06011	3.26545e-10	1.12283e-07	-0.836811	-1.7861	1.17904e-07	2.29894e-05
Solyc03g121330.3	60S ribosomal protein L28 (AHRD V1 ***- B3TLS3_ELAGV); contains Interpro domain(s) IPR002672 Ribosomal protein L28e	60S ribosomal protein L28 (RPL28A) | chr2:8511752-8512995 FORWARD;subject_length	Solyc03g121330	AT2G19730	K4BMT2	-0.898097	-1.86361	3.27655e-07	5.41087e-06	-0.869921	-1.82756	7.85393e-07	4.68227e-05
Solyc03g121590.3	Protein SEY1 (AHRD V1 ***- B6U4D9_MAIZE); contains Interpro domain(s) IPR008803 Root hair defective 3 GTP-binding	root hair defective 3 GTP-binding (RHD3) family protein | chr5:18264991-18270035 FORWARD;subject_length	Solyc03g121590	AT3G13870	K4BMV8	-1.51996	-2.86783	5.31142e-10	1.7127e-08
Solyc03g121720.3	2-hydroxy-3-oxopropionate reductase (AHRD V1 **-* B6T4X5_MAIZE); contains Interpro domain(s) IPR015815 3-hydroxyacid dehydrogenase/reductase	GLYR2, GR2 | GLYR2 (GLYOXYLATE REDUCTASE 2) glyoxylate reductase (NADP)/ phosphogluconate dehydrogenase (decarboxylating) | chr1:6069594-6071964 REVERSE;subject_length	Solyc03g121720	AT1G17650	B1Q3F7	-0.911621	-1.88116	3.42718e-06	4.39245e-05
Solyc03g121880.3	Protein phosphatase 2C (AHRD V1 ***- A5A6P8_WHEAT); contains Interpro domain(s) IPR015655 Protein phosphatase 2C	HAB1 | HAB1 (HOMOLOGY TO ABI1) catalytic/ protein serine/threonine phosphatase | chr1:27390998-27392851 FORWARD;subject_length	Solyc03g121880	AT1G72770		1.95774	3.88453	5.93197e-14	4.32657e-12
Solyc03g121880.4	UDP-glucose glucosyltransferase (AHRD V1 *-** D2KTV5_LOTJA); contains Interpro domain(s) IPR002213 UDP-glucuronosyl/UDP-glucosyltransferase	UGT72E1 | UGT72E1 (UDP-glucosyl transferase 72E1) UDP-glycosyltransferase/ coniferyl-alcohol glucosyltransferase/ transferase, transferring glycosyl groups | chr3:18855348-18856811 REVERSE;subject_length	Solyc07g043480	AT3G50740	K4CEK6	1.03651	2.05127	3.41532e-05	0.000331084	1.06322	2.08959	2.17513e-05	0.000677039
Solyc03g121900.1	PVR3-like protein (AHRD V1 ***- B6TYX6_MAIZE); contains Interpro domain(s) IPR003612 Plant lipid transfer protein/seed storage/trypsin-alpha amylase inhibitor	DIR1 | DIR1 (DEFECTIVE IN INDUCED RESISTANCE 1) lipid binding / lipid transporter | chr5:19646317-19646625 REVERSE;subject_length	Solyc03g121900	AT5G48490	K4BMY8	-1.99267	-3.97972	1.824e-16	2.10849e-14	-1.07408	-2.10538	8.96765e-06	0.000339096	-0.735172	-1.6646	0.00149139	0.0202002
Solyc03g122310.3	Aldehyde dehydrogenase 7b (AHRD V1 **** D9IFB7_WHEAT); contains Interpro domain(s) IPR015590 Aldehyde dehydrogenase	ALDH7B4 | ALDH7B4 (Aldehyde Dehydrogenase 7B4) 3-chloroallyl aldehyde dehydrogenase/ oxidoreductase | chr1:20195435-20198853 REVERSE;subject_length	Solyc03g122310	AT1G54100	K4BN29	1.61552	3.06422	2.16557e-09	5.95856e-08
Solyc03g123410.1	Oxalate oxidase-like germin 171 (AHRD V1 **** Q9FPQ0_BETVU); contains Interpro domain(s) IPR014710 RmlC-like jelly roll fold	GLP3, GLP3A, GLP3B, ATGER3, GER3 | GER3 (GERMIN 3) oxalate oxidase | chr5:6975315-6975950 REVERSE;subject_length	Solyc03g123410	AT5G20630	K4BN40	-3.77048	-13.6467	8.33524e-40	5.10673e-36	-1.18107	-2.26746	3.25156e-05	0.000926288	-1.10907	-2.15707	4.7843e-05	0.00176334
Solyc03g123560.3	Chaperone protein dnaJ (AHRD V1 *-*- B4FBY1_MAIZE); contains Interpro domain(s) IPR015609 Molecular chaperone, heat shock protein, Hsp40, DnaJ	DNAJ heat shock N-terminal domain-containing protein | chr3:4712881-4714361 REVERSE;subject_length	Solyc03g123560	AT3G14200	K4BN55	-1.16289	-2.23906	7.0336e-08	1.36243e-06
Solyc03g123680.1	Ring H2 finger protein (AHRD V1 *-*- D9ZHD8_HYPPE); contains Interpro domain(s) IPR018957 Zinc finger, C3HC4 RING-type	zinc finger (C3HC4-type RING finger) family protein | chr5:16860523-16861014 FORWARD;subject_length	Solyc03g123680	AT1G72310	K4BN67	2.03523	4.09888	6.11897e-06	7.34117e-05
Solyc03g123680.2	Unknown Protein (AHRD V1)	NA	Solyc08g041710	AT2G12400	K4CK32	1.08536	2.12191	7.90357e-08	1.51163e-06
Solyc04g005090.3	Uncharacterized conserved membrane protein (AHRD V1 **-- A5GTC4_SYNR3)	CCB4 | CCB4 (COFACTOR ASSEMBLY OF COMPLEX C) | chr1:22026569-22028174 FORWARD;subject_length	Solyc04g005090	AT1G59840	K4BNB5	-1.17873	-2.26378	2.06881e-06	2.8104e-05
Solyc04g005100.3	Myb transcription factor (AHRD V1 *-** A7UMB2_ROSHC); contains Interpro domain(s) IPR006447 Myb-like DNA-binding region, SHAQKYF class	DNA-binding family protein | chr1:26363674-26364635 REVERSE;subject_length	Solyc04g005100	AT1G70000	K4BNB6	-1.24326	-2.36733	4.52893e-08	9.1575e-07
Solyc04g005380.3	Ninja-family protein Os03g0214200 (AHRD V1 ***- NNJA1_ORYSJ); contains Interpro domain(s) IPR012463 Protein of unknown function DUF1675	AFP2 | AFP2 (ABI FIVE BINDING PROTEIN 2) | chr1:4713969-4715158 FORWARD;subject_length	Solyc04g005380	AT1G69260	K4BNE4	3.65892	12.6312	3.50676e-18	5.70392e-16
Solyc04g005380.4	UBA domain-containing protein (AHRD V1 *--- C9SNY0_VERA1); contains Interpro domain(s) IPR001623 Heat shock protein DnaJ, N-terminal	AUL1 | AUL1 heat shock protein binding | chr1:28261004-28266124 FORWARD;subject_length	Solyc04g080600	AT1G75310	K4BVD9	1.44101	2.71511	0.000105555	0.000886854
Solyc04g005660.3	Transcription factor style2.1 (AHRD V1 **** B6CG45_SOLPN); contains Interpro domain(s) IPR001092 Basic helix-loop-helix dimerisation region bHLH	transcription regulator | chr3:10855781-10856313 REVERSE;subject_length	Solyc04g005660	AT3G28857	K4BNH2	-1.9851	-3.9589	1.73565e-07	3.06448e-06
Solyc04g005800.3	Homeobox-leucine zipper protein (AHRD V1 *-*- Q9FXN8_ZINEL); contains Interpro domain(s) IPR001356 Homeobox	HB-2, ATHB21 | HB-2 (HOMEOBOX-2) DNA binding / transcription factor | chr2:8049663-8051213 REVERSE;subject_length	Solyc04g005800	AT3G01470	K4BNI6	2.11613	4.33531	7.86661e-14	5.58256e-12	1.78216	3.4394	4.48822e-10	1.44257e-07
Solyc04g005800.4	3-isopropylmalate dehydratase large subunit (AHRD V1 *--- LEUC_BACWK); contains Interpro domain(s) IPR006249 Aconitase/iron regulatory protein 2	aconitate hydratase, cytoplasmic, putative / citrate hydro-lyase/aconitase, putative | chr2:2141591-2146350 FORWARD;subject_length	Solyc12g005860	AT2G05710	K4DBC4	1.14947	2.21833	1.20297e-07	2.20225e-06
Solyc04g007200.3	Tol-pal system-associated acyl-CoA thioesterase (AHRD V1 **** C6E6Z6_GEOSM); contains Interpro domain(s) IPR006683 Thioesterase superfamily	thioesterase family protein | chr1:25585976-25587601 REVERSE;subject_length	Solyc04g007200	AT1G68260	E0YCS9	-1.46846	-2.76726	9.87196e-10	2.96967e-08	-0.929177	-1.90419	0.000101269	0.00231059
Solyc04g007410.3	Os06g0731300 protein (Fragment) (AHRD V1 *-*- Q0D996_ORYSJ)	unknown protein | chr3:16476023-16477107 FORWARD;subject_length	Solyc04g007410	AT3G45050	K4BNP8	-0.771204	-1.70669	3.02736e-06	3.94071e-05
Solyc04g007550.3	ATP synthase subunit beta (AHRD V1 ***- O82722_NICSY); contains Interpro domain(s) IPR005722 ATPase, F1 complex, beta subunit	ATP synthase beta chain, mitochondrial, putative | chr5:2821992-2824683 FORWARD;subject_length	Solyc04g007550	AT5G08680	K4BNR2	-0.82557	-1.77223	2.2271e-05	0.000228938	-0.842597	-1.79328	1.55023e-05	0.000527563
Solyc04g007890.3	High mobility group protein (AHRD V1 *--- Q42461_CANGL); contains Interpro domain(s) IPR005818 Histone H1/H5	HMGA | HMGA (HIGH MOBILITY GROUP A) DNA binding | chr1:5138665-5139353 REVERSE;subject_length	Solyc04g007890	AT1G14900	K4BNU6	-0.997382	-1.99637	8.25223e-05	0.000718795
Solyc04g007950.3	Cysteine-rich repeat secretory protein 12 (AHRD V1 ***- CRR12_ARATH); contains Interpro domain(s) IPR002902 Protein of unknown function DUF26	PDLP6 | PDLP6 (PLASMODESMATA-LOCATED PROTEIN 6) | chr2:290973-292496 REVERSE;subject_length	Solyc04g007950	AT2G01660	K4BNV1	-1.32603	-2.50711	2.43635e-09	6.62429e-08
Solyc04g007980.3	1-aminocyclopropane-1-carboxylate oxidase (AHRD V1 **-* B6SUN2_MAIZE); contains Interpro domain(s) IPR005123 Oxoglutarate and iron-dependent oxygenase	2-oxoglutarate-dependent dioxygenase, putative | chr1:2025618-2027094 FORWARD;subject_length	Solyc04g007980	AT1G06620	K4BNV4	2.58572	6.00313	1.26582e-14	1.04331e-12
Solyc04g007980.4	Zinc-binding family protein (AHRD V1 **** D7MDD4_ARALY); contains Interpro domain(s) IPR006734 Protein of unknown function DUF597	zinc-binding family protein | chr4:9946046-9947697 FORWARD;subject_length	Solyc08g076860	AT4G17900	K4CN46	1.31732	2.49203	7.1631e-15	6.12361e-13	0.736229	1.66582	1.55575e-05	0.000527563
Solyc04g008210.2	Xyloglucan endotransglucosylase/hydrolase 13 (AHRD V1 **** C0IRH2_ACTDE); contains Interpro domain(s) IPR016455 Xyloglucan endotransglucosylase/hydrolase	XTR2, EXGT-A2, ATXTH28 | XTR2 (XYLOGLUCAN ENDOTRANSGLYCOSYLASE RELATED 2) hydrolase, acting on glycosyl bonds / xyloglucan:xyloglucosyl transferase | chr1:5066806-5068466 REVERSE;subject_length	Solyc04g008210	AT2G01850	Q9SLN9	-1.72404	-3.30361	9.25129e-09	2.20257e-07	-1.21452	-2.32064	4.86e-05	0.00126729
Solyc04g008460.3	Ribosomal protein L15 (AHRD V1 ***- B9GPA1_POPTR); contains Interpro domain(s) IPR000439 Ribosomal protein L15e	60S ribosomal protein L15 (RPL15A) | chr4:9400156-9401315 REVERSE;subject_length	Solyc04g008460	AT4G16720	K4BP02	-0.932924	-1.90914	1.19057e-06	1.71226e-05	-0.997041	-1.9959	2.2428e-07	1.79242e-05	-0.849181	-1.80148	3.79257e-06	0.000281278
Solyc04g008710.3	Unknown Protein (AHRD V1)	NA	Solyc04g008710	AT3G24506	K4BP27	-1.19713	-2.29282	6.84719e-10	2.14398e-08
Solyc04g008810.3	40S ribosomal protein S26 (AHRD V1 ***- B6TXN6_MAIZE); contains Interpro domain(s) IPR000892 Ribosomal protein S26e	40S ribosomal protein S26 (RPS26B) | chr2:16945215-16946345 REVERSE;subject_length	Solyc04g008810	AT2G40590	K4BP37	-1.3125	-2.48372	4.30209e-13	2.62699e-11	-1.04927	-2.06948	6.67044e-09	1.10812e-06	-0.893831	-1.8581	2.20676e-07	3.3769e-05
Solyc04g008820.3	HMG transcription factor (Fragment) (AHRD V1 *--* Q676W2_HYAOR); contains Interpro domain(s) IPR000910 High mobility group, HMG1/HMG2	HMGB6 | HMGB6 transcription factor | chr5:7888712-7890111 REVERSE;subject_length	Solyc04g008820	AT5G23420	K4BP38	-2.2046	-4.60946	5.47762e-10	1.75704e-08
Solyc04g009030.3	Glyceraldehyde-3-phosphate dehydrogenase (AHRD V1 **** D7UNZ5_BRARC); contains Interpro domain(s) IPR000173 Glyceraldehyde 3-phosphate dehydrogenase	GAPA-2 | GAPA-2 (GLYCERALDEHYDE 3-PHOSPHATE DEHYDROGENASE A SUBUNIT 2) NAD or NADH binding / binding / catalytic/ glyceraldehyde-3-phosphate dehydrogenase (phosphorylating)/ glyceraldehyde-3-phosphate dehydrogenase | chr1:4392634-4394283 REVERSE;subject_length	Solyc04g009030	AT1G12900	K4BP59	-1.50895	-2.84602	4.64465e-13	2.81745e-11
Solyc04g009200.3	Glutamate-1-semialdehyde-2 1-aminomutase (AHRD V1 **** D7MPQ2_ARALY); contains Interpro domain(s) IPR004639 Tetrapyrrole biosynthesis, glutamate-1-semialdehyde aminotransferase	GSA1 | GSA1 (GLUTAMATE-1-SEMIALDEHYDE-2,1-AMINOMUTASE) glutamate-1-semialdehyde 2,1-aminomutase | chr5:25451957-25453620 FORWARD;subject_length	Solyc04g009200	AT5G63570	Q40147	-0.947708	-1.92881	1.12801e-10	4.13004e-09
Solyc04g009370.3	Homology to unknown gene (AHRD V1 *-*- Q013I8_OSTTA)	unknown protein | chr3:6922852-6924557 REVERSE;subject_length	Solyc04g009370	AT3G19900	K4BP93	-1.0884	-2.12638	3.63621e-07	5.93022e-06
Solyc04g009540.1	50S ribosomal protein L10 (AHRD V1 ***- B6SUJ0_MAIZE); contains Interpro domain(s) IPR001790 Ribosomal protein L10	ribosomal protein L10 family protein | chr5:4341294-4341956 FORWARD;subject_length	Solyc04g009540	AT5G13510	K4BPB0	-1.64071	-3.11819	1.71396e-14	1.36967e-12	-1.03202	-2.04488	1.31024e-06	7.09594e-05
Solyc04g009960.3	L-allo-threonine aldolase (AHRD V1 **** D7RJ69_CARPA); contains Interpro domain(s) IPR001597 Aromatic amino acid beta-eliminating lyase/threonine aldolase	THA1 | THA1 (Threonine Aldolase 1) aldehyde-lyase/ threonine aldolase | chr1:2743948-2745685 REVERSE;subject_length	Solyc04g009960	AT1G08630	K4BPF1	1.50807	2.84429	2.39084e-08	5.18814e-07
Solyc04g010190.1	Immunophilin-like (AHRD V1 ***- Q67VQ6_ORYSJ)	unknown protein | chr3:3930333-3930893 REVERSE;subject_length	Solyc04g010190	AT3G12345	K4BPH3	-1.64747	-3.13284	1.38023e-14	1.13253e-12
Solyc04g010240.3	60S ribosomal protein L35 (AHRD V1 ***- D7M7V2_ARALY); contains Interpro domain(s) IPR001854 Ribosomal protein L29	60S ribosomal protein L35 (RPL35D) | chr5:587611-588547 FORWARD;subject_length	Solyc04g010240	AT5G02610	K4BPH8	-0.706517	-1.63186	1.07515e-06	1.57085e-05	-0.851272	-1.80409	5.51413e-09	9.47981e-07
Solyc04g010250.3	Lipase-like protein (AHRD V1 **-- Q9M3D1_ARATH); contains Interpro domain(s) IPR000073 Alpha/beta hydrolase fold-1	esterase/lipase/thioesterase family protein | chr5:4849600-4850583 FORWARD;subject_length	Solyc04g010250	AT2G39420	K4BPH9	1.59475	3.02042	2.64056e-07	4.4567e-06
Solyc04g011390.1	Histone H4 (AHRD V1 ***- B6T0P4_MAIZE); contains Interpro domain(s) IPR001951 Histone H4	histone H4 | chr5:24146352-24146663 REVERSE;subject_length	Solyc04g011390	AT5G59970		-2.4345	-5.40576	4.0401e-13	2.48351e-11
Solyc04g011440.3	heat shock protein (AHRD V1 ***- B2D2G5_CAPSN); contains Interpro domain(s) IPR013126 Heat shock protein 70	Hsp70b | Hsp70b (heat shock protein 70B) ATP binding | chr1:5502386-5504326 REVERSE;subject_length	Solyc04g011440	AT3G12580	H1ZXA9	1.82782	3.55	7.717e-07	1.16261e-05
Solyc04g011440.4	Riboflavin kinase (AHRD V1 **-* A8IM09_CHLRE); contains Interpro domain(s) IPR015865 Riboflavin kinase	ATFMN/FHY | ATFMN/FHY (riboflavin kinase/FMN hydrolase) FMN adenylyltransferase/ riboflavin kinase | chr4:11431284-11433197 FORWARD;subject_length	Solyc02g079100	AT4G21470	K4B9D4	0.842736	1.79345	3.66673e-08	7.56391e-07
Solyc04g011500.3	Actin 4 (AHRD V1 ***- B9HMH5_POPTR); contains Interpro domain(s) IPR004000 Actin/actin-like	ACT11 | ACT11 (actin-11) structural constituent of cytoskeleton | chr3:3858116-3859609 FORWARD;subject_length	Solyc04g011500	AT3G12110	Q96482	-1.08009	-2.11417	2.08419e-07	3.62416e-06
Solyc04g011510.3	Triosephosphate isomerase (AHRD V1 **** Q38JI4_SOLTU); contains Interpro domain(s) IPR000652 Triosephosphate isomerase	ATCTIMC, TPI | TPI (TRIOSEPHOSPHATE ISOMERASE) triose-phosphate isomerase | chr3:20553794-20556078 FORWARD;subject_length	Solyc04g011510	AT3G55440	K4BPK4	-0.65952	-1.57956	9.98492e-08	1.86318e-06
Solyc04g012060.3	Ribonucleoside-diphosphate reductase (AHRD V1 **** Q9ZR56_TOBAC); contains Interpro domain(s) IPR013346 Ribonucleoside-diphosphate reductase, alpha subunit	R1, RNR1, CLS8, ATRNR1 | RNR1 (RIBONUCLEOTIDE REDUCTASE 1) ATP binding / protein binding / ribonucleoside-diphosphate reductase | chr2:9293529-9297580 FORWARD;subject_length	Solyc04g012060	AT2G21790	K4BPQ8	-1.6412	-3.11925	1.06412e-05	0.000120138
Solyc04g014400.3	Leucine-rich repeat receptor-like protein kinase (Fragment) (AHRD V1 *--- C0LGS9_ARATH); contains Interpro domain(s) IPR001611 Leucine-rich repeat	AtRLP13 | AtRLP13 (Receptor Like Protein 13) protein binding | chr1:27891555-27895441 REVERSE;subject_length	Solyc04g014400	AT1G74170	K4BPU4	1.55891	2.94631	0.000137674	0.00112515
Solyc04g014480.3	class I heat shock protein 3 (AHRD V1 ***- B6TQD6_MAIZE); contains Interpro domain(s) IPR002068 Heat shock protein Hsp20	15.7 kDa class I-related small heat shock protein-like (HSP15.7-CI) | chr5:14969035-14969448 FORWARD;subject_length	Solyc04g014480	AT5G37670	K4BPV2	1.95037	3.86473	2.90433e-13	1.88628e-11
Solyc04g014480.4	NAC domain protein IPR003441 (AHRD V1 ***- B9GT49_POPTR); contains Interpro domain(s) IPR003441 No apical meristem (NAM) protein	anac017 | anac017 (Arabidopsis NAC domain containing protein 17) transcription factor | chr1:12451729-12453914 FORWARD;subject_length	Solyc12g056790	AT1G34190	K4DG10	1.01529	2.02131	1.4245e-06	2.01402e-05
Solyc04g014510.3	Glutamine synthetase (AHRD V1 ***- Q5QJ64_9SOLA); contains Interpro domain(s) IPR008146 Glutamine synthetase, catalytic region	ATGSR2 | ATGSR2 copper ion binding / glutamate-ammonia ligase | chr1:24655520-24657520 REVERSE;subject_length	Solyc04g014510	AT1G66200	Q8RW39	-1.72575	-3.30752	2.96795e-11	1.25405e-09
Solyc04g014720.3	60S ribosomal protein L6 (AHRD V1 ***- B9RHH3_RICCO); contains Interpro domain(s) IPR000915 Ribosomal protein L6E	60S ribosomal protein L6 (RPL6C) | chr1:27847256-27848680 REVERSE;subject_length	Solyc04g014720	AT1G74050	K4BPX5	-0.691191	-1.61462	2.66315e-06	3.52656e-05
Solyc04g015040.3	Peptidyl-prolyl cis-trans isomerase (AHRD V1 ***- C1FEU4_9CHLO); contains Interpro domain(s) IPR001179 Peptidyl-prolyl cis-trans isomerase, FKBP-type	immunophilin / FKBP-type peptidyl-prolyl cis-trans isomerase family protein | chr2:18073995-18075385 REVERSE;subject_length	Solyc04g015040	AT2G43560	K4BQ07	-1.65607	-3.15156	1.7745e-19	4.07692e-17
Solyc04g015200.3	6-phosphofructokinase 2 (AHRD V1 ***- B6TE72_MAIZE); contains Interpro domain(s) IPR012004 Pyrophosphate-dependent phosphofructokinase TP0108	PFK2 | PFK2 (PHOSPHOFRUCTOKINASE 2) 6-phosphofructokinase | chr5:19356569-19357989 REVERSE;subject_length	Solyc04g015200	AT5G47810	K4BQ23	2.08531	4.24368	1.34291e-12	7.4122e-11
Solyc04g015200.4	Serine/threonine kinase (AHRD V1 **** D8UCQ6_VOLCA); contains Interpro domain(s) IPR002290 Serine/threonine protein kinase	CKL2 | CKL2 (CASEIN KINASE 1-LIKE PROTEIN 2) ATP binding / kinase/ protein kinase/ protein serine/threonine kinase | chr1:27372553-27376178 FORWARD;subject_length	Solyc08g066870	AT4G28880	K4CLR3	1.11433	2.16494	0.000114897	0.000957735
Solyc04g015585.1			Solyc04g015585			-1.06717	-2.09532	7.36632e-09	1.8198e-07
Solyc04g015970.3	ATP-binding cassette 1 (AHRD V1 *-*- Q80ZB2_RAT); contains Interpro domain(s) IPR003439 ABC transporter-like	ATPase, coupled to transmembrane movement of substances / amino acid transmembrane transporter | chr2:17383239-17396110 REVERSE;subject_length	Solyc04g015970	AT2G41700	K4BQ98	1.86966	3.65446	4.67292e-07	7.40416e-06
Solyc04g015970.4	(P)ppGpp synthetase I (GTP pyrophosphokinase) SpoT/RelA (AHRD V1 *--* Q2RHV7_MOOTA); contains Interpro domain(s) IPR007685 RelA/SpoT	RSH3, AT-RSH3, ATRSH3 | RSH3 (RELA/SPOT HOMOLOG 3) GTP diphosphokinase | chr1:20211177-20213761 FORWARD;subject_length	Solyc03g123370	AT1G54130	K4BN36	0.957421	1.94184	9.09477e-10	2.76301e-08
Solyc04g017720.3	Gibberellin regulated protein (AHRD V1 **-- Q2HRH3_MEDTR); contains Interpro domain(s) IPR003854 Gibberellin regulated protein	gibberellin-responsive protein, putative | chr1:28053378-28053893 FORWARD;subject_length	Solyc04g017720	AT1G74670	K4BQH2	-3.40221	-10.5723	9.35786e-32	1.43331e-28	-1.26602	-2.40496	5.66158e-06	0.000237129	-0.962318	-1.94844	0.000315979	0.0068334
Solyc04g026100.1	30S ribosomal protein S9 (AHRD V1 ***- C5JX04_AJEDS); contains Interpro domain(s) IPR000754 Ribosomal protein S9	40S ribosomal protein S16 (RPS16A) | chr2:3781442-3781882 FORWARD;subject_length	Solyc04g026100	AT2G09990	K4BR52	-0.860211	-1.8153	2.79775e-10	9.55812e-09	-0.84516	-1.79646	6.04973e-10	1.75383e-07
Solyc04g040180.3	S-adenosylmethionine-dependent methyltransferase (Fragment) (AHRD V1 **** B3VXJ7_POPTN); contains Interpro domain(s) IPR013217 Methyltransferase type 12	embryo-abundant protein-related | chr2:17251981-17252886 FORWARD;subject_length	Solyc04g040180	AT2G41380	K4BRF6	2.23096	4.69447	1.19809e-08	2.78392e-07
Solyc04g040180.4	Mitochondrial ADP/ATP carrier proteins (AHRD V1 **** Q2UU95_ASPOR); contains Interpro domain(s) IPR002113 Adenine nucleotide translocator 1	AAC2 | AAC2 (ADP/ATP carrier 2) ATP:ADP antiporter/ binding | chr5:4336034-4337379 FORWARD;subject_length	Solyc07g053830	AT4G28390	K4CFS8	1.19775	2.29382	6.13196e-14	4.45476e-12
Solyc04g050440.3	Ammonium transporter (AHRD V1 **** B9IPE2_POPTR); contains Interpro domain(s) IPR001905 Ammonium transporter	ATAMT1 2, AMT1 2 | ATAMT1 2 (AMMONIUM TRANSPORTER 1 2) ammonium transmembrane transporter | chr1:24061021-24062565 REVERSE;subject_length	Solyc04g050440	AT1G64780	O04161	-2.52583	-5.75905	9.42519e-24	4.33088e-21
Solyc04g050730.3	GDSL esterase/lipase At5g33370 (AHRD V1 ***- GDL79_ARATH); contains Interpro domain(s) IPR001087 Lipase, GDSL	GDSL-motif lipase/hydrolase family protein | chr5:12602773-12604670 REVERSE;subject_length	Solyc04g050730	AT5G33370	K4BS37	-1.11302	-2.16298	0.000142375	0.00115995
Solyc04g051820.3	Os03g0169900 protein (Fragment) (AHRD V1 ***- Q0DUS0_ORYSJ)	unknown protein | chr5:25921585-25923038 FORWARD;subject_length	Solyc04g051820	AT5G09960	K4BSD9	-1.00507	-2.00704	7.15065e-07	1.08619e-05
Solyc04g054810.3	Pollen allergen Phl p 11 (AHRD V1 ***- B6T2Z8_MAIZE); contains Interpro domain(s) IPR006041 Pollen Ole e 1 allergen and extensin	SAH7 | SAH7 | chr4:5550563-5551259 FORWARD;subject_length	Solyc04g054810	AT4G08685	K4BSM9	-1.35978	-2.56647	4.10397e-15	3.72746e-13	-0.738261	-1.66816	1.91261e-05	0.000614739
Solyc04g054930.3	Trehalose-6-phosphate phosphatase-like protein (AHRD V1 ***- Q9LX18_ARATH); contains Interpro domain(s) IPR003337 Trehalose-phosphatase	trehalose-6-phosphate phosphatase, putative | chr5:3157980-3160275 FORWARD;subject_length	Solyc04g054930	AT5G10100	K4BSP1	1.55556	2.93948	7.18945e-10	2.23591e-08
Solyc04g054990.3	Lipoxygenase homology domain-containing protein 1 (AHRD V1 *--- LOXH1_HUMAN); contains Interpro domain(s) IPR001024 Lipoxygenase, LH2	lipid-associated family protein | chr2:9427010-9427742 REVERSE;subject_length	Solyc04g054990	AT2G22170	K4BSP7	2.27504	4.84012	1.37227e-07	2.48251e-06
Solyc04g054990.4	Hydroxy-methylglutaryl-coenzyme A reductase (AHRD V1 **** O48624_TOBAC); contains Interpro domain(s) IPR004554 Hydroxymethylglutaryl-CoA reductase, class I, catalytic	HMG1, HMGR1 | HMG1 (HYDROXY METHYLGLUTARYL COA REDUCTASE 1) hydroxymethylglutaryl-CoA reductase | chr1:28695801-28698206 FORWARD;subject_length	Solyc02g082260	AT1G76490	Q944T9	1.21524	2.3218	4.03275e-07	6.53633e-06	1.04436	2.06246	1.3615e-05	0.000478142
Solyc04g063240.3	Senescence-inducible chloroplast stay-green protein 1 (AHRD V1 **-- B6SRJ2_MAIZE)	unknown protein | chr1:16708201-16709521 REVERSE;subject_length	Solyc04g063240	AT1G44000	K4BT16	-1.34934	-2.54796	7.77935e-13	4.53919e-11
Solyc04g063290.3	30S ribosomal protein S5 (AHRD V1 ***- C5K1T7_AJEDS); contains Interpro domain(s) IPR005711 Ribosomal protein S5, eukaryotic/archaeal	40S ribosomal protein S2, putative | chr1:21770021-21771217 REVERSE;subject_length	Solyc04g063290	AT1G58684	K4BT19	-0.978675	-1.97065	7.12756e-08	1.3761e-06	-1.01785	-2.02491	2.32001e-08	3.00889e-06	-0.916996	-1.88818	1.33278e-07	2.51749e-05
Solyc04g063350.3	3-methyl-2-oxobutanoate dehydrogenase (2-methylpropanoyl-transferring) (AHRD V1 **** A1U0F1_MARAV); contains Interpro domain(s) IPR001017 Dehydrogenase, E1 component	2-oxoisovalerate dehydrogenase, putative / 3-methyl-2-oxobutanoate dehydrogenase, putative / branched-chain alpha-keto acid dehydrogenase E1 alpha subunit, putative | chr1:7493492-7496240 FORWARD;subject_length	Solyc04g063350	AT1G21400	K4BT25	2.49408	5.63369	1.07072e-12	6.02686e-11
Solyc04g063350.4	Chromodomain-helicase-DNA-binding protein 1 (AHRD V1 *--- CHD1_DROME); contains Interpro domain(s) IPR000330 SNF2-related	SYD, CHR3 | SYD (SPLAYED) ATPase/ chromatin binding | chr2:12056771-12072950 FORWARD;subject_length	Solyc11g062010	AT2G28290	K4D913	1.28597	2.43846	6.19252e-05	0.000559305
Solyc04g064530.1	Unknown Protein (AHRD V1)	NA	Solyc04g064530	AT1G31130	K4BT44	1.63033	3.09584	1.34144e-06	1.90981e-05
Solyc04g064930.3	Alkyl hydroperoxide reductase/ Thiol specific antioxidant/ Mal allergen (AHRD V1 ***- D5BYP3_NITHN); contains Interpro domain(s) IPR000866 Alkyl hydroperoxide reductase/ Thiol specific antioxidant/ Mal allergen	antioxidant/ oxidoreductase | chr1:7477376-7479012 REVERSE;subject_length	Solyc04g064930	AT1G21350	K4BT84	-0.967023	-1.9548	2.21179e-15	2.12841e-13
Solyc04g071500.3	Unknown Protein (AHRD V1); contains Interpro domain(s) IPR008972 Cupredoxin	hydroxyproline-rich glycoprotein family protein | chr1:7384854-7386199 FORWARD;subject_length	Solyc04g071500	AT1G21090	K4BTE2	-2.15845	-4.46434	1.07826e-08	2.53469e-07
Solyc04g071610.3	Water-stress inducible protein 3 (Fragment) (AHRD V1 ---- Q5G112_PINTA); contains Interpro domain(s) IPR003496 ABA/WDS induced protein	NA	Solyc04g071610		Q08655	1.61012	3.05278	6.67697e-08	1.30556e-06
Solyc04g071900.3	Peroxidase (AHRD V1 **** Q94IQ1_TOBAC); contains Interpro domain(s) IPR002016 Haem peroxidase, plant/fungal/bacterial	peroxidase 12 (PER12) (P12) (PRXR6) | chr1:26964359-26966557 FORWARD;subject_length	Solyc04g071900	AT1G71695	K4BTH7	1.73823	3.33627	3.33086e-16	3.60124e-14
Solyc04g071930.3	One helix protein 2 (AHRD V1 **-- B9H7V8_POPTR)	OHP2 | OHP2 (ONE-HELIX PROTEIN 2) | chr1:12358151-12358902 REVERSE;subject_length	Solyc04g071930	AT1G34000	K4BTI0	-1.16421	-2.2411	5.08585e-11	2.02772e-09
Solyc04g071940.3	Xanthoxin dehydrogenase (AHRD V1 **** ABA2_ARATH); contains Interpro domain(s) IPR002347 Glucose/ribitol dehydrogenase	ABA2, SIS4, GIN1, SDR1, ISI4, SRE1, ATABA2, ATSDR1 | ABA2 (ABA DEFICIENT 2) alcohol dehydrogenase/ oxidoreductase/ xanthoxin dehydrogenase | chr1:19489997-19491527 REVERSE;subject_length	Solyc04g071940	AT1G52340	K4BTI1	-1.057	-2.0806	6.68987e-11	2.56701e-09
Solyc04g071970.3	Light stress-responsive one-helix protein-like (AHRD V1 ***- Q5ZC72_ORYSJ)	unknown protein | chr1:8070271-8071292 FORWARD;subject_length	Solyc04g071970	AT1G22790	K4BTI4	-1.6234	-3.081	5.95402e-11	2.3284e-09
Solyc04g072660.3	Ribosomal protein L30 (AHRD V1 ***- B3TLP4_ELAGV); contains Interpro domain(s) IPR000231 Ribosomal protein L30e	60S ribosomal protein L30 (RPL30A) | chr1:13614890-13616233 FORWARD;subject_length	Solyc04g072660	AT1G77940	K4BTQ3	-1.27515	-2.42024	1.47769e-11	6.76783e-10	-1.21958	-2.3288	1.1529e-10	5.01343e-08	-1.0063	-2.00875	2.3938e-08	7.05821e-06
Solyc04g072700.3	Metal ion binding protein (AHRD V1 **-* B6U811_MAIZE); contains Interpro domain(s) IPR006121 Heavy metal transport/detoxification protein	heavy-metal-associated domain-containing protein / copper chaperone (CCH)-related | chr1:8139221-8140045 FORWARD;subject_length	Solyc04g072700	AT4G08570	K4BTQ7	2.76777	6.81053	1.52598e-15	1.54107e-13
Solyc04g072700.4	Protein tyrosine phosphatase non-receptor type 6 (AHRD V1 **** A5D980_BOVIN); contains Interpro domain(s) IPR000242 Protein-tyrosine phosphatase, receptor/non-receptor type	PTP1, ATPTP1 | PTP1 (PROTEIN TYROSINE PHOSPHATASE 1) protein tyrosine phosphatase | chr1:27026866-27028395 FORWARD;subject_length	Solyc06g065480	AT1G71860	K4C7H7	1.36375	2.57353	4.32441e-08	8.76325e-07
Solyc04g074165.1			Solyc04g074165			-1.66864	-3.17914	2.11583e-07	3.66876e-06
Solyc04g074300.3	30S ribosomal protein S5 (AHRD V1 ***- C5K1T7_AJEDS); contains Interpro domain(s) IPR005711 Ribosomal protein S5, eukaryotic/archaeal	40S ribosomal protein S2, putative | chr1:21770021-21771217 REVERSE;subject_length	Solyc04g074300	AT1G58684	K4BTW8	-0.906667	-1.87471	6.025e-08	1.18565e-06	-0.977916	-1.96962	5.28162e-09	9.18691e-07	-0.838929	-1.78872	1.50748e-07	2.58003e-05
Solyc04g074310.3	RNA-binding protein 68390-68829 (AHRD V1 *--- Q9C805_ARATH); contains Interpro domain(s) IPR000504 RNA recognition motif, RNP-1	RNA binding / nucleic acid binding / nucleotide binding | chr1:7886693-7889241 FORWARD;subject_length	Solyc04g074310	AT1G22330	K4BTW9	-1.87297	-3.66285	6.55126e-16	6.8807e-14
Solyc04g074410.2	Os06g0220000 protein (Fragment) (AHRD V1 ***- Q0DDJ2_ORYSJ); contains Interpro domain(s) IPR006766 Phosphate-induced protein 1 conserved region	EXO | EXO (EXORDIUM) | chr4:5740378-5741322 FORWARD;subject_length	Solyc04g074410	AT4G08950	K4BTX9	-0.935404	-1.91243	0.00106525	0.00646039
Solyc04g074450.2	Phi-1 protein (Fragment) (AHRD V1 ***- Q4LAX0_CAPCH); contains Interpro domain(s) IPR006766 Phosphate-induced protein 1 conserved region	EXO | EXO (EXORDIUM) | chr4:5740378-5741322 FORWARD;subject_length	Solyc04g074450	AT4G08950	K4BTY3	-1.57233	-2.97385	1.45949e-07	2.62479e-06
Solyc04g074510.3	14-3-3 protein beta/alpha-B (AHRD V1 **-- 143BB_XENLA); contains Interpro domain(s) IPR000308 14-3-3 protein	GRF4, 14-3-3PHI, GF14 PHI | GF14 PHI (GF14 PROTEIN PHI CHAIN) protein binding / protein phosphorylated amino acid binding | chr1:12867264-12868514 FORWARD;subject_length	Solyc04g074510	AT1G35160	P93209	-0.835875	-1.78494	1.54628e-05	0.000166787
Solyc04g074640.3	L-ascorbate peroxidase (AHRD V1 ***- A8JG56_CHLRE); contains Interpro domain(s) IPR002207 Plant ascorbate peroxidase	APX4 | APX4 (ASCORBATE PEROXIDASE 4) heme binding / peroxidase | chr4:5777502-5779338 REVERSE;subject_length	Solyc04g074640	AT4G09010	Q9THX6	-1.9241	-3.795	1.43568e-24	7.99629e-22
Solyc04g074730.1	Unknown Protein (AHRD V1)	NA	Solyc04g074730		K4BU11					-1.12347	-2.17871	4.67823e-07	3.11566e-05	-1.09522	-2.13646	2.76325e-07	3.8843e-05
Solyc04g074750.3	Polyadenylate-binding protein 1-A (AHRD V1 **-* PAP1A_DICDI); contains Interpro domain(s) IPR000504 RNA recognition motif, RNP-1	RNA recognition motif (RRM)-containing protein | chr4:5795075-5797315 REVERSE;subject_length	Solyc04g074750	AT4G09040	K4BU13	-1.86583	-3.64479	5.9018e-15	5.09273e-13	-1.14124	-2.2057	1.67724e-06	8.58062e-05
Solyc04g074910.3	40S ribosomal protein S21 (AHRD V1 ***- D7M5J1_ARALY); contains Interpro domain(s) IPR001931 Ribosomal protein S21e	structural constituent of ribosome | chr5:9807541-9808048 REVERSE;subject_length	Solyc04g074910	AT5G27700	K4BU29	-0.995367	-1.99359	1.08832e-07	2.01582e-06	-1.03757	-2.05277	3.15714e-08	3.70462e-06	-0.949778	-1.93158	1.1235e-07	2.22655e-05
Solyc04g074990.3	Zinc finger-homeodomain protein 1 (Fragment) (AHRD V1 *--- B0LK17_YUCFI); contains Interpro domain(s) IPR006456 ZF-HD homeobox protein Cys/His-rich dimerisation region	ATHB22, MEE68 | ATHB22 (HOMEOBOX PROTEIN 22) DNA binding / transcription factor | chr4:12724851-12725513 REVERSE;subject_length	Solyc04g074990	AT4G24660	K4BU37	-2.12253	-4.35456	8.36953e-16	8.64224e-14					-1.09901	-2.14208	7.91233e-06	0.000475881
Solyc04g076190.1	Aspartic proteinase nepenthesin-1 (AHRD V1 **-- B6TDX6_MAIZE); contains Interpro domain(s) IPR001461 Peptidase A1	aspartic-type endopeptidase | chr5:2183600-2185717 REVERSE;subject_length	Solyc04g076190	AT1G09750	K4BU57	-1.44488	-2.72241	8.16788e-05	0.000713186
Solyc04g076870.3	Glutamyl-tRNA reductase (AHRD V1 **** A5BZY3_VITVI); contains Interpro domain(s) IPR000343 Tetrapyrrole biosynthesis, glutamyl-tRNA reductase	HEMA1 | HEMA1 glutamyl-tRNA reductase | chr1:21624028-21626051 REVERSE;subject_length	Solyc04g076870	AT1G58290		-1.02782	-2.03894	1.20994e-07	2.2106e-06
Solyc04g077020.3	Tubulin alpha-3 chain (AHRD V1 ***- B6SPX4_MAIZE); contains Interpro domain(s) IPR002452 Alpha tubulin	TUA6 | TUA6 structural constituent of cytoskeleton | chr4:8548769-8550319 REVERSE;subject_length	Solyc04g077020	AT4G14960	K4BUD9	-0.730879	-1.65965	6.27955e-05	0.000565775
Solyc04g077130.1	50S ribosomal protein 6, chloroplastic (AHRD V1 ***- PSRP6_ARATH)	PSRP6 | PSRP6 (PLASTID-SPECIFIC 50S RIBOSOMAL PROTEIN 6) | chr5:5907817-5908137 FORWARD;subject_length	Solyc04g077130	AT5G17870	K4BUF0	-1.8373	-3.5734	1.28845e-19	3.03613e-17	-1.1792	-2.26451	4.90395e-09	8.88487e-07
Solyc04g077140.3	Unknown Protein (AHRD V1); contains Interpro domain(s) IPR010410 Protein of unknown function DUF1005	unknown protein | chr5:5811047-5812429 REVERSE;subject_length	Solyc04g077140	AT1G10020	K4BUF1	-2.21745	-4.65069	3.87436e-15	3.56589e-13
Solyc04g077500.3	Os03g0729100 protein (Fragment) (AHRD V1 ***- Q0DNX2_ORYSJ)	unknown protein | chr1:16983229-16984408 REVERSE;subject_length	Solyc04g077500	AT1G44920	K4BUI7	-1.19882	-2.29551	1.67428e-09	4.74897e-08
Solyc04g078460.3	N(4)-(Beta-N-acetylglucosaminyl)-L-asparaginase (AHRD V1 **** ASPG_ELIMR); contains Interpro domain(s) IPR000246 Peptidase T2, asparaginase 2	L-asparaginase / L-asparagine amidohydrolase | chr5:2593242-2594586 REVERSE;subject_length	Solyc04g078460	AT3G16150	K4BUT1	-2.24465	-4.73922	4.40234e-11	1.77769e-09
Solyc04g078470.3	Cyclin D3-1 (AHRD V1 ***- Q2ABE7_CAMSI); contains Interpro domain(s) IPR015451 Cyclin D	CYCD3 1, CYCD3 | CYCD3 1 (CYCLIN D3 1) cyclin-dependent protein kinase regulator/ protein binding | chr4:16357903-16359304 FORWARD;subject_length	Solyc04g078470	AT4G34160	Q9SMD4	-1.6766	-3.19673	9.17879e-08	1.72855e-06
Solyc04g078750.3	Harpin-induced protein (AHRD V1 ***- B6TDG9_MAIZE); contains Interpro domain(s) IPR010847 Harpin-induced 1	unknown protein | chr1:17191502-17192870 FORWARD;subject_length	Solyc04g078750	AT1G45688	K4BUW0	-1.69297	-3.23321	2.45836e-17	3.37198e-15
Solyc04g078840.3	BZIP transcription factor (AHRD V1 **-* Q0PN11_9FABA); contains Interpro domain(s) IPR011616 bZIP transcription factor, bZIP-1	ABF2, AREB1 | ABF2 (ABSCISIC ACID RESPONSIVE ELEMENTS-BINDING FACTOR 2) DNA binding / protein binding / transcription activator/ transcription factor | chr1:17165420-17167415 REVERSE;subject_length	Solyc04g078840	AT1G45249	Q6QPK1	2.59457	6.04008	5.11573e-14	3.79141e-12
Solyc04g078840.4	Receptor kinase (AHRD V1 ***- D9IAP8_GOSHI); contains Interpro domain(s) IPR002290 Serine/threonine protein kinase	leucine-rich repeat transmembrane protein kinase, putative | chr1:27164074-27167204 FORWARD;subject_length	Solyc11g020280	AT1G72180	K4D6Y0	1.32173	2.49965	5.29671e-09	1.34839e-07
Solyc04g078900.3	Cytochrome P450 (AHRD V1 ***- B9MVQ8_POPTR); contains Interpro domain(s) IPR002401 Cytochrome P450, E-class, group I	CYP707A4 | CYP707A4 (+)-abscisic acid 8'-hydroxylase/ oxygen binding | chr3:6673885-6676400 REVERSE;subject_length	Solyc04g078900	AT3G19270	A9QNE7	1.58342	2.9968	4.13035e-07	6.67686e-06
Solyc04g079760.3	Os07g0656700 protein (Fragment) (AHRD V1 *--- Q0D403_ORYSJ); contains Interpro domain(s) IPR005134 Uncharacterised protein family UPF0114	FUNCTIONS IN: molecular_function unknown INVOLVED IN: biological_process unknown LOCATED IN: chloroplast EXPRESSED IN: 23 plant structures EXPRESSED DURING: 13 growth stages CONTAINS InterPro DOMAIN/s: Uncharacterised conserved protein UCP022348 (InterPro:IPR016804), Uncharacterised protein family UPF0114 (InterPro:IPR005134) BEST Arabidopsis thaliana protein match is: unknown protein (TAIR:AT5G1…	Solyc04g079760	AT4G19390	K4BV55	1.80027	3.48284	5.01902e-05	0.000465672
Solyc04g079760.4	Unknown Protein (AHRD V1)	NA	Solyc05g009360	AT1G68490	K4BXB0	0.809331	1.7524	6.58475e-11	2.5426e-09
Solyc04g079780.3	Ariadne-like ubiquitin ligase (AHRD V1 **-* D3AZ84_POLPA); contains Interpro domain(s) IPR002867 Zinc finger, C6HC-type	zinc finger protein-related | chr1:24301165-24306159 REVERSE;subject_length	Solyc04g079780	AT2G16090	K4BV57	-1.2013	-2.29947	2.11792e-08	4.63974e-07
Solyc04g079940.3	NAC domain protein IPR003441 (AHRD V1 ***- B9MVE5_POPTR); contains Interpro domain(s) IPR003441 No apical meristem (NAM) protein	NA	Solyc04g079940		K4BV73	1.76249	3.39283	1.05066e-08	2.47579e-07
Solyc04g079960.1	Geranylgeranyl pyrophosphate synthase 2 (AHRD V1 ***- Q1A7S9_SOLLC); contains Interpro domain(s) IPR000092 Polyprenyl synthetase	GGPS1 | GGPS1 (GERANYLGERANYL PYROPHOSPHATE SYNTHASE 1) farnesyltranstransferase | chr4:17343513-17344628 FORWARD;subject_length	Solyc04g079960	AT4G36810	Q1A7S9	-2.04732	-4.13338	4.35919e-13	2.65304e-11
Solyc04g080190.3	Pore protein of (OEP24) (AHRD V1 **-- O49929_PEA)	unknown protein | chr1:17096233-17097910 REVERSE;subject_length	Solyc04g080190	AT1G45170	K4BV98	-1.00862	-2.01198	3.11794e-06	4.02725e-05
Solyc04g080540.2	ST225 (AHRD V1 ***- B4YYB7_THEHA)	unknown protein | chr1:6763976-6764686 FORWARD;subject_length	Solyc04g080540	AT1G19530	K4BVD3	1.55713	2.94267	6.20235e-06	7.41699e-05
Solyc04g080630.3	50S ribosomal protein L31 (AHRD V1 ***- A5AHS8_VITVI); contains Interpro domain(s) IPR002150 Ribosomal protein L31	emb2184 | emb2184 (embryo defective 2184) structural constituent of ribosome | chr1:28272163-28272687 FORWARD;subject_length	Solyc04g080630	AT1G75350	K4BVE2	-1.18721	-2.27712	1.61027e-14	1.29244e-12
Solyc04g080870.1	Peptidase S16 lon domain protein (AHRD V1 ***- D7E103_NOSA0)	ATP-dependent protease La (LON) domain-containing protein | chr1:28327986-28328822 FORWARD;subject_length	Solyc04g080870	AT1G75460	K4BVG6	-1.14749	-2.21527	9.51391e-09	2.25052e-07
Solyc04g081320.3	Unknown Protein (AHRD V1); contains Interpro domain(s) IPR001305 Heat shock protein DnaJ, cysteine-rich region	chaperone protein dnaJ-related | chr1:28422273-28423170 REVERSE;subject_length	Solyc04g081320	AT1G75690	K4BVL1	-1.82003	-3.53088	1.94838e-22	7.02181e-20	-0.849569	-1.80196	4.94706e-06	0.000211394
Solyc04g081870.3	Expansin (AHRD V1 ***- Q9FVH0_SOLLC); contains Interpro domain(s) IPR002963 Expansin	ATEXPA11, EXP11, ATEXP11, ATHEXP ALPHA 1.14 | ATEXPA11 (ARABIDOPSIS THALIANA EXPANSIN 11) | chr1:6998762-6999710 REVERSE;subject_length	Solyc04g081870	AT1G20190	Q6KEZ3	-1.59559	-3.02217	3.50857e-08	7.27851e-07
Solyc04g081900.3	Nucleoredoxin 1 (AHRD V1 **-- A8I9L1_CHLRE); contains Interpro domain(s) IPR017936 Thioredoxin-like	DC1 domain-containing protein | chr1:22261978-22264243 FORWARD;subject_length	Solyc04g081900	AT1G60420	K4BVR9	2.92886	7.61508	7.40743e-16	7.73571e-14
Solyc04g081900.4	Polyadenylate-binding protein 1-like (AHRD V1 *--* PAP1L_HUMAN); contains Interpro domain(s) IPR007201 RNA recognition motif 2	AML5 | AML5 (ARABIDOPSIS MEI2-LIKE PROTEIN 5) RNA binding / nucleic acid binding / nucleotide binding | chr1:10290393-10293696 REVERSE;subject_length	Solyc10g007770	AT1G29400	K4CXV6	1.38641	2.61427	8.6665e-10	2.65484e-08
Solyc04g082010.1	Plastocyanin (AHRD V1 ***- Q0W9E5_SOLCO); contains Interpro domain(s) IPR000923 Blue (type 1) copper domain	PETE1 | PETE1 (PLASTOCYANIN 1) copper ion binding / electron carrier | chr1:28554217-28554732 REVERSE;subject_length	Solyc04g082010	AT1G76100	P17340	-2.12659	-4.36683	1.68076e-18	3.01496e-16	-1.12796	-2.1855	3.22778e-06	0.000146839
Solyc04g082050.3	Cellular retinaldehyde-binding/triple function C-terminal (AHRD V1 **-- B6SN40_MAIZE); contains Interpro domain(s) IPR001251 Cellular retinaldehyde-binding/triple function, C-terminal	Rho-GTPase-activating protein-related | chr4:16940865-16941674 REVERSE;subject_length	Solyc04g082050	AT4G35750	K4BVT2	1.91028	3.75883	3.59509e-20	9.30672e-18	1.40094	2.64073	1.82168e-11	1.05387e-08	1.05298	2.07481	1.50954e-07	2.58003e-05
Solyc04g082050.4	MYB transcription factor (AHRD V1 **** A1DR86_CATRO); contains Interpro domain(s) IPR017930 Myb-type HTH DNA-binding domain	myb family transcription factor | chr1:6561335-6562684 REVERSE;subject_length	Solyc06g071230	AT1G19000	Q53J25	0.975358	1.96613	5.01166e-10	1.63034e-08	0.821962	1.76781	1.65855e-07	1.40929e-05
Solyc04g082140.3	Laccase-22 (AHRD V1 **-- LAC22_ORYSJ); contains Interpro domain(s) IPR001117 Multicopper oxidase, type 1	sks17 | sks17 (SKU5 Similar 17) copper ion binding / oxidoreductase | chr5:26722963-26725370 FORWARD;subject_length	Solyc04g082140	AT1G76160	K4BVU1	-1.46912	-2.76853	5.21044e-09	1.32827e-07	-0.837	-1.78633	0.000845321	0.0110212
Solyc04g082200.2	Dehydrin (AHRD V1 *-*- Q1A4H3_COFCA); contains Interpro domain(s) IPR000167 Dehydrin	COR47, RD17 | COR47 (COLD-REGULATED 47) | chr1:7084722-7085664 REVERSE;subject_length	Solyc04g082200	AT1G20440	K4BVU7	2.0435	4.12244	2.97676e-21	8.96931e-19
Solyc04g082200.3			Solyc04g071085			1.08836	2.12632	0.000406873	0.00285869
Solyc04g082630.3	Glyceraldehyde-3-phosphate dehydrogenase B (AHRD V1 **** B4F8L7_MAIZE); contains Interpro domain(s) IPR000173 Glyceraldehyde 3-phosphate dehydrogenase	GAPB | GAPB (GLYCERALDEHYDE-3-PHOSPHATE DEHYDROGENASE B SUBUNIT) glyceraldehyde-3-phosphate dehydrogenase (NADP+)/ glyceraldehyde-3-phosphate dehydrogenase | chr1:16127552-16129584 FORWARD;subject_length	Solyc04g082630	AT1G42970	K4BVZ0	-1.46296	-2.75673	1.79322e-17	2.53534e-15
Solyc05g005690.1	30S ribosomal protein S9 (AHRD V1 ***- C5JX04_AJEDS); contains Interpro domain(s) IPR000754 Ribosomal protein S9	40S ribosomal protein S16 (RPS16A) | chr2:3781442-3781882 FORWARD;subject_length	Solyc05g005690	AT2G09990	K4BW97	-1.14921	-2.21792	4.96411e-06	6.13587e-05	-1.15514	-2.22706	4.65539e-06	0.000201847
Solyc05g005873.1			Solyc05g005873			-1.29891	-2.46042	1.379e-17	2.02768e-15	-0.698531	-1.62285	4.01172e-06	0.000176004
Solyc05g005920.3	Peptide transporter (AHRD V1 **-* A6YJX4_9MAGN); contains Interpro domain(s) IPR000109 TGF-beta receptor, type I/II extracellular region	ATPTR2-B, NTR1, PTR2-B, PTR2, ATPTR2 | PTR2 (PEPTIDE TRANSPORTER 2) dipeptide transporter/ high affinity oligopeptide transporter/ nitrate transmembrane transporter/ peptide transporter/ transporter/ tripeptide transporter | chr2:487542-489707 FORWARD;subject_length	Solyc05g005920	AT1G52190	K4BWB9					0.911084	1.88046	3.05656e-06	0.000140346	0.992711	1.98992	1.28451e-07	2.46483e-05
Solyc05g005960.3	Peptide transporter 1 (AHRD V1 **-* Q7XAC3_VICFA); contains Interpro domain(s) IPR000109 TGF-beta receptor, type I/II extracellular region	proton-dependent oligopeptide transport (POT) family protein | chr1:19434671-19438673 FORWARD;subject_length	Solyc05g005960	AT1G52190	K4BWC3									0.950572	1.93264	1.15044e-05	0.000631739
Solyc05g006420.3	Two-component response regulator ARR3 (AHRD V1 *-** B6TSM4_MAIZE); contains Interpro domain(s) IPR001789 Signal transduction response regulator, receiver region	ARR4, MEE7, ATRR1, IBC7 | ARR4 (RESPONSE REGULATOR 4) protein binding / transcription regulator/ two-component response regulator | chr1:3442624-3443759 REVERSE;subject_length	Solyc05g006420	AT1G10470	K4BWG9	-1.32136	-2.49902	4.15249e-11	1.6923e-09
Solyc05g007210.2	DNA-binding protein-like (AHRD V1 ***- Q9FLE9_ARATH); contains Interpro domain(s) IPR001092 Basic helix-loop-helix dimerisation region bHLH	transcription regulator | chr3:10855781-10856313 REVERSE;subject_length	Solyc05g007210	AT3G28857	K4BWP7	-2.25851	-4.78496	8.21121e-09	1.99369e-07
Solyc05g007250.3	Ribosomal protein (AHRD V1 ***- B3TM27_ELAGV); contains Interpro domain(s) IPR001912 Ribosomal protein S4	40S ribosomal protein S9 (RPS9C) | chr5:15950053-15951171 FORWARD;subject_length	Solyc05g007250	AT5G39850	K4BWQ1	-1.15565	-2.22785	1.3119e-13	8.89767e-12	-0.972073	-1.96166	4.69707e-10	1.47758e-07
Solyc05g007560.3	60S ribosomal protein L34 (AHRD V1 ***- B6UH15_MAIZE); contains Interpro domain(s) IPR008195 Ribosomal protein L34e	60S ribosomal protein L34 (RPL34A) | chr1:9315640-9316681 REVERSE;subject_length	Solyc05g007560	AT1G26880	K4BWT1	-0.958319	-1.94304	1.42504e-09	4.13127e-08	-0.83245	-1.78071	1.47472e-07	1.27507e-05
Solyc05g007770.3	NAC domain transcription factor (AHRD V1 **** Q5DM36_WHEAT); contains Interpro domain(s) IPR003441 No apical meristem (NAM) protein	ANAC083 | ANAC083 (ARABIDOPSIS NAC DOMAIN CONTAINING PROTEIN 83) transcription factor | chr5:4196643-4197577 FORWARD;subject_length	Solyc05g007770	AT1G69490	K4BWV2	2.15321	4.44815	8.58495e-15	7.23814e-13	1.46858	2.7675	1.38471e-07	1.22592e-05
Solyc05g007770.4	Peroxidase (AHRD V1 **** Q43774_SOLLC); contains Interpro domain(s) IPR002016 Haem peroxidase, plant/fungal/bacterial	peroxidase, putative | chr5:2077567-2078857 REVERSE;subject_length	Solyc01g006300	AT5G06720	Q43774	1.1708	2.25136	1.72684e-05	0.00018357
Solyc05g007780.3	Oxygen evolving enhancer protein 3 (AHRD V1 ***- B6SZC8_MAIZE); contains Interpro domain(s) IPR008797 Photosystem II oxygen evolving complex protein PsbQ	oxygen evolving enhancer 3 (PsbQ) family protein | chr1:4839885-4840632 FORWARD;subject_length	Solyc05g007780	AT1G14150	K4BWV3	-1.21956	-2.32876	1.08746e-08	2.54619e-07
Solyc05g008010.3	60S ribosomal protein L31 (AHRD V1 ***- B6VC52_VERFO); contains Interpro domain(s) IPR000054 Ribosomal protein L31e	60S ribosomal protein L31 (RPL31A) | chr2:8513577-8514346 FORWARD;subject_length	Solyc05g008010	AT2G19740	K4BWX5	-0.768421	-1.7034	3.95098e-06	5.0013e-05	-0.754393	-1.68692	5.95531e-06	0.000245262
Solyc05g008100.1	Unknown Protein (AHRD V1)	NA	Solyc05g008100		K4BWY4	-0.714109	-1.64047	7.64756e-05	0.000671261
Solyc05g008370.1	Ribose-5-phosphate isomerase (AHRD V1 **** A8IRQ1_CHLRE); contains Interpro domain(s) IPR004788 Ribose 5-phosphate isomerase	ribose 5-phosphate isomerase-related | chr3:1313365-1314195 FORWARD;subject_length	Solyc05g008370	AT1G71100	K4BX11	-1.48022	-2.78991	5.45847e-19	1.12727e-16
Solyc05g008390.3	RING zinc finger-containing protein (AHRD V1 *--- Q54MR8_DICDI); contains Interpro domain(s) IPR011016 Zinc finger, RING-CH-type	zinc finger (C3HC4-type RING finger) family protein | chr2:142610-143809 REVERSE;subject_length	Solyc05g008390	AT2G01275	K4BX13	2.92784	7.60968	1.70966e-17	2.43978e-15
Solyc05g008390.4			Solyc04g077615			1.38598	2.61349	3.36313e-13	2.0954e-11
Solyc05g008770.3	Amino acid permease (AHRD V1 *-*- B5GG35_9ACTO); contains Interpro domain(s) IPR002293 Amino acid/polyamine transporter I	BAT1 | BAT1 (BIDIRECTIONAL AMINO ACID TRANSPORTER 1) amino acid transmembrane transporter | chr2:102364-104462 REVERSE;subject_length	Solyc05g008770	AT2G01170	K4BX51	-1.0037	-2.00514	1.7355e-07	3.06448e-06
Solyc05g009300.1	80C09_19 related (AHRD V1 *-*- Q2HS36_MEDTR)	unknown protein | chr2:12543081-12543702 FORWARD;subject_length	Solyc05g009300	AT2G29180	K4BXA4	-1.34315	-2.53704	3.17163e-13	1.99639e-11
Solyc05g009370.3	50S ribosomal protein L15 (AHRD V1 *-*- B4B3P1_9CHRO); contains Interpro domain(s) IPR005749 Ribosomal protein L15, bacterial-type	RPL15 | RPL15 structural constituent of ribosome | chr3:9491268-9492558 REVERSE;subject_length	Solyc05g009370	AT3G25920	K4BXB1	-1.46368	-2.75812	1.3156e-11	6.10624e-10
Solyc05g009420.1	Unknown Protein (AHRD V1)	NA	Solyc05g009420	AT1G68440	K4BXB6	-1.27492	-2.41985	1.23784e-10	4.50526e-09
Solyc05g009520.1	Genomic DNA chromosome 3 P1 clone MPE11 (AHRD V1 ***- Q9LUA5_ARATH)	unknown protein | chr1:4577229-4577813 REVERSE;subject_length	Solyc05g009520	AT1G13360	K4BXC6	1.70969	3.27091	8.99263e-09	2.15214e-07
Solyc05g009530.3	Dihydrolipoyllysine-residue acetyltransferase component of pyruvate dehydrogenase complex (AHRD V1 **** A5GUY8_SYNR3); contains Interpro domain(s) IPR001078 2-oxoacid dehydrogenase acyltransferase, catalytic domain	LTA2, PLE2 | LTA2 dihydrolipoyllysine-residue acetyltransferase | chr3:9460632-9462585 FORWARD;subject_length	Solyc05g009530	AT3G25860	K4BXC7	-1.24658	-2.37278	2.71305e-08	5.79836e-07
Solyc05g009570.3	Ribosomal protein PSRP-3/Ycf65 (AHRD V1 *-*- B5W261_SPIMA); contains Interpro domain(s) IPR006924 Ribosomal protein, PSRP-3/Ycf65	plastid-specific 30S ribosomal protein 3, putative / PSRP-3, putative | chr5:5143100-5143905 FORWARD;subject_length	Solyc05g009570	AT1G68590	K4BXD1	-1.70501	-3.26031	2.9293e-36	8.97341e-33	-0.912848	-1.88276	5.1166e-12	4.20272e-09
Solyc05g009820.3	Glycosyltransferase family GT8 protein (AHRD V1 ***- D0ECQ6_POPDE); contains Interpro domain(s) IPR002495 Glycosyl transferase, family 8	GATL2 | GATL2 (Galacturonosyltransferase-like 2) polygalacturonate 4-alpha-galacturonosyltransferase/ transferase, transferring glycosyl groups / transferase, transferring hexosyl groups | chr3:18868074-18869099 FORWARD;subject_length	Solyc05g009820	AT1G13250	K4BXF6	-1.53509	-2.89807	6.74147e-11	2.57605e-09
Solyc05g009890.1	Chloroplast nucleoid DNA binding protein-like (AHRD V1 **-* Q9LTW4_ARATH); contains Interpro domain(s) IPR001461 Peptidase A1	chloroplast nucleoid DNA-binding protein-related | chr3:9358937-9360295 FORWARD;subject_length	Solyc05g009890	AT3G25700	K4BXG3	-2.20334	-4.60545	1.9881e-11	8.86923e-10
Solyc05g010180.3	Carotenoid isomerase 1 (AHRD V1 ***- B6SVW5_MAIZE); contains Interpro domain(s) IPR006076 FAD dependent oxidoreductase	amine oxidase family | chr1:21395254-21398135 FORWARD;subject_length	Solyc05g010180	AT1G57770	K4BXJ1	-1.19177	-2.28433	1.18574e-05	0.000132245
Solyc05g010250.2	Acetyltransferase-like protein (AHRD V1 ***- Q31BX2_PROM9); contains Interpro domain(s) IPR000182 GCN5-related N-acetyltransferase	GCN5-related N-acetyltransferase (GNAT) family protein | chr1:9071157-9071750 FORWARD;subject_length	Solyc05g010250	AT1G26220	K4BXJ8	-1.44895	-2.73009	8.44029e-11	3.17245e-09
Solyc05g012210.3	Ninja-family protein 1 (AHRD V1 *-*- NNJA1_WHEAT); contains Interpro domain(s) IPR012463 Protein of unknown function DUF1675	AFP3 | AFP3 (ABI FIVE BINDING PROTEIN 3) | chr3:11382416-11383657 REVERSE;subject_length	Solyc05g012210	AT3G29575	K4BXU4	2.416	5.33691	3.23449e-11	1.35421e-09
Solyc05g012210.4	DSBA oxidoreductase (AHRD V1 ***- A4T4K6_MYCGI); contains Interpro domain(s) IPR012336 Thioredoxin-like fold	FUNCTIONS IN: molecular_function unknown INVOLVED IN: biological_process unknown LOCATED IN: vacuole CONTAINS InterPro DOMAIN/s: Thioredoxin-like fold (InterPro:IPR012336) BEST Arabidopsis thaliana protein match is: unknown protein (TAIR:AT1G76020.1) Has 156 Blast hits to 152 proteins in 51 species: Archae - 0 Bacteria - 81 Metazoa - 14 Fungi - 6 Plants - 28 Viruses - 0 Other Eukaryotes - 27 (sou…	Solyc12g094380	AT1G76020	K4DH10	1.26963	2.41101	6.47992e-12	3.17603e-10
Solyc05g012600.3	Unknown Protein (AHRD V1)	NA	Solyc05g012600	AT2G03420	K4BXY2	-0.928737	-1.90361	1.87115e-07	3.28793e-06
Solyc05g012790.3	Palmitoyltransferase erf2 (AHRD V1 *-*- C5FZI1_NANOT); contains Interpro domain(s) IPR001594 Zinc finger, DHHC-type	zinc ion binding | chr4:749574-752034 FORWARD;subject_length	Solyc05g012790	AT1G69420	K4BY01	-0.834808	-1.78362	5.73778e-06	6.94275e-05
Solyc05g013207.1			Solyc05g013207			-1.05011	-2.07069	1.57371e-05	0.000169406
Solyc05g013380.3	Alanine aminotransferase 2 (AHRD V1 **** A8IKE5_SOYBN); contains Interpro domain(s) IPR004839 Aminotransferase, class I and II	AOAT2, GGT2 | AOAT2 (ALANINE-2-OXOGLUTARATE AMINOTRANSFERASE 2) L-alanine:2-oxoglutarate aminotransferase/ glycine:2-oxoglutarate aminotransferase | chr1:26613222-26615845 FORWARD;subject_length	Solyc05g013380	AT1G70580	K4BY59	-1.03483	-2.04887	8.37724e-09	2.03132e-07
Solyc05g013510.3	Phosphate transporter 2-1 (AHRD V1 ***- Q7YME0_WHEAT); contains Interpro domain(s) IPR001204 Phosphate transporter	PHT2 1, ORF02 | PHT2 1 (PHOSPHATE TRANSPORTER 2 1) low affinity phosphate transmembrane transporter | chr3:9756416-9758413 FORWARD;subject_length	Solyc05g013510	AT3G26570	K4BY72	-1.11137	-2.16051	2.65384e-10	9.11555e-09
Solyc05g013530.3	Octicosapeptide/Phox/Bem1p domain-containing protein (AHRD V1 *--- D7LRK8_ARALY); contains Interpro domain(s) IPR000270 Octicosapeptide/Phox/Bem1p	octicosapeptide/Phox/Bem1p (PB1) domain-containing protein | chr3:9711886-9712588 REVERSE;subject_length	Solyc05g013530	AT3G26510	K4BY74					1.26443	2.40232	2.80046e-07	2.08586e-05	1.23743	2.35778	1.61319e-07	2.67149e-05
Solyc05g013790.3	Nucleoporin GLE1 (AHRD V1 *-*- C0H9R7_SALSA); contains Interpro domain(s) IPR012476 GLE1-like	emb1745 | emb1745 (embryo defective 1745) | chr1:4469334-4472775 REVERSE;subject_length	Solyc05g013790	AT1G13120	K4BYA0	-1.18888	-2.27976	3.16329e-10	1.07869e-08
Solyc05g013880.1	WD-40 repeat family protein (AHRD V1 **-- Q1EPE0_MUSAC); contains Interpro domain(s) IPR020472 G-protein beta WD-40 repeat, region	transducin family protein / WD-40 repeat family protein | chr3:6536900-6538321 FORWARD;subject_length	Solyc05g013880	AT1G24530	K4BYA9	-1.69158	-3.2301	1.29474e-09	3.80758e-08
Solyc05g014120.1	Os08g0119500 protein (Fragment) (AHRD V1 *-*- Q0J8C9_ORYSJ); contains Interpro domain(s) IPR013216 Methyltransferase type 11	methyltransferase | chr1:8676440-8677159 REVERSE;subject_length	Solyc05g014120	AT1G24480	K4BYD2	-1.68331	-3.21163	1.96793e-09	5.47208e-08
Solyc05g014310.3	Metalloendopeptidase family-saccharolysin &amp thimet oligopeptidase (ISS) (AHRD V1 *-*- Q01G48_OSTTA)	unknown protein | chr1:25374295-25375810 FORWARD;subject_length	Solyc05g014310	AT1G67700	K4BYF1	-0.778403	-1.71523	1.85194e-08	4.11591e-07
Solyc05g015330.1	Nuclear transcription factor Y subunit C-1 (AHRD V1 **-- B6SWV5_MAIZE); contains Interpro domain(s) IPR003958 Transcription factor CBF/NF-Y/archaeal histone	NF-YC11 | NF-YC11 (NUCLEAR FACTOR Y, SUBUNIT C11) DNA binding / transcription factor | chr3:3958065-3960278 FORWARD;subject_length	Solyc05g015330	AT5G43250	K4BYP9	-2.45603	-5.48706	3.36897e-10	1.14247e-08
Solyc05g015390.3	REF-like stress related protein 1 (AHRD V1 *--- Q6XNP4_HEVBR); contains Interpro domain(s) IPR008802 Rubber elongation factor	rubber elongation factor (REF) family protein | chr3:1593540-1594802 FORWARD;subject_length	Solyc05g015390	AT1G67360	K4BYQ5	1.85221	3.61052	2.73946e-14	2.12453e-12
Solyc05g015390.4	Early response to dehydration 15-like protein (Fragment) (AHRD V1 **-- Q5MED0_PSEMZ); contains Interpro domain(s) IPR009818 Ataxin-2, C-terminal	ERD15, LSR1, CID1 | ERD15 (EARLY RESPONSIVE TO DEHYDRATION 15) protein binding | chr2:17269736-17270314 FORWARD;subject_length	Solyc10g079820	AT2G41430	Q9LKW3	0.876495	1.83591	1.99869e-08	4.3995e-07
Solyc05g015470.1	Drought-induced protein 1 (AHRD V1 ***- Q6XPS8_9FABA)	chaperone protein dnaJ-related | chr5:17357693-17357986 REVERSE;subject_length	Solyc05g015470	AT5G43260	K4BYR3	-1.11072	-2.15954	1.06754e-09	3.16984e-08
Solyc05g017950.3	Bile acid sodium symporter (AHRD V1 **** B2A035_OPITP); contains Interpro domain(s) IPR004710 Bile acid transporter	bile acid:sodium symporter family protein | chr2:11475156-11477870 REVERSE;subject_length	Solyc05g017950	AT2G26900	K4BZ53	-0.635775	-1.55377	2.06024e-06	2.8029e-05
Solyc05g023720.1	Apocytochrome f (AHRD V1 ***- D3WAT3_AUCJA); contains Interpro domain(s) IPR002325 Cytochrome f	PETA | Encodes cytochrome f apoprotein involved in photosynthetic electron transport chain encoded by the chloroplast genome and is transcriptionally repressed by a nuclear gene HCF2. | chrC:61657-62619 FORWARD;subject_length	Solyc05g023720	ATCG00540	K4BZL1					1.22464	2.33697	0.00486076	0.0386715
Solyc05g024430.3	Unknown Protein (AHRD V1)	NA	Solyc05g024430	AT4G13500	K4BZT0	-1.84989	-3.60473	5.33192e-10	1.7163e-08
Solyc05g025600.1	Chloroplast photosystem II subunit X (Fragment) (AHRD V1 ***- B1PPX5_9MYRT); contains Interpro domain(s) IPR009518 Photosystem II protein PsbX	PSBX | PSBX (photosystem II subunit X) | chr2:2587868-2588218 REVERSE;subject_length	Solyc05g025600	AT2G06520	K4BZU8	-1.42333	-2.68204	1.20201e-08	2.78951e-07
Solyc05g026045.1			Solyc05g026045			-0.921711	-1.89436	5.63364e-06	6.84378e-05	-0.879451	-1.83967	1.48771e-05	0.000511532
Solyc05g026550.3	NAD(P)H-quinone oxidoreductase subunit L (AHRD V1 *-*- Q05RD4_9SYNE); contains Interpro domain(s) IPR019654 NADH dehydrogenase, transmembrane subunit NdhL	CRR23 | CRR23 ((chlororespiratory reduction 23) | chr1:26687267-26688201 FORWARD;subject_length	Solyc05g026550	AT1G70760	K4C035	-1.10375	-2.14912	1.46631e-14	1.19251e-12
Solyc05g026570.3	Unknown Protein (AHRD V1)	NA	Solyc05g026570	AT2G01590	K4C037	-1.53988	-2.9077	2.57342e-11	1.10305e-09
Solyc05g047390.1	Mitochondrial import receptor subunit TOM7-1 (AHRD V1 *-*- B6SJR3_MAIZE); contains Interpro domain(s) IPR012621 Mitochondrial outer membrane translocase complex, subunitt Tom7	mitochondrial import receptor subunit TOM7 / translocase of outer membrane 7 kDa subunit (TOM7.1) | chr5:16669419-16669646 REVERSE;subject_length	Solyc05g047390	AT5G41685	K4C0X3					-0.900226	-1.86636	0.000103624	0.00234981
Solyc05g049950.3	Small nuclear ribonucleoprotein-associated protein B (AHRD V1 *-*- B6T3Z9_MAIZE); contains Interpro domain(s) IPR017131 Small ribonucleoprotein associated, SmB/SmN	smB (small nuclear ribonucleoprotein associated protein B) | chr4:11022843-11023616 REVERSE;subject_length	Solyc05g049950	AT5G44500	K4C128	-1.076	-2.10819	2.26878e-07	3.89358e-06
Solyc05g050120.3	Malic enzyme (AHRD V1 ***- O04936_SOLLC); contains Interpro domain(s) IPR012302 Malic enzyme, NAD-binding	ATNADP-ME3 | ATNADP-ME3 (NADP-malic enzyme 3) malate dehydrogenase (oxaloacetate-decarboxylating) (NADP+)/ malic enzyme/ oxidoreductase, acting on NADH or NADPH, NAD or NADP as acceptor | chr5:9024549-9028260 FORWARD;subject_length	Solyc05g050120	AT5G25880	Q42888	1.71961	3.29347	4.15382e-17	5.4147e-15
Solyc05g050500.1	ATP synthase F1 delta subunit (AHRD V1 ***- B4B4T7_9CHRO); contains Interpro domain(s) IPR000711 ATPase, F1 complex, OSCP/delta subunit	ATPD | ATPD (ATP SYNTHASE DELTA-SUBUNIT GENE) hydrogen ion transporting ATP synthase, rotational mechanism / proton-transporting ATPase, rotational mechanism | chr4:6100799-6101503 FORWARD;subject_length	Solyc05g050500	AT4G09650	K4C182	-1.26028	-2.39542	3.79902e-13	2.35899e-11
Solyc05g050550.3	Genomic DNA chromosome 5 P1 clone MNB8 (AHRD V1 ***- Q9LVU9_ARATH)	unknown protein | chr5:21505319-21506329 FORWARD;subject_length	Solyc05g050550	AT5G53030	K4C187	-1.5276	-2.88306	3.45062e-12	1.79159e-10
Solyc05g051000.3	40S ribosomal protein S13 (AHRD V1 ***- D7LRU2_ARALY); contains Interpro domain(s) IPR012606 Ribosomal protein S13/S15, N-terminal	ATRPS13A, RPS13, PFL2 | ATRPS13A (ARABIDOPSIS THALIANA RIBOSOMAL PROTEIN S13A) structural constituent of ribosome | chr4:37172-38123 FORWARD;subject_length	Solyc05g051000	AT4G00100	K4C1D2	-1.16221	-2.238	4.89779e-14	3.65941e-12	-0.99251	-1.98964	1.25232e-10	5.29015e-08	-0.905856	-1.87366	7.3817e-10	4.69671e-07
Solyc05g051290.3	High mobility group family (AHRD V1 *--- B9H3A3_POPTR); contains Interpro domain(s) IPR017956 AT hook, DNA-binding, conserved site	HMGA | HMGA (HIGH MOBILITY GROUP A) DNA binding | chr1:5138665-5139353 REVERSE;subject_length	Solyc05g051290	AT1G14900	K4C1G0	-1.09381	-2.13437	1.11722e-07	2.05964e-06
Solyc05g051750.3	Prosystemin (AHRD V1 ***- Q5MBK9_BETVU); contains Interpro domain(s) IPR009966 Prosystemin	NA	Solyc05g051750		P27058					0.93242	1.90847	1.97938e-06	9.82053e-05	0.859111	1.81392	5.30156e-06	0.000350222
Solyc05g052230.1	Unknown Protein (AHRD V1)	NA	Solyc05g052230		K4C1Q4	-2.28021	-4.8575	5.69371e-11	2.23612e-09
Solyc05g052600.3	Fructose-1 6-bisphosphatase class 1 (AHRD V1 **** B9M1N3_GEOSF); contains Interpro domain(s) IPR000146 Fructose-1,6-bisphosphatase IPR000719 Protein kinase, core	SBPASE | SBPASE (sedoheptulose-bisphosphatase) phosphoric ester hydrolase/ sedoheptulose-bisphosphatase | chr3:20709640-20711421 FORWARD;subject_length	Solyc05g052600	AT3G55800	C5IU71	-1.03263	-2.04576	4.2388e-11	1.71985e-09
Solyc05g052680.1	Hydroxycinnamoyl transferase (AHRD V1 **-* D2XJ64_9MAGN); contains Interpro domain(s) IPR003480 Transferase	EMB3009 | EMB3009 (embryo defective 3009) transferase/ transferase, transferring acyl groups other than amino-acyl groups | chr5:8076616-8079677 REVERSE;subject_length	Solyc05g052680	AT2G39980	K4C1U9	1.88503	3.6936	5.99152e-05	0.000544091
Solyc05g052680.2	GH3 family protein (AHRD V1 ***- B9GQG9_POPTR); contains Interpro domain(s) IPR004993 GH3 auxin-responsive promoter	JAR1, FIN219 | JAR1 (JASMONATE RESISTANT 1) ATP binding / adenylyltransferase/ catalytic/ jasmonate-amino synthetase | chr2:19034342-19036369 FORWARD;subject_length	Solyc10g011660	AT2G46370	K4CYE4	0.965108	1.95221	3.37706e-06	4.33452e-05	0.777641	1.71433	0.000186067	0.00362928
Solyc05g052710.3	30S ribosomal protein S31, chloroplastic (AHRD V1 *-*- RR31_ARATH)	PSRP4 | PSRP4 (PLASTID-SPECIFIC RIBOSOMAL PROTEIN 4) structural constituent of ribosome | chr2:15980948-15981459 FORWARD;subject_length	Solyc05g052710	AT2G38140	K4C1V2	-1.71286	-3.27811	2.68183e-17	3.62441e-15	-0.895566	-1.86034	8.76259e-06	0.000333046
Solyc05g052980.3	Protein phosphatase 2C (AHRD V1 ***- Q8RVG0_TOBAC); contains Interpro domain(s) IPR015655 Protein phosphatase 2C	AHG1 | AHG1 (ABA-hypersensitive germination 1) catalytic/ protein serine/threonine phosphatase | chr5:21026916-21028912 FORWARD;subject_length	Solyc05g052980	AT3G11410	K4C1X8	1.53488	2.89765	3.37352e-11	1.40921e-09	0.912339	1.88209	8.55586e-05	0.00203047
Solyc05g053300.3	Dihydrolipoyl dehydrogenase (AHRD V1 ***- Q8GT30_SOLLC); contains Interpro domain(s) IPR012999 Pyridine nucleotide-disulphide oxidoreductase, class I, active site IPR006258 Dihydrolipoamide dehydrogenase	mtLPD1 | mtLPD1 (mitochondrial lipoamide dehydrogenase 1) ATP binding / dihydrolipoyl dehydrogenase | chr1:17717432-17719141 REVERSE;subject_length	Solyc05g053300	AT1G48030	Q8GT30	-1.3363	-2.52502	8.69679e-12	4.18448e-10
Solyc05g053440.3	60S ribosomal protein L29 (AHRD V1 ***- B6SPH4_MAIZE); contains Interpro domain(s) IPR002673 Ribosomal protein L29e	60S ribosomal protein L29 (RPL29B) | chr3:2114402-2114877 REVERSE;subject_length	Solyc05g053440	AT3G06680	K4C224	-0.978685	-1.97067	4.59076e-08	9.26214e-07
Solyc05g053680.2	Pectinesterase (AHRD V1 **** B9RWI7_RICCO); contains Interpro domain(s) IPR000070 Pectinesterase, catalytic	pectinesterase family protein | chr3:8711663-8713361 REVERSE;subject_length	Solyc05g053680	AT3G24130	K4C248	-1.13809	-2.2009	3.15226e-07	5.23384e-06
Solyc05g053810.3	Serine hydroxymethyltransferase (AHRD V1 **** D2D306_GOSHI); contains Interpro domain(s) IPR001085 Serine hydroxymethyltransferase	SHM4 | SHM4 (serine hydroxymethyltransferase 4) catalytic/ glycine hydroxymethyltransferase/ pyridoxal phosphate binding | chr4:8048013-8050021 REVERSE;subject_length	Solyc05g053810	AT4G13930	K4C261	-0.930371	-1.90577	2.13304e-08	4.6673e-07
Solyc05g054580.3	60S acidic ribosomal protein P0 (AHRD V1 ***- D7L9V8_ARALY); contains Interpro domain(s) IPR001790 Ribosomal protein L10	60S acidic ribosomal protein P0 (RPP0A) | chr2:16708578-16710448 REVERSE;subject_length	Solyc05g054580	AT2G40010	K4C2D6	-1.13366	-2.19415	3.58221e-07	5.85254e-06	-1.15876	-2.23265	1.99383e-07	1.65611e-05	-0.951634	-1.93406	7.89137e-06	0.000475881
Solyc05g054610.1	Histone H4 (AHRD V1 ***- B6T0P4_MAIZE); contains Interpro domain(s) IPR001951 Histone H4	histone H4 | chr5:24146352-24146663 REVERSE;subject_length	Solyc05g054610	AT5G59970		-2.87354	-7.3286	1.202e-17	1.79616e-15
Solyc05g054810.3	60S ribosomal protein L35 (AHRD V1 ***- D7M7V2_ARALY); contains Interpro domain(s) IPR001854 Ribosomal protein L29	60S ribosomal protein L35 (RPL35D) | chr5:587611-588547 FORWARD;subject_length	Solyc05g054810	AT5G02610	K4C2F8	-1.09442	-2.13527	1.55549e-08	3.51228e-07	-1.06064	-2.08585	4.38101e-08	4.90706e-06
Solyc05g055010.3	RNA-binding protein (AHRD V1 **-- D3TPM8_GLOMM); contains Interpro domain(s) IPR015464 RNA recognition motif-related	RNA recognition motif (RRM)-containing protein | chr3:1212065-1213795 REVERSE;subject_length	Solyc05g055010	AT3G04500	K4C2H8	1.54352	2.91505	1.08244e-08	2.53766e-07
Solyc05g055230.2	40S ribosomal protein S17-like protein (AHRD V1 ***- Q3HRX4_SOLTU); contains Interpro domain(s) IPR018273 Ribosomal protein S17e, conserved site	40S ribosomal protein S17 (RPS17D) | chr5:1389217-1389642 FORWARD;subject_length	Solyc05g055230	AT5G04800	P49215					-0.76966	-1.70487	1.45461e-06	7.65497e-05
Solyc05g055440.1	Histone H2B (AHRD V1 ***- Q2XPW1_SOLTU); contains Interpro domain(s) IPR000558 Histone H2B	H2B, HTB9 | HTB9 DNA binding | chr3:16897492-16897944 REVERSE;subject_length	Solyc05g055440	AT3G45980	K4C2M0	-1.15769	-2.231	1.11663e-06	1.61986e-05
Solyc05g055640.3	60S ribosomal protein L38 (AHRD V1 ***- D7LK18_ARALY); contains Interpro domain(s) IPR002675 Ribosomal protein L38e	60S ribosomal protein L38 (RPL38B) | chr3:21995897-21996742 REVERSE;subject_length	Solyc05g055640	AT3G59540	P46291	-1.00828	-2.01152	1.64217e-07	2.91905e-06	-0.950313	-1.93229	8.4038e-07	4.89174e-05	-0.90738	-1.87564	8.55698e-07	8.9177e-05
Solyc05g055680.3	TO23-3 (Fragment) (AHRD V1 ***- Q3LVQ6_TAROF)	unknown protein | chr3:565064-565621 REVERSE;subject_length	Solyc05g055680	AT3G02640	K4C2P3	-1.76567	-3.40033	1.05021e-10	3.88387e-09
Solyc05g055990.3	Aquaporin 2 (AHRD V1 ***- O65357_SAMSA); contains Interpro domain(s) IPR012269 Aquaporin	PIP2A, PIP2, PIP2 1 | PIP2A (PLASMA MEMBRANE INTRINSIC PROTEIN 2A) water channel | chr3:19803906-19805454 REVERSE;subject_length	Solyc05g055990	AT3G53420	K4C2S4	-1.54517	-2.91838	1.07849e-08	2.53469e-07	-1.09822	-2.1409	4.69017e-05	0.00123829
Solyc05g056050.3	Chlorophyll a-b binding protein 6A, chloroplastic (AHRD V1 ***- CB11_SOLLC); contains Interpro domain(s) IPR001344 Chlorophyll A-B binding protein	LHCA1 | LHCA1 chlorophyll binding | chr3:20339706-20340922 REVERSE;subject_length	Solyc05g056050	AT3G54890	K4C2T0	-1.82163	-3.5348	6.7456e-14	4.84313e-12
Solyc05g056070.3	Chlorophyll a-b binding protein 6A, chloroplastic (AHRD V1 ***- CB11_SOLLC); contains Interpro domain(s) IPR001344 Chlorophyll A-B binding protein	LHCA1 | LHCA1 chlorophyll binding | chr3:20339706-20340922 REVERSE;subject_length	Solyc05g056070	AT3G54890	P12360	-1.61062	-3.05384	1.08916e-10	4.01178e-09
Solyc05g056295.1			Solyc05g056295			-1.19072	-2.28267	3.68688e-10	1.23433e-08
Solyc05g056300.3	Thioredoxin-like protein (AHRD V1 *-*- D8UJJ9_VOLCA); contains Interpro domain(s) IPR015467 Thioredoxin, core	TRXF1, ATF1 | TRXF1 (THIOREDOXIN F-TYPE 1) enzyme activator | chr3:588570-589591 REVERSE;subject_length	Solyc05g056300	AT3G02730	K4C2V4	-0.932604	-1.90872	2.24017e-09	6.13626e-08
Solyc06g005060.3	Elongation factor 1-alpha (AHRD V1 ***- Q8H9C0_SOLTU); contains Interpro domain(s) IPR004539 Translation elongation factor EF1A, eukaryotic and archaeal IPR000795 Protein synthesis factor, GTP-binding	elongation factor 1-alpha / EF-1-alpha | chr5:24289226-24290675 FORWARD;subject_length	Solyc06g005060	AT5G60390		-0.821005	-1.76664	2.13275e-07	3.69115e-06	-0.862517	-1.81821	5.07619e-08	5.55937e-06	-0.718268	-1.64521	1.95017e-06	0.000169609
Solyc06g005420.1	Histone H4 (AHRD V1 ***- B6T0P4_MAIZE); contains Interpro domain(s) IPR001951 Histone H4	histone H4 | chr5:24146352-24146663 REVERSE;subject_length	Solyc06g005420	AT5G59970		-1.00525	-2.00729	5.74895e-07	8.90942e-06
Solyc06g005430.1	Histone H4 (AHRD V1 ***- B6T0P4_MAIZE); contains Interpro domain(s) IPR001951 Histone H4	histone H4 | chr5:24146352-24146663 REVERSE;subject_length	Solyc06g005430	AT5G59970		-1.23499	-2.3538	2.26763e-06	3.05117e-05
Solyc06g005560.3	Expansin-1 (AHRD V1 ***- Q6RX69_PETHY); contains Interpro domain(s) IPR007112 Expansin 45, endoglucanase-like IPR007117 Pollen allergen/expansin, C-terminal	ATEXPA4, ATEXP4, ATHEXP ALPHA 1.6 | ATEXPA4 (ARABIDOPSIS THALIANA EXPANSIN A4) | chr2:16544246-16545434 REVERSE;subject_length	Solyc06g005560	AT2G39700	Q9XGI6	-1.54763	-2.92337	1.48004e-08	3.35841e-07
Solyc06g007160.3	NADH dehydrogenase (AHRD V1 **** Q38A31_9TRYP); contains Interpro domain(s) IPR013027 FAD-dependent pyridine nucleotide-disulphide oxidoreductase	NDA2 | NDA2 (ALTERNATIVE NAD(P)H DEHYDROGENASE 2) FAD binding / NADH dehydrogenase/ oxidoreductase | chr2:12793562-12795913 REVERSE;subject_length	Solyc06g007160	AT2G29990	K4C399	-1.05228	-2.0738	3.87483e-05	0.000370356
Solyc06g007180.3	Asparagine synthase (Glutamine-hydrolyzing) (AHRD V1 **** A9EDI4_9FLAO); contains Interpro domain(s) IPR006426 Asparagine synthase, glutamine-hydrolyzing	ASN1, DIN6, AT-ASN1 | ASN1 (GLUTAMINE-DEPENDENT ASPARAGINE SYNTHASE 1) asparagine synthase (glutamine-hydrolyzing) | chr3:17438136-17441043 REVERSE;subject_length	Solyc06g007180	AT3G47340	K4C3A1	2.5251	5.75613	2.05977e-11	9.12222e-10
Solyc06g007180.4	WRKY transcription factor (AHRD V1 ***- D3YEX5_SOLLC); contains Interpro domain(s) IPR003657 DNA-binding WRKY	WRKY41, AtWRKY41 | WRKY41 transcription factor | chr4:6759303-6760763 FORWARD;subject_length	Solyc01g095630	AT4G11070	D3YEX5	1.28673	2.43975	1.28906e-06	1.84668e-05	1.4791	2.78775	2.61621e-08	3.27803e-06	1.20408	2.30391	2.55865e-06	0.000210419
Solyc06g007210.3	Unknown Protein (AHRD V1); contains Interpro domain(s) IPR007836 Ribosomal protein L41	NA	Solyc06g007210			-1.48196	-2.79329	8.84113e-12	4.23177e-10	-1.49907	-2.82661	5.582e-12	4.34368e-09	-1.18316	-2.27073	1.1784e-08	4.1899e-06
Solyc06g007220.3	Unknown Protein (AHRD V1); contains Interpro domain(s) IPR007836 Ribosomal protein L41	NA	Solyc06g007220			-1.41792	-2.672	3.07824e-12	1.60733e-10	-1.4286	-2.69185	2.30873e-12	2.00792e-09	-1.1814	-2.26796	1.18277e-09	6.80881e-07
Solyc06g007360.3	40S ribosomal protein S4-like protein (AHRD V1 ***- Q2XPX5_SOLTU); contains Interpro domain(s) IPR000876 Ribosomal protein S4e	40S ribosomal protein S4 (RPS4D) | chr5:23619599-23620896 FORWARD;subject_length	Solyc06g007360	AT5G58420	K4C3B9					-0.786139	-1.72445	6.90651e-07	4.20702e-05
Solyc06g007430.2	CBL-interacting protein kinase 11 (AHRD V1 **** C4P7W0_VITVI); contains Interpro domain(s) IPR002290 Serine/threonine protein kinase	CIPK10, PKS2, SIP1, SNRK3.8 | SIP1 (SOS3-INTERACTING PROTEIN 1) ATP binding / kinase/ protein kinase/ protein serine/threonine kinase | chr5:23597092-23598531 REVERSE;subject_length	Solyc06g007430	AT5G58380	K4C3C5	1.82096	3.53316	8.60384e-08	1.63366e-06
Solyc06g007430.3	Methanol inducible protein (AHRD V1 ***- D1MAX5_NICBE)	NA	Solyc08g082120		K4CPK8	0.840257	1.79037	9.85892e-10	2.96967e-08	0.926619	1.90082	1.60189e-11	9.8683e-09	0.889288	1.85226	1.22026e-11	1.34107e-08
Solyc06g007520.3	Ribosomal protein L10 (AHRD V1 ***- A8IZK3_CHLRE); contains Interpro domain(s) IPR001197 Ribosomal protein L10e	60S ribosomal protein L10 (RPL10B) | chr1:9321709-9322813 FORWARD;subject_length	Solyc06g007520	AT1G26910	Q3SC85	-0.828225	-1.7755	2.28671e-06	3.07459e-05	-0.949607	-1.93135	6.64962e-08	6.87515e-06	-0.904002	-1.87125	7.19595e-08	1.67292e-05
Solyc06g007970.3	Male sterility 5 family protein (Fragment) (AHRD V1 *--- B1Q393_BRAOT); contains Interpro domain(s) IPR011990 Tetratricopeptide-like helical	ATSDI1 | ATSDI1 (SULPHUR DEFICIENCY-INDUCED 1) binding | chr5:19805576-19807699 REVERSE;subject_length	Solyc06g007970	AT5G48850	K4C3H7					1.93535	3.82471	7.19795e-06	0.000285313	1.6341	3.10393	0.000107625	0.00317337
Solyc06g008030.3	BHLH transcription factor (AHRD V1 *-** B6TXR4_MAIZE); contains Interpro domain(s) IPR011598 Helix-loop-helix DNA-binding	basic helix-loop-helix (bHLH) family protein | chr2:17611428-17613163 REVERSE;subject_length	Solyc06g008030	AT2G20180	K4C3I3	1.84204	3.58518	1.88643e-08	4.18246e-07
Solyc06g008030.4	Arabidopsis thaliana genomic DNA chromosome 5 P1 clone MOK16 (AHRD V1 **-- Q9LYW6_ARATH)	FUNCTIONS IN: molecular_function unknown INVOLVED IN: biological_process unknown BEST Arabidopsis thaliana protein match is: CPUORF47 (CONSERVED PEPTIDE UPSTREAM OPEN READING FRAME 47) (TAIR:AT5G03190.1) Has 120 Blast hits to 120 proteins in 12 species: Archae - 0 Bacteria - 0 Metazoa - 0 Fungi - 0 Plants - 115 Viruses - 0 Other Eukaryotes - 5 (source: NCBI BLink). | chr3:19798526-19799926 FORWAR…	Solyc11g069330	AT3G53400	K4DA89	0.862196	1.8178	2.70035e-05	0.000270035
Solyc06g008120.1	Mitochondrial import receptor subunit TOM22 (AHRD V1 *-*- B6U2X6_MAIZE); contains Interpro domain(s) IPR017411 Mitochondrial import receptor, TOM9-2 subunit, plant	TOM22-V, TOM9-2, ATTOM22-V | TOM22-V (TRANSLOCASE OF OUTER MEMBRANE 22-V) P-P-bond-hydrolysis-driven protein transmembrane transporter | chr5:17692888-17693187 FORWARD;subject_length	Solyc06g008120	AT5G43970	K4C3J2	-0.85905	-1.81384	1.60219e-05	0.000172111	-0.83257	-1.78086	2.96469e-05	0.000866263
Solyc06g008170.3	50S ribosomal protein L14 (AHRD V1 ***- RL14_DEHE1); contains Interpro domain(s) IPR000218 Ribosomal protein L14b/L23e	emb2171 | emb2171 (embryo defective 2171) structural constituent of ribosome | chr3:1167339-1168308 FORWARD;subject_length	Solyc06g008170	AT3G04400		-1.08908	-2.12739	2.4981e-10	8.59832e-09	-1.21463	-2.32082	1.91695e-12	1.77138e-09	-0.993019	-1.99035	1.54041e-09	8.46458e-07
Solyc06g008260.3	60 ribosomal protein L14 (AHRD V1 ***- B6TMP6_MAIZE); contains Interpro domain(s) IPR002784 Ribosomal protein L14	60S ribosomal protein L14 (RPL14A) | chr2:8813923-8815071 FORWARD;subject_length	Solyc06g008260	AT2G20450	K4C3K6	-0.919169	-1.89103	1.1368e-07	2.09153e-06	-0.944107	-1.924	5.53189e-08	5.98026e-06
Solyc06g008760.1	Glutaredoxin (AHRD V1 ***- B3F8F2_SOLTU); contains Interpro domain(s) IPR011905 Glutaredoxin-like, plant II	glutaredoxin family protein | chr2:19605124-19605432 FORWARD;subject_length	Solyc06g008760	AT2G47880	K4C3Q6	1.94589	3.85276	7.06328e-25	4.32744e-22	1.89488	3.7189	1.56753e-23	1.1588e-19	1.59893	3.02918	4.42425e-18	1.33712e-14
Solyc06g008760.2	Thiosulfate sulfurtransferase/rhodanese-like domain-containing protein 1 (AHRD V1 *--* TSTD1_HUMAN); contains Interpro domain(s) IPR001763 Rhodanese-like	SEN1, ATSEN1, DIN1 | SEN1 (SENESCENCE 1) | chr4:16945073-16945983 FORWARD;subject_length	Solyc02g083280	AT4G35770	K4BAJ6	1.00907	2.01262	1.78415e-09	5.03726e-08
Solyc06g009210.3	Ribosomal protein L19 (AHRD V1 ***- Q2PYW9_SOLTU); contains Interpro domain(s) IPR000196 Ribosomal protein L19/L19e	60S ribosomal protein L19 (RPL19B) | chr3:5708982-5710249 FORWARD;subject_length	Solyc06g009210	AT3G16780	K4C3V1	-0.757355	-1.69039	2.25587e-06	3.0398e-05	-0.844681	-1.79587	1.36006e-07	1.21869e-05	-0.756564	-1.68946	7.42225e-07	7.94049e-05
Solyc06g009970.3	Elongation factor 1-alpha (AHRD V1 ***- Q8H9C0_SOLTU); contains Interpro domain(s) IPR004539 Translation elongation factor EF1A, eukaryotic and archaeal IPR000795 Protein synthesis factor, GTP-binding	elongation factor 1-alpha / EF-1-alpha | chr5:24289226-24290675 FORWARD;subject_length	Solyc06g009970	AT5G60390	P17786					-0.814911	-1.75919	4.89735e-07	3.23579e-05
Solyc06g016790.2	Unknown Protein (AHRD V1)	NA	Solyc06g016790	AT3G45230	K4C4A6	-1.52695	-2.88177	4.49223e-10	1.47705e-08
Solyc06g036050.3	60S ribosomal protein L36 (AHRD V1 ***- B9I1L9_POPTR); contains Interpro domain(s) IPR000509 Ribosomal protein L36e	60S ribosomal protein L36 (RPL36B) | chr3:19913921-19914813 REVERSE;subject_length	Solyc06g036050	AT3G53740	K4C4X4	-1.03141	-2.04402	2.33332e-11	1.01147e-09	-0.942512	-1.92187	1.04134e-09	2.70108e-07
Solyc06g036260.3	Beta-carotene hydroxylase (AHRD V1 **** Q9S6Y1_SOLLC); contains Interpro domain(s) IPR006694 Fatty acid hydroxylase	BETA-OHASE 1, B1, chy1 | BETA-OHASE 1 (BETA-HYDROXYLASE 1) carotene beta-ring hydroxylase | chr4:13094142-13095866 REVERSE;subject_length	Solyc06g036260	AT4G25700	Q9S6Y1	-1.47704	-2.78378	3.78581e-12	1.94911e-10
Solyc06g048730.3	Uroporphyrinogen decarboxylase (AHRD V1 **** C6TEE8_SOYBN); contains Interpro domain(s) IPR000257 Uroporphyrinogen decarboxylase (URO-D)	HEME2 | HEME2 uroporphyrinogen decarboxylase | chr2:16912961-16914988 FORWARD;subject_length	Solyc06g048730	AT2G40490	K4C5B9	-1.12469	-2.18054	3.16746e-09	8.34631e-08
Solyc06g049020.1	Sorghum bicolor protein targeted either to mitochondria or chloroplast proteins T50848 (AHRD V1 ***- C7IVU8_9POAL)	unknown protein | chr3:20896641-20897342 FORWARD;subject_length	Solyc06g049020	AT3G56360	K4C5E8	-0.843553	-1.79446	1.37915e-05	0.000150527
Solyc06g049050.3	Expansin (AHRD V1 ***- O82625_SOLLC); contains Interpro domain(s) IPR007112 Expansin 45, endoglucanase-like IPR007117 Pollen allergen/expansin, C-terminal	ATEXPA8, EXP8, ATEXP8, ATHEXP ALPHA 1.11 | ATEXPA8 (ARABIDOPSIS THALIANA EXPANSIN A8) | chr2:16949121-16950472 REVERSE;subject_length	Solyc06g049050	AT2G40610	O82625	-3.06877	-8.39059	9.81482e-26	6.93833e-23
Solyc06g050800.3	Amino acid transporter (AHRD V1 **** B9HYI5_POPTR); contains Interpro domain(s) IPR013057 Amino acid transporter, transmembrane	amino acid transporter family protein | chr3:20850087-20851779 FORWARD;subject_length	Solyc06g050800	AT3G56200	K4C5M4	3.39166	10.4952	2.77135e-15	2.61218e-13
Solyc06g050800.4	ABC-1 domain protein (AHRD V1 *--- C9RAY2_AMMDK); contains Interpro domain(s) IPR012338 Beta-lactamase-type transpeptidase fold	ABC1 family protein | chr5:8516902-8522616 REVERSE;subject_length	Solyc08g074280	AT5G24810	K4CME8	1.4321	2.69839	1.71913e-06	2.39296e-05
Solyc06g051200.3	50S ribosomal protein L3 (AHRD V1 ***- D7LJX0_ARALY); contains Interpro domain(s) IPR019927 Ribosomal protein L3, bacterial/organelle-type	ribosomal protein L3 family protein | chr2:17894898-17895713 FORWARD;subject_length	Solyc06g051200	AT2G43030	K4C5R3	-1.54928	-2.92672	1.06624e-13	7.42327e-12	-0.833684	-1.78223	5.88272e-05	0.00149187
Solyc06g051400.3	Omega-3 fatty acid desaturase (AHRD V1 **** Q7X7I9_SOLLC); contains Interpro domain(s) IPR005804 Fatty acid desaturase, type 1	FAD8 | FAD8 (FATTY ACID DESATURASE 8) omega-3 fatty acid desaturase | chr5:1664331-1666345 FORWARD;subject_length	Solyc06g051400	AT5G05580	Q7X7I9	-1.44828	-2.72882	1.22693e-20	3.41682e-18
Solyc06g051930.3	Pyruvate kinase family protein (AHRD V1 ***- D7LSF1_ARALY); contains Interpro domain(s) IPR001697 Pyruvate kinase	pyruvate kinase family protein | chr3:18222132-18224415 REVERSE;subject_length	Solyc06g051930	AT3G49160	K4C5X9	1.52355	2.87498	1.78619e-06	2.47029e-05
Solyc06g053140.3	Senescence-associated protein DIN1 (AHRD V1 *--- B6U016_MAIZE); contains Interpro domain(s) IPR001763 Rhodanese-like	rhodanese-like domain-containing protein | chr4:13826541-13827673 REVERSE;subject_length	Solyc06g053140	AT4G27700	K4C601	-0.802823	-1.74451	8.94648e-08	1.69173e-06
Solyc06g053220.3	Homeobox leucine zipper protein (AHRD V1 ***- B8YIB0_MIRJA); contains Interpro domain(s) IPR001356 Homeobox	ATHB-7, ATHB7 | ATHB-7 (ARABIDOPSIS THALIANA HOMEOBOX 7) transcription activator/ transcription factor | chr2:19165777-19166773 REVERSE;subject_length	Solyc06g053220	AT3G61890	K4C609	2.21773	4.65161	4.8331e-09	1.23895e-07
Solyc06g053220.4	Beta-galactosidase (AHRD V1 ***- Q9LLT0_SOLLC); contains Interpro domain(s) IPR001944 Glycoside hydrolase, family 35	BGAL8 | BGAL8 (beta-galactosidase 8) beta-galactosidase/ catalytic/ cation binding / sugar binding | chr2:12169047-12173164 REVERSE;subject_length	Solyc11g069270	AT2G28470	E3UVW7	1.19624	2.29142	4.7939e-07	7.57626e-06
Solyc06g053480.3	Stearoyl-acyl carrier protein desaturase (AHRD V1 **** B7TZ44_SPIOL); contains Interpro domain(s) IPR005067 Fatty acid desaturase, type 2	SSI2, FAB2 | SSI2 acyl-[acyl-carrier-protein] desaturase/ stearoyl-CoA 9-desaturase | chr2:18120107-18122495 FORWARD;subject_length	Solyc06g053480	AT2G43710	K4C635	-1.11078	-2.15963	1.71236e-17	2.43978e-15
Solyc06g053820.3	30S ribosomal protein S19 (AHRD V1 *-*- RS19_SHEAM); contains Interpro domain(s) IPR005713 Ribosomal protein S15, eukaryotic/archaeal	RPS15 | RPS15 (CYTOSOLIC RIBOSOMAL PROTEIN S15) structural constituent of ribosome | chr1:1141852-1142960 REVERSE;subject_length	Solyc06g053820	AT1G04270	K4C669	-1.19618	-2.29131	6.35603e-14	4.59937e-12
Solyc06g054260.1	Photosystem I reaction center subunit II (AHRD V1 ***- B4FAW3_MAIZE); contains Interpro domain(s) IPR003685 Photosystem I protein PsaD	PSAD-2 | PSAD-2 (photosystem I subunit D-2) | chr1:753528-754142 REVERSE;subject_length	Solyc06g054260	AT1G03130	P12372	-1.75923	-3.38517	3.80546e-11	1.57532e-09
Solyc06g060310.3	Chlorophyllide a oxygenase (AHRD V1 **** B6TZB6_MAIZE); contains Interpro domain(s) IPR013626 Pheophorbide a oxygenase	CH1, ATCAO, CAO | CH1 (CHLORINA 1) chlorophyllide a oxygenase | chr1:16848664-16851152 REVERSE;subject_length	Solyc06g060310	AT1G44446	K4C6L2	-1.26447	-2.40238	3.0899e-13	1.96513e-11
Solyc06g060340.3	Chloroplast photosystem II-associated protein (AHRD V1 ***- A8HPM2_CHLRE); contains Interpro domain(s) IPR001344 Chlorophyll A-B binding protein	NPQ4, PSBS | NPQ4 (NONPHOTOCHEMICAL QUENCHING) chlorophyll binding / xanthophyll binding | chr1:16871768-16873194 FORWARD;subject_length	Solyc06g060340	AT1G44575	P54773	-1.37963	-2.60202	8.91561e-15	7.41488e-13
Solyc06g060520.1	Unknown Protein (AHRD V1); contains Interpro domain(s) IPR010605 Protein of unknown function DUF1191	unknown protein | chr4:491012-491932 REVERSE;subject_length	Solyc06g060520	AT3G08600	K4C6N2	-1.68385	-3.21284	1.05399e-19	2.5159e-17
Solyc06g060640.1	Cortical cell-delineating protein (AHRD V1 **-- B6T7W8_MAIZE); contains Interpro domain(s) IPR013770 Plant lipid transfer protein and hydrophobic protein, helical	protease inhibitor/seed storage/lipid transfer protein (LTP) family protein | chr4:7417414-7417803 REVERSE;subject_length	Solyc06g060640	AT4G12510	K4C6P4	-1.18517	-2.2739	6.55994e-10	2.06458e-08
Solyc06g060830.3	Homeobox-leucine zipper protein (AHRD V1 ***- Q40781_PIMBR); contains Interpro domain(s) IPR006712 HD-ZIP protein, N-terminal	ATHB-2, HAT4, ATHB2 | ATHB-2 (ARABIDOPSIS THALIANA HOMEOBOX PROTEIN 2) DNA binding / protein homodimerization/ sequence-specific DNA binding / transcription factor | chr4:9449291-9450604 FORWARD;subject_length	Solyc06g060830	AT4G16780	K4C6R3	-1.96385	-3.90101	2.26383e-08	4.92417e-07
Solyc06g061070.3	Glycine cleavage system H protein 1 (AHRD V1 **** B6UHJ7_MAIZE); contains Interpro domain(s) IPR017453 Glycine cleavage H-protein, subgroup	glycine cleavage system H protein, mitochondrial, putative | chr2:14805913-14807274 REVERSE;subject_length	Solyc06g061070	AT1G32470	K4C6T7	-1.18507	-2.27375	4.06739e-11	1.665e-09
Solyc06g061100.3	Aluminum-activated malate transporter (Fragment) (AHRD V1 *--* C6EP55_SECCE); contains Interpro domain(s) IPR006214 Uncharacterised protein family UPF0005	unknown protein | chr4:389370-391287 REVERSE;subject_length	Solyc06g061100	AT4G17970	K4C6U0	-1.4755	-2.78081	1.18557e-09	3.4977e-08
Solyc06g061230.3	Unknown Protein (AHRD V1); contains Interpro domain(s) IPR009632 Putative metallocarboxypeptidase inhibitor	NA	Solyc06g061230		K4C6V3					-1.07581	-2.10791	4.11649e-07	2.76647e-05	-1.1081	-2.15562	5.47092e-08	1.37787e-05
Solyc06g061280.3	Cinnamoyl-CoA reductase-like protein (AHRD V1 **** Q9M0B3_ARATH); contains Interpro domain(s) IPR016040 NAD(P)-binding domain	cinnamoyl-CoA reductase-related | chr2:10177902-10179789 FORWARD;subject_length	Solyc06g061280	AT2G23910	K4C6V8	2.66501	6.34232	1.49576e-09	4.30236e-08
Solyc06g061280.4	Peptidase S9 prolyl oligopeptidase active site domain protein (AHRD V1 **** B7K7L2_CYAP7); contains Interpro domain(s) IPR001375 Peptidase S9, prolyl oligopeptidase active site region	serine-type peptidase | chr5:14248202-14253272 REVERSE;subject_length	Solyc10g050840	AT5G36210	K4D0N8	1.33154	2.51671	1.0861e-07	2.01439e-06
Solyc06g062845.1			Solyc06g062845			-1.06637	-2.09415	2.59296e-06	3.44354e-05
Solyc06g063360.3	LRR receptor-like serine/threonine-protein kinase FEI 1 (AHRD V1 *-** FEI1_ARATH); contains Interpro domain(s) IPR002290 Serine/threonine protein kinase	leucine-rich repeat transmembrane protein kinase, putative | chr1:29957633-29962174 REVERSE;subject_length	Solyc06g063360	AT1G78980	K4C767	-1.7489	-3.36101	7.72799e-11	2.92264e-09
Solyc06g065390.3	50S ribosomal protein L21 (AHRD V1 *-*- B6U3Z0_MAIZE); contains Interpro domain(s) IPR001787 Ribosomal protein L21	50S ribosomal protein L21, chloroplast / CL21 (RPL21) | chr1:13208777-13210246 FORWARD;subject_length	Solyc06g065390	AT1G35680	K4C7G8	-1.41121	-2.6596	1.72025e-23	7.18595e-21
Solyc06g065490.3	PsbP domain-containing protein 6, chloroplastic (AHRD V1 ***- PPD6_ARATH); contains Interpro domain(s) IPR016123 Mog1/PsbP, alpha/beta/alpha sandwich	thylakoid lumenal 20 kDa protein | chr3:20984807-20985913 FORWARD;subject_length	Solyc06g065490	AT3G56650	K4C7H8	-1.2875	-2.44104	1.9307e-17	2.67853e-15
Solyc06g065970.1	Cortical cell-delineating protein (AHRD V1 **-- B6UGA2_MAIZE); contains Interpro domain(s) IPR013770 Plant lipid transfer protein and hydrophobic protein, helical	protease inhibitor/seed storage/lipid transfer protein (LTP) family protein | chr4:69433-69819 REVERSE;subject_length	Solyc06g065970	AT2G45180	K4C7M5	-2.2659	-4.80953	6.71504e-17	8.22816e-15	-1.06344	-2.08991	8.79858e-05	0.00208139	-0.867217	-1.82414	0.000850929	0.0135354
Solyc06g065990.1	ATP synthase subunit b&apos (AHRD V1 ***- D8G4T7_9CYAN); contains Interpro domain(s) IPR002146 ATPase, F0 complex, subunit B/B', bacterial and chloroplast	ATP synthase family | chr4:15573859-15574586 REVERSE;subject_length	Solyc06g065990	AT4G32260	K4C7M7	-1.75617	-3.378	5.03607e-17	6.42799e-15
Solyc06g066000.2	ATP synthase subunit b&apos (AHRD V1 ***- D8G4T7_9CYAN); contains Interpro domain(s) IPR002146 ATPase, F0 complex, subunit B/B', bacterial and chloroplast	ATP synthase family | chr4:15573859-15574586 REVERSE;subject_length	Solyc06g066000	AT4G32260	K4C7M8	-1.17026	-2.25052	2.00077e-10	6.9913e-09
Solyc06g066010.3	U11/U12 small nuclear ribonucleoprotein protein (AHRD V1 *-*- C1C3V0_RANCA); contains Interpro domain(s) IPR000626 Ubiquitin	unknown protein | chr4:15575015-15576360 REVERSE;subject_length	Solyc06g066010	AT4G32270	K4C7M9	2.02009	4.05608	2.99282e-08	6.3593e-07
Solyc06g066010.4	Short-chain dehydrogenase/reductase family protein (AHRD V1 **-- D7L9J1_ARALY); contains Interpro domain(s) IPR002347 Glucose/ribitol dehydrogenase	short-chain dehydrogenase/reductase (SDR) family protein | chr3:327747-328833 REVERSE;subject_length	Solyc07g047800	AT3G01980	K4CEY6	1.08224	2.11733	7.65608e-09	1.88631e-07
Solyc06g066530.1	Unknown Protein (AHRD V1); contains Interpro domain(s) IPR012876 Protein of unknown function DUF1677, plant	NA	Solyc06g066530	AT5G25840	K4C7S8	-2.30047	-4.92619	1.18231e-12	6.58513e-11
Solyc06g066620.3	Threonine endopeptidase (AHRD V1 *--- B6SNJ7_MAIZE)	FUNCTIONS IN: molecular_function unknown INVOLVED IN: biological_process unknown LOCATED IN: chloroplast thylakoid membrane, chloroplast EXPRESSED IN: 23 plant structures EXPRESSED DURING: 13 growth stages BEST Arabidopsis thaliana protein match is: PSI-P (PHOTOSYSTEM I P SUBUNIT) DNA binding (TAIR:AT2G46820.2) Has 203 Blast hits to 203 proteins in 35 species: Archae - 0 Bacteria - 66 Metazoa - 0…	Solyc06g066620	AT1G52220	K4C7T7	-1.17944	-2.26489	5.93164e-17	7.36646e-15
Solyc06g066640.3	Photosystem I reaction center subunit VI-1, chloroplastic (AHRD V1 ***- PSAH1_ARATH); contains Interpro domain(s) IPR004928 Photosystem I reaction centre subunit VI	PSAH-1 | PSAH-1 (photosystem I subunit H-1) | chr3:5468670-5469415 REVERSE;subject_length	Solyc06g066640	AT1G52230	K4C7T9	-1.34168	-2.53447	1.31883e-12	7.30124e-11
Solyc06g066700.1	Unknown Protein (AHRD V1)	NA	Solyc06g066700		K4C7U5	-3.55342	-11.7405	3.26183e-22	1.13118e-19
Solyc06g066750.3	Unknown Protein (AHRD V1)	NA	Solyc06g066750	AT1G12663	K4C7U9	-2.28208	-4.86377	2.48446e-10	8.56742e-09
Solyc06g066770.1	Kelch repeat-containing F-box family protein (AHRD V1 ***- D7KDI0_ARALY); contains Interpro domain(s) IPR015915 Kelch-type beta propeller	kelch repeat-containing F-box family protein | chr1:30241763-30242827 FORWARD;subject_length	Solyc06g066770	AT1G80440	K4C7V1	-1.52344	-2.87475	3.86598e-08	7.93598e-07
Solyc06g066800.2	Glycosyl transferase family 8 (AHRD V1 **-- B8HXH4_CYAP4)	unknown protein | chr1:24137840-24138619 REVERSE;subject_length	Solyc06g066800	AT1G64980	K4C7V4	-1.64773	-3.13341	4.41644e-12	2.24238e-10
Solyc06g068010.3	Biotin carboxyl carrier protein of acetyl-CoA carboxylase (AHRD V1 *-*- C6NTC5_9GAMM); contains Interpro domain(s) IPR011053 Single hybrid motif	biotin carboxyl carrier protein of acetyl-CoA carboxylase-related | chr3:5317108-5319435 FORWARD;subject_length	Solyc06g068010	AT3G15690	K4C7X6	-1.32063	-2.49776	1.77865e-15	1.77671e-13
Solyc06g068160.3	5&apos-AMP-activated protein kinase subunit gamma-3 (AHRD V1 **-- B1PM77_SHEEP); contains Interpro domain(s) IPR000644 Cystathionine beta-synthase, core	CBS domain-containing protein | chr1:5274368-5275499 FORWARD;subject_length	Solyc06g068160	AT1G15330	Q9M727	3.00785	8.04366	1.24503e-10	4.51354e-09
Solyc06g068160.4	Receptor-like protein kinase (AHRD V1 ***- Q9LLN5_ORYSA); contains Interpro domain(s) IPR002290 Serine/threonine protein kinase	S-locus lectin protein kinase family protein | chr2:8293789-8296275 FORWARD;subject_length	Solyc07g053220	AT2G19130	K4CFM0	1.38901	2.61898	5.15985e-10	1.66968e-08
Solyc06g068440.3	Cinnamoyl-CoA reductase (AHRD V1 **** Q4U1I5_SOLLC); contains Interpro domain(s) IPR016040 NAD(P)-binding domain	CCR1, IRX4, ATCCR1 | CCR1 (CINNAMOYL COA REDUCTASE 1) cinnamoyl-CoA reductase | chr1:5478855-5481915 FORWARD;subject_length	Solyc06g068440	AT1G15950	Q4U1I5	1.71396	3.2806	3.41196e-10	1.15279e-08
Solyc06g068480.3	Homology to unknown gene (Fragment) (AHRD V1 ***- Q01G24_OSTTA); contains Interpro domain(s) IPR018962 Domain of unknown function DUF1995	unknown protein | chr1:27479027-27481258 FORWARD;subject_length	Solyc06g068480	AT1G73060	K4C823	-1.13277	-2.1928	2.50468e-09	6.77001e-08
Solyc06g068620.3	Unknown Protein (AHRD V1)	NA	Solyc06g068620		K4C836	1.73769	3.33501	2.05673e-06	2.80019e-05
Solyc06g068910.3	Receptor-like protein kinase 1-like (AHRD V1 *-** Q5ZBN0_ORYSJ); contains Interpro domain(s) IPR002290 Serine/threonine protein kinase	leucine-rich repeat transmembrane protein kinase, putative | chr5:23572821-23574871 FORWARD;subject_length	Solyc06g068910	AT1G48480	K4C864	-1.65013	-3.13863	4.715e-06	5.85157e-05
Solyc06g068970.3	Conserved transmembrane protein (AHRD V1 **-- A0PNM5_MYCUA); contains Interpro domain(s) IPR010721 Protein of unknown function DUF1295	oxidoreductase, acting on the CH-CH group of donors | chr1:6255903-6257737 FORWARD;subject_length	Solyc06g068970	AT1G73650	K4C870	-0.958505	-1.94329	1.74448e-10	6.17794e-09
Solyc06g068990.3	Mitogen-activated protein kinase (AHRD V1 **** A9RAB3_WHEAT); contains Interpro domain(s) IPR002290 Serine/threonine protein kinase	MPK9 | MPK9 (MAP KINASE 9) MAP kinase | chr3:6174800-6178150 FORWARD;subject_length	Solyc06g068990	AT3G18040	K4C872	-0.894242	-1.85863	2.72457e-06	3.59495e-05	-1.03504	-2.04917	5.91432e-08	6.33646e-06	-0.882056	-1.843	1.29218e-06	0.000121094
Solyc06g069090.3	40S ribosomal protein S7-like protein (AHRD V1 ***- Q3HRX6_SOLTU); contains Interpro domain(s) IPR000554 Ribosomal protein S7e	40S ribosomal protein S7 (RPS7A) | chr1:18059854-18060935 REVERSE;subject_length	Solyc06g069090	AT1G48830	K4C882	-0.785596	-1.7238	1.54878e-07	2.76644e-06	-0.82771	-1.77487	3.33758e-08	3.88552e-06	-0.713475	-1.63975	5.92254e-07	7.08887e-05
Solyc06g069170.3	Unknown Protein (AHRD V1)	NA	Solyc06g069170	AT1G73885	K4C890	-0.718942	-1.64597	1.40204e-09	4.07102e-08
Solyc06g069530.3	Acetyl-CoA carboxylase biotin carboxyl carrier protein (AHRD V1 *-** Q7NZD6_CHRVO); contains Interpro domain(s) IPR001249 Acetyl-CoA biotin carboxyl carrier	BCCP2, CAC1-B | BCCP2 (BIOTIN CARBOXYL CARRIER PROTEIN 2) biotin binding | chr5:5038955-5040437 FORWARD;subject_length	Solyc06g069530	AT5G15530	K4C8C6	-1.17346	-2.25553	5.93572e-09	1.49861e-07
Solyc06g069730.3	Chlorophyll a-b binding protein 4, chloroplastic (AHRD V1 ***- CA4_ARATH); contains Interpro domain(s) IPR001344 Chlorophyll A-B binding protein	LHCA4, CAB4 | LHCA4 (LIGHT-HARVESTING CHLOROPHYLL-PROTEIN COMPLEX I SUBUNIT A4) chlorophyll binding | chr3:17493622-17494773 REVERSE;subject_length	Solyc06g069730	AT3G47470	Q7M1K8	-2.70555	-6.52308	2.08937e-19	4.74106e-17
Solyc06g069790.3	Gibberellin-regulated protein (AHRD V1 **-- B4UW77_ARAHY); contains Interpro domain(s) IPR003854 Gibberellin regulated protein	gibberellin-responsive protein, putative | chr1:28053378-28053893 FORWARD;subject_length	Solyc06g069790	AT1G74670	K4C8F1	-2.20657	-4.61576	4.98453e-19	1.04109e-16	-1.36678	-2.57895	2.59271e-08	3.27634e-06
Solyc06g069860.3	60S ribosomal protein L34 (AHRD V1 ***- B6UH15_MAIZE); contains Interpro domain(s) IPR008195 Ribosomal protein L34e	60S ribosomal protein L34 (RPL34A) | chr1:9315640-9316681 REVERSE;subject_length	Solyc06g069860	AT1G26880	K4C8F8	-0.90258	-1.86941	2.18093e-09	5.99185e-08	-0.855112	-1.8089	1.5341e-08	2.16015e-06
Solyc06g071000.3	N-succinylglutamate 5-semialdehyde dehydrogenase (AHRD V1 *-*- ASTD_VIBCH); contains Interpro domain(s) IPR015590 Aldehyde dehydrogenase	ALDH12A1, ATP5CDH, P5CDH | ALDH12A1 1-pyrroline-5-carboxylate dehydrogenase/ 3-chloroallyl aldehyde dehydrogenase | chr5:25099768-25103159 REVERSE;subject_length	Solyc06g071000	AT5G62530	K4C8H3	2.28161	4.86222	1.78678e-20	4.75956e-18
Solyc06g071000.4	Receptor kinase 3 (AHRD V1 ***- Q948X3_BRACM); contains Interpro domain(s) IPR000719 Protein kinase, core	NA	Solyc01g106870		K4B2Q4	1.21633	2.32356	6.26826e-07	9.61691e-06
Solyc06g071530.3	60S ribosomal protein L44 (AHRD V1 ***- B9RH89_RICCO); contains Interpro domain(s) IPR000552 Ribosomal protein L44e	60S ribosomal protein L36a/L44 (RPL36aB) | chr4:8242684-8243805 REVERSE;subject_length	Solyc06g071530	AT4G14320	K4C8M5	-0.990133	-1.98637	1.3004e-09	3.81454e-08	-0.811288	-1.75478	6.65853e-07	4.16117e-05
Solyc06g071720.1	60S ribosomal protein L27A (AHRD V1 ***- B6VC54_VERFO); contains Interpro domain(s) IPR001196 Ribosomal protein L15	structural constituent of ribosome | chr1:26621168-26621608 REVERSE;subject_length	Solyc06g071720	AT1G70600	K4C8P4	-0.822739	-1.76876	4.15942e-06	5.21488e-05	-0.873425	-1.83201	1.04477e-06	5.89578e-05
Solyc06g071790.3	Elongation factor Tu (AHRD V1 **** D7MFK2_ARALY); contains Interpro domain(s) IPR004541 Translation elongation factor EFTu/EF1A, bacterial and organelle	ATRAB8D, ATRABE1B | ATRABE1B (ARABIDOPSIS RAB GTPASE HOMOLOG E1B) GTP binding / GTPase/ translation elongation factor | chr4:10990036-10991466 FORWARD;subject_length	Solyc06g071790	AT4G20360	K4C8Q1	-1.50805	-2.84426	7.37252e-19	1.4729e-16	-0.716914	-1.64366	2.42912e-05	0.000740505
Solyc06g071870.3	60S ribosomal protein L17 (AHRD V1 ***- D7KV33_ARALY); contains Interpro domain(s) IPR005721 Ribosomal protein L22/L17, eukaryotic/archaeal	60S ribosomal protein L17 (RPL17A) | chr1:9515230-9516725 FORWARD;subject_length	Solyc06g071870	AT1G27400	K4C8Q9	-0.841305	-1.79167	2.24957e-07	3.86783e-06
Solyc06g071880.3	60S ribosomal protein L17 (AHRD V1 ***- D7KV33_ARALY); contains Interpro domain(s) IPR005721 Ribosomal protein L22/L17, eukaryotic/archaeal	60S ribosomal protein L17 (RPL17A) | chr1:9515230-9516725 FORWARD;subject_length	Solyc06g071880	AT1G27400	K4C8R0					-1.09504	-2.13619	2.44967e-07	1.89625e-05
Solyc06g071910.3	3-oxoacyl-reductase (AHRD V1 ***- B6THT6_MAIZE); contains Interpro domain(s) IPR011284 3-oxoacyl-(acyl-carrier-protein) reductase	3-oxoacyl-(acyl-carrier protein) reductase, chloroplast / 3-ketoacyl-acyl carrier protein reductase | chr1:8640820-8643283 FORWARD;subject_length	Solyc06g071910	AT1G24360	K4C8R3	-0.916575	-1.88763	8.81875e-09	2.12436e-07	-0.802437	-1.74404	5.05156e-07	3.31944e-05
Solyc06g071960.3	Nucleoside diphosphate kinase (AHRD V1 **** B9RAM1_RICCO); contains Interpro domain(s) IPR001564 Nucleoside diphosphate kinase, core	NDPK2, NDPK1A, NDPK IA IA, NDPK IA, ATNDPK2 | NDPK2 (NUCLEOSIDE DIPHOSPHATE KINASE 2) ATP binding / nucleoside diphosphate kinase/ protein binding | chr5:25372122-25373838 REVERSE;subject_length	Solyc06g071960	AT5G63310	K4C8R8	-1.231	-2.3473	1.8364e-10	6.47851e-09
Solyc06g072120.3	40S ribosomal protein SA (AHRD V1 ***- B4G194_MAIZE); contains Interpro domain(s) IPR005707 Ribosomal protein S2, eukaryotic/archaeal	RPSAb | RPSAb (40S ribosomal protein SA B) structural constituent of ribosome | chr3:1309544-1310846 REVERSE;subject_length	Solyc06g072120	AT3G04770	K4C8T4	-0.99983	-1.99976	6.48376e-10	2.04477e-08	-1.03217	-2.0451	2.08917e-10	8.02671e-08	-0.904827	-1.87232	5.048e-09	2.2602e-06
Solyc06g072240.1	Histone H4 (AHRD V1 ***- B6T0P4_MAIZE); contains Interpro domain(s) IPR001951 Histone H4	histone H4 | chr5:24146352-24146663 REVERSE;subject_length	Solyc06g072240	AT5G59970		-2.24886	-4.75307	2.23781e-08	4.8849e-07
Solyc06g072465.1			Solyc06g072465			-1.31743	-2.49221	2.45368e-15	2.33672e-13	-0.922972	-1.89602	2.81805e-08	3.41515e-06
Solyc06g073260.3	NAD-dependent epimerase/dehydratase (AHRD V1 **-- C7QWY4_CYAP0); contains Interpro domain(s) IPR016040 NAD(P)-binding domain	CRB, CSP41B | CRB (CHLOROPLAST RNA BINDING) binding / catalytic/ coenzyme binding | chr1:3015473-3018035 FORWARD;subject_length	Solyc06g073260	AT1G09340	K4C945	-1.27473	-2.41954	3.01886e-13	1.93333e-11
Solyc06g073290.1	Gun4-like protein (AHRD V1 *-*- D8RVB0_SELML); contains Interpro domain(s) IPR008629 GUN4-like	GUN4 | GUN4 enzyme binding / tetrapyrrole binding | chr3:21948881-21949678 REVERSE;subject_length	Solyc06g073290	AT3G59400	K4C948	-1.62332	-3.08082	1.94992e-11	8.7201e-10
Solyc06g073300.1	60S ribosomal protein L27 (AHRD V1 ***- A5C1Z2_VITVI); contains Interpro domain(s) IPR001141 Ribosomal protein L27e	60S ribosomal protein L27 (RPL27C) | chr4:8571896-8572303 FORWARD;subject_length	Solyc06g073300	AT4G15000	K4C949	-0.908264	-1.87679	1.0331e-09	3.09257e-08	-0.846772	-1.79847	1.27758e-08	1.88891e-06
Solyc06g073320.3	GDP-L-galactose hexose-1-phosphate guanylyltransferase (Fragment) (AHRD V1 *--* B6ZL93_PRUPE)	VTC2 | VTC2 (vitamin c defective 2) GDP-D-glucose phosphorylase/ GDP-galactose:glucose-1-phosphate guanyltransferase/ GDP-galactose:mannose-1-phosphate guanyltransferase/ GDP-galactose:myoinositol-1-phosphate guanyltransferase/ galactose-1-phosphate guanylyltra | chr4:13499262-13501145 REVERSE;subject_length	Solyc06g073320	AT4G26850	H9D2D6	-1.37978	-2.60229	1.97755e-10	6.92835e-09
Solyc06g073430.3	40S ribosomal protein S29 (AHRD V1 ***- A2ZG71_ORYSI); contains Interpro domain(s) IPR001209 Ribosomal protein S14	40S ribosomal protein S29 (RPS29C) | chr4:16233395-16234114 REVERSE;subject_length	Solyc06g073430	AT4G33865	K4C962					-0.885801	-1.84779	9.65081e-09	1.50197e-06
Solyc06g073790.3	40S ribosomal protein S11 (AHRD V1 ***- D7MBM0_ARALY); contains Interpro domain(s) IPR000266 Ribosomal protein S17	40S ribosomal protein S11 (RPS11B) | chr4:15001216-15002392 FORWARD;subject_length	Solyc06g073790	AT4G30800		-0.836478	-1.78569	1.16734e-07	2.14342e-06
Solyc06g074090.3	Sterol reductase (AHRD V1 **** A8IA67_CHLRE); contains Interpro domain(s) IPR001171 Ergosterol biosynthesis ERG4/ERG24	DWF5, PA, LE, ST7R, 7RED | DWF5 (DWARF 5) sterol delta7 reductase | chr1:18682175-18685555 REVERSE;subject_length	Solyc06g074090	AT1G50430	K4C9C7	1.76514	3.39907	4.09838e-14	3.07462e-12
Solyc06g074200.3	Sex-linked protein 9 (Fragment) (AHRD V1 ***- D7RW11_SILCU); contains Interpro domain(s) IPR017498 Photosystem I PsaO	PSAO | PSAO (photosystem I subunit O) | chr1:2641004-2641739 REVERSE;subject_length	Solyc06g074200	AT1G08380	K4C9D8	-1.32302	-2.50189	2.68011e-08	5.7413e-07
Solyc06g074370.2	Alpha-2 3-sialyltransferase (AHRD V1 ***- Q702S2_TAKRU); contains Interpro domain(s) IPR012163 Sialyltransferase	glycosyl transferase family 29 protein / sialyltransferase family protein | chr1:2608408-2609604 FORWARD;subject_length	Solyc06g074370	AT1G08280	K4C9F5	-1.44269	-2.71827	1.64678e-06	2.30348e-05
Solyc06g074430.3	60s acidic ribosomal protein-like protein (AHRD V1 ***- Q3HVP0_SOLTU); contains Interpro domain(s) IPR001813 Ribosomal protein 60S	60S acidic ribosomal protein P2 (RPP2D) | chr3:16163983-16164658 FORWARD;subject_length	Solyc06g074430	AT3G44590	K4C9G1	-1.41457	-2.6658	2.8191e-14	2.16799e-12	-1.40021	-2.6394	5.65317e-14	7.59838e-11	-1.15043	-2.21981	9.04371e-11	6.83308e-08
Solyc06g074670.3	Bifunctional polymyxin resistance arnA protein (AHRD V1 ***- B6TQB1_MAIZE); contains Interpro domain(s) IPR001509 NAD-dependent epimerase/dehydratase	AXS2 | AXS2 (UDP-D-APIOSE/UDP-D-XYLOSE SYNTHASE 2) UDP-glucuronate decarboxylase | chr1:2574259-2576609 REVERSE;subject_length	Solyc06g074670	AT1G08200	K4C9I5	-0.950151	-1.93208	2.57669e-08	5.53267e-07
Solyc06g074780.2	Histone H2B (AHRD V1 ***- Q2XTD8_SOLTU); contains Interpro domain(s) IPR000558 Histone H2B	histone H2B, putative | chr2:12327043-12327498 FORWARD;subject_length	Solyc06g074780	AT2G28720	K4C9J5	-1.00767	-2.01067	7.96928e-07	1.19865e-05
Solyc06g074820.3	Aquaporin-like protein (AHRD V1 ***- D1M6Z5_CAPAN); contains Interpro domain(s) IPR012269 Aquaporin	GAMMA-TIP, TIP1 1, GAMMA-TIP1 | GAMMA-TIP (GAMMA TONOPLAST INTRINSIC PROTEIN) water channel | chr2:15445490-15446336 FORWARD;subject_length	Solyc06g074820	AT2G36830	Q53U42	-2.33511	-5.04591	1.93822e-17	2.67853e-15	-1.23446	-2.35294	7.00787e-06	0.000278719	-1.03028	-2.04242	9.20035e-05	0.00288143
Solyc06g075180.1	Ribosomal protein L12 (AHRD V1 ***- A8J597_CHLRE); contains Interpro domain(s) IPR000911 Ribosomal protein L11	60S ribosomal protein L12 (RPL12A) | chr2:15619559-15620059 REVERSE;subject_length	Solyc06g075180	AT2G37190	K4C9N4	-0.947459	-1.92847	5.26047e-07	8.21474e-06	-0.996857	-1.99565	1.37517e-07	1.22482e-05
Solyc06g075800.1	Histone H2B (AHRD V1 ***- Q2XPW1_SOLTU); contains Interpro domain(s) IPR000558 Histone H2B	H2B, HTB9 | HTB9 DNA binding | chr3:16897492-16897944 REVERSE;subject_length	Solyc06g075800	AT3G45980	K4C9U5	-1.68036	-3.20507	1.54399e-09	4.42033e-08
Solyc06g075830.2	Histone H4 (AHRD V1 ***- B6T0P4_MAIZE); contains Interpro domain(s) IPR001951 Histone H4	histone H4 | chr5:24146352-24146663 REVERSE;subject_length	Solyc06g075830	AT5G59970		-1.48233	-2.79399	9.39592e-09	2.22783e-07
Solyc06g075930.1	Histone H4 (AHRD V1 ***- B6T0P4_MAIZE); contains Interpro domain(s) IPR001951 Histone H4	histone H4 | chr5:24146352-24146663 REVERSE;subject_length	Solyc06g075930	AT5G59970		-1.63156	-3.09847	3.24838e-09	8.52931e-08
Solyc06g075960.1	Histone H4 (AHRD V1 ***- B6T0P4_MAIZE); contains Interpro domain(s) IPR001951 Histone H4	histone H4 | chr5:24146352-24146663 REVERSE;subject_length	Solyc06g075960	AT5G59970		-0.904722	-1.87218	0.000491034	0.00335011
Solyc06g076110.2	Fasciclin-like arabinogalactan protein 9 (AHRD V1 ***- A9XTL4_GOSHI); contains Interpro domain(s) IPR000782 FAS1 domain	SOS5 | SOS5 (salt overly sensitive 5) polysaccharide binding / protein binding | chr3:17136612-17137874 REVERSE;subject_length	Solyc06g076110	AT3G46550	K4C9X2	-1.57663	-2.98273	1.53124e-14	1.23983e-12
Solyc06g076570.2	class I heat shock protein (AHRD V1 ***- Q69BI7_CARPA); contains Interpro domain(s) IPR002068 Heat shock protein Hsp20	17.8 kDa class I heat shock protein (HSP17.8-CI) | chr1:2275148-2275621 FORWARD;subject_length	Solyc06g076570	AT1G07400	G5DGD4	2.73697	6.6667	1.11208e-13	7.68422e-12
Solyc06g076570.3	Hydroxycinnamoyl-CoA shikimate/quinate hydroxycinnamoyl transferase (AHRD V1 *--* D1GJ93_COFAR); contains Interpro domain(s) IPR003480 Transferase	transferase family protein | chr4:8014088-8016326 REVERSE;subject_length	Solyc09g092270	AT4G13840	K4CWQ3	1.35084	2.55061	2.54913e-09	6.86994e-08
Solyc06g076660.3	Proliferating cell nuclear antigen (AHRD V1 ***- Q8H0Q1_SOLLC); contains Interpro domain(s) IPR000730 Proliferating cell nuclear antigen, PCNA	PCNA2, ATPCNA2 | PCNA2 (PROLIFERATING CELL NUCLEAR ANTIGEN 2) DNA binding / DNA polymerase processivity factor | chr2:12650139-12651598 REVERSE;subject_length	Solyc06g076660	AT2G29570	Q8H0Q1	-2.07263	-4.20654	5.45859e-15	4.80043e-13
Solyc06g076790.1	Unknown Protein (AHRD V1)	NA	Solyc06g076790		K4CA37	-2.80649	-6.9958	2.02009e-22	7.14024e-20	-1.58815	-3.00664	3.44315e-08	3.9771e-06	-1.08149	-2.11621	9.03809e-05	0.00284535
Solyc06g076850.3	Binding protein (AHRD V1 ***- D7LLC0_ARALY); contains Interpro domain(s) IPR011990 Tetratricopeptide-like helical	binding | chr2:12682309-12684745 REVERSE;subject_length	Solyc06g076850	AT2G29670	K4CA43	1.56006	2.94866	1.66317e-09	4.72474e-08	1.38141	2.60523	1.01477e-07	9.74242e-06	1.06014	2.08513	2.3425e-05	0.00101896
Solyc06g081980.1	Pyridoxal biosynthesis lyase pdxS (AHRD V1 ***- D0MQW5_PHYIN); contains Interpro domain(s) IPR001852 Vitamin B6 biosynthesis protein	PDX1, ATPDX1.3, RSR4, PDX1.3, ATPDX1 | RSR4 (REDUCED SUGAR RESPONSE 4) protein heterodimerization/ protein homodimerization | chr5:172576-173505 REVERSE;subject_length	Solyc06g081980	AT5G01410	K4CA57	-1.51372	-2.85545	4.12989e-09	1.07062e-07
Solyc06g082010.3	Zinc finger CCCH domain-containing protein 66 (AHRD V1 ***- C3H66_ARATH); contains Interpro domain(s) IPR002110 Ankyrin	CZF1, ZFAR1, SZF2, ATSZF2 | CZF1 transcription factor | chr2:16772537-16774330 FORWARD;subject_length	Solyc06g082010	AT5G58620	K4CA60	1.6704	3.18302	1.22032e-10	4.45031e-09
Solyc06g082140.3	Unknown Protein (AHRD V1); contains Interpro domain(s) IPR007836 Ribosomal protein L41	NA	Solyc06g082140			-1.14838	-2.21665	8.04965e-09	1.96223e-07	-1.22596	-2.33911	7.58105e-10	2.11483e-07	-0.948945	-1.93046	6.05137e-07	7.17206e-05
Solyc06g082620.1	RNA-binding protein PNO1-like protein (AHRD V1 **** D0MTT7_PHYIN); contains Interpro domain(s) IPR018111 K Homology, type 1, subgroup	RNA binding | chr3:4270423-4271070 FORWARD;subject_length	Solyc06g082620	AT3G13230	K4CAB7	-0.82817	-1.77543	8.37066e-07	1.25287e-05	-0.957319	-1.9417	1.42996e-08	2.05261e-06
Solyc06g082650.3	60S ribosomal protein L10 (AHRD V1 ***- Q3SC85_SOLLC); contains Interpro domain(s) IPR001197 Ribosomal protein L10e	60S ribosomal protein L10 (RPL10C) | chr1:24839208-24840439 FORWARD;subject_length	Solyc06g082650	AT1G66580	K4CAC0	-0.837362	-1.78678	1.29942e-07	2.35536e-06
Solyc06g082750.3	50S ribosomal protein L17 (AHRD V1 ***- B4FZB4_MAIZE); contains Interpro domain(s) IPR000456 Ribosomal protein L17	ribosomal protein L17 family protein | chr3:20067672-20068385 REVERSE;subject_length	Solyc06g082750	AT3G54210	K4CAD0	-1.6151	-3.06334	5.12138e-18	8.04539e-16	-0.931084	-1.90671	5.89704e-07	3.74196e-05
Solyc06g082760.3	50S ribosomal protein L17 (AHRD V1 ***- B4FZB4_MAIZE); contains Interpro domain(s) IPR000456 Ribosomal protein L17	ribosomal protein L17 family protein | chr3:20067672-20068385 REVERSE;subject_length	Solyc06g082760	AT3G54210	K4CAD1	-2.00519	-4.01441	3.69321e-12	1.91215e-10	-1.08908	-2.12739	0.00012411	0.00271044
Solyc06g082940.3	Photosystem I reaction center subunit XI (AHRD V1 ***- B6SHL1_MAIZE); contains Interpro domain(s) IPR003757 Photosystem I reaction centre, subunit XI PsaL	PSAL | PSAL (photosystem I subunit L) | chr4:7521469-7522493 FORWARD;subject_length	Solyc06g082940	AT4G12800	K4CAE9	-1.4993	-2.82705	2.42937e-10	8.39319e-09
Solyc06g082950.3	Photosystem I reaction center subunit XI (AHRD V1 ***- B6SHL1_MAIZE); contains Interpro domain(s) IPR003757 Photosystem I reaction centre, subunit XI PsaL	PSAL | PSAL (photosystem I subunit L) | chr4:7521469-7522493 FORWARD;subject_length	Solyc06g082950	AT4G12800	K4CAF0	-1.46294	-2.75669	6.11244e-09	1.54111e-07
Solyc06g082970.3	DnaJ domain family (AHRD V1 ***- Q84VQ4_ARATH); contains Interpro domain(s) IPR001623 Heat shock protein DnaJ, N-terminal	DNAJ heat shock N-terminal domain-containing protein | chr5:7222294-7223400 FORWARD;subject_length	Solyc06g082970	AT5G21430	K4CAF2	-1.0928	-2.13288	3.09989e-09	8.22165e-08
Solyc06g083180.3	40S ribosomal protein S8 (AHRD V1 ***- Q0E158_ORYSJ); contains Interpro domain(s) IPR001047 Ribosomal protein S8e	40S ribosomal protein S8 (RPS8B) | chr5:23902626-23903670 REVERSE;subject_length	Solyc06g083180	AT5G59240	K4CAH3	-1.20939	-2.31239	4.05576e-12	2.08226e-10	-1.118	-2.17046	1.52286e-10	6.25431e-08	-0.859294	-1.81415	2.355e-07	3.43541e-05
Solyc06g083490.3	Tropinone reductase-like protein 16 (AHRD V1 **-- B2BXZ1_9BRAS); contains Interpro domain(s) IPR002347 Glucose/ribitol dehydrogenase	tropinone reductase, putative / tropine dehydrogenase, putative | chr5:1824066-1825833 REVERSE;subject_length	Solyc06g083490	AT5G06060	K4CAK4	-1.07446	-2.10593	3.64956e-07	5.94145e-06
Solyc06g083680.3	Photosystem I reaction center subunit IV A (AHRD V1 ***- B6TH55_MAIZE); contains Interpro domain(s) IPR008990 Electron transport accessory protein	PSAE-2 | PSAE-2 (photosystem I subunit E-2) catalytic | chr2:8736780-8737644 FORWARD;subject_length	Solyc06g083680	AT2G20260	K4CAM3	-1.70401	-3.25805	2.59751e-12	1.3719e-10
Solyc06g083780.3	50S ribosomal protein L14 (AHRD V1 ***- RL14_DEHE1); contains Interpro domain(s) IPR000218 Ribosomal protein L14b/L23e	emb2171 | emb2171 (embryo defective 2171) structural constituent of ribosome | chr3:1167339-1168308 FORWARD;subject_length	Solyc06g083780	AT3G04400		-1.17346	-2.25552	4.68993e-10	1.5393e-08	-1.11281	-2.16266	3.52645e-09	6.86033e-07	-0.890978	-1.85443	7.2481e-07	7.88027e-05
Solyc06g083820.3	60 ribosomal protein L14 (AHRD V1 ***- B6TMP6_MAIZE); contains Interpro domain(s) IPR002784 Ribosomal protein L14	60S ribosomal protein L14 (RPL14A) | chr2:8813923-8815071 FORWARD;subject_length	Solyc06g083820	AT2G20450	K4CAN7	-1.18832	-2.27887	8.93964e-10	2.72488e-08
Solyc06g084045.1			Solyc06g084045			-1.79946	-3.4809	5.06903e-13	3.03481e-11
Solyc06g084090.3	Histone H2A (AHRD V1 *-*- C5XX54_SORBI); contains Interpro domain(s) IPR002119 Histone H2A	HTA11 | HTA11 DNA binding | chr3:20196532-20197466 FORWARD;subject_length	Solyc06g084090	AT3G54560	K4CAR4	-1.86908	-3.65299	4.42233e-07	7.06804e-06
Solyc06g084230.3	40S ribosomal protein S24 (AHRD V1 ***- C6TAW2_SOYBN); contains Interpro domain(s) IPR001976 Ribosomal protein S24e	40S ribosomal protein S24 (RPS24B) | chr5:10069791-10070792 REVERSE;subject_length	Solyc06g084230	AT5G28060	K4CAS8	-0.680259	-1.60243	1.33332e-08	3.0633e-07
Solyc06g084310.3	Small nuclear ribonucleoprotein Sm D1 (AHRD V1 ***- B6TXH2_MAIZE); contains Interpro domain(s) IPR006649 Like-Sm ribonucleoprotein, eukaryotic and archaea-type, core	small nuclear ribonucleoprotein D1, putative / snRNP core protein D1, putative / Sm protein D1, putative | chr4:1264726-1266253 FORWARD;subject_length	Solyc06g084310	AT4G02840		-0.933588	-1.91002	2.24269e-05	0.000230401					-0.896031	-1.86094	2.2131e-05	0.00099829
Solyc06g084430.3	Histone H2A (AHRD V1 ***- A5BCX3_VITVI); contains Interpro domain(s) IPR002119 Histone H2A	HTA5, H2AXA, G-H2AX, GAMMA-H2AX | H2AXA DNA binding | chr1:2847144-2847676 REVERSE;subject_length	Solyc06g084430	AT1G08880	K4CAU8	-1.76324	-3.3946	1.50929e-08	3.42057e-07
Solyc06g084470.3	Unknown Protein (AHRD V1)	NA	Solyc06g084470	AT4G03150	K4CAV2	-1.26756	-2.40755	9.09474e-11	3.3907e-09
Solyc06g084760.2	Unknown Protein (AHRD V1)	NA	Solyc06g084760		K4CAW9	1.70182	3.25312	4.98551e-08	1.00146e-06
Solyc07g005050.3	60S ribosomal protein L39 (AHRD V1 ***- D3GC11_9ROSI); contains Interpro domain(s) IPR000077 Ribosomal protein L39e	60S ribosomal protein L39 (RPL39C) | chr4:15469931-15470366 FORWARD;subject_length	Solyc07g005050	AT4G31985		-1.30377	-2.46873	1.84531e-15	1.82348e-13	-1.17076	-2.2513	9.60504e-13	9.46736e-10	-0.905986	-1.87382	6.62571e-09	2.76201e-06
Solyc07g005370.3	Norcoclaurine synthase (AHRD V1 ***- B6E2Z2_PAPSO); contains Interpro domain(s) IPR000916 Bet v I allergen	NA	Solyc07g005370		K4CB09	-2.01612	-4.04494	1.07026e-12	6.02686e-11
Solyc07g005420.2	Unknown Protein (AHRD V1)	NA	Solyc07g005420		K4CB14	1.58285	2.99561	3.57962e-11	1.48854e-09
Solyc07g005510.3	Omega-6 fatty acid desaturase (AHRD V1 **** D7MBK3_ARALY); contains Interpro domain(s) IPR005804 Fatty acid desaturase, type 1	FAD6, FADC, SFD4 | FAD6 (FATTY ACID DESATURASE 6) omega-6 fatty acid desaturase | chr4:15057278-15059673 REVERSE;subject_length	Solyc07g005510	AT4G30950	K4CB23	-1.39277	-2.62582	3.367e-18	5.57526e-16
Solyc07g006000.3	50S ribosomal protein L35 (AHRD V1 *-*- D7LGR4_ARALY); contains Interpro domain(s) IPR001706 Ribosomal protein L35	ribosomal protein L35 family protein | chr2:10242038-10243416 FORWARD;subject_length	Solyc07g006000	AT2G24090	K4CB71	-1.33961	-2.53084	4.76571e-18	7.61686e-16
Solyc07g006030.3	Protein TIF31 homolog (AHRD V1 *--- TIF31_COCIM); contains Interpro domain(s) IPR011990 Tetratricopeptide-like helical	binding | chr4:13948993-13957840 REVERSE;subject_length	Solyc07g006030	AT4G28080	K4CB74	-1.27571	-2.42118	2.45022e-06	3.26815e-05
Solyc07g006040.3	Unknown Protein (AHRD V1)	NA	Solyc07g006040	AT4G30845	K4CB75	-2.41204	-5.32225	3.58398e-19	7.80631e-17					-1.0481	-2.06781	2.88006e-05	0.00118829
Solyc07g006500.3	Alpha alpha-trehalose-phosphate synthase (UDP-forming) (AHRD V1 **** D2REU5_ARCPA); contains Interpro domain(s) IPR001830 Glycosyl transferase, family 20	ATTPS11, TPS11, ATTPSB | ATTPS11 transferase, transferring glycosyl groups | chr2:8109043-8111799 FORWARD;subject_length	Solyc07g006500	AT2G18700	A9ZSX8	1.96931	3.91582	2.7807e-09	7.43948e-08
Solyc07g006500.4	Cold induced protein-like (AHRD V1 *--- Q94JH8_ORYSJ)	OXS3, ATOXS3 | OXS3 (OXIDATIVE STRESS 3) | chr5:22895847-22896502 REVERSE;subject_length	Solyc03g031890	AT5G56550	K4BFG0	1.04672	2.06582	0.00151617	0.00865442
Solyc07g006570.3	S8-RNase (Fragment) (AHRD V1 **-- Q5XPJ2_MALDO); contains Interpro domain(s) IPR001568 Ribonuclease T2	RNS3 | RNS3 (RIBONUCLEASE 3) RNA binding / endoribonuclease/ ribonuclease T2 | chr1:9292760-9293722 REVERSE;subject_length	Solyc07g006570	AT1G26820	K4CBC8	2.47895	5.57491	1.53348e-11	6.99387e-10
Solyc07g006570.4	Kunitz trypsin inhibitor (AHRD V1 ***- B8Y888_TOBAC); contains Interpro domain(s) IPR011065 Kunitz inhibitor ST1-like	trypsin and protease inhibitor family protein / Kunitz family protein | chr1:6149343-6149933 FORWARD;subject_length	Solyc03g098730	AT1G17860	K4BJT6	1.2826	2.43276	0.000230394	0.00175565
Solyc07g006890.1	Cytochrome P450 (AHRD V1 ***- B9P4S4_POPTR); contains Interpro domain(s) IPR002401 Cytochrome P450, E-class, group I	CYP94B1 | CYP94B1 electron carrier/ heme binding / iron ion binding / monooxygenase/ oxygen binding | chr5:25408987-25410519 REVERSE;subject_length	Solyc07g006890	AT5G63450	K4CBG0	1.71619	3.28568	2.05034e-05	0.000213393
Solyc07g007350.1	Jp18 (AHRD V1 *-*- Q8H6R4_PONTR); contains Interpro domain(s) IPR010993 Sterile alpha motif homology	unknown protein | chr2:5050583-5051585 REVERSE;subject_length	Solyc07g007350	AT2G12462	K4CBK5	-1.29921	-2.46095	6.8443e-11	2.60452e-09
Solyc07g007600.3	Pyrophosphate-energized proton pump (AHRD V1 ***- B0SRX3_LEPBP); contains Interpro domain(s) IPR004131 Inorganic H+ pyrophosphatase	AVP1, ATAVP3, AVP-3 | AVP1 ATPase/ hydrogen-translocating pyrophosphatase | chr1:5399115-5402185 FORWARD;subject_length	Solyc07g007600	AT1G15690	K4Q1Y8	-1.57039	-2.96986	1.48173e-18	2.72342e-16
Solyc07g007760.3	Defensin protein (AHRD V1 ***- B1N681_SOLPI); contains Interpro domain(s) IPR008177 Gamma Purothionin	PDF2.3, LCR68 | LCR68 (LOW-MOLECULAR-WEIGHT CYSTEINE-RICH 68) peptidase inhibitor | chr2:540071-540407 FORWARD;subject_length	Solyc07g007760	AT2G02130	K4CBP6	-1.37745	-2.59808	6.87599e-08	1.33736e-06	-1.24367	-2.36799	1.11564e-06	6.24799e-05	-1.40738	-2.65255	8.81013e-09	3.43567e-06
Solyc07g008130.3	Blue copper protein (Fragment) (AHRD V1 *--- O82576_MAIZE); contains Interpro domain(s) IPR003245 Plastocyanin-like	UCC1 | UCC1 (UCLACYANIN 1) copper ion binding / electron carrier | chr2:13722510-13723464 FORWARD;subject_length	Solyc07g008130	AT5G20230	K4CBT2	-1.61379	-3.06054	1.18676e-06	1.70812e-05
Solyc07g008280.3	Unknown Protein (AHRD V1)	NA	Solyc07g008280		K4CBU7	1.87874	3.67754	2.82845e-09	7.54527e-08
Solyc07g008280.4	Plant-specific domain TIGR01615 family protein (AHRD V1 ***- B6SS18_MAIZE); contains Interpro domain(s) IPR006502 Protein of unknown function DUF506, plant	unknown protein | chr3:2347674-2348570 FORWARD;subject_length	Solyc06g053910	AT3G22970	K4C678	0.963026	1.94939	5.29634e-06	6.48978e-05
Solyc07g008470.3	Macrophage migration inhibitory factor family protein (AHRD V1 ***- D7MMS4_ARALY); contains Interpro domain(s) IPR001398 Macrophage migration inhibitory factor	macrophage migration inhibitory factor family protein / MIF family protein | chr5:23162201-23163140 REVERSE;subject_length	Solyc07g008470	AT5G57170	K4CBW6	-1.2578	-2.39131	3.02558e-08	6.41409e-07
Solyc07g008800.3	chaperonin (AHRD V1 ***- O24186_ORYSA); contains Interpro domain(s) IPR001476 Chaperonin Cpn10	10 kDa chaperonin, putative | chr1:8195867-8196336 FORWARD;subject_length	Solyc07g008800	AT1G14980	K4CBZ9	-1.06411	-2.09087	4.20457e-07	6.77301e-06	-1.17859	-2.26356	2.47134e-08	3.17729e-06	-0.877667	-1.8374	1.29147e-05	0.000681775
Solyc07g009330.3	60S acidic ribosomal protein P3 (AHRD V1 ***- B4G1B3_MAIZE); contains Interpro domain(s) IPR001813 Ribosomal protein 60S	60S acidic ribosomal protein P3 (RPP3B) | chr5:23207049-23207835 REVERSE;subject_length	Solyc07g009330	AT5G57290	K4CC52	-1.24006	-2.36209	2.91786e-11	1.24144e-09	-1.14643	-2.21365	7.93757e-10	2.17328e-07	-0.924429	-1.89793	2.04653e-07	3.17185e-05
Solyc07g009380.3	Xyloglucan endotransglucosylase/hydrolase 2 (AHRD V1 **** Q8GTJ0_MALDO); contains Interpro domain(s) IPR016455 Xyloglucan endotransglucosylase/hydrolase IPR008263 Glycoside hydrolase, family 16, active site	XTR3 | XTR3 (XYLOGLUCAN ENDOTRANSGLYCOSYLASE 3) hydrolase, acting on glycosyl bonds / xyloglucan:xyloglucosyl transferase | chr5:23305055-23306384 REVERSE;subject_length	Solyc07g009380	AT5G57550	Q9FZ05	-2.38516	-5.22401	2.8861e-09	7.68789e-08
Solyc07g017510.3	Phosphatidylinositol-4-phosphate 5-kinase family protein (AHRD V1 **-* D7L328_ARALY); contains Interpro domain(s) IPR016034 Phosphatidylinositol-4-phosphate 5-kinase, core, subgroup	phosphatidylinositol-4-phosphate 5-kinase family protein | chr3:4754624-4761185 FORWARD;subject_length	Solyc07g017510	AT3G14270	K4CCG6	1.71463	3.28212	1.33933e-11	6.18514e-10
Solyc07g017610.3	Saccharopine dehydrogenase (NAD(+) L-glutamate-forming) (AHRD V1 *-** C7PUW7_CHIPD); contains Interpro domain(s) IPR005097 Saccharopine dehydrogenase	lysine-ketoglutarate reductase/saccharopine dehydrogenase bifunctional enzyme | chr4:15985479-15991069 REVERSE;subject_length	Solyc07g017610	AT4G33150	K4CCH5	1.91108	3.7609	9.68037e-07	1.42755e-05
Solyc07g017610.4	UBX domain-containing protein (AHRD V1 ***- D7MDX6_ARALY); contains Interpro domain(s) IPR001012 UBX	SAY1 | SAY1 | chr4:7071955-7075256 FORWARD;subject_length	Solyc08g080410	AT4G11740	K4CP41	0.982255	1.97555	1.98707e-07	3.47501e-06
Solyc07g018240.1	Elongation of very long chain fatty acids protein 4 (AHRD V1 *-** B0W9Y0_CULQU); contains Interpro domain(s) IPR002076 GNS1/SUR4 membrane protein	GNS1/SUR4 membrane family protein | chr3:1984206-1985042 FORWARD;subject_length	Solyc07g018240	AT3G06470	K4CCN6	-1.37848	-2.59995	5.63039e-08	1.11276e-06
Solyc07g021710.3	Phosphatase (AHRD V1 ***- D2V497_NAEGR); contains Interpro domain(s) IPR006384 Pyridoxal phosphate phosphatase-related	phosphatase | chr1:6090763-6091975 REVERSE;subject_length	Solyc07g021710	AT1G73010	K4CD27	-2.29972	-4.92362	4.62907e-09	1.19163e-07
Solyc07g022900.3	Chlorophyll a-b binding protein 4, chloroplastic (AHRD V1 **** CA4_ARATH); contains Interpro domain(s) IPR001344 Chlorophyll A-B binding protein	LHCA4, CAB4 | LHCA4 (LIGHT-HARVESTING CHLOROPHYLL-PROTEIN COMPLEX I SUBUNIT A4) chlorophyll binding | chr3:17493622-17494773 REVERSE;subject_length	Solyc07g022900	AT1G45474	K4CD46	-1.40305	-2.64461	3.27875e-10	1.11393e-08
Solyc07g032490.3	Nitrate transporter (AHRD V1 **** Q9SZY4_ARATH); contains Interpro domain(s) IPR000109 TGF-beta receptor, type I/II extracellular region	nitrate transporter (NTP2) | chr2:11347347-11350916 REVERSE;subject_length	Solyc07g032490	AT2G26690	K4CDJ0	-2.1086	-4.31274	2.47933e-14	1.93094e-12
Solyc07g032640.2	Oxygen-evolving enhancer protein 1, chloroplastic (AHRD V1 ***- PSBO_SOLTU); contains Interpro domain(s) IPR002628 Photosystem II manganese-stabilizing protein PsbO	PSBO-1, OEE1, OEE33, OE33, PSBO1, MSP-1 | PSBO1 (PS II OXYGEN-EVOLVING COMPLEX 1) oxygen evolving/ poly(U) binding | chr5:26568744-26570124 FORWARD;subject_length	Solyc07g032640	AT3G50820	K4CDK4	-1.51397	-2.85594	9.45227e-12	4.48922e-10
Solyc07g040680.3	Heat stress transcription factor A3 (AHRD V1 **** D1M7W9_SOLLC); contains Interpro domain(s) IPR000232 Heat shock factor (HSF)-type, DNA-binding	AT-HSFA4A, HSF A4A | AT-HSFA4A DNA binding / transcription factor | chr4:10347769-10349051 REVERSE;subject_length	Solyc07g040680	AT2G26150	K4CDU5	2.55463	5.87518	4.01405e-10	1.33656e-08
Solyc07g040680.4	Long-chain-fatty-acid coa ligase (AHRD V1 ***- Q16WF9_AEDAE); contains Interpro domain(s) IPR000873 AMP-dependent synthetase and ligase	LACS7, ATLACS7 | LACS7 (LONG-CHAIN ACYL-COA SYNTHETASE 7) long-chain-fatty-acid-CoA ligase/ protein binding | chr5:9742616-9746795 FORWARD;subject_length	Solyc01g099100	AT5G27600	K4B0U7	1.29898	2.46055	2.94074e-07	4.91371e-06
Solyc07g040950.3	Glyoxalase (AHRD V1 ***- C1E5I0_9CHLO); contains Interpro domain(s) IPR004360 Glyoxalase/bleomycin resistance protein/dioxygenase	lactoylglutathione lyase family protein / glyoxalase I family protein | chr5:23084035-23085116 REVERSE;subject_length	Solyc07g040950	AT5G57040	K4CDX2	-1.09838	-2.14115	1.02283e-09	3.06681e-08
Solyc07g040990.3	Protein phosphatase 2C (AHRD V1 ***- A5A6P8_WHEAT); contains Interpro domain(s) IPR015655 Protein phosphatase 2C	HAB1 | HAB1 (HOMOLOGY TO ABI1) catalytic/ protein serine/threonine phosphatase | chr1:27390998-27392851 FORWARD;subject_length	Solyc07g040990	AT5G57050	K4CDX6	3.05222	8.29488	2.49013e-18	4.19895e-16
Solyc07g040990.4	Phenazine biosynthesis protein PhzF family (AHRD V1 ***- B4VKV9_9CYAN); contains Interpro domain(s) IPR003719 Phenazine biosynthesis PhzC/PhzF protein	catalytic | chr4:1268952-1270508 REVERSE;subject_length	Solyc09g064940	AT4G02860	K4CUC1	1.40498	2.64815	2.75731e-15	2.61218e-13
Solyc07g041310.3	Ribosomal protein (AHRD V1 ***- B3TLR8_ELAGV); contains Interpro domain(s) IPR005703 Ribosomal protein S3, eukaryotic/archaeal	40S ribosomal protein S3 (RPS3C) | chr5:13710355-13712192 REVERSE;subject_length	Solyc07g041310	AT5G35530	K4CE04	-0.877651	-1.83738	1.76235e-06	2.441e-05	-0.892501	-1.85639	1.30886e-06	7.09594e-05
Solyc07g041720.1	Oxalate oxidase-like germin 171 (AHRD V1 **** Q9FPQ0_BETVU); contains Interpro domain(s) IPR014710 RmlC-like jelly roll fold	GLP3, GLP3A, GLP3B, ATGER3, GER3 | GER3 (GERMIN 3) oxalate oxidase | chr5:6975315-6975950 REVERSE;subject_length	Solyc07g041720	AT5G20630	K4CE39	-3.04651	-8.26214	8.63455e-38	3.96757e-34	-1.22021	-2.32981	2.36655e-07	1.86675e-05	-0.971662	-1.9611	1.69125e-05	0.000831117
Solyc07g041735.1			Solyc07g041735			-1.25752	-2.39085	6.26493e-07	9.61691e-06
Solyc07g041830.3	MTD1 (AHRD V1 *-*- Q9LLM3_MEDTR)	unknown protein | chr3:15702085-15704152 REVERSE;subject_length	Solyc07g041830	AT5G21940	K4CE49									0.881611	1.84243	4.86252e-06	0.000328397
Solyc07g041900.3	Cathepsin L-like cysteine proteinase (AHRD V1 **** A7LJ78_DERVA); contains Interpro domain(s) IPR013128 Peptidase C1A, papain IPR000169 Peptidase, cysteine peptidase active site	SAG2, AALP | AALP (Arabidopsis aleurain-like protease) cysteine-type peptidase | chr5:24280044-24282152 FORWARD;subject_length	Solyc07g041900	AT5G60360	Q40143	2.52588	5.75925	3.99471e-11	1.6389e-09
Solyc07g041900.4	Unknown Protein (AHRD V1)	NA	Solyc04g080280		K4BVA7	1.2909	2.4468	1.09833e-06	1.59457e-05	0.921567	1.89417	0.000507149	0.00763565	1.04474	2.063	3.94946e-05	0.00151092
Solyc07g041970.3	Subtilisin-like protease (AHRD V1 **-- B6SZ82_MAIZE); contains Interpro domain(s) IPR015500 Peptidase S8, subtilisin-related	subtilase family protein | chr2:2269831-2272207 REVERSE;subject_length	Solyc07g041970	AT2G05920	K4CE62	-1.48415	-2.79751	1.74855e-06	2.42393e-05
Solyc07g042250.3	chaperonin (AHRD V1 *-*- B4WMS9_9SYNE); contains Interpro domain(s) IPR017416 Chaperonin 21, chloroplast IPR018369 Chaperonin Cpn10, conserved site	CPN20, CPN10, CHCPN10, ATCPN21, CPN21 | CPN20 (CHAPERONIN 20) calmodulin binding | chr5:7015015-7016354 FORWARD;subject_length	Solyc07g042250	AT5G20720	Q9M5A8	-0.860465	-1.81562	7.92403e-08	1.51397e-06
Solyc07g042440.3	Alkyl hydroperoxide reductase/Thiol specific antioxidant family protein (AHRD V1 **-- B0C2Q1_ACAM1); contains Interpro domain(s) IPR000866 Alkyl hydroperoxide reductase/ Thiol specific antioxidant/ Mal allergen	ATPRX Q | ATPRX Q antioxidant/ peroxiredoxin | chr3:9524807-9526123 FORWARD;subject_length	Solyc07g042440	AT3G26060	K4CEA5	-1.44145	-2.71593	1.59388e-17	2.32504e-15
Solyc07g042500.3	Abhydrolase domain containing 3 (AHRD V1 *--- Q66HU2_DANRE); contains Interpro domain(s) IPR003675 Abortive infection protein	CAAX amino terminal protease family protein | chr2:942000-949337 FORWARD;subject_length	Solyc07g042500	AT2G03140	K4CEB1	1.83071	3.55713	1.33554e-05	0.000146422
Solyc07g042500.4	Mannan endo-1 4-beta-mannosidase (AHRD V1 ***- A8FDC6_BACP2); contains Interpro domain(s) IPR001547 Glycoside hydrolase, family 5	(1-4)-beta-mannan endohydrolase, putative | chr3:3407455-3409000 REVERSE;subject_length	Solyc02g084990	AT5G66460	K4BB13	0.858019	1.81255	8.19035e-07	1.22788e-05
Solyc07g042550.3	Sucrose synthase (AHRD V1 **** O82691_SOLLC); contains Interpro domain(s) IPR012820 Sucrose synthase, plants and cyanobacteria IPR000368 Sucrose synthase	SUS4, ATSUS4 | SUS4 UDP-glycosyltransferase/ sucrose synthase/ transferase, transferring glycosyl groups | chr3:15179204-15182577 REVERSE;subject_length	Solyc07g042550	AT3G43190	E0Z1D0	2.83385	7.12972	5.01746e-25	3.18003e-22	1.30984	2.47914	2.18354e-06	0.000106446
Solyc07g042550.4	Cytochrome P450 (AHRD V1 ***- Q9LKH7_9FABA); contains Interpro domain(s) IPR002401 Cytochrome P450, E-class, group I	KAO2, CYP88A4 | KAO2 (ENT-KAURENOIC ACID HYDROXYLASE 2) ent-kaurenoate oxidase/ oxygen binding | chr2:13775668-13777783 FORWARD;subject_length	Solyc12g006460	AT2G32440	K4DBI3	1.37504	2.59374	3.31956e-08	6.94123e-07	1.3479	2.54541	6.56266e-08	6.83302e-06	1.78591	3.44836	2.34952e-18	9.46779e-15
Solyc07g043000.3	Unknown Protein (AHRD V1)	NA	Solyc07g043000		K4CEG0	-2.15414	-4.45103	5.78869e-15	5.01869e-13	-1.28389	-2.43494	2.22286e-06	0.000107754
Solyc07g043395.1			Solyc07g043395			1.78326	3.44203	4.92609e-22	1.67669e-19	1.59491	3.02075	6.62317e-18	1.95847e-14	1.51147	2.851	1.43393e-17	3.46695e-14
Solyc07g043395.2	Single-stranded nucleic acid binding R3H domain protein (AHRD V1 **-- B4B323_9CHRO); contains Interpro domain(s) IPR003959 ATPase, AAA-type, core	sporulation protein-related | chr3:3239307-3242274 FORWARD;subject_length	Solyc11g008250	AT3G10420	K4D585	0.694081	1.61785	7.04138e-05	0.000623714					0.783925	1.72181	2.67527e-06	0.000217056
Solyc07g043420.3	2-oxoglutarate-dependent dioxygenase (AHRD V1 **-* Q9ZSH4_SOLCH); contains Interpro domain(s) IPR005123 Oxoglutarate and iron-dependent oxygenase	DMR6 | DMR6 (DOWNY MILDEW RESISTANT 6) oxidoreductase/ oxidoreductase, acting on paired donors, with incorporation or reduction of molecular oxygen, 2-oxoglutarate as one donor, and incorporation of one atom each of oxygen into both donors | chr5:8378964-8383154 FORWARD;subject_length	Solyc07g043420	AT5G24530	Q40131	2.05396	4.15244	1.28845e-31	1.82167e-28	1.86388	3.63986	2.52664e-26	3.73563e-22	1.66387	3.16865	3.14472e-23	3.80165e-19
Solyc07g043420.4	Calcium binding protein Caleosin (AHRD V1 **-* A8N0P5_COPC7); contains Interpro domain(s) IPR007736 Caleosin related	caleosin-related family protein | chr1:26644830-26645970 FORWARD;subject_length	Solyc01g005410	AT1G70680	K4ASA8	1.10646	2.15316	2.02671e-06	2.76547e-05
Solyc07g043460.3	Cytochrome P450 (AHRD V1 ***- A9ZT56_COPJA); contains Interpro domain(s) IPR002401 Cytochrome P450, E-class, group I	CYP72A15 | CYP72A15 electron carrier/ heme binding / iron ion binding / monooxygenase/ oxygen binding | chr3:4937410-4939310 FORWARD;subject_length	Solyc07g043460	AT3G14610	K4CEK4	1.94138	3.84073	7.56191e-18	1.17786e-15	1.65273	3.14428	2.99489e-13	3.40611e-10	1.38707	2.61548	2.55721e-10	1.81848e-07
Solyc07g043460.4	LHC-related protein (AHRD V1 **-- D8SUY7_SELML)	SEP2 | SEP2 (STRESS ENHANCED PROTEIN 2) chlorophyll binding | chr2:9357188-9357874 REVERSE;subject_length	Solyc04g053130	AT2G21970	K4BSH0	1.00694	2.00965	2.94454e-11	1.24897e-09
Solyc07g044860.3	Oxygen-evolving enhancer protein 2, chloroplastic (AHRD V1 ***- PSBP_SOLLC); contains Interpro domain(s) IPR002683 Photosystem II oxygen evolving complex protein PsbP	PSBP-1, OEE2, PSII-P, OE23 | PSBP-1 (PHOTOSYSTEM II SUBUNIT P-1) poly(U) binding | chr1:2047940-2049186 FORWARD;subject_length	Solyc07g044860	AT1G06680	P29795	-1.37104	-2.58657	1.67652e-12	9.14376e-11
Solyc07g045160.3	Phosphofructokinase family protein (AHRD V1 ***- D7MLU4_ARALY); contains Interpro domain(s) IPR012004 Pyrophosphate-dependent phosphofructokinase TP0108	PFK3 | PFK3 (PHOSPHOFRUCTOKINASE 3) 6-phosphofructokinase | chr4:13301094-13304030 REVERSE;subject_length	Solyc07g045160	AT4G26270	K4CES3	1.88563	3.69514	5.14093e-08	1.0286e-06
Solyc07g045160.4	Phosphatidylglycerol/phosphatidylinositol transfer protein (AHRD V1 -**- C5M4H0_CANTT); contains Interpro domain(s) IPR003172 MD-2-related lipid-recognition	MD-2-related lipid recognition domain-containing protein / ML domain-containing protein | chr5:1976219-1977231 REVERSE;subject_length	Solyc01g006900	AT5G06480	K4ASQ6	0.966362	1.95391	7.05057e-08	1.3641e-06
Solyc07g045440.1	Fasciclin-like arabinogalactan protein 19 (AHRD V1 ***- A9XTM4_GOSHI); contains Interpro domain(s) IPR000782 FAS1 domain	FLA2 | FLA2 (FASCICLIN-LIKE ARABINOGALACTAN 2) | chr4:7491598-7492809 REVERSE;subject_length	Solyc07g045440	AT4G12730	K4CEV0	-1.52874	-2.88534	1.28829e-08	2.96728e-07
Solyc07g047710.3	Glucan endo-1 3-beta-glucosidase 3 (AHRD V1 ***- B6UBU1_MAIZE); contains Interpro domain(s) IPR012946 X8	glycosyl hydrolase family 17 protein / beta-1,3-glucanase, putative | chr2:279541-281955 REVERSE;subject_length	Solyc07g047710	AT5G35740	K4CEX7	-2.16517	-4.48521	4.16584e-20	1.04888e-17
Solyc07g047850.3	Chlorophyll a-b binding protein 4, chloroplastic (AHRD V1 **** CB24_SOLLC); contains Interpro domain(s) IPR001344 Chlorophyll A-B binding protein	LHCB2.1, LHCB2 | LHCB2.1 chlorophyll binding | chr2:1823449-1824331 REVERSE;subject_length	Solyc07g047850	AT2G05100	P14278	-1.45716	-2.74568	1.59538e-08	3.58911e-07
Solyc07g047940.3	Zinc finger CCCH domain-containing protein 18 (AHRD V1 ***- C3H18_ARATH); contains Interpro domain(s) IPR000504 RNA recognition motif, RNP-1	zinc finger (CCCH-type) family protein / RNA recognition motif (RRM)-containing protein | chr2:1859011-1860931 REVERSE;subject_length	Solyc07g047940	AT2G05160	K4CEZ8	-1.50569	-2.83961	1.70521e-06	2.37723e-05
Solyc07g048085.1			Solyc07g048085			-1.23798	-2.35868	4.45164e-06	5.55096e-05
Solyc07g049370.2	Glucan endo-1 3-beta-glucosidase A6 (AHRD V1 ***- B6TIF7_MAIZE); contains Interpro domain(s) IPR000490 Glycoside hydrolase, family 17	glycosyl hydrolase family 17 protein | chr2:2199450-2201293 FORWARD;subject_length	Solyc07g049370	AT2G05790	K4CF40	-1.96446	-3.90266	1.65058e-09	4.69623e-08
Solyc07g049530.3	1-aminocyclopropane-1-carboxylate oxidase (AHRD V1 ***- Q94F66_SOLTU); contains Interpro domain(s) IPR005123 Oxoglutarate and iron-dependent oxygenase	EFE, ACO4, EAT1 | EFE (ETHYLENE-FORMING ENZYME) 1-aminocyclopropane-1-carboxylate oxidase | chr1:1431419-1432695 REVERSE;subject_length	Solyc07g049530	AT1G05010	P05116	3.49311	11.2598	2.59987e-25	1.76984e-22
Solyc07g049530.4	Xyloglucan endotransglucosylase/hydrolase 3 (AHRD V1 **** Q06BI4_CUCME); contains Interpro domain(s) IPR016455 Xyloglucan endotransglucosylase/hydrolase	XTR3 | XTR3 (XYLOGLUCAN ENDOTRANSGLYCOSYLASE 3) hydrolase, acting on glycosyl bonds / xyloglucan:xyloglucosyl transferase | chr5:23305055-23306384 REVERSE;subject_length	Solyc07g006850	AT5G57550	K4CBF6	1.44093	2.71496	4.34122e-09	1.1191e-07
Solyc07g052135.1			Solyc07g052135			2.98533	7.91904	2.11878e-10	7.38019e-09
Solyc07g052135.2			Solyc12g089143			1.38668	2.61476	0.00021647	0.00165932					1.10355	2.14883	0.00245722	0.0285629
Solyc07g052290.1	Membrane-associated zinc metalloprotease family protein expressed (AHRD V1 ***- Q84NY6_ORYSJ); contains Interpro domain(s) IPR004387 Peptidase M50, putative membrane-associated zinc metallopeptidase	membrane-associated zinc metalloprotease, putative | chr2:13788679-13790022 REVERSE;subject_length	Solyc07g052290	AT2G32480	K4CFC8	-1.0576	-2.08147	1.25655e-07	2.28441e-06
Solyc07g052310.1	Unknown Protein (AHRD V1)	NA	Solyc07g052310		K4CFD0	-1.76277	-3.39348	4.45844e-15	3.99737e-13
Solyc07g052610.3	Cyclin (AHRD V1 *-*- D8UD80_VOLCA); contains Interpro domain(s) IPR012389 Negative regulatory factor PREG	CYCP2 1 | CYCP2 1 (cyclin p2 1) cyclin-dependent protein kinase | chr3:7703927-7704813 REVERSE;subject_length	Solyc07g052610	AT3G21870	K4CFG0	-1.37353	-2.59104	3.13265e-09	8.29656e-08
Solyc07g052980.3	Xyloglucan endotransglucosylase/hydrolase 5 (AHRD V1 **** C0IRH8_MALDO); contains Interpro domain(s) IPR016455 Xyloglucan endotransglucosylase/hydrolase	XTH9 | XTH9 (XYLOGLUCAN ENDOTRANSGLUCOSYLASE/HYDROLASE 9) hydrolase, acting on glycosyl bonds / xyloglucan:xyloglucosyl transferase | chr4:1416019-1417197 FORWARD;subject_length	Solyc07g052980	AT4G03210	K4CFJ6	-1.48709	-2.80323	5.07941e-10	1.64655e-08
Solyc07g053540.1	Fasciclin-like arabinogalactan protein 4 (AHRD V1 ***- A9XTK9_GOSHI); contains Interpro domain(s) IPR000782 FAS1 domain	FLA9 | FLA9 (FASCICLIN-LIKE ARABINOOGALACTAN 9) | chr1:982625-983368 REVERSE;subject_length	Solyc07g053540	AT1G03870	K4CFP9	-2.18643	-4.55177	1.54944e-15	1.55622e-13
Solyc07g053640.1	Arabinogalactan-protein (AHRD V1 *-*- Q41256_NICAL)	NA	Solyc07g053640		K4CFQ9	-1.75739	-3.38085	1.80037e-06	2.48429e-05
Solyc07g053950.1	Unknown Protein (AHRD V1)	NA	Solyc07g053950	AT4G28310	K4CFU0	-2.7088	-6.53779	8.22066e-18	1.26971e-15	-1.63984	-3.11631	1.14455e-07	1.07659e-05
Solyc07g054210.3	Protochlorophyllide reductase like protein (AHRD V1 ***- Q0WVW0_ARATH); contains Interpro domain(s) IPR005979 Light-dependent protochlorophyllide reductase	PORA | PORA oxidoreductase/ protochlorophyllide reductase | chr5:21991183-21992773 REVERSE;subject_length	Solyc07g054210	AT5G54190	Q9LL35	-1.01088	-2.01514	2.30505e-10	7.99375e-09
Solyc07g054290.1	Photosystem II family protein (AHRD V1 *-*- D7KCG4_ARALY)	photosystem II family protein | chr1:898916-899440 FORWARD;subject_length	Solyc07g054290	AT1G03600	K4CFX4	-2.02605	-4.07287	6.95486e-23	2.71979e-20	-1.01085	-2.01509	7.00294e-07	4.22606e-05
Solyc07g054820.3	Protein thf1 (AHRD V1 ***- A0YRG1_LYNSP)	PSB29, THF1 | PSB29 | chr2:8987783-8989185 FORWARD;subject_length	Solyc07g054820	AT2G20890	K4CG24	-1.04927	-2.06949	5.82175e-12	2.8842e-10
Solyc07g055060.3	Phosphoenolpyruvate carboxylase 1 (AHRD V1 ***- O23946_GOSHI); contains Interpro domain(s) IPR015813 Pyruvate/Phosphoenolpyruvate kinase, catalytic core IPR001449 Phosphoenolpyruvate carboxylase	ATPPC1 | ATPPC1 (PHOSPHOENOLPYRUVATE CARBOXYLASE 1) catalytic/ phosphoenolpyruvate carboxylase | chr1:19884261-19888070 REVERSE;subject_length	Solyc07g055060	AT1G53310	K4CG46	-0.863364	-1.81928	2.25829e-09	6.17668e-08
Solyc07g055740.1	Strictosidine synthase-like protein (AHRD V1 ***- A7WPL3_TOBAC); contains Interpro domain(s) IPR004141 Strictosidine synthase	strictosidine synthase family protein | chr3:21101653-21103204 REVERSE;subject_length	Solyc07g055740	AT3G57030	Q9LKW1	-1.84556	-3.59393	3.86176e-11	1.59233e-09
Solyc07g055950.3	Meiosis 5 (AHRD V1 *-*- B6T5X0_MAIZE)	PDF1 | PDF1 (PROTODERMAL FACTOR 1) | chr2:17826327-17827426 REVERSE;subject_length	Solyc07g055950	AT2G42840	K4CGC8	-2.35132	-5.1029	3.95656e-16	4.228e-14	-0.945645	-1.92605	0.00103178	0.0127227
Solyc07g056020.3	Translation initiation factor IF-2 (AHRD V1 **** A5B2X2_VITVI); contains Interpro domain(s) IPR000178 Initiation factor 2	FUG1 | FUG1 (fu-gaeri1) translation initiation factor | chr1:5885383-5890165 FORWARD;subject_length	Solyc07g056020	AT1G17220	K4CGD5	-0.887257	-1.84966	1.76699e-05	0.000187297
Solyc07g056240.3	Unknown Protein (AHRD V1)	NA	Solyc07g056240	AT2G42975	K4CGF7	-1.17356	-2.25567	7.19903e-14	5.14857e-12
Solyc07g056540.3	L-lactate dehydrogenase (AHRD V1 ***- C0S8Q7_PARBP); contains Interpro domain(s) IPR012133 Alpha-hydroxy acid dehydrogenase, FMN-dependent	(S)-2-hydroxy-acid oxidase, peroxisomal, putative / glycolate oxidase, putative / short chain alpha-hydroxy acid oxidase, putative | chr3:4685844-4687852 REVERSE;subject_length	Solyc07g056540	AT3G14420	K4CGI6	-0.974495	-1.96495	8.98305e-08	1.6969e-06
Solyc07g061730.3	Gibberellin 2-oxidase (AHRD V1 **** A4GVL9_SOLLC); contains Interpro domain(s) IPR005123 Oxoglutarate and iron-dependent oxygenase	ATGA2OX2 | ATGA2OX2 (GIBBERELLIN 2-OXIDASE) gibberellin 2-beta-dioxygenase | chr1:10537769-10539570 FORWARD;subject_length	Solyc07g061730	AT1G30040	A4GVL9	2.24706	4.74714	3.46901e-08	7.22089e-07
Solyc07g061730.4	Disease resistance protein (AHRD V1 ***- D1GEG4_BRARP); contains Interpro domain(s) IPR002182 NB-ARC	ADR1-L1 | ADR1-L1 (ADR1-like 1) ATP binding / protein binding | chr4:16051162-16054005 REVERSE;subject_length	Solyc04g079420	AT4G33300	K4BV26	1.20184	2.30033	4.75618e-10	1.55826e-08
Solyc07g061900.3	50S ribosomal protein L4 (AHRD V1 ***- B6TG27_MAIZE); contains Interpro domain(s) IPR015498 Ribosomal protein L4	RPL4 | RPL4 poly(U) binding / structural constituent of ribosome | chr1:2249190-2250189 FORWARD;subject_length	Solyc07g061900	AT1G07320	K4CGM3	-1.51709	-2.86213	6.8632e-17	8.35401e-15	-0.93073	-1.90624	2.8159e-07	2.08586e-05
Solyc07g062190.3	50S ribosomal protein L13 (AHRD V1 ***- B6SVH3_MAIZE); contains Interpro domain(s) IPR005823 Ribosomal protein L13, bacterial-type	emb1473 | emb1473 (embryo defective 1473) structural constituent of ribosome | chr1:29575997-29577406 FORWARD;subject_length	Solyc07g062190	AT1G78630	K4CGQ2	-0.964842	-1.95185	7.79963e-17	9.42932e-15
Solyc07g062650.3	Malate dehydrogenase (AHRD V1 **** Q645N1_SOLLC); contains Interpro domain(s) IPR010097 Malate dehydrogenase, NAD-dependent, eukaryotes and gamma proteobacteria	malate dehydrogenase (NAD), mitochondrial | chr1:19854966-19856802 REVERSE;subject_length	Solyc07g062650	AT1G53240	K4CGU8	-0.919451	-1.8914	6.02737e-07	9.31734e-06
Solyc07g062870.3	30S ribosomal protein S20 (AHRD V1 *-*- RS20_THEEB); contains Interpro domain(s) IPR002583 Ribosomal protein S20	chloroplast 30S ribosomal protein S20, putative | chr3:5116216-5117412 FORWARD;subject_length	Solyc07g062870	AT3G15190	K4CGX0	-1.24568	-2.37131	1.73452e-12	9.43209e-11
Solyc07g063140.1	Aspartyl/glutamyl-tRNA(Asn/Gln) amidotransferase subunit C (AHRD V1 ***- A3IGR0_9CHRO); contains Interpro domain(s) IPR003837 Glu-tRNAGln amidotransferase, C subunit	FUNCTIONS IN: molecular_function unknown INVOLVED IN: regulation of translational fidelity LOCATED IN: chloroplast EXPRESSED IN: 22 plant structures EXPRESSED DURING: 13 growth stages CONTAINS InterPro DOMAIN/s: Glu-tRNAGln amidotransferase, C subunit (InterPro:IPR003837) Has 1227 Blast hits to 1227 proteins in 425 species: Archae - 17 Bacteria - 884 Metazoa - 0 Fungi - 0 Plants - 17 Viruses - 0 …	Solyc07g063140	AT4G32915	K4CGZ7	-1.04619	-2.06507	2.51304e-08	5.41497e-07
Solyc07g063190.3	Thioredoxin (AHRD V1 ***- A7LNX7_9CARY); contains Interpro domain(s) IPR005746 Thioredoxin	ATHM4, TRX-M4, ATM4 | TRX-M4 (ARABIDOPSIS THIOREDOXIN M-TYPE 4) enzyme activator | chr3:5188448-5189457 FORWARD;subject_length	Solyc07g063190	AT3G15360	K4CH02	-0.877886	-1.83768	1.42447e-06	2.01402e-05
Solyc07g063410.3	NAC domain protein IPR003441 (AHRD V1 ***- B9HZY3_POPTR); contains Interpro domain(s) IPR003441 No apical meristem (NAM) protein	RD26, ANAC072 | RD26 (RESPONSIVE TO DESICCATION 26) transcription activator/ transcription factor | chr4:13707928-13709013 REVERSE;subject_length	Solyc07g063410	AT4G27410	K4CH24	3.1773	9.04614	6.96439e-20	1.70674e-17
Solyc07g063410.4	Leucine-rich repeat family protein (AHRD V1 ***- D7KDI8_ARALY); contains Interpro domain(s) IPR006553 Leucine-rich repeat, cysteine-containing subtype	leucine-rich repeat family protein | chr1:5411509-5414544 FORWARD;subject_length	Solyc03g117420	AT1G15740	K4BLP4	1.41763	2.67146	2.17135e-18	3.72985e-16	0.755265	1.68794	3.36908e-06	0.000152313
Solyc07g063600.3	Chlorophyll a-b binding protein 13, chloroplastic (AHRD V1 ***- CB23_SOLLC); contains Interpro domain(s) IPR001344 Chlorophyll A-B binding protein	LHCB3, LHCB3*1 | LHCB3 (LIGHT-HARVESTING CHLOROPHYLL B-BINDING PROTEIN 3) structural molecule | chr5:22038424-22039383 FORWARD;subject_length	Solyc07g063600	AT5G54270	K4CH43	-2.30546	-4.94324	2.4308e-16	2.74099e-14
Solyc07g063610.3	Dynein light chain 2 cytoplasmic (AHRD V1 ***- C3KIM6_ANOFI); contains Interpro domain(s) IPR001372 Dynein light chain, type 1 and 2	dynein light chain, putative | chr4:13694032-13694517 FORWARD;subject_length	Solyc07g063610	AT4G27360	K4CH44	-1.54385	-2.91572	2.10674e-16	2.40509e-14
Solyc07g063910.3	Unknown Protein (AHRD V1)	NA	Solyc07g063910		K4CH74	-0.862179	-1.81778	1.69137e-05	0.000180321	-0.995461	-1.99372	7.20846e-07	4.3324e-05
Solyc07g063950.3	Receptor-like kinase (AHRD V1 **** A7VM68_9VIRI); contains Interpro domain(s) IPR002290 Serine/threonine protein kinase	protein kinase family protein | chr1:18402618-18405638 REVERSE;subject_length	Solyc07g063950	AT5G54590	K4CH78	-1.44477	-2.7222	6.29899e-12	3.0956e-10
Solyc07g064240.3	CT099 (Fragment) (AHRD V1 *--- Q4KR14_SOLPE); contains Interpro domain(s) IPR003245 Plastocyanin-like	plastocyanin-like domain-containing protein | chr3:7186754-7187453 REVERSE;subject_length	Solyc07g064240	AT3G20570	K4CHA5	-1.22435	-2.3365	1.67652e-05	0.000178946
Solyc07g064410.1	Ubiquitin-conjugating enzyme-like protein (AHRD V1 *--- A4HBP2_LEIBR); contains Interpro domain(s) IPR019547 Kua-ubiquitin conjugating enzyme hybrid, localisation	small conjugating protein ligase | chr4:13571951-13572922 FORWARD;subject_length	Solyc07g064410	AT4G27030	K4CHC2	-2.5988	-6.05781	1.60347e-10	5.71159e-09
Solyc07g064600.3	Endoribonuclease L-PSP family protein (AHRD V1 **-* D7LAZ0_ARALY); contains Interpro domain(s) IPR019897 YjgF-like protein, conserved site	endoribonuclease L-PSP family protein | chr3:7110227-7111695 REVERSE;subject_length	Solyc07g064600	AT3G20390	A0RZD0	1.98545	3.95986	2.70948e-08	5.79746e-07
Solyc07g064600.4	Ribosomal protein S6 kinase alpha-3 (AHRD V1 *-** KS6A3_HUMAN); contains Interpro domain(s) IPR002290 Serine/threonine protein kinase	D6PKL2, PK5 | D6PKL2 (D6 PROTEIN KINASE LIKE 2) kinase | chr5:19339947-19341864 REVERSE;subject_length	Solyc02g093360	AT3G27580	K4BDD2	1.06963	2.09889	1.97043e-07	3.44918e-06
Solyc07g064760.2	Unknown Protein (AHRD V1)	NA	Solyc07g064760		K4CHF5	-1.96841	-3.91337	2.43623e-07	4.1461e-06
Solyc07g065120.3	Glycerophosphoryl diester phosphodiesterase family protein (AHRD V1 ***- D7MKI0_ARALY); contains Interpro domain(s) IPR017946 PLC-like phosphodiesterase, TIM beta/alpha-barrel domain	SVL1 | SVL1 (SHV3-LIKE 1) glycerophosphodiester phosphodiesterase/ phosphoric diester hydrolase | chr5:22474277-22477819 FORWARD;subject_length	Solyc07g065120	AT5G55480	K4CHJ1	-1.11563	-2.1669	2.1383e-11	9.36785e-10
Solyc07g065530.1	Unknown Protein (AHRD V1)	NA	Solyc07g065530		K4CHN1	-2.11642	-4.33617	4.45709e-11	1.79259e-09	-1.71551	-3.28412	8.3496e-08	8.34114e-06
Solyc07g065680.3	Myosin heavy chain-like (AHRD V1 ***- Q9LVQ4_ARATH); contains Interpro domain(s) IPR008545 Protein of unknown function DUF827, plant	unknown protein | chr5:22610146-22612166 FORWARD;subject_length	Solyc07g065680	AT5G55860	K4CHP6	1.75477	3.37472	3.87214e-08	7.93598e-07
Solyc07g065900.3	Fructose-bisphosphate aldolase (AHRD V1 ***- A9PEE1_POPTR); contains Interpro domain(s) IPR000741 Fructose-bisphosphate aldolase, class-I	fructose-bisphosphate aldolase, putative | chr4:13391566-13392937 FORWARD;subject_length	Solyc07g065900	AT4G26530	K4CHR6	-1.03459	-2.04853	1.74789e-06	2.42393e-05
Solyc07g065930.3	BTB/POZ domain-containing protein (AHRD V1 **-- D7KN20_ARALY); contains Interpro domain(s) IPR013089 Kelch related	BTB/POZ domain-containing protein | chr1:20847117-20848507 REVERSE;subject_length	Solyc07g065930	AT1G55760	K4CHR9	2.43593	5.41114	8.03684e-13	4.65985e-11
Solyc07g065930.4	Structural maintenance of chromosomes protein 3 (AHRD V1 **-- Q8AW91_XENLA); contains Interpro domain(s) IPR003395 RecF/RecN/SMC protein, N-terminal	TTN7, SMC3 | TTN7 (TITAN7) ATP binding / protein binding | chr2:11609319-11617064 REVERSE;subject_length	Solyc06g073780	AT2G27170	K4C996	1.27631	2.42219	2.74248e-05	0.000273504
Solyc07g065980.3	Alkaline alpha galactosidase I (AHRD V1 **-- Q3Y5A3_CUCSA); contains Interpro domain(s) IPR008811 Raffinose synthase	AtSIP1 | AtSIP1 (Arabidopsis thaliana seed imbibition 1) hydrolase, hydrolyzing O-glycosyl compounds | chr1:20835507-20838707 REVERSE;subject_length	Solyc07g065980	AT1G55740	K4CHS4	1.82974	3.55474	5.26078e-08	1.0476e-06
Solyc07g065980.4	Phenylalanine ammonia-lyase (AHRD V1 **** B5LAW0_CAPAN); contains Interpro domain(s) IPR005922 Phenylalanine ammonia-lyase	pal1, ATPAL1 | pal1 (Phe ammonia lyase 1) phenylalanine ammonia-lyase | chr2:15557602-15560237 REVERSE;subject_length	Solyc09g007910	AT2G37040	P26600	0.850632	1.80329	0.000692755	0.00449606	0.854968	1.80872	0.000652011	0.00911434
Solyc07g066030.3	Proteasome activator subunit 4-like (AHRD V1 **-- Q5Z876_ORYSJ); contains Interpro domain(s) IPR016024 Armadillo-type fold	binding | chr3:4319804-4330061 REVERSE;subject_length	Solyc07g066030	AT3G13330	K4CHS9	1.5988	3.02891	4.5576e-07	7.24017e-06
Solyc07g066100.3	GPI-anchored protein (AHRD V1 ***- A2PZD8_IPONI)	unknown protein | chr2:8925003-8925714 REVERSE;subject_length	Solyc07g066100	AT5G56170	K4CHT6	-1.12545	-2.1817	4.13884e-09	1.07143e-07
Solyc07g066150.1	Photosystem I reaction center subunit V (AHRD V1 ***- B6U534_MAIZE); contains Interpro domain(s) IPR017494 Photosystem I reaction center, PsaG, plant	PSAG | PSAG (PHOTOSYSTEM I SUBUNIT G) | chr1:20802874-20803356 REVERSE;subject_length	Solyc07g066150	AT1G55670	K4CHU1	-1.46325	-2.75728	1.43286e-09	4.1474e-08
Solyc07g066310.3	photosystem II polypeptide (AHRD V1 ***- Q6V7X5_TRIPR); contains Interpro domain(s) IPR006814 Photosystem II protein PsbR	PSBR | PSBR (photosystem II subunit R) | chr1:29736085-29736781 FORWARD;subject_length	Solyc07g066310	AT1G79040	Q40163	-1.1811	-2.26749	4.63313e-07	7.35163e-06
Solyc07g066330.3	NAC domain protein IPR003441 (AHRD V1 ***- B9HH13_POPTR); contains Interpro domain(s) IPR003441 No apical meristem (NAM) protein	NAC1, ANAC022 | NAC1 transcription factor | chr1:20946852-20949144 REVERSE;subject_length	Solyc07g066330	AT1G56010	K4CHV8	2.56018	5.89783	2.8739e-13	1.87313e-11
Solyc07g066330.4	Chymotrypsin inhibitor-2 (AHRD V1 *-*- A8V413_HORSP); contains Interpro domain(s) IPR000864 Proteinase inhibitor I13, potato inhibitor I	protease inhibitor, putative | chr2:16236546-16237050 REVERSE;subject_length	Solyc08g080630	AT2G38870	P20076	1.30028	2.46276	3.16969e-05	0.00031088
Solyc07g066385.1			Solyc07g066385			-0.989378	-1.98533	6.75919e-08	1.31743e-06	-1.14405	-2.21001	5.01752e-10	1.5455e-07	-0.996637	-1.99534	1.34807e-08	4.5269e-06
Solyc07g066470.3	Porphobilinogen deaminase (AHRD V1 ***- B6TVP0_MAIZE); contains Interpro domain(s) IPR000860 Tetrapyrrole biosynthesis, hydroxymethylbilane synthase	HEMC | HEMC (HYDROXYMETHYLBILANE SYNTHASE) hydroxymethylbilane synthase | chr5:2663763-2665596 REVERSE;subject_length	Solyc07g066470	AT5G08280	K4CHX2	-1.38334	-2.60872	3.63951e-15	3.39564e-13	-0.744879	-1.67583	2.15325e-05	0.00067164
Solyc08g005560.3	Binding protein (AHRD V1 ***- D7MGU4_ARALY)	unknown protein | chr4:10477772-10479947 FORWARD;subject_length	Solyc08g005560	AT4G19160	K4CI47	1.69341	3.2342	1.1216e-07	2.06563e-06
Solyc08g005930.1	F-box family protein (AHRD V1 ***- D7KL20_ARALY); contains Interpro domain(s) IPR015915 Kelch-type beta propeller	F-box family protein | chr1:11221519-11222706 REVERSE;subject_length	Solyc08g005930	AT1G31350	K4CI82	-1.88595	-3.69596	3.91945e-08	8.01329e-07
Solyc08g006160.3	Plastid fibrillin 3 (Fragment) (AHRD V1 **-- A6XBK9_COFCA); contains Interpro domain(s) IPR006843 PAP fibrillin	plastid-lipid associated protein PAP-related / fibrillin-related | chr5:6739693-6740661 FORWARD;subject_length	Solyc08g006160	AT5G19940	K4CIA5	-1.1321	-2.19177	2.49994e-09	6.76714e-08
Solyc08g006540.3	Peptidyl-prolyl cis-trans isomerase (AHRD V1 *-** B1XHQ5_SYNP2); contains Interpro domain(s) IPR001179 Peptidyl-prolyl cis-trans isomerase, FKBP-type	ATFKBP13, FKBP13 | FK506-binding protein 1 (FKBP13) | chr5:18530894-18532128 FORWARD;subject_length	Solyc08g006540	AT5G45680	K4CIE2	-1.36698	-2.57929	2.64713e-12	1.39411e-10
Solyc08g006820.3	Transmembrane 9 superfamily protein member 4 (AHRD V1 ***- B6SXZ2_MAIZE); contains Interpro domain(s) IPR004240 Nonaspanin (TM9SF)	endomembrane protein 70, putative | chr5:8648374-8651015 REVERSE;subject_length	Solyc08g006820	AT5G25100	K4CIH0	-1.17541	-2.25857	1.36792e-08	3.13106e-07
Solyc08g006890.3	Tubulin alpha-3 chain (AHRD V1 ***- B6SPX4_MAIZE); contains Interpro domain(s) IPR002452 Alpha tubulin	TUA6 | TUA6 structural constituent of cytoskeleton | chr4:8548769-8550319 REVERSE;subject_length	Solyc08g006890	AT4G14960	K4CIH7	-1.04442	-2.06254	3.53608e-08	7.32729e-07	-0.879081	-1.8392	3.48692e-06	0.000156699
Solyc08g006900.3	Ribosomal protein L32 (AHRD V1 ***- Q45NI6_MEDSA); contains Interpro domain(s) IPR001515 Ribosomal protein L32e	60S ribosomal protein L32 (RPL32A) | chr4:10035715-10036475 REVERSE;subject_length	Solyc08g006900	AT4G18100	K4CIH8	-0.871116	-1.82908	1.20725e-07	2.20788e-06
Solyc08g006930.3	Photosystem I reaction center subunit X psaK (AHRD V1 ***- Q84QE6_TOBAC); contains Interpro domain(s) IPR017493 Photosystem I reaction center, PsaK, plant	PSAK | PSAK (photosystem I subunit K) | chr1:10722325-10723013 FORWARD;subject_length	Solyc08g006930	AT1G30380		-1.78588	-3.4483	9.8428e-11	3.66216e-09
Solyc08g007040.3	Glycine cleavage system H protein 1 (AHRD V1 ***- B6UHJ7_MAIZE); contains Interpro domain(s) IPR017453 Glycine cleavage H-protein, subgroup	glycine cleavage system H protein, mitochondrial, putative | chr2:14805913-14807274 REVERSE;subject_length	Solyc08g007040	AT2G35370	K4CIJ1	-1.47446	-2.77879	2.90179e-17	3.86485e-15
Solyc08g007140.3	60S ribosomal protein L37a (AHRD V1 ***- Q5GMM4_CAPCH); contains Interpro domain(s) IPR002674 Ribosomal protein L37ae	60S ribosomal protein L37a (RPL37aB) | chr3:3423893-3424566 FORWARD;subject_length	Solyc08g007140	AT3G10950		-0.965063	-1.95215	9.47397e-08	1.77685e-06
Solyc08g007180.3	Light harvesting-like protein 3 (AHRD V1 **-- A9P991_POPTR)	LIL3:1 | LIL3:1 transcription factor | chr4:9803759-9804714 FORWARD;subject_length	Solyc08g007180	AT4G17600	K4CIK5	-1.06646	-2.09428	4.18654e-08	8.49322e-07
Solyc08g007220.3	Nuclear RNA binding protein (Fragment) (AHRD V1 **** Q9SQ56_TOBAC); contains Interpro domain(s) IPR006861 Hyaluronan/mRNA binding protein	nuclear RNA-binding protein, putative | chr4:9771496-9773313 FORWARD;subject_length	Solyc08g007220	AT4G17520	K4CIK9	-0.715734	-1.64232	4.42897e-06	5.52644e-05
Solyc08g007460.2	Non-specific lipid-transfer protein (AHRD V1 -*** B9RGU5_RICCO); contains Interpro domain(s) IPR003612 Plant lipid transfer protein/seed storage/trypsin-alpha amylase inhibitor	protease inhibitor/seed storage/lipid transfer protein (LTP) family protein | chr1:23252369-23253481 FORWARD;subject_length	Solyc08g007460	AT1G62790	K4CIN3	2.17978	4.53083	1.24862e-07	2.27223e-06
Solyc08g007460.3	FAD linked oxidase domain protein (AHRD V1 **-- D1VPW7_9ACTO); contains Interpro domain(s) IPR006094 FAD linked oxidase, N-terminal	DWF1, DIM, EVE1, DIM1, CBB1 | DWF1 (DWARF 1) calmodulin binding / catalytic | chr3:6879835-6881616 REVERSE;subject_length	Solyc02g069490	AT3G19820	A0A0C6G3Q8	1.17788	2.26244	2.20556e-11	9.60634e-10	1.07553	2.1075	1.06833e-09	2.72331e-07	1.24669	2.37297	1.57125e-13	2.11053e-10
Solyc08g008590.3	Ubiquitin (AHRD V1 ***- C0SFI2_PARBP); contains Interpro domain(s) IPR019956 Ubiquitin subgroup	UBQ1, EMB2167, ERD16, HAP4 | UBQ1 (UBIQUITIN EXTENSION PROTEIN 1) protein binding / structural constituent of ribosome | chr3:19505668-19506681 FORWARD;subject_length	Solyc08g008590	AT3G52590	K4CIZ3	-1.38852	-2.61811	3.2778e-16	3.56485e-14	-1.34573	-2.54159	2.99558e-15	4.92107e-12	-1.15936	-2.23358	9.07303e-13	1.09684e-09
Solyc08g013670.3	Photosystem I reaction center subunit (AHRD V1 ***- D2K7Z2_TOBAC); contains Interpro domain(s) IPR008796 Photosystem I reaction centre subunit N	PSAN | PSAN calmodulin binding | chr5:25628724-25629409 REVERSE;subject_length	Solyc08g013670	AT5G64040	K4CJ02	-1.39669	-2.63297	8.75256e-11	3.27642e-09
Solyc08g016750.3	Pyruvate dehydrogenase E1 component subunit beta (AHRD V1 ***- B6TQ36_MAIZE); contains Interpro domain(s) IPR005475 Transketolase, central region	transketolase family protein | chr2:14568956-14570844 REVERSE;subject_length	Solyc08g016750	AT2G34590	K4CJJ4	-1.10165	-2.14599	3.7255e-11	1.54571e-09
Solyc08g042050.3	DEAD-box ATP-dependent RNA helicase 3 (AHRD V1 **** RH3_ORYSJ); contains Interpro domain(s) IPR011545 DNA/RNA helicase, DEAD/DEAH box type, N-terminal	emb1138 | emb1138 (embryo defective 1138) ATP binding / ATP-dependent helicase/ RNA binding / helicase/ nucleic acid binding / zinc ion binding | chr5:9285540-9288871 REVERSE;subject_length	Solyc08g042050	AT5G26742	K4CK63	-0.735568	-1.66505	3.1387e-06	4.04554e-05
Solyc08g060920.3	Xenotropic and polytropic retrovirus receptor (AHRD V1 **-- B2GU54_XENTR); contains Interpro domain(s) IPR004331 SPX, N-terminal	ATSPX3, SPX3 | SPX3 (SPX DOMAIN GENE 3) | chr2:18606489-18607754 FORWARD;subject_length	Solyc08g060920	AT5G20150	Q6A1K8	1.79214	3.46328	4.3359e-12	2.20759e-10	1.53397	2.89582	4.23908e-09	7.93352e-07
Solyc08g060920.4	Leucine-rich repeat receptor-like kinase (AHRD V1 ***- Q0PW22_POPTO); contains Interpro domain(s) IPR013210 Leucine-rich repeat, N-terminal	leucine-rich repeat protein, putative | chr5:7164758-7166904 FORWARD;subject_length	Solyc10g081190	AT5G21090	Q96477	0.75249	1.6847	8.4962e-09	2.05745e-07
Solyc08g061960.3	Ribosomal protein (AHRD V1 ***- B3TLR8_ELAGV); contains Interpro domain(s) IPR005703 Ribosomal protein S3, eukaryotic/archaeal	40S ribosomal protein S3 (RPS3C) | chr5:13710355-13712192 REVERSE;subject_length	Solyc08g061960	AT5G35530	K4CKY5	-0.666588	-1.58731	0.00020012	0.00155527
Solyc08g062450.1	class II heat shock protein (AHRD V1 ***- B6T339_MAIZE); contains Interpro domain(s) IPR002068 Heat shock protein Hsp20	HSP17.6II | HSP17.6II (17.6 KDA CLASS II HEAT SHOCK PROTEIN) | chr5:3882409-3882876 REVERSE;subject_length	Solyc08g062450	AT5G12020	Q96489	2.46257	5.51196	4.80489e-09	1.23343e-07
Solyc08g062450.2	Senescence-associated protein (AHRD V1 ***- B6T9C5_MAIZE); contains Interpro domain(s) IPR000301 Tetraspanin, subgroup	TET3 | TET3 (TETRASPANIN3) | chr3:16733973-16735854 REVERSE;subject_length	Solyc06g075360	AT3G45600	K4C9Q1	1.28189	2.43157	5.54407e-10	1.77526e-08
Solyc08g062680.1	MIP02663p (Fragment) (AHRD V1 **-- B8A3Z9_DROME)	unknown protein | chr5:3877975-3879483 REVERSE;subject_length	Solyc08g062680	AT5G12010	K4CL55	1.63557	3.10711	9.13283e-08	1.72166e-06
Solyc08g062800.3	ATP-dependent RNA helicase eIF4A (AHRD V1 **** A8PG49_COPC7); contains Interpro domain(s) IPR011545 DNA/RNA helicase, DEAD/DEAH box type, N-terminal	EIF4A1, RH4, TIF4A1 | EIF4A1 (EUKARYOTIC TRANSLATION INITIATION FACTOR 4A1) ATP-dependent helicase/ translation initiation factor | chr3:4592635-4594128 REVERSE;subject_length	Solyc08g062800	AT3G13920	K4CL64	-0.772074	-1.70772	4.31433e-07	6.9195e-06	-0.840231	-1.79034	4.56719e-08	5.07714e-06
Solyc08g065610.3	Vacuolar processing enzyme-1b (AHRD V1 **-- Q852T2_TOBAC); contains Interpro domain(s) IPR001096 Peptidase C13, legumain	GAMMA-VPE, GAMMAVPE | GAMMA-VPE (GAMMA VACUOLAR PROCESSING ENZYME) cysteine-type endopeptidase | chr4:15900557-15903161 REVERSE;subject_length	Solyc08g065610	AT4G32940	K4CLE1	2.05911	4.1673	2.13535e-28	2.06567e-25	1.23235	2.3495	4.71337e-11	2.40301e-08	0.987412	1.98263	4.03561e-08	1.08414e-05
Solyc08g065610.4	Nuclear transcription factor Y subunit A-1 (AHRD V1 *-** B6TAR1_MAIZE); contains Interpro domain(s) IPR001289 CCAAT-binding transcription factor, subunit B	HAP2A, ATHAP2A, NF-YA1 | NF-YA1 (NUCLEAR FACTOR Y, SUBUNIT A1) transcription factor | chr5:4051147-4052961 REVERSE;subject_length	Solyc01g087240	AT3G20910	K4AYB4	1.10759	2.15486	1.24811e-07	2.27223e-06
Solyc08g065850.1	Unknown Protein (AHRD V1)	NA	Solyc08g065850		K4CLG4	-2.02775	-4.07767	1.87192e-17	2.6264e-15					-0.771085	-1.70655	0.000713078	0.0120565
Solyc08g066610.3	EPIDERMAL PATTERNING FACTOR-like protein 9 (AHRD V1 *-*- EPFL9_ARATH)	unknown protein | chr4:7586244-7586798 REVERSE;subject_length	Solyc08g066610	AT4G12970	K4CLN7	-2.23556	-4.70946	1.96287e-20	5.15394e-18
Solyc08g066740.3	CT099 (Fragment) (AHRD V1 *--- Q4KR02_SOLCI); contains Interpro domain(s) IPR003245 Plastocyanin-like	plastocyanin-like domain-containing protein | chr1:24022482-24023151 REVERSE;subject_length	Solyc08g066740	AT1G64640	K4CLQ0	-1.46531	-2.76122	4.77257e-13	2.86666e-11
Solyc08g066940.3	Peptide transporter 1 (AHRD V1 **-* Q7XAC3_VICFA); contains Interpro domain(s) IPR000109 TGF-beta receptor, type I/II extracellular region	proton-dependent oligopeptide transport (POT) family protein | chr1:19434671-19438673 FORWARD;subject_length	Solyc08g066940	AT1G52190	K4CLS0	1.90126	3.73539	1.91152e-09	5.33137e-08
Solyc08g066940.4	UDP-glucose glucosyltransferase (AHRD V1 **** B6EWX8_LYCBA); contains Interpro domain(s) IPR002213 UDP-glucuronosyl/UDP-glucosyltransferase	GT, UGT74F2 | UGT74F2 (UDP-GLUCOSYLTRANSFERASE 74F2) UDP-glucose:4-aminobenzoate acylglucosyltransferase/ UDP-glucosyltransferase/ UDP-glycosyltransferase/ transferase, transferring glycosyl groups / transferase, transferring hexosyl groups | chr2:18152279-18153715 FORWARD;subject_length	Solyc08g006330	AT2G31750	Q5CAZ5	0.971375	1.96071	1.16321e-05	0.000129969
Solyc08g067180.3	Zinc finger (Ran-binding) family protein (AHRD V1 *-*- D7L4W6_ARALY); contains Interpro domain(s) IPR001876 Zinc finger, RanBP2-type	zinc finger (Ran-binding) family protein | chr3:5315437-5316048 FORWARD;subject_length	Solyc08g067180	AT3G15680	K4CLU4	-1.29258	-2.44965	2.5374e-07	4.30235e-06
Solyc08g067320.2	Chlorophyll a/b binding protein (AHRD V1 ***- Q41422_SOLTU); contains Interpro domain(s) IPR001344 Chlorophyll A-B binding protein	LHB1B1, LHCB1.4 | LHB1B1 chlorophyll binding | chr2:14524818-14525618 FORWARD;subject_length	Solyc08g067320	AT2G34430	K4CLV8	-1.75915	-3.38499	9.92544e-13	5.68316e-11
Solyc08g067630.3	Unknown Protein (AHRD V1)	NA	Solyc08g067630	AT2G25625	K4CLY9	3.29665	9.82629	1.59192e-12	8.7082e-11
Solyc08g067630.4	UDP-glucosyltransferase family 1 protein (AHRD V1 **-* C6KI43_CITSI); contains Interpro domain(s) IPR002213 UDP-glucuronosyl/UDP-glucosyltransferase	UDP-glucoronosyl/UDP-glucosyl transferase family protein | chr2:15417618-15419108 REVERSE;subject_length	Solyc07g043490	AT2G15490	K4CEK7	1.4254	2.68588	1.79994e-07	3.17494e-06	1.36926	2.58338	5.92757e-07	3.74526e-05
Solyc08g067960.3	CHY zinc finger family protein expressed (AHRD V1 ***- Q337P2_ORYSJ); contains Interpro domain(s) IPR008913 Zinc finger, CHY-type	zinc finger (C3HC4-type RING finger) family protein | chr5:8899486-8901391 FORWARD;subject_length	Solyc08g067960	AT5G25560	K4CM20	2.13319	4.38687	4.41038e-11	1.77769e-09
Solyc08g067960.4	Cytochrome P450 (AHRD V1 ***- B9GKM8_POPTR); contains Interpro domain(s) IPR002401 Cytochrome P450, E-class, group I	CYP76C2 | CYP76C2 electron carrier/ heme binding / iron ion binding / monooxygenase/ oxygen binding | chr2:18779935-18781922 REVERSE;subject_length	Solyc08g080380	AT2G45570	K4CP38	1.16539	2.24294	5.69276e-06	6.9019e-05
Solyc08g068150.3	BURP domain-containing protein (AHRD V1 **-- B2ZPK7_SOLLC); contains Interpro domain(s) IPR004873 BURP	RD22 | RD22 nutrient reservoir | chr5:8914498-8916684 REVERSE;subject_length	Solyc08g068150	AT5G25610	B2ZPK7	2.12332	4.35695	9.23324e-08	1.73616e-06
Solyc08g068150.4	At1g67050 (Fragment) (AHRD V1 *-*- B0FU30_ARATH)	unknown protein | chr1:25611242-25612048 FORWARD;subject_length	Solyc05g009210	AT1G68330	K4BX95	1.15902	2.23306	2.29936e-05	0.000235444
Solyc08g068180.3	Ribosomal protein L37 (AHRD V1 ***- B9RS60_RICCO); contains Interpro domain(s) IPR001569 Ribosomal protein L37e	60S ribosomal protein L37 (RPL37C) | chr3:5454892-5455677 FORWARD;subject_length	Solyc08g068180	AT3G16080	P49212	-0.820974	-1.7666	3.65753e-06	4.65549e-05	-0.856332	-1.81043	1.416e-06	7.5349e-05
Solyc08g068490.3	Indole-3-acetic acid-amido synthetase GH3.8 (AHRD V1 **** B6U4E2_MAIZE); contains Interpro domain(s) IPR004993 GH3 auxin-responsive promoter	JAR1, FIN219 | JAR1 (JASMONATE RESISTANT 1) ATP binding / adenylyltransferase/ catalytic/ jasmonate-amino synthetase | chr2:19034342-19036369 FORWARD;subject_length	Solyc08g068490	AT4G03400	K4CM73	-1.93785	-3.83133	1.62194e-07	2.88869e-06
Solyc08g068590.3	PAP fibrillin family protein (AHRD V1 ***- B5W0K3_SPIMA); contains Interpro domain(s) IPR006843 PAP fibrillin	plastid-lipid associated protein PAP / fibrillin family protein | chr2:19272427-19273856 FORWARD;subject_length	Solyc08g068590	AT2G46910	K4CM82	-0.941314	-1.92028	6.04852e-07	9.34217e-06
Solyc08g068870.3	Aspartic proteinase nepenthesin-1 (AHRD V1 **-- C0JAB4_ORYCO); contains Interpro domain(s) IPR001461 Peptidase A1	aspartyl protease family protein | chr1:29997259-29998951 REVERSE;subject_length	Solyc08g068870	AT5G10770	K4CMA9	2.09606	4.2754	1.40312e-10	5.02716e-09
Solyc08g068870.4	Lysine/histidine transporter (AHRD V1 **** B9HR02_POPTR); contains Interpro domain(s) IPR013057 Amino acid transporter, transmembrane	amino acid transporter family protein | chr1:17536834-17539486 REVERSE;subject_length	Solyc01g111980	AT1G47670	K4B460	1.13076	2.18975	9.85941e-06	0.000112347
Solyc08g069230.3	Unknown Protein (AHRD V1)	NA	Solyc08g069230	AT2G24395	K4CME3	-1.91833	-3.77985	4.88115e-18	7.7341e-16	-1.10666	-2.15347	2.90313e-07	2.13546e-05
Solyc08g074240.3	40S ribosomal protein S6 (AHRD V1 ***- B6T1H0_MAIZE); contains Interpro domain(s) IPR014401 Ribosomal protein S6, eukaryotic	EMB3010 | EMB3010 (embryo defective 3010) structural constituent of ribosome | chr5:3258734-3260142 REVERSE;subject_length	Solyc08g074240	AT5G10360	K4CME5					-0.741027	-1.67137	2.07247e-07	1.71182e-05
Solyc08g074480.1	Cortical cell-delineating protein (AHRD V1 **-- B6UGA2_MAIZE); contains Interpro domain(s) IPR013770 Plant lipid transfer protein and hydrophobic protein, helical	protease inhibitor/seed storage/lipid transfer protein (LTP) family protein | chr4:69433-69819 REVERSE;subject_length	Solyc08g074480	AT2G45180	K4CMG7	-2.3122	-4.96639	1.27305e-18	2.36349e-16	-1.07196	-2.10229	4.40439e-05	0.0011712	-0.918075	-1.88959	0.000260827	0.0059158
Solyc08g074620.2	Polyphenol oxidase (AHRD V1 ***- Q41428_SOLTU); contains Interpro domain(s) IPR016213 Polyphenol oxidase, plant	NA	Solyc08g074620		Q08307	-1.34018	-2.53184	1.29354e-05	0.000142595
Solyc08g075020.3	Pectinacetylesterase like protein (Fragment) (AHRD V1 *--- Q56WP8_ARATH); contains Interpro domain(s) IPR004963 Pectinacetylesterase	pectinacetylesterase, putative | chr3:1764509-1767240 REVERSE;subject_length	Solyc08g075020	AT4G19420	K4CMM0	2.37081	5.1723	1.21431e-08	2.81095e-07
Solyc08g075020.4	Oligopeptide transporter (Fragment) (AHRD V1 **** B0DAK3_LACBS); contains Interpro domain(s) IPR004813 Oligopeptide transporter OPT superfamily	YSL7 | YSL7 (YELLOW STRIPE LIKE 7) oligopeptide transporter | chr1:24442639-24446122 FORWARD;subject_length	Solyc03g082620	AT5G24380	K4BI38	1.25882	2.393	0.000154796	0.00124678					1.27123	2.41367	7.8408e-05	0.00259692
Solyc08g075280.3	Uncharacterized membrane protein (AHRD V1 *-*- A5GLU3_SYNPW); contains Interpro domain(s) IPR005134 Uncharacterised protein family UPF0114	FUNCTIONS IN: molecular_function unknown INVOLVED IN: biological_process unknown LOCATED IN: chloroplast EXPRESSED IN: 23 plant structures EXPRESSED DURING: 13 growth stages CONTAINS InterPro DOMAIN/s: Uncharacterised conserved protein UCP022348 (InterPro:IPR016804), Uncharacterised protein family UPF0114 (InterPro:IPR005134) BEST Arabidopsis thaliana protein match is: unknown protein (TAIR:AT5G1…	Solyc08g075280	AT4G19390	K4CMP5	2.26709	4.81352	1.31402e-10	4.73564e-09
Solyc08g075280.4	Vacuolar processing enzyme-3 (AHRD V1 **-- Q852T0_TOBAC); contains Interpro domain(s) IPR001096 Peptidase C13, legumain	ALPHA-VPE, ALPHAVPE | ALPHA-VPE (alpha-vacuolar processing enzyme) cysteine-type endopeptidase | chr2:11063496-11066020 REVERSE;subject_length	Solyc12g095910	AT4G32940	Q18LC4	1.21502	2.32144	7.68228e-11	2.91135e-09
Solyc08g075450.3	Nodulin-like protein (AHRD V1 ***- Q9FHJ9_ARATH); contains Interpro domain(s) IPR000620 Protein of unknown function DUF6, transmembrane	integral membrane family protein | chr4:10489201-10491488 REVERSE;subject_length	Solyc08g075450	AT4G19185	K4CMR2	-1.11532	-2.16644	1.81636e-09	5.12036e-08
Solyc08g075680.3	Unknown Protein (AHRD V1)	NA	Solyc08g075680	AT3G45900	K4CMT5	-1.91051	-3.75941	3.6161e-08	7.47626e-07
Solyc08g075700.3	60S ribosomal protein L13 (AHRD V1 ***- Q3HRY7_SOLTU); contains Interpro domain(s) IPR001380 Ribosomal protein L13e	ATBBC1, BBC1, RSU2 | ATBBC1 (ARABIDOPSIS THALIANA BREAST BASIC CONSERVED 1) structural constituent of ribosome | chr3:18166971-18168047 REVERSE;subject_length	Solyc08g075700	AT3G49010	K4CMT7	-0.937656	-1.91541	5.82059e-08	1.14911e-06	-0.963037	-1.94941	2.64655e-08	3.28818e-06	-0.820267	-1.76573	6.72974e-07	7.82146e-05
Solyc08g075750.3	ATP-dependent Clp protease proteolytic subunit (AHRD V1 ***- A9PA38_POPTR); contains Interpro domain(s) IPR001907 Peptidase S14, ClpP	CLPP4, NCLPP4 | CLPP4 (CLP PROTEASE P4) serine-type endopeptidase | chr5:18396351-18397586 FORWARD;subject_length	Solyc08g075750	AT5G45390	K4CMU2	-1.14745	-2.21522	1.3129e-11	6.10624e-10
Solyc08g075990.3	Os02g0129300 protein (Fragment) (AHRD V1 *-*- Q0E498_ORYSJ); contains Interpro domain(s) IPR018962 Domain of unknown function DUF1995	unknown protein | chr5:19780010-19781977 REVERSE;subject_length	Solyc08g075990	AT5G48790	K4CMW6	-1.48333	-2.79593	1.48023e-11	6.76783e-10
Solyc08g076220.3	Phosphoribulokinase/uridine kinase (AHRD V1 ***- B7KI62_CYAP7); contains Interpro domain(s) IPR006083 Phosphoribulokinase/uridine kinase	PRK | PRK (PHOSPHORIBULOKINASE) ATP binding / phosphoribulokinase/ protein binding | chr1:11532668-11534406 FORWARD;subject_length	Solyc08g076220	AT1G32060	K4CMY9	-0.800093	-1.74121	6.85225e-05	0.000610787
Solyc08g076300.3	4-coumarate-coa ligase (AHRD V1 **** B9GZT7_POPTR); contains Interpro domain(s) IPR000873 AMP-dependent synthetase and ligase	4-coumarate--CoA ligase family protein / 4-coumaroyl-CoA synthase family protein | chr4:10411715-10414221 REVERSE;subject_length	Solyc08g076300	AT4G19010	K4CMZ3	-0.905477	-1.87316	7.12709e-07	1.08351e-05
Solyc08g076470.3	Glycerol-3-phosphate acyltransferase (AHRD V1 **** Q7XYH5_CAPAN); contains Interpro domain(s) IPR016222 Glycerol-3-phosphate O-acyltransferase	ATS1, ACT1 | ATS1 glycerol-3-phosphate O-acyltransferase | chr1:11602223-11605001 REVERSE;subject_length	Solyc08g076470	AT1G32200	K4CN09	-1.46304	-2.75688	5.10301e-12	2.55568e-10
Solyc08g076650.3	Alpha alpha-trehalose-phosphate synthase (UDP-forming) (AHRD V1 **** A3CXN9_METMJ); contains Interpro domain(s) IPR001830 Glycosyl transferase, family 20	ATTPS6, TPS6 | ATTPS6 alpha,alpha-trehalose-phosphate synthase (UDP-forming)/ transferase, transferring glycosyl groups / trehalose-phosphatase | chr1:25497493-25500241 FORWARD;subject_length	Solyc08g076650	AT4G17770	K4CN26	1.78283	3.44101	1.0568e-09	3.14813e-08
Solyc08g076650.4	Cytochrome P450 NADPH-reductase (AHRD V1 **** B3RFK2_PETHY); contains Interpro domain(s) IPR015702 NADPH Cytochrome P450 Reductase	ATR1, AR1 | ATR1 (ARABIDOPSIS P450 REDUCTASE 1) NADPH-hemoprotein reductase | chr4:12663065-12667066 REVERSE;subject_length	Solyc04g076380	AT4G24520	K4BU76	0.671195	1.59239	9.03142e-09	2.15861e-07
Solyc08g076730.3	TPR domain protein (AHRD V1 *-*- B6U810_MAIZE); contains Interpro domain(s) IPR011990 Tetratricopeptide-like helical	binding | chr1:1234456-1235895 REVERSE;subject_length	Solyc08g076730	AT4G17940	K4CN34	2.53029	5.77688	8.95981e-19	1.73349e-16
Solyc08g076730.4	Methyl binding domain protein (Fragment) (AHRD V1 *--- B9HAA5_POPTR); contains Interpro domain(s) IPR001739 Methyl-CpG DNA binding	MBD11, ATMBD11 | MBD11 DNA binding / methyl-CpG binding | chr3:5343209-5344386 FORWARD;subject_length	Solyc03g116680	AT3G15790	K4BLH0	1.29468	2.45323	2.65829e-10	9.11555e-09	0.92672	1.90095	7.01275e-06	0.000278719
Solyc08g076740.3	cDNA clone 002-116-F08 full insert sequence (AHRD V1 *-*- B7E9W2_ORYSJ)	unknown protein | chr5:21482329-21483642 REVERSE;subject_length	Solyc08g076740	AT5G52980	K4CN35	-0.925645	-1.89953	6.84292e-07	1.04463e-05
Solyc08g076880.3	Unknown Protein (AHRD V1)	NA	Solyc08g076880		K4CN48	1.86952	3.65412	3.52218e-09	9.19568e-08
Solyc08g076880.4	NAC domain protein IPR003441 (AHRD V1 *-*- B9IDH0_POPTR); contains Interpro domain(s) IPR003441 No apical meristem (NAM) protein	ANAC091, TIP | TIP (TCV-INTERACTING PROTEIN) transcription coactivator/ transcription factor | chr5:8416920-8418723 REVERSE;subject_length	Solyc06g073050	AT3G49530	K4C925	0.925363	1.89916	7.5863e-06	8.88695e-05
Solyc08g076885.1			Solyc08g076885			-1.76437	-3.39725	3.57782e-11	1.48854e-09
Solyc08g077050.3	Ferredoxin family protein (AHRD V1 ***- D7KHL5_ARALY); contains Interpro domain(s) IPR010241 Ferredoxin [2Fe-2S], plant	ferredoxin family protein | chr1:11771969-11774117 REVERSE;subject_length	Solyc08g077050	AT1G32550	K4CN65	-0.986389	-1.98122	2.06402e-08	4.53246e-07
Solyc08g077700.3	Eukaryotic translation initiation factor 4 gamma 1 (AHRD V1 *-*- A9QXE6_MESAU); contains Interpro domain(s) IPR016021 MIF4-like, type 1/2/3	EIF4G, CUM2 | EIF4G (EUKARYOTIC TRANSLATION INITIATION FACTOR 4G) translation initiation factor | chr3:22261842-22268295 FORWARD;subject_length	Solyc08g077700	AT3G60240	K4CNC9	-0.812007	-1.75565	1.13454e-05	0.000127175	-0.863459	-1.8194	3.15792e-06	0.000144105
Solyc08g077730.3	1-phosphatidylinositol-4-phosphate 5-kinase-like protein (AHRD V1 *--- Q67UY9_ORYSJ); contains Interpro domain(s) IPR003409 MORN motif	FUNCTIONS IN: molecular_function unknown INVOLVED IN: biological_process unknown LOCATED IN: cellular_component unknown EXPRESSED IN: 22 plant structures EXPRESSED DURING: 13 growth stages CONTAINS InterPro DOMAIN/s: MORN motif (InterPro:IPR003409) BEST Arabidopsis thaliana protein match is: MORN (Membrane Occupation and Recognition Nexus) repeat-containing protein /phosphatidylinositol-4-phospha…	Solyc08g077730	AT4G17080	K4CND2	1.79346	3.46645	6.44824e-13	3.77448e-11	1.03751	2.05269	3.65127e-05	0.00101474
Solyc08g077730.4	Unknown Protein (AHRD V1)	NA	Solyc08g008290		Q53U39	0.775365	1.71162	4.10875e-05	0.000390682
Solyc08g077880.3	Light harvesting-like protein 3 (AHRD V1 **-- B9N2V9_POPTR)	LIL3:1 | LIL3:1 transcription factor | chr4:9803759-9804714 FORWARD;subject_length	Solyc08g077880	AT4G17600	K4CNE7	-1.17819	-2.26292	4.10772e-15	3.72746e-13
Solyc08g078010.3	50S ribosomal protein L19 (AHRD V1 *-*- B6T8M1_MAIZE); contains Interpro domain(s) IPR001857 Ribosomal protein L19	ribosomal protein L19 family protein | chr4:7019793-7021068 FORWARD;subject_length	Solyc08g078010	AT4G17560	K4CNG0	-1.41913	-2.67424	3.49185e-19	7.73256e-17
Solyc08g078020.1	Methionine rich arabinogalactan (AHRD V1 *-*- Q52QJ6_SOLLC)	NA	Solyc08g078020		Q52QJ6	-2.32837	-5.02238	3.065e-17	4.05285e-15	-1.15762	-2.23089	2.65627e-05	0.000796613	-0.967392	-1.9553	0.000251351	0.00579882
Solyc08g078890.2	At2g10940-like protein (Fragment) (AHRD V1 *-*- B3SKI0_ARAHA); contains Interpro domain(s) IPR013770 Plant lipid transfer protein and hydrophobic protein, helical	protease inhibitor/seed storage/lipid transfer protein (LTP) family protein | chr1:23132181-23133074 FORWARD;subject_length	Solyc08g078890	AT1G62500	K4CNP8	-3.0993	-8.57003	1.16815e-90	2.14706e-86	-1.3842	-2.61027	2.03438e-20	1.00261e-16	-1.31453	-2.48722	2.86972e-20	1.7346e-16
Solyc08g078910.2	Cortical cell-delineating protein (AHRD V1 **-- B6U436_MAIZE); contains Interpro domain(s) IPR013770 Plant lipid transfer protein and hydrophobic protein, helical	protease inhibitor/seed storage/lipid transfer protein (LTP) family protein | chr2:18626377-18626781 FORWARD;subject_length	Solyc08g078910	AT4G12510	K4CNQ0					-1.29301	-2.45038	1.80197e-06	9.0929e-05	-1.10041	-2.14416	2.24486e-05	0.00100885
Solyc08g079010.1	Os04g0690100 protein (Fragment) (AHRD V1 ***- Q0J8S4_ORYSJ)	unknown protein | chr1:23144506-23145348 FORWARD;subject_length	Solyc08g079010	AT1G62520	K4CNR0	-1.66757	-3.17679	4.11789e-11	1.68193e-09
Solyc08g079090.3	Laccase-22 (AHRD V1 **-- LAC22_ORYSJ); contains Interpro domain(s) IPR001117 Multicopper oxidase, type 1	sks17 | sks17 (SKU5 Similar 17) copper ion binding / oxidoreductase | chr5:26722963-26725370 FORWARD;subject_length	Solyc08g079090	AT4G12420	K4CNR8	-2.523	-5.74776	7.84585e-40	5.10673e-36
Solyc08g079240.3	Homology to unknown gene (AHRD V1 *-*- Q01GV2_OSTTA)	unknown protein | chr1:23249349-23251066 REVERSE;subject_length	Solyc08g079240	AT1G62780	K4CNT2	-1.42029	-2.67639	4.62291e-12	2.34075e-10
Solyc08g079420.3	Cytochrome P450 (AHRD V1 ***- B9NEX1_POPTR); contains Interpro domain(s) IPR002401 Cytochrome P450, E-class, group I	CYP706A6 | CYP706A6 electron carrier/ heme binding / iron ion binding / monooxygenase/ oxygen binding | chr4:7314939-7316647 REVERSE;subject_length	Solyc08g079420	AT4G12320	K4CNU2	2.47713	5.56788	1.80946e-13	1.21379e-11
Solyc08g079420.4	Homeobox protein knotted-1-like 3 (AHRD V1 *-*- B6T3D1_MAIZE); contains Interpro domain(s) IPR005541 KNOX2	KNAT3 | KNAT3 (KNOTTED1-LIKE HOMEOBOX GENE 3) transcription activator/ transcription factor | chr5:8736208-8738115 FORWARD;subject_length	Solyc07g007120	AT5G25220	O22300	1.28204	2.43183	1.89613e-09	5.30455e-08	0.890232	1.85347	3.12028e-05	0.000901043
Solyc08g079430.3	Primary amine oxidase (AHRD V1 ***- B9RBR2_RICCO); contains Interpro domain(s) IPR000269 Copper amine oxidase	amine oxidase/ copper ion binding / quinone binding | chr4:7304434-7306973 FORWARD;subject_length	Solyc08g079430	AT4G12290	Q5F306	2.81212	7.02317	2.11521e-09	5.82872e-08
Solyc08g079430.4	TRAF type zinc finger domain containing 1 (AHRD V1 **-- B6T8M5_MAIZE); contains Interpro domain(s) IPR001293 Zinc finger, TRAF-type	TRAF-type zinc finger-related | chr1:3224863-3226860 REVERSE;subject_length	Solyc04g076670	AT1G09920	K4BUA5	1.37003	2.58475	8.91833e-09	2.13993e-07
Solyc08g079660.3	ATP-dependent Clp protease ATP-binding subunit ClpC (AHRD V1 *-*- D5A5L7_SPIPL); contains Interpro domain(s) IPR004176 Clp, N-terminal	Clp amino terminal domain-containing protein | chr4:7228269-7229898 REVERSE;subject_length	Solyc08g079660	AT4G12060	K4CNW6	-1.0199	-2.02778	4.25222e-10	1.40316e-08
Solyc08g079790.1	Organic anion transporter (AHRD V1 **-* B6TX95_MAIZE); contains Interpro domain(s) IPR004853 Protein of unknown function DUF250	phosphate translocator-related | chr1:4263542-4264957 REVERSE;subject_length	Solyc08g079790	AT1G12500	K4CNX9	-1.21797	-2.32619	8.40057e-08	1.59837e-06
Solyc08g079870.2	Subtilisin-like protease (AHRD V1 **-- Q9LWA3_SOLLC); contains Interpro domain(s) IPR015500 Peptidase S8, subtilisin-related IPR000209 Peptidase S8 and S53, subtilisin, kexin, sedolisin	ARA12 | ARA12 serine-type endopeptidase | chr5:26872192-26874465 REVERSE;subject_length	Solyc08g079870	AT2G05920	O04678	2.12989	4.37683	1.3048e-13	8.88234e-12
Solyc08g079870.3	Lipase-like (AHRD V1 ***- Q8RZ40_ORYSJ); contains Interpro domain(s) IPR002921 Lipase, class 3	lipase class 3 family protein | chr4:10225006-10226862 REVERSE;subject_length	Solyc02g077420	AT4G18550	K4B8W8	1.16319	2.23951	1.84429e-07	3.24384e-06
Solyc08g080170.3	Hydroxymethylglutaryl-CoA synthase (AHRD V1 **** A9ZMZ7_HEVBR); contains Interpro domain(s) IPR010122 Hydroxymethylglutaryl-CoA synthase, eukaryotic	MVA1 | MVA1 acetyl-CoA C-acetyltransferase/ hydroxymethylglutaryl-CoA synthase | chr4:7109124-7111901 REVERSE;subject_length	Solyc08g080170	AT4G11820	K4CP17					0.992896	1.99018	0.00015294	0.00317141
Solyc08g080390.3	Cytochrome P450 (AHRD V1 ***- B9I4C8_POPTR); contains Interpro domain(s) IPR002401 Cytochrome P450, E-class, group I	CYP76C1 | CYP76C1 electron carrier/ heme binding / iron ion binding / monooxygenase | chr2:18776391-18778354 REVERSE;subject_length	Solyc08g080390	AT2G45570	K4CP39	2.54066	5.81856	5.64844e-10	1.79928e-08
Solyc08g080390.4	ATP-dependent chaperone ClpB (AHRD V1 **** B5W0X8_SPIMA); contains Interpro domain(s) IPR017730 Chaperonin ClpB	APG6, CLPB3, CLPB-P | CLPB3 (CASEIN LYTIC PROTEINASE B3) ATP binding / ATPase/ nucleoside-triphosphatase/ nucleotide binding / protein binding | chr5:5014399-5018255 REVERSE;subject_length	Solyc02g088610	AT5G15450	K4BC16	1.29794	2.45878	3.93082e-07	6.38237e-06
Solyc08g080570.3	UDP-glucose 4-epimerase (AHRD V1 **** B0M3E8_PEA); contains Interpro domain(s) IPR005886 UDP-glucose 4-epimerase	UGE1 | UGE1 (UDP-D-glucose/UDP-D-galactose 4-epimerase 1) UDP-glucose 4-epimerase/ protein dimerization | chr1:4356124-4358120 REVERSE;subject_length	Solyc08g080570	AT1G12780	K4CP57	2.54328	5.82913	2.93451e-23	1.17253e-20	1.7273	3.31108	1.85327e-11	1.05387e-08	1.46594	2.76243	3.44066e-09	1.73309e-06
Solyc08g080570.4	Os05g0264200 protein (Fragment) (AHRD V1 *-*- Q0DJL6_ORYSJ); contains Interpro domain(s) IPR006927 Protein of unknown function DUF639	unknown protein | chr5:7870719-7874283 REVERSE;subject_length	Solyc03g119400	AT1G48840	K4BM89	1.29844	2.45962	1.2307e-12	6.83394e-11
Solyc08g080650.2	Osmotin-like protein (Fragment) (AHRD V1 **-- Q8S4L1_SOLNI); contains Interpro domain(s) IPR001938 Thaumatin, pathogenesis-related	ATOSM34 | ATOSM34 (osmotin 34) | chr4:7025127-7026113 REVERSE;subject_length	Solyc08g080650	AT4G11650	Q01591	1.59127	3.01315	1.58454e-09	4.52937e-08
Solyc08g080720.2	Selenoprotein H (AHRD V1 *-*- A8JGP7_CHLRE); contains Interpro domain(s) IPR011893 SelT/selW/selH selenoprotein	selenium binding | chr4:15221945-15223310 FORWARD;subject_length	Solyc08g080720	AT4G31360	K4CP70	-2.08589	-4.24536	2.51567e-11	1.08286e-09
Solyc08g081770.3	Predicted membrane protein (Fragment) (AHRD V1 *--- B9GMI0_POPTR); contains Interpro domain(s) IPR001727 Uncharacterised protein family UPF0016	unknown protein | chr1:23809047-23812579 REVERSE;subject_length	Solyc08g081770	AT1G64150	K4CPH3	-1.45804	-2.74735	1.07979e-08	2.53469e-07
Solyc08g082200.3	DNA primase (AHRD V1 **** B6T4S3_MAIZE); contains Interpro domain(s) IPR014052 DNA primase, small subunit, eukaryotic and archaeal	POLA3, POLA4 | POLA3 DNA primase | chr5:16761117-16764074 FORWARD;subject_length	Solyc08g082200	AT5G41880	K4CPL6	-1.45635	-2.74414	3.4145e-05	0.000331084
Solyc08g082440.3	UDP-glucose 4-epimerase (AHRD V1 **** Q6XZA0_SOLTU); contains Interpro domain(s) IPR005886 UDP-glucose 4-epimerase	UGE5 | UGE5 (UDP-D-glucose/UDP-D-galactose 4-epimerase 5) UDP-glucose 4-epimerase/ protein dimerization | chr4:6716083-6718472 REVERSE;subject_length	Solyc08g082440	AT4G10960	K4CPP0	2.09643	4.27649	1.07709e-10	3.9753e-09
Solyc08g082440.4	Peptide transporter (AHRD V1 **-* A6YJX4_9MAGN); contains Interpro domain(s) IPR000109 TGF-beta receptor, type I/II extracellular region	ATPTR2-B, NTR1, PTR2-B, PTR2, ATPTR2 | PTR2 (PEPTIDE TRANSPORTER 2) dipeptide transporter/ high affinity oligopeptide transporter/ nitrate transmembrane transporter/ peptide transporter/ transporter/ tripeptide transporter | chr2:487542-489707 FORWARD;subject_length	Solyc05g006010	AT1G52190	K4BWC8	1.13317	2.19339	7.82021e-09	1.9216e-07	1.09245	2.13236	2.7743e-08	3.38992e-06	0.966034	1.95346	3.16053e-07	4.38473e-05
Solyc08g082570.3	CccP Conserved Cys-containing protein (IC) (AHRD V1 *-*- Q01E94_OSTTA)	unknown protein | chr5:16819118-16820119 REVERSE;subject_length	Solyc08g082570	AT5G42070	K4CPQ3	-1.12396	-2.17945	3.40447e-10	1.15238e-08
Solyc08g082610.3	Genomic DNA chromosome 5 P1 clone MJC20 (AHRD V1 *--- Q9FHX9_ARATH); contains Interpro domain(s) IPR013089 Kelch related	FUNCTIONS IN: molecular_function unknown INVOLVED IN: biological_process unknown LOCATED IN: cellular_component unknown EXPRESSED IN: 24 plant structures EXPRESSED DURING: 15 growth stages CONTAINS InterPro DOMAIN/s: Development and cell death domain (InterPro:IPR013989), Kelch related (InterPro:IPR013089) BEST Arabidopsis thaliana protein match is: unknown protein (TAIR:AT5G42050.1) Has 642 Blas…	Solyc08g082610	AT5G42050	K4CPQ7	1.71246	3.2772	4.98911e-17	6.41257e-15
Solyc08g082685.1			Solyc08g082685			-1.43192	-2.69806	2.21147e-18	3.7636e-16
Solyc08g083115.1			Solyc08g083115			2.63983	6.23258	2.98836e-12	1.56484e-10
Solyc08g083115.2	Delta(14)-sterol reductase (AHRD V1 **** B4FS76_MAIZE); contains Interpro domain(s) IPR001171 Ergosterol biosynthesis ERG4/ERG24	FK, HYD2, ELL1 | FK (FACKEL) delta14-sterol reductase | chr3:19631030-19633112 REVERSE;subject_length	Solyc09g009040	AT3G52940	E1AQY4	1.33018	2.51434	3.00421e-09	7.99095e-08
Solyc08g083120.3	Ubiquitin (AHRD V1 ***- C0SFI2_PARBP); contains Interpro domain(s) IPR019956 Ubiquitin subgroup	UBQ1, EMB2167, ERD16, HAP4 | UBQ1 (UBIQUITIN EXTENSION PROTEIN 1) protein binding / structural constituent of ribosome | chr3:19505668-19506681 FORWARD;subject_length	Solyc08g083120	AT3G52590	K4B017	-1.0313	-2.04387	6.4243e-08	1.25749e-06	-1.04816	-2.06789	4.23558e-08	4.78039e-06
Solyc08g083130.3	Homeobox leucine zipper protein (AHRD V1 *-*- B8YIB0_MIRJA); contains Interpro domain(s) IPR001356 Homeobox	ATHB-7, ATHB7 | ATHB-7 (ARABIDOPSIS THALIANA HOMEOBOX 7) transcription activator/ transcription factor | chr2:19165777-19166773 REVERSE;subject_length	Solyc08g083130	AT2G46680	K4CPV9	3.15792	8.92539	1.9582e-12	1.05548e-10
Solyc08g083130.4	UDP-glucosyltransferase HvUGT5876 (AHRD V1 ***- D3WYW1_HORVD); contains Interpro domain(s) IPR002213 UDP-glucuronosyl/UDP-glucosyltransferase	UDP-glucoronosyl/UDP-glucosyl transferase family protein | chr5:4069658-4071124 REVERSE;subject_length	Solyc10g079950	AT2G15490	K4D2N6	1.41117	2.65952	2.00127e-06	2.73686e-05
Solyc08g083200.3	Unknown Protein (AHRD V1)	NA	Solyc08g083200	AT5G53650	K4CPW4	-1.01167	-2.01625	3.5321e-06	4.51461e-05	-1.04227	-2.05946	1.85805e-06	9.31229e-05
Solyc08g083350.3	50S ribosomal protein L11 (AHRD V1 ***- B6U1J2_MAIZE); contains Interpro domain(s) IPR006519 Ribosomal protein L11, bacterial-type	PRPL11 | PRPL11 (PLASTID RIBOSOMAL PROTEIN L11) structural constituent of ribosome | chr1:11955827-11957139 FORWARD;subject_length	Solyc08g083350	AT1G32990	K4CPX9	-1.62554	-3.08557	5.30094e-15	4.68419e-13	-0.883671	-1.84506	1.98706e-05	0.000629095
Solyc08g083360.3	Ferredoxin (AHRD V1 *-*- D8FXV1_9CYAN); contains Interpro domain(s) IPR001041 Ferredoxin	NDF4 | NDF4 (NDH-DEPENDENT CYCLIC ELECTRON FLOW 1) electron carrier/ iron-sulfur cluster binding | chr3:5507091-5508320 REVERSE;subject_length	Solyc08g083360	AT3G16250	K4CPY0	-1.54228	-2.91255	5.37016e-11	2.1181e-09
Solyc09g005000.1	Receptor like protein kinase (AHRD V1 **** Q39139_ARATH); contains Interpro domain(s) IPR001220 Legume lectin, beta chain	lectin protein kinase, putative | chr3:20600019-20602073 REVERSE;subject_length	Solyc09g005000	AT5G01550	K4CPZ0	2.07153	4.20331	2.79052e-09	7.45489e-08
Solyc09g005000.2	Chaperone protein DnaJ 1 (AHRD V1 *-*- D8USE3_9MICC); contains Interpro domain(s) IPR001623 Heat shock protein DnaJ, N-terminal	J8 | J8 heat shock protein binding / unfolded protein binding | chr1:30403863-30404549 REVERSE;subject_length	Solyc06g068500	AT1G80920	K4C825	1.11349	2.16369	2.35491e-07	4.01887e-06	1.09653	2.13839	3.63829e-07	2.58616e-05
Solyc09g005310.3	LIMR family protein At5g01460 (AHRD V1 ***- LMBD2_ARATH); contains Interpro domain(s) IPR006876 LMBR1-like conserved region	LMBR1 integral membrane family protein | chr5:186823-190008 FORWARD;subject_length	Solyc09g005310	AT5G01460	K4CQ21	-0.983835	-1.97772	3.03201e-07	5.04329e-06
Solyc09g005720.3	60S ribosomal protein L23a (AHRD V1 ***- B6TN30_MAIZE); contains Interpro domain(s) IPR001014 Ribosomal protein L23/L25, conserved site	RPL23AB | RPL23AB (RIBOSOMAL PROTEIN L23AB) RNA binding / nucleotide binding / structural constituent of ribosome | chr3:20500667-20501519 FORWARD;subject_length	Solyc09g005720	AT3G55280	K4CQ62	-0.641171	-1.55959	3.61013e-06	4.59835e-05
Solyc09g005730.3	Plant-specific domain TIGR01589 family protein (AHRD V1 ***- B4FFL2_MAIZE); contains Interpro domain(s) IPR006476 Conserved hypothetical protein CHP01589, plant	Overexpression leads to PEL (Pseudo-Etiolation in Light) phenotype. | chr3:20473876-20474705 REVERSE;subject_length	Solyc09g005730	AT5G02580	K4CQ63	1.7497	3.36289	7.30177e-07	1.10823e-05
Solyc09g007250.3	60S ribosomal protein L4/L1 (AHRD V1 ***- D7L8A9_ARALY); contains Interpro domain(s) IPR002136 Ribosomal protein L4/L1e	60S ribosomal protein L4/L1 (RPL4A) | chr3:2953813-2955444 FORWARD;subject_length	Solyc09g007250	AT3G09630	K4CQB5	-0.83585	-1.78491	1.82131e-05	0.000191837	-0.999748	-1.99965	3.02693e-07	2.19378e-05
Solyc09g007360.3	Interactor of constitutive active ROPs 3 (AHRD V1 ***- ICR3_ARATH)	myosin heavy chain-related | chr2:15581565-15584057 REVERSE;subject_length	Solyc09g007360	AT2G37080	K4CQC6	-1.20941	-2.31244	1.2679e-13	8.66319e-12	-1.00487	-2.00676	7.35023e-10	2.08987e-07
Solyc09g007480.3	Unknown Protein (AHRD V1)	NA	Solyc09g007480		K4CQD7	-1.38318	-2.60843	8.74317e-10	2.66943e-08
Solyc09g007560.3	50S ribosomal protein L5 (AHRD V1 ***- B5TV71_CAMSI); contains Interpro domain(s) IPR002132 Ribosomal protein L5	ribosomal protein L5 family protein | chr4:544166-545480 REVERSE;subject_length	Solyc09g007560	AT4G01310	K4CQE5	-1.01507	-2.021	3.90402e-13	2.41603e-11
Solyc09g007850.3	RNA-binding protein (AHRD V1 **-* C6F119_SOYBN); contains Interpro domain(s) IPR000504 RNA recognition motif, RNP-1	29 kDa ribonucleoprotein, chloroplast, putative / RNA-binding protein cp29, putative | chr2:15634980-15636331 REVERSE;subject_length	Solyc09g007850	AT2G37220	K4CQH4	-1.78273	-3.44076	2.4766e-21	7.58665e-19	-1.00733	-2.01018	6.74045e-08	6.92067e-06	-0.791112	-1.73041	8.78373e-06	0.000515469
Solyc09g007940.3	Adenosine kinase (AHRD V1 **** D2D2Z6_GOSHI); contains Interpro domain(s) IPR001805 Adenosine kinase	ADK2 | ADK2 (ADENOSINE KINASE 2) adenosine kinase/ copper ion binding / kinase | chr5:796573-798997 FORWARD;subject_length	Solyc09g007940	AT5G03300	K4CQI3	-1.68377	-3.21267	2.80631e-06	3.6848e-05
Solyc09g008160.3	Unknown Protein (AHRD V1)	NA	Solyc09g008160	AT3G09860	K4CQK5	-0.98012	-1.97263	2.60909e-07	4.41575e-06
Solyc09g008280.2	S-adenosylmethionine synthase (AHRD V1 ***- B5LAW6_CAPAN); contains Interpro domain(s) IPR002133 S-adenosylmethionine synthetase	MAT3 | MAT3 (methionine adenosyltransferase 3) methionine adenosyltransferase | chr2:15479721-15480893 REVERSE;subject_length	Solyc09g008280	AT2G36880	P43282	-0.978583	-1.97053	1.61708e-05	0.000173205
Solyc09g008670.3	Threonine ammonia-lyase biosynthetic (AHRD V1 **** B1XNT1_SYNP2); contains Interpro domain(s) IPR000634 Serine/threonine dehydratase, pyridoxal-phosphate-binding site IPR005787 Threonine dehydratase I	OMR1 | OMR1 (L-O-METHYLTHREONINE RESISTANT 1) L-threonine ammonia-lyase | chr3:3099164-3101741 REVERSE;subject_length	Solyc09g008670	AT3G10050	P25306	4.1015	17.1662	1.64266e-29	1.887e-26
Solyc09g008670.4	Isovaleryl-CoA dehydrogenase (AHRD V1 ***- Q0MX57_BETVU); contains Interpro domain(s) IPR009100 Acyl-CoA dehydrogenase/oxidase, middle and N-terminal	IVD, ATIVD | IVD (ISOVALERYL-COA-DEHYDROGENASE) ATP binding / isovaleryl-CoA dehydrogenase | chr3:16621659-16624848 REVERSE;subject_length	Solyc11g069180	AT3G45300	K4DA74	1.49246	2.81367	5.14299e-08	1.0286e-06
Solyc09g008750.1	Unknown Protein (AHRD V1)	NA	Solyc09g008750		K4CQR0	1.78447	3.44492	4.02014e-06	5.07139e-05
Solyc09g008750.2	Protein BPS1, chloroplastic (AHRD V1 **-- BPS1_ARATH)	INVOLVED IN: biological_process unknown EXPRESSED IN: 23 plant structures EXPRESSED DURING: 13 growth stages BEST Arabidopsis thaliana protein match is: BPS1 (BYPASS 1) (TAIR:AT1G01550.2) Has 94 Blast hits to 83 proteins in 14 species: Archae - 0 Bacteria - 2 Metazoa - 1 Fungi - 0 Plants - 91 Viruses - 0 Other Eukaryotes - 0 (source: NCBI BLink). | chr2:18948317-18949360 REVERSE;subject_length	Solyc01g094950	AT2G46080	K4AZN5	0.735243	1.66468	8.61408e-09	2.08051e-07
Solyc09g008760.1	Unknown Protein (AHRD V1); contains Interpro domain(s) IPR008889 VQ	NA	Solyc09g008760		K4CQR1	2.92366	7.58771	7.83174e-13	4.5553e-11
Solyc09g008760.2	Peptide transporter (AHRD V1 **-* A6YJX4_9MAGN); contains Interpro domain(s) IPR000109 TGF-beta receptor, type I/II extracellular region	ATPTR2-B, NTR1, PTR2-B, PTR2, ATPTR2 | PTR2 (PEPTIDE TRANSPORTER 2) dipeptide transporter/ high affinity oligopeptide transporter/ nitrate transmembrane transporter/ peptide transporter/ transporter/ tripeptide transporter | chr2:487542-489707 FORWARD;subject_length	Solyc04g005070	AT1G52190	K4BNB3	1.38556	2.61274	6.69907e-06	7.95921e-05	1.41105	2.6593	4.72465e-06	0.000204251
Solyc09g008780.3	Os01g0786800 protein (Fragment) (AHRD V1 *-*- Q0JIP0_ORYSJ); contains Interpro domain(s) IPR002781 Protein of unknown function DUF81	unknown protein | chr2:15352767-15355050 REVERSE;subject_length	Solyc09g008780	AT2G36630	K4CQR3					-1.3454	-2.541	2.6415e-10	9.5255e-08	-1.32099	-2.49838	8.66028e-11	6.83308e-08
Solyc09g008860.3	LRR receptor-like serine/threonine-protein kinase FEI 1 (AHRD V1 *-** FEI1_ARATH); contains Interpro domain(s) IPR002290 Serine/threonine protein kinase	leucine-rich repeat transmembrane protein kinase, putative | chr1:29957633-29962174 REVERSE;subject_length	Solyc09g008860	AT2G36570	K4CQS1	-1.34938	-2.54803	2.68565e-05	0.000268858
Solyc09g009420.1	Unknown Protein (AHRD V1)	NA	Solyc09g009420	AT3G52740	K4CQX1	-1.35062	-2.55022	3.27082e-07	5.40627e-06
Solyc09g009985.1			Solyc09g009985			2.15783	4.46242	1.14539e-06	1.65817e-05
Solyc09g009985.2	Cytochrome P450 (AHRD V1 ***- A9ZT56_COPJA); contains Interpro domain(s) IPR002401 Cytochrome P450, E-class, group I	CYP72A15 | CYP72A15 electron carrier/ heme binding / iron ion binding / monooxygenase/ oxygen binding | chr3:4937410-4939310 FORWARD;subject_length	Solyc07g062520	AT3G14690	K4CGT5	1.17093	2.25157	5.8498e-06	7.0597e-05
Solyc09g010130.3	Sorting nexin 1 (AHRD V1 ***- Q70YZ8_BRAOL); contains Interpro domain(s) IPR015404 Vps5 C-terminal	SNX1, ATSNX1 | SNX1 (SORTING NEXIN 1) phosphoinositide binding / protein binding | chr5:1856212-1858752 REVERSE;subject_length	Solyc09g010130	AT5G06140	K4CR42	-0.827384	-1.77446	7.92432e-09	1.94458e-07	-0.70785	-1.63337	8.11126e-07	4.77789e-05
Solyc09g010210.3	Endoglucanase 1 (AHRD V1 ***- B6TRZ3_MAIZE); contains Interpro domain(s) IPR008928 Six-hairpin glycosidase-like IPR012341 Six-hairpin glycosidase IPR018221 Glycoside hydrolase, family 9, active site IPR001701 Glycoside hydrolase, family 9	ATGH9B1, CEL1 | ATGH9B1 (ARABIDOPSIS THALIANA GLYCOSYL HYDROLASE 9B1) cellulase/ hydrolase, hydrolyzing O-glycosyl compounds | chr1:26659356-26662962 REVERSE;subject_length	Solyc09g010210	AT1G70710	Q42872	-1.06043	-2.08556	0.000605973	0.00401362
Solyc09g010330.3	Nascent polypeptide-associated complex subunit beta (AHRD V1 *--- C5FKK9_NANOT); contains Interpro domain(s) IPR002715 Nascent polypeptide-associated complex NAC	nascent polypeptide-associated complex (NAC) domain-containing protein / BTF3b-like transcription factor, putative | chr1:6152572-6153425 REVERSE;subject_length	Solyc09g010330	AT1G17880	K4CR60	-0.85407	-1.80759	4.24065e-07	6.82515e-06
Solyc09g010980.1	Unknown Protein (AHRD V1)	NA	Solyc09g010980		K4CRC4	-1.68937	-3.22515	2.73315e-06	3.60367e-05
Solyc09g011010.3	One helix protein (AHRD V1 ***- Q84N30_IPONI)	OHP | OHP (ONE HELIX PROTEIN) | chr5:419144-419633 FORWARD;subject_length	Solyc09g011010	AT5G02120	K4CRC7	-1.58254	-2.99496	4.10205e-17	5.3854e-15	-0.786615	-1.72502	2.67034e-05	0.00079921
Solyc09g011300.3	Uracil phosphoribosyltransferase (AHRD V1 **** B6U5U2_MAIZE); contains Interpro domain(s) IPR005765 Uracil phosphoribosyl transferase	uracil phosphoribosyltransferase, putative / UMP pyrophosphorylase, putative / UPRTase, putative | chr3:19956914-19959006 REVERSE;subject_length	Solyc09g011300	AT3G53900	K4CRF6	-1.11902	-2.17199	1.41062e-08	3.21279e-07
Solyc09g011370.2	F-box/LRR-repeat protein 14 (AHRD V1 ***- FBL14_ARATH); contains Interpro domain(s) IPR006553 Leucine-rich repeat, cysteine-containing subtype	F-box family protein (FBL14) | chr1:30290661-30292231 FORWARD;subject_length	Solyc09g011370	AT1G80570	K4CRG3	1.53973	2.9074	1.04326e-06	1.52547e-05
Solyc09g011690.3	Unknown Protein (AHRD V1)	NA	Solyc09g011690	AT3G54000	K4CRJ5	-0.729326	-1.65786	0.000137125	0.00112121
Solyc09g011810.3	Fructose-1 6-bisphosphatase class 1 (AHRD V1 **** D0MHZ8_RHOM4); contains Interpro domain(s) IPR000146 Fructose-1,6-bisphosphatase	fructose-1,6-bisphosphatase, putative / D-fructose-1,6-bisphosphate 1-phosphohydrolase, putative / FBPase, putative | chr3:20016951-20018527 FORWARD;subject_length	Solyc09g011810	AT3G54050	K4CRK7	-0.742774	-1.67339	0.00114775	0.0068626
Solyc09g011840.1	Receptor lectin kinase-like protein (AHRD V1 *-*- Q570D3_ARATH); contains Interpro domain(s) IPR001220 Legume lectin, beta chain	legume lectin family protein | chr5:33055-34116 FORWARD;subject_length	Solyc09g011840	AT5G01090	K4CRL0	-1.02194	-2.03065	7.98575e-12	3.87277e-10
Solyc09g011850.3	Fructokinase-like protein 1 (AHRD V1 ***- D9IWP2_SOLTU); contains Interpro domain(s) IPR011611 Carbohydrate/purine kinase	pfkB-type carbohydrate kinase family protein | chr3:20028145-20029835 FORWARD;subject_length	Solyc09g011850	AT3G54090	K4CRL1	-1.08476	-2.12102	2.90323e-07	4.86874e-06	-1.12459	-2.18039	1.24453e-07	1.14288e-05
Solyc09g013100.3	RNA binding protein (AHRD V1 *-*- Q3LWF1_BIGNA)	unknown protein | chr5:224249-226620 FORWARD;subject_length	Solyc09g013100	AT5G01590	K4CRN6	-1.02136	-2.02983	3.60028e-06	4.59217e-05
Solyc09g014520.3	Chlorophyll a-b binding protein 6A, chloroplastic (AHRD V1 **** CB11_SOLLC); contains Interpro domain(s) IPR001344 Chlorophyll A-B binding protein	LHCA1 | LHCA1 chlorophyll binding | chr3:20339706-20340922 REVERSE;subject_length	Solyc09g014520	AT3G08940	K4CRS9	-1.73111	-3.31983	2.71817e-13	1.79338e-11
Solyc09g014940.2	Wound-induced protein 1 (AHRD V1 ***- WUN1_SOLTU); contains Interpro domain(s) IPR009798 Wound-induced protein, Wun1	FUNCTIONS IN: molecular_function unknown INVOLVED IN: biological_process unknown LOCATED IN: cellular_component unknown EXPRESSED IN: 18 plant structures EXPRESSED DURING: 9 growth stages CONTAINS InterPro DOMAIN/s: Wound-induced protein, Wun1 (InterPro:IPR009798) BEST Arabidopsis thaliana protein match is: SAG20 (SENESCENCE ASSOCIATED GENE 20) (TAIR:AT3G10985.1) Has 49 Blast hits to 49 proteins …	Solyc09g014940	AT5G01740	K4CRW8					-0.825812	-1.77253	0.00234774	0.0226575	-0.929095	-1.90408	0.000360646	0.00745016
Solyc09g014990.3	WRKY-like transcription factor (AHRD V1 **** Q06B53_SOLPE); contains Interpro domain(s) IPR003657 DNA-binding WRKY	WRKY33, ATWRKY33 | WRKY33 transcription factor | chr2:16108476-16110539 FORWARD;subject_length	Solyc09g014990	AT2G38470	K4CRX3	1.99821	3.99504	7.67372e-07	1.15704e-05
Solyc09g014990.4	ZZ type zinc finger domain-containing protein (Fragment) (AHRD V1 *--- C1GFD2_PARBD); contains Interpro domain(s) IPR000270 Octicosapeptide/Phox/Bem1p	ubiquitin-associated (UBA)/TS-N domain-containing protein / octicosapeptide/Phox/Bemp1 (PB1) domain-containing protein | chr4:12741191-12744202 FORWARD;subject_length	Solyc03g112230	AT4G24690	K4BK77	1.07003	2.09948	2.48267e-07	4.21343e-06
Solyc09g018890.3	Genome sequencing data contig C320 (AHRD V1 ***- A8YJ83_MICAE)	unknown protein | chr2:1333464-1334438 FORWARD;subject_length	Solyc09g018890	AT2G04039	K4CSF0	-1.51371	-2.85543	3.39823e-14	2.58097e-12
Solyc09g057650.3	40S ribosomal protein S8 (AHRD V1 ***- Q3HRZ6_SOLTU); contains Interpro domain(s) IPR001047 Ribosomal protein S8e	40S ribosomal protein S8 (RPS8B) | chr5:23902626-23903670 REVERSE;subject_length	Solyc09g057650	AT5G59240	K4CTF6					-0.633581	-1.55141	4.12792e-09	7.82453e-07
Solyc09g059970.3	Small ubiquitin-related modifier 2 (AHRD V1 ***- C3KI25_ANOFI); contains Interpro domain(s) IPR000626 Ubiquitin	SUM2, SUMO 2, SUMO2, ATSUMO2 | SUMO2 (SMALL UBIQUITIN-LIKE MODIFIER 2) protein binding / protein tag | chr5:22383747-22384772 REVERSE;subject_length	Solyc09g059970	AT5G55160	Q9SMD1	-1.03221	-2.04515	1.09004e-06	1.58881e-05
Solyc09g061860.3	Sterol 3-beta-glucosyltransferase (AHRD V1 ***- B6U4Q7_MAIZE); contains Interpro domain(s) IPR004276 Glycosyl transferase, family 28	UDP-glucose:sterol glucosyltransferase (UGT80A2) | chr3:2217841-2221590 REVERSE;subject_length	Solyc09g061860	AT3G07020	K4CU16	2.05381	4.15201	5.16309e-26	3.79591e-23	1.55758	2.9436	2.36444e-15	4.36978e-12	1.54031	2.90858	6.13126e-16	1.23535e-12
Solyc09g061860.4	H1 histone-like protein (AHRD V1 ***- Q43511_SOLLC); contains Interpro domain(s) IPR005818 Histone H1/H5	HIS1-3 | HIS1-3 (HISTONE H1-3) DNA binding / nucleosomal DNA binding | chr2:7846095-7846670 FORWARD;subject_length	Solyc02g084240	AT2G18050	Q43511	1.10275	2.14764	2.10507e-07	3.65356e-06
Solyc09g062970.1	Unknown Protein (AHRD V1)	NA	Solyc09g062970		K4CU28	-2.10303	-4.29611	1.16724e-12	6.52092e-11
Solyc09g063130.3	Photosystem I reaction center subunit IV A (AHRD V1 *-*- B6TH55_MAIZE); contains Interpro domain(s) IPR003375 Photosystem I reaction centre subunit IV/PsaE	PSAE-2 | PSAE-2 (photosystem I subunit E-2) catalytic | chr2:8736780-8737644 FORWARD;subject_length	Solyc09g063130	AT2G20260	K4CU43	-1.35461	-2.55728	2.30667e-09	6.2903e-08
Solyc09g064500.3	Photosystem II reaction center psb28 protein (AHRD V1 ***- C6SZM2_SOYBN); contains Interpro domain(s) IPR005610 Photosystem II protein Psb28, class 1	PSB28 | PSB28 (PHOTOSYSTEM II REACTION CENTER PSB28 PROTEIN) | chr4:14150008-14150933 FORWARD;subject_length	Solyc09g064500	AT4G28660	K4CU78	-1.65558	-3.1505	3.37877e-24	1.72505e-21	-0.74062	-1.67089	4.78449e-06	0.000205636
Solyc09g065180.3	NAD-dependent epimerase/dehydratase (AHRD V1 **-- B7K7X4_CYAP7); contains Interpro domain(s) IPR016040 NAD(P)-binding domain	CSP41A | CSP41A (CHLOROPLAST STEM-LOOP BINDING PROTEIN OF 41 KDA) mRNA binding / poly(U) binding | chr3:23327006-23328620 REVERSE;subject_length	Solyc09g065180	AT3G63140	K4CUE5	-1.65457	-3.14829	2.02726e-15	1.97149e-13
Solyc09g065540.3	Methylcrotonoyl-CoA carboxylase alpha chain (AHRD V1 **** B0RM10_XANCB); contains Interpro domain(s) IPR013816 ATP-grasp fold, subdomain 2	MCCA | MCCA methylcrotonoyl-CoA carboxylase | chr1:739715-743819 FORWARD;subject_length	Solyc09g065540	AT1G03090	K4CUI0	1.98229	3.95118	1.76585e-10	6.2416e-09
Solyc09g065540.4	Ethylene insensitive 3 class transcription factor (AHRD V1 **** D5L146_MALDO); contains Interpro domain(s) IPR006957 Ethylene insensitive 3	EIN3 | EIN3 (ETHYLENE-INSENSITIVE3) transcription factor | chr3:7260702-7262588 REVERSE;subject_length	Solyc01g096810	AT3G20770	Q94FV2	1.06826	2.09691	3.1946e-14	2.44653e-12
Solyc09g065755.1			Solyc09g065755			-0.777042	-1.71361	1.23678e-05	0.00013694	-0.761128	-1.69482	1.87662e-05	0.000610621	-0.691166	-1.61459	4.66445e-05	0.00173503
Solyc09g065780.3	Fatty acid elongase 3-ketoacyl-CoA synthase (AHRD V1 **** Q6DUV5_BRANA); contains Interpro domain(s) IPR012392 Very-long-chain 3-ketoacyl-CoA synthase	CUT1, POP1, CER6, G2, KCS6 | KCS6 (3-KETOACYL-COA SYNTHASE 6) catalytic/ transferase, transferring acyl groups other than amino-acyl groups | chr1:25712881-25714733 REVERSE;subject_length	Solyc09g065780	AT2G26640	K4CUK4	-1.29524	-2.45417	1.37635e-09	4.00274e-08
Solyc09g065910.2	Photosystem II reaction center W protein (AHRD V1 ***- B6TMB3_MAIZE); contains Interpro domain(s) IPR009806 Photosystem II protein PsbW, class 2	PSBW | PSBW (PHOTOSYSTEM II REACTION CENTER W) | chr2:13019326-13020053 REVERSE;subject_length	Solyc09g065910	AT2G30570	K4CUL7	-1.31051	-2.48029	5.83049e-11	2.28495e-09
Solyc09g066100.3	Histone H1 (AHRD V1 *-*- Q40509_TOBAC); contains Interpro domain(s) IPR005818 Histone H1/H5	histone H1.2 | chr2:13045360-13046267 FORWARD;subject_length	Solyc09g066100	AT2G30620	P37218	-1.25815	-2.39188	1.19545e-07	2.19066e-06
Solyc09g066430.3	60S ribosomal protein L14 (AHRD V1 ***- D7MEJ2_ARALY); contains Interpro domain(s) IPR002784 Ribosomal protein L14	60S ribosomal protein L14 (RPL14A) | chr2:8813923-8815071 FORWARD;subject_length	Solyc09g066430	AT2G20450	K4CUR8	-0.887056	-1.8494	2.6689e-12	1.40155e-10	-0.930434	-1.90585	2.75173e-13	3.39036e-10
Solyc09g072770.1	mRNA clone RAFL22-93-M12 (Fragment) (AHRD V1 *-*- Q67ZI7_ARATH)	NA	Solyc09g072770		K4CUV3	-1.03742	-2.05255	2.81656e-06	3.69246e-05
Solyc09g072870.3	50S ribosomal protein L14 (AHRD V1 ***- RL14_DEHE1); contains Interpro domain(s) IPR000218 Ribosomal protein L14b/L23e	emb2171 | emb2171 (embryo defective 2171) structural constituent of ribosome | chr3:1167339-1168308 FORWARD;subject_length	Solyc09g072870	AT3G04400		-1.13891	-2.20214	5.43636e-08	1.08022e-06	-1.06254	-2.0886	3.98255e-07	2.7515e-05	-0.919451	-1.8914	4.37279e-06	0.000308991
Solyc09g074300.1	Histone H2A (AHRD V1 ***- B9REZ0_RICCO); contains Interpro domain(s) IPR002119 Histone H2A	HTA5, H2AXA, G-H2AX, GAMMA-H2AX | H2AXA DNA binding | chr1:2847144-2847676 REVERSE;subject_length	Solyc09g074300	AT1G08880	K4CV07	-2.1208	-4.34936	1.35464e-08	3.10698e-07
Solyc09g074450.1	Unknown Protein (AHRD V1)	NA	Solyc09g074450		K4CV22	-1.91119	-3.76119	1.06715e-24	6.12944e-22	-1.25082	-2.37977	1.29149e-11	8.30202e-09
Solyc09g074570.1	Glutaredoxin (AHRD V1 **** B3F8F2_SOLTU); contains Interpro domain(s) IPR011905 Glutaredoxin-like, plant II	glutaredoxin family protein | chr2:19605124-19605432 FORWARD;subject_length	Solyc09g074570	AT2G47880	K4CV34	-1.60184	-3.0353	1.51107e-33	2.77734e-30
Solyc09g074880.3	Homology to unknown gene (AHRD V1 ***- Q00YR0_OSTTA); contains Interpro domain(s) IPR013105 Tetratricopeptide TPR2	LPA1 | LPA1 (LOW PSII ACCUMULATION1) binding | chr1:655749-658125 REVERSE;subject_length	Solyc09g074880	AT1G02910	K4CV65	-1.6107	-3.05401	3.01282e-13	1.93333e-11
Solyc09g075180.3	Cryptochrome DASH family (AHRD V1 **-- B5W072_SPIMA); contains Interpro domain(s) IPR006050 DNA photolyase, N-terminal	PHR2 | PHR2 (photolyase/blue-light receptor 2) DNA photolyase | chr2:19521888-19523732 FORWARD;subject_length	Solyc09g075180	AT2G47590	Q1W7G4	-1.05896	-2.08344	1.11137e-10	4.07724e-09
Solyc09g075210.3	Late embryogenesis abundant protein 5 (AHRD V1 ***- Q1HGG0_9ROSI); contains Interpro domain(s) IPR004926 Late embryogenesis abundant protein 3	SAG21, AtLEA5 | SAG21 (SENESCENCE-ASSOCIATED GENE 21) | chr4:1046414-1046807 REVERSE;subject_length	Solyc09g075210	AT4G02380	Q42475	-1.87872	-3.67749	5.36268e-13	3.17955e-11
Solyc09g075460.3	Polygalacturonase-like protein-like (AHRD V1 ***- Q2XTD7_SOLTU); contains Interpro domain(s) IPR012334 Pectin lyase fold	glycoside hydrolase family 28 protein / polygalacturonase (pectinase) family protein | chr3:5748692-5750981 FORWARD;subject_length	Solyc09g075460	AT3G16850	K4CVC3	-1.03023	-2.04235	7.05099e-10	2.19656e-08
Solyc09g075560.1	Glycosyltransferase family GT8 protein (AHRD V1 ***- D0ECQ6_POPDE); contains Interpro domain(s) IPR002495 Glycosyl transferase, family 8	GATL2 | GATL2 (Galacturonosyltransferase-like 2) polygalacturonate 4-alpha-galacturonosyltransferase/ transferase, transferring glycosyl groups / transferase, transferring hexosyl groups | chr3:18868074-18869099 FORWARD;subject_length	Solyc09g075560	AT3G62660	K4CVD3	-1.64023	-3.11715	3.77673e-12	1.94911e-10
Solyc09g075590.1	Unknown Protein (AHRD V1)	NA	Solyc09g075590		K4CVD6	-2.11097	-4.31983	1.27482e-09	3.75499e-08
Solyc09g075890.3	Pyrimidine 5&apos-nucleotidase (AHRD V1 **** B4WF69_9CAUL); contains Interpro domain(s) IPR010237 Pyrimidine 5-nucleotidase	haloacid dehalogenase-like hydrolase family protein | chr2:13659095-13660531 FORWARD;subject_length	Solyc09g075890	AT2G32150	K4CVG6	2.09028	4.25831	1.0348e-09	3.09262e-08
Solyc09g075890.4	GT-2 factor (Fragment) (AHRD V1 *--- Q8W240_SOYBN); contains Interpro domain(s) IPR017877 MYB-like	trihelix DNA-binding protein, putative | chr1:28865594-28867931 FORWARD;subject_length	Solyc11g005380	AT1G76880	K4D4F1	1.12579	2.1822	6.49266e-05	0.000583546
Solyc09g082065.1			Solyc09g082065			-1.75515	-3.37562	2.30936e-11	1.00345e-09	-1.05789	-2.08188	4.61634e-05	0.00122098
Solyc09g082710.3	Histone H2A (AHRD V1 ***- B9MZP0_POPTR); contains Interpro domain(s) IPR002119 Histone H2A	HTA5, H2AXA, G-H2AX, GAMMA-H2AX | H2AXA DNA binding | chr1:2847144-2847676 REVERSE;subject_length	Solyc09g082710	AT1G54690	K4CVP7	-1.53742	-2.90274	1.07646e-06	1.57152e-05
Solyc09g082820.3	Unknown Protein (AHRD V1)	NA	Solyc09g082820		K4CVQ8	-1.48454	-2.79827	3.56324e-07	5.8321e-06
Solyc09g082980.3	Plant-specific domain TIGR01615 family protein (AHRD V1 ***- B6TMA8_MAIZE); contains Interpro domain(s) IPR006502 Protein of unknown function DUF506, plant	unknown protein | chr2:16222271-16223393 FORWARD;subject_length	Solyc09g082980	AT3G22970	K4CVS4					0.977805	1.96947	1.97455e-07	1.64936e-05
Solyc09g082990.3	UDP-glucuronate 4-epimerase 4 (AHRD V1 **** GAE4_ARATH); contains Interpro domain(s) IPR016040 NAD(P)-binding domain	GME | GME (GDP-D-MANNOSE 3',5'-EPIMERASE) GDP-mannose 3,5-epimerase/ NAD or NADH binding / catalytic | chr5:10862472-10864024 REVERSE;subject_length	Solyc09g082990	AT5G28840	C6K2L0	-1.17715	-2.2613	7.6561e-15	6.51477e-13
Solyc09g083190.3	Genomic DNA chromosome 5 P1 clone MQD19 (AHRD V1 ***- Q9FG89_ARATH)	unknown protein | chr5:17580100-17581145 REVERSE;subject_length	Solyc09g083190	AT5G43750	K4CVU5	-1.17455	-2.25723	4.45925e-07	7.1085e-06
Solyc09g083380.3	Histone H1 (AHRD V1 *-*- B6TC95_MAIZE); contains Interpro domain(s) IPR005818 Histone H1/H5	histone H1.2 | chr2:13045360-13046267 FORWARD;subject_length	Solyc09g083380	AT2G30620	K4CVW4	-2.1734	-4.51086	1.59249e-11	7.24503e-10
Solyc09g089505.1			Solyc09g089505			-1.78933	-3.45655	3.04742e-06	3.95841e-05
Solyc09g089670.3	Nicotiana lesion-inducing like (AHRD V1 ***- B6T757_MAIZE); contains Interpro domain(s) IPR008637 HR-like lesion-inducer	lesion inducing protein-related | chr4:8302171-8303738 REVERSE;subject_length	Solyc09g089670	AT4G14420	K4CVZ3	-0.972089	-1.96168	1.55741e-06	2.19183e-05	-0.994568	-1.99248	9.71111e-07	5.54358e-05
Solyc09g090140.3	Malate dehydrogenase (AHRD V1 **** Q2PYY8_SOLTU); contains Interpro domain(s) IPR011274 Malate dehydrogenase, NAD-dependent, cytosolic	malate dehydrogenase, cytosolic, putative | chr1:1189418-1191267 REVERSE;subject_length	Solyc09g090140	AT1G04410	K4CW40	-0.831051	-1.77898	2.03242e-06	2.77121e-05
Solyc09g090410.3	50S ribosomal protein L28 (AHRD V1 ***- B6TFW5_MAIZE); contains Interpro domain(s) IPR001383 Ribosomal protein L28	50S ribosomal protein L28, chloroplast (CL28) | chr2:14173620-14174380 FORWARD;subject_length	Solyc09g090410	AT2G33450	K4CW67	-1.54694	-2.92196	1.82716e-12	9.90653e-11
Solyc09g090557.1			Solyc09g090557			-1.30762	-2.47532	1.76515e-11	7.97135e-10
Solyc09g090960.3	RNA-binding protein (AHRD V1 **-* Q8SMH8_PERAE); contains Interpro domain(s) IPR000504 RNA recognition motif, RNP-1	29 kDa ribonucleoprotein, chloroplast, putative / RNA-binding protein cp29, putative | chr1:22093678-22094540 REVERSE;subject_length	Solyc09g090960	AT1G60000	K4CWC2	-1.09756	-2.13993	3.40657e-08	7.11508e-07
Solyc09g091030.3	Beta-amylase (AHRD V1 **** E0AE02_SOLLC); contains Interpro domain(s) IPR013781 Glycoside hydrolase, subgroup, catalytic core	BAM1, BMY7, TR-BAMY | BAM1 (BETA-AMYLASE 1) beta-amylase | chr3:8641722-8644199 FORWARD;subject_length	Solyc09g091030	AT3G23920	E0AE02	1.60187	3.03536	7.37798e-10	2.2868e-08
Solyc09g091430.3	Pectate lyase 1-27 (AHRD V1 **** B9TU35_9ROSI); contains Interpro domain(s) IPR002022 Pectate lyase/Amb allergen	pectate lyase family protein | chr4:7962550-7966012 FORWARD;subject_length	Solyc09g091430	AT4G13710	K4CWG9	-1.61426	-3.06155	3.40032e-07	5.59516e-06
Solyc09g091590.3	Ribonuclease P protein subunit p25 (AHRD V1 *--- RPP25_HUMAN); contains Interpro domain(s) IPR002775 Alba, DNA/RNA-binding protein	nucleic acid binding | chr1:7005090-7007285 REVERSE;subject_length	Solyc09g091590	AT3G07030	K4CWI5	-0.894144	-1.85851	5.00334e-07	7.87341e-06
Solyc09g091740.3	60S ribosomal protein L13a-like protein (AHRD V1 ***- Q3HRW1_SOLTU); contains Interpro domain(s) IPR005755 Ribosomal protein L13, eukaryotic/archaeal	60S ribosomal protein L13A (RPL13aD) | chr5:19771315-19772686 REVERSE;subject_length	Solyc09g091740	AT5G48760	K4CWK0					-0.733539	-1.66271	3.66156e-05	0.00101569
Solyc09g092380.3	Adenosylhomocysteinase (AHRD V1 **** Q2XTD0_SOLTU); contains Interpro domain(s) IPR000043 S-adenosyl-L-homocysteine hydrolase	SAHH2, ATSAHH2 | SAHH2 (S-ADENOSYL-L-HOMOCYSTEINE (SAH) HYDROLASE 2) adenosylhomocysteinase/ binding / catalytic | chr3:8588013-8589671 REVERSE;subject_length	Solyc09g092380	AT3G23810	Q9SWF5	-0.930572	-1.90603	9.21944e-07	1.37098e-05
Solyc09g092520.3	Xyloglucan endotransglucosylase/hydrolase 8 (AHRD V1 **** C0IRG7_ACTDE); contains Interpro domain(s) IPR016455 Xyloglucan endotransglucosylase/hydrolase	xyloglucan:xyloglucosyl transferase, putative / xyloglucan endotransglycosylase, putative / endo-xyloglucan transferase, putative | chr3:8550222-8551248 FORWARD;subject_length	Solyc09g092520	AT3G23730	Q9SDX0	-1.46929	-2.76885	4.18819e-10	1.38951e-08	-0.936956	-1.91448	6.64906e-05	0.00165098
Solyc09g092600.3	Cytochrome P450 (AHRD V1 ***- B9GQY3_POPTR); contains Interpro domain(s) IPR002401 Cytochrome P450, E-class, group I	CYP83B1, SUR2, RNT1, RED1, ATR4 | CYP83B1 (CYTOCHROME P450 MONOOXYGENASE 83B1) oxidoreductase, acting on paired donors, with incorporation or reduction of molecular oxygen, NADH or NADPH as one donor, and incorporation of one atom of oxygen / oxygen binding | chr4:15273677-15275271 REVERSE;subject_length	Solyc09g092600	AT4G31500	K4CWT5	1.93887	3.83406	1.4683e-08	3.33588e-07
Solyc09g092600.4			Solyc04g070987			0.99771	1.99683	2.0735e-06	2.81469e-05
Solyc09g092710.3	Glycine rich protein (AHRD V1 ***- Q9FXS8_TOBAC); contains Interpro domain(s) IPR010800 Glycine rich	NA	Solyc09g092710		K4CWU2					-0.81659	-1.76124	0.000157946	0.00323888	-0.952214	-1.93484	4.06824e-06	0.000296271
Solyc09g098170.3	Ras-related protein Rab-25 (AHRD V1 ***- RAB25_RABIT); contains Interpro domain(s) IPR015595 Rab11-related	AtRABA4a | AtRABA4a (Arabidopsis Rab GTPase homolog A4a) GTP binding | chr5:26083437-26084550 FORWARD;subject_length	Solyc09g098170	AT1G05810	K4CWY7	-1.18581	-2.27492	5.30727e-12	2.65075e-10
Solyc10g005050.3	Thylakoid membrane phosphoprotein 14 kDa, chloroplastic (AHRD V1 **-- TMP14_ARATH)	PTAC8, TMP14, PSAP, PSI-P | PSI-P (PHOTOSYSTEM I P SUBUNIT) DNA binding | chr2:19243729-19244870 FORWARD;subject_length	Solyc10g005050	AT2G46820	K4CX39	-1.29692	-2.45704	1.92107e-11	8.63306e-10
Solyc10g005100.3	Salt stress root protein RS1 (AHRD V1 **-- SRS1_ORYSJ); contains Interpro domain(s) IPR008469 DREPP plasma membrane polypeptide	ATPCAP1, PCAP1 | DREPP plasma membrane polypeptide family protein | chr4:10941593-10943227 FORWARD;subject_length	Solyc10g005100	AT4G20260	K4CX43	-0.957005	-1.94128	5.28886e-05	0.000487753
Solyc10g005110.3	Coproporphyrinogen III oxidase aerobic (AHRD V1 ***- A9DTF4_9FLAO); contains Interpro domain(s) IPR001260 Coproporphyrinogen III oxidase	LIN2, HEMF1, ATCPO-I | LIN2 (LESION INITIATION 2) coproporphyrinogen oxidase | chr1:869302-871175 REVERSE;subject_length	Solyc10g005110	AT1G03475	K4CX44	-1.02372	-2.03316	3.25359e-09	8.53081e-08
Solyc10g005230.3	Unknown Protein (AHRD V1)	NA	Solyc10g005230	AT4G20150	K4CX56	-0.763543	-1.69765	2.07902e-05	0.000216256
Solyc10g005340.3	Rop-interactive crib motif-containing protein 1 (AHRD V1 *--- D7LGA6_ARALY); contains Interpro domain(s) IPR000095 PAK-box/P21-Rho-binding	FUNCTIONS IN: molecular_function unknown INVOLVED IN: biological_process unknown LOCATED IN: cellular_component unknown CONTAINS InterPro DOMAIN/s: PAK-box/P21-Rho-binding (InterPro:IPR000095) BEST Arabidopsis thaliana protein match is: RIC10 (ROP-INTERACTIVE CRIB MOTIF-CONTAINING PROTEIN 10) (TAIR:AT4G04900.1) Has 64 Blast hits to 64 proteins in 8 species: Archae - 0 Bacteria - 0 Metazoa - 0 Fun…	Solyc10g005340	AT4G28556	K4CX67	-1.0528	-2.07455	5.10557e-05	0.000472748
Solyc10g005400.3	Inositol oxygenase (AHRD V1 **** B9XK04_9BACT); contains Interpro domain(s) IPR007828 Protein of unknown function DUF706	MIOX1 | MIOX1 (MYO-INISITOL OXYGENASE) inositol oxygenase/ oxidoreductase | chr1:4968376-4969954 REVERSE;subject_length	Solyc10g005400	AT1G14520	K4CX72	-2.20276	-4.6036	4.2448e-07	6.82585e-06
Solyc10g005470.3	Unknown Protein (AHRD V1)	NA	Solyc10g005470	AT4G21445	K4CX79	-1.29346	-2.45115	1.4603e-09	4.22018e-08
Solyc10g005960.1	Fasciclin-like arabinogalactan protein 10 (AHRD V1 ***- A9XTL5_GOSHI); contains Interpro domain(s) IPR000782 FAS1 domain	FLA1 | FLA1 (FASCICLIN-LIKE ARAB INOGALACTAN 1) | chr5:22558375-22560392 REVERSE;subject_length	Solyc10g005960	AT5G55730	K4CXC8	-1.89314	-3.71442	2.04569e-18	3.58126e-16					-0.957121	-1.94143	3.07873e-06	0.000246482
Solyc10g006030.3	30S ribosomal protein S10-like (AHRD V1 ***- A1YMX4_BRACM); contains Interpro domain(s) IPR005731 Ribosomal protein S10, bacterial	30S ribosomal protein S10, chloroplast, putative | chr3:4220310-4221526 REVERSE;subject_length	Solyc10g006030	AT3G13120	K4CXD5	-1.62709	-3.0889	1.65428e-17	2.39415e-15
Solyc10g006230.3	Chlorophyll a-b binding protein 7, chloroplastic (AHRD V1 ***- CB12_SOLLC); contains Interpro domain(s) IPR001344 Chlorophyll A-B binding protein	LHCA2 | LHCA2 chlorophyll binding | chr3:22745736-22747032 FORWARD;subject_length	Solyc10g006230	AT3G61470	P10708	-1.38769	-2.61659	1.61143e-08	3.62079e-07
Solyc10g006370.3	Homology to unknown gene (AHRD V1 ***- Q00V79_OSTTA); contains Interpro domain(s) IPR002110 Ankyrin	FUNCTIONS IN: molecular_function unknown INVOLVED IN: biological_process unknown LOCATED IN: chloroplast, chloroplast stroma EXPRESSED IN: 22 plant structures EXPRESSED DURING: 13 growth stages CONTAINS InterPro DOMAIN/s: Ankyrin (InterPro:IPR002110) Has 30 Blast hits to 30 proteins in 12 species: Archae - 0 Bacteria - 0 Metazoa - 0 Fungi - 0 Plants - 27 Viruses - 0 Other Eukaryotes - 3 (source: …	Solyc10g006370	AT1G50900	K4CXG8	-1.59598	-3.02299	2.78761e-14	2.15278e-12	-1.02287	-2.03196	9.85128e-07	5.60197e-05
Solyc10g006400.3	Tryptophan synthase beta chain 1 (AHRD V1 **** Q0WUI8_ARATH); contains Interpro domain(s) IPR006654 Tryptophan synthase, beta chain	TSB1, TRPB, TRP2, ATTSB1 | TSB1 (TRYPTOPHAN SYNTHASE BETA-SUBUNIT 1) tryptophan synthase | chr5:22264805-22266738 REVERSE;subject_length	Solyc10g006400	AT4G27070	K4CXH1	-1.61462	-3.06231	1.93076e-14	1.52963e-12
Solyc10g006530.3	Oxygen evolving enhancer 3 family protein (AHRD V1 *-*- D7L9Q0_ARALY); contains Interpro domain(s) IPR008797 Photosystem II oxygen evolving complex protein PsbQ	oxygen evolving enhancer 3 (PsbQ) family protein | chr3:168478-169407 FORWARD;subject_length	Solyc10g006530	AT3G01440	K4CXI4	-1.51599	-2.85995	1.2404e-10	4.50566e-09
Solyc10g006560.3	Histone H2A (AHRD V1 ***- A9PCS9_POPTR); contains Interpro domain(s) IPR002119 Histone H2A	HTA10 | HTA10 DNA binding | chr1:18926948-18927443 FORWARD;subject_length	Solyc10g006560	AT1G51060	K4CXI7	-1.37696	-2.5972	7.75362e-08	1.4876e-06	-0.998384	-1.99776	9.5614e-05	0.00220556
Solyc10g006580.3	50S ribosomal protein L2 (AHRD V1 ***- RL2_EDWI9); contains Interpro domain(s) IPR002171 Ribosomal protein L2	60S ribosomal protein L8 (RPL8C) | chr4:17097613-17098656 FORWARD;subject_length	Solyc10g006580	AT4G36130	P29766	-1.24171	-2.36479	1.82988e-09	5.14269e-08	-1.16017	-2.23484	1.99127e-08	2.70101e-06	-1.05481	-2.07744	9.12299e-08	1.93487e-05
Solyc10g006870.1	Receptor-like kinase (AHRD V1 **** A7VM23_MARPO); contains Interpro domain(s) IPR002290 Serine/threonine protein kinase	protein kinase family protein | chr4:18222483-18225119 REVERSE;subject_length	Solyc10g006870	AT5G54380	K4CXL8	-1.14037	-2.20437	0.000343149	0.00247239
Solyc10g006970.3	Thioredoxin m (AHRD V1 ***- B9HZV8_POPTR); contains Interpro domain(s) IPR005746 Thioredoxin	ATHM4, TRX-M4, ATM4 | TRX-M4 (ARABIDOPSIS THIOREDOXIN M-TYPE 4) enzyme activator | chr3:5188448-5189457 FORWARD;subject_length	Solyc10g006970	AT3G15360	K4CXM7	-1.43299	-2.70005	1.93004e-11	8.65223e-10
Solyc10g007125.1			Solyc10g007125			-1.4098	-2.65701	1.66348e-07	2.95409e-06
Solyc10g007320.3	Uroporphyrinogen decarboxylase (AHRD V1 **** D7L387_ARALY); contains Interpro domain(s) IPR006361 Uroporphyrinogen decarboxylase HemE	HEME1 | HEME1 uroporphyrinogen decarboxylase | chr3:5020675-5022577 FORWARD;subject_length	Solyc10g007320	AT3G14930	K4CXR1	-1.18054	-2.26662	1.18106e-06	1.70391e-05
Solyc10g007650.3	DNA-directed RNA polymerases I II and III subunit RPABC4 (AHRD V1 **** C1BTA1_9MAXI); contains Interpro domain(s) IPR006591 RNA polymerase Rbp10	NRPB12, NRPD12, NRPE12 | NRPB12 DNA binding / DNA-directed RNA polymerase | chr5:16424050-16424921 FORWARD;subject_length	Solyc10g007650	AT5G41010	K4CXU4	-0.679379	-1.60145	1.1304e-05	0.000126842					-0.749363	-1.68105	4.19663e-07	5.61898e-05
Solyc10g007690.3	Chlorophyll a-b binding protein 8, chloroplastic (AHRD V1 ***- CB13_SOLLC); contains Interpro domain(s) IPR001344 Chlorophyll A-B binding protein	LHCA3 | LHCA3 chlorophyll binding | chr1:22700152-22701149 FORWARD;subject_length	Solyc10g007690	AT1G61520	P27522	-1.21372	-2.31936	3.94559e-08	8.05778e-07
Solyc10g007750.1	Unknown Protein (AHRD V1); contains Interpro domain(s) IPR007541 Plant Basic Secretory Protein	FUNCTIONS IN: molecular_function unknown INVOLVED IN: biological_process unknown LOCATED IN: cellular_component unknown EXPRESSED IN: 22 plant structures EXPRESSED DURING: 13 growth stages CONTAINS InterPro DOMAIN/s: Plant Basic Secretory Protein (InterPro:IPR007541) Has 25 Blast hits to 25 proteins in 11 species: Archae - 0 Bacteria - 0 Metazoa - 1 Fungi - 0 Plants - 24 Viruses - 0 Other Eukaryo…	Solyc10g007750	AT2G42900	K4CXV4	-1.47719	-2.78407	7.75319e-12	3.76994e-10
Solyc10g007970.2	WRKY transcription factor 5 (AHRD V1 ***- A7UGD2_SOLTU); contains Interpro domain(s) IPR003657 DNA-binding WRKY	WRKY69, ATWRKY69 | WRKY69 transcription factor | chr3:21715192-21716766 FORWARD;subject_length	Solyc10g007970	AT1G29280	K4CXX4	-0.783085	-1.72081	5.08181e-06	6.26324e-05
Solyc10g008190.3	OB-fold nucleic acid binding domain containing protein (AHRD V1 ***- B6SHT0_MAIZE); contains Interpro domain(s) IPR012340 Nucleic acid-binding, OB-fold	DNA-binding protein-related | chr4:14060054-14060970 FORWARD;subject_length	Solyc10g008190	AT2G33845	K4CXZ6	-0.921316	-1.89384	2.87527e-06	3.76139e-05
Solyc10g008320.1	Unknown Protein (AHRD V1)	NA	Solyc10g008320	AT4G28310	K4CY09	-2.54893	-5.85198	5.43123e-14	4.00908e-12
Solyc10g008400.2	RING finger protein 5 (AHRD V1 *--- B6TI40_MAIZE); contains Interpro domain(s) IPR018957 Zinc finger, C3HC4 RING-type	RMA1 | RMA1 protein binding / ubiquitin-protein ligase/ zinc ion binding | chr4:1557905-1558654 REVERSE;subject_length	Solyc10g008400	AT4G03510	K4CY17	1.65726	3.15416	1.9693e-12	1.05836e-10	1.34838	2.54625	1.1451e-08	1.76357e-06	1.07359	2.10466	2.35565e-06	0.000196396
Solyc10g008910.1	Histone H3 (AHRD V1 ***- D8L9K7_WHEAT); contains Interpro domain(s) IPR000164 Histone H3	histone H3 | chr5:26120099-26120509 REVERSE;subject_length	Solyc10g008910	AT5G65360	K4AY75	-2.00185	-4.00513	5.41911e-07	8.44095e-06
Solyc10g009570.3	Rhodanese-related sulfurtransferase (AHRD V1 *--- A4U0Q7_9PROT); contains Interpro domain(s) IPR001763 Rhodanese-like	hydroxyproline-rich glycoprotein family protein | chr4:455874-458175 FORWARD;subject_length	Solyc10g009570	AT4G01050	K4CYD3	-1.11677	-2.1686	6.48586e-10	2.04477e-08
Solyc10g011730.3	Arabinogalactan peptide 20 (AHRD V1 ***- AGP20_ARATH); contains Interpro domain(s) IPR009424 Protein of unknown function DUF1070	AGP20, AtAGP20 | AGP20 | chr3:22810283-22810629 REVERSE;subject_length	Solyc10g011730	AT3G61640	K4CYF1	-2.22468	-4.67406	1.42517e-14	1.1642e-12
Solyc10g011770.3	Threonine endopeptidase (AHRD V1 **-- B6TCN7_MAIZE)	unknown protein | chr4:493692-494668 FORWARD;subject_length	Solyc10g011770	AT4G01150	K4CYF5	-1.69188	-3.23077	2.41894e-23	9.88001e-21	-0.827211	-1.77425	1.05766e-06	5.94583e-05
Solyc10g011820.3	Delta-6 desaturase (AHRD V1 **** D2KBG7_RIBNI); contains Interpro domain(s) IPR012171 Fatty acid/sphingolipid desaturase	delta-8 sphingolipid desaturase, putative | chr2:18977542-18978891 FORWARD;subject_length	Solyc10g011820	AT2G46210	K4CYG0	-1.51151	-2.85108	2.18775e-12	1.16892e-10
Solyc10g018300.2	Transketolase 1 (AHRD V1 **** O78327_CAPAN); contains Interpro domain(s) IPR005478 Bacterial transketolase	transketolase, putative | chr2:18672737-18675589 FORWARD;subject_length	Solyc10g018300	AT3G60750	K4CYV4	-1.37954	-2.60185	4.29647e-13	2.62699e-11
Solyc10g018590.2	Os04g0551700 protein (Fragment) (AHRD V1 ***- Q0JB74_ORYSJ); contains Interpro domain(s) IPR006843 PAP fibrillin	plastid-lipid associated protein PAP / fibrillin family protein | chr4:13565-14366 FORWARD;subject_length	Solyc10g018590	AT4G00030	K4CYY2	-1.03574	-2.05017	8.89395e-09	2.13687e-07
Solyc10g038130.2	Pectinacetylesterase like protein (Fragment) (AHRD V1 *--- Q56WP8_ARATH); contains Interpro domain(s) IPR004963 Pectinacetylesterase	pectinacetylesterase, putative | chr3:1764509-1767240 REVERSE;subject_length	Solyc10g038130	AT2G46930	K4CZD6	-1.19765	-2.29365	1.39478e-07	2.52076e-06
Solyc10g044520.2	Ferredoxin I (AHRD V1 ***- Q93XJ9_SOLTU); contains Interpro domain(s) IPR010241 Ferredoxin [2Fe-2S], plant	FED A, ATFD2 | FED A 2 iron, 2 sulfur cluster binding / electron carrier/ iron-sulfur cluster binding | chr1:22444565-22445011 FORWARD;subject_length	Solyc10g044520	AT1G60950	Q43517	-1.54755	-2.92321	1.33724e-15	1.36547e-13
Solyc10g048190.1	Ubiquinol-Cytochrome c reductase iron-sulfur subunit (AHRD V1 **-- B6B5V9_9RHOB); contains Interpro domain(s) IPR002740 Uncharacterised protein family UPF0310	unknown protein | chr2:6272506-6272982 FORWARD;subject_length	Solyc10g048190	AT2G14660	K4D076	-2.49528	-5.63839	2.33395e-09	6.35526e-08
Solyc10g050440.2	Unknown Protein (AHRD V1)	NA	Solyc10g050440		K4D0K0	-1.48132	-2.79205	3.17644e-12	1.65391e-10
Solyc10g050510.1	Unknown Protein (AHRD V1)	NA	Solyc10g050510		K4D0K6	-1.29327	-2.45084	3.1807e-08	6.70428e-07
Solyc10g051390.2	RNA-binding glycine-rich protein-1b (AHRD V1 **** Q40427_NICSY); contains Interpro domain(s) IPR015465 RNA recognition motif, glycine rich protein	CCR1, ATGRP8, GRP8 | GR-RBP8 RNA binding / nucleic acid binding / nucleotide binding | chr4:18274166-18274958 REVERSE;subject_length	Solyc10g051390	AT4G39260	K4D0U1	-1.00768	-2.01068	5.13144e-06	6.31298e-05	-0.831562	-1.77961	0.000168379	0.00337186
Solyc10g052660.2	40S ribosomal protein S25-1 (AHRD V1 ***- B4FXK8_MAIZE); contains Interpro domain(s) IPR004977 Ribosomal protein S25	40S ribosomal protein S25 (RPS25E) | chr4:18257464-18258464 FORWARD;subject_length	Solyc10g052660	AT4G39200	P46301	-1.0221	-2.03087	2.4921e-09	6.75587e-08	-0.951408	-1.93376	2.9803e-08	3.55353e-06
Solyc10g054560.2	V-type proton ATPase 16 kDa proteolipid subunit (AHRD V1 **** VATL_SOLLC); contains Interpro domain(s) IPR011555 ATPase, V0 complex, proteolipid subunit C, eukaryotic	AVA-P1, VHA-C1, ATVHA-C1 | AVA-P1 ATPase/ proton-transporting ATPase, rotational mechanism | chr4:16568223-16569165 REVERSE;subject_length	Solyc10g054560	AT4G34720		-0.913094	-1.88308	2.30031e-06	3.09063e-05	-1.03439	-2.04825	1.01449e-07	9.74242e-06
Solyc10g054590.2	V-type proton ATPase 16 kDa proteolipid subunit (AHRD V1 **** VATL_SOLLC); contains Interpro domain(s) IPR011555 ATPase, V0 complex, proteolipid subunit C, eukaryotic	AVA-P1, VHA-C1, ATVHA-C1 | AVA-P1 ATPase/ proton-transporting ATPase, rotational mechanism | chr4:16568223-16569165 REVERSE;subject_length	Solyc10g054590	AT4G34720	O24011	-1.13378	-2.19433	7.15234e-08	1.37943e-06
Solyc10g054870.2	Triosephosphate isomerase (AHRD V1 ***- A9PH17_POPTR); contains Interpro domain(s) IPR000652 Triosephosphate isomerase	TIM | TIM (TRIOSEPHOSPHATE ISOMERASE) catalytic/ triose-phosphate isomerase | chr2:9071047-9073106 REVERSE;subject_length	Solyc10g054870	AT2G21170	K4D180	-1.74842	-3.3599	4.04922e-24	2.01148e-21
Solyc10g055630.2	Aquaporin (AHRD V1 ***- Q8W506_TOBAC); contains Interpro domain(s) IPR012269 Aquaporin	PIP3, PIP3A, PIP2 7, SIMIP | PIP3 (PLASMA MEMBRANE INTRINSIC PROTEIN 3) water channel | chr4:16708672-16709958 FORWARD;subject_length	Solyc10g055630	AT4G35100	K4D1F3	-1.74754	-3.35786	6.34124e-21	1.87987e-18
Solyc10g055810.2	Endochitinase (Chitinase) (AHRD V1 **** Q43184_SOLTU); contains Interpro domain(s) IPR016283 Glycoside hydrolase, family 19 IPR018371 Chitin-binding, type 1, conserved site IPR000726 Glycoside hydrolase, family 19, catalytic IPR001002 Chitin-binding, type 1		Solyc10g055810	AT3G12500	Q05538	2.71698	6.57493	1.23427e-18	2.33875e-16
Solyc10g055810.3	Late embryogenesis abundant 3 family protein (AHRD V1 ***- D7KBC5_ARALY); contains Interpro domain(s) IPR004926 Late embryogenesis abundant protein 3	SAG21, AtLEA5 | SAG21 (SENESCENCE-ASSOCIATED GENE 21) | chr4:1046414-1046807 REVERSE;subject_length	Solyc06g009140	AT4G02380	K4C3U4	1.34253	2.53595	7.82806e-08	1.50031e-06
Solyc10g074790.2	Auxin efflux carrier family protein (AHRD V1 ***- D7M6D2_ARALY); contains Interpro domain(s) IPR004776 Auxin efflux carrier	auxin efflux carrier family protein | chr5:377373-379600 REVERSE;subject_length	Solyc10g074790	AT5G01990	K4D1S1	1.72537	3.30666	7.60042e-09	1.87511e-07
Solyc10g074820.1	Unknown Protein (AHRD V1); contains Interpro domain(s) IPR010605 Protein of unknown function DUF1191	unknown protein | chr4:491012-491932 REVERSE;subject_length	Solyc10g074820	AT3G08600	K4D1S4	-1.30872	-2.47722	2.0551e-06	2.80006e-05
Solyc10g074920.2	Mannan endo-1 4-beta-mannosidase (AHRD V1 ***- B4ADW3_BACPU); contains Interpro domain(s) IPR001547 Glycoside hydrolase, family 5	(1-4)-beta-mannan endohydrolase, putative | chr5:361189-362867 REVERSE;subject_length	Solyc10g074920	AT5G01930	K4D1T4					1.51375	2.85551	7.20016e-13	7.60388e-10	1.35655	2.56072	3.98851e-11	3.44408e-08
Solyc10g074930.1	Protein kinase 2 (AHRD V1 ***- D3BIR2_POLPA); contains Interpro domain(s) IPR002290 Serine/threonine protein kinase	ATPK19, ATPK2 | S6K2 (ARABIDOPSIS THALIANA SERINE/THREONINE PROTEIN KINASE 2) kinase/ protein kinase | chr3:2648625-2650407 REVERSE;subject_length	Solyc10g074930	AT3G08720	K4D1T5	-0.844156	-1.79521	3.04529e-06	3.95841e-05
Solyc10g075070.2	Non-specific lipid-transfer protein (AHRD V1 ***- A7UGG9_SOLTU); contains Interpro domain(s) IPR013770 Plant lipid transfer protein and hydrophobic protein, helical	LTP12 | LTP12 (LIPID TRANSFER PROTEIN 12) lipid binding | chr3:19135828-19136654 REVERSE;subject_length	Solyc10g075070	AT2G38540	K4D1U9	2.78099	6.87325	1.69339e-11	7.68506e-10
Solyc10g075070.3	Ferritin (AHRD V1 ***- A7UGG8_SOLTU); contains Interpro domain(s) IPR001519 Ferritin, N-terminal	ATFER2 | ATFER2 (ferritin 2) binding / ferric iron binding / oxidoreductase/ transition metal ion binding | chr3:3463651-3465294 FORWARD;subject_length	Solyc05g052470	AT3G11050	K4C1S8	1.3668	2.57898	4.27283e-12	2.18152e-10
Solyc10g075110.2	Non-specific lipid-transfer protein (AHRD V1 ***- A7UGG9_SOLTU); contains Interpro domain(s) IPR000528 Plant lipid transfer protein/Par allergen	LTP2, LP2 | LTP2 (LIPID TRANSFER PROTEIN 2) lipid binding | chr2:16128481-16128948 FORWARD;subject_length	Solyc10g075110	AT2G38530	P27056	2.19356	4.57433	1.71716e-08	3.8396e-07
Solyc10g075110.3	Sodium/hydrogen exchanger (AHRD V1 **** Q93YH1_SOLLC); contains Interpro domain(s) IPR018409 Na+/H+ exchanger, isoform 5/6/8, conserved region	ATNHX6, NHX6 | sodium proton exchanger, putative (NHX6) | chr1:29953089-29957070 REVERSE;subject_length	Solyc04g056600	AT1G79610	K4BSV8	1.18824	2.27874	4.87814e-10	1.58972e-08
Solyc10g075150.2	Non-specific lipid-transfer protein (AHRD V1 **** Q9ZPI9_CAPAN); contains Interpro domain(s) IPR013770 Plant lipid transfer protein and hydrophobic protein, helical	LTP12 | LTP12 (LIPID TRANSFER PROTEIN 12) lipid binding | chr3:19135828-19136654 REVERSE;subject_length	Solyc10g075150	AT3G51590	K4D1V6	2.53678	5.80293	6.73883e-08	1.31486e-06
Solyc10g075150.3	3-beta-hydroxysteroid-Delta8 Delta7-isomerase (AHRD V1 **-* C3KH60_ANOFI); contains Interpro domain(s) IPR007905 Emopamil-binding	HYD1 | HYD1 (HYDRA1) C-8 sterol isomerase | chr1:6949160-6950135 FORWARD;subject_length	Solyc06g082980	AT1G20050	C0KF45	1.29559	2.45477	2.20559e-11	9.60634e-10	0.989744	1.98583	3.30441e-07	2.36018e-05
Solyc10g076250.2	Aminotransferase like protein (AHRD V1 ***- Q0WWF1_ARATH); contains Interpro domain(s) IPR005814 Aminotransferase class-III	alanine--glyoxylate aminotransferase, putative / beta-alanine-pyruvate aminotransferase, putative / AGT, putative | chr3:2696754-2699087 REVERSE;subject_length	Solyc10g076250	AT3G08860	K4D1W7	3.08089	8.46135	1.28365e-15	1.31807e-13
Solyc10g076250.3	Plant synaptotagmin (AHRD V1 **-- B9IE39_POPTR); contains Interpro domain(s) IPR018029 C2 membrane targeting protein	SYTF, ATSYTF, NTMC2TYPE3, NTMC2T3 | ATSYTF | chr3:6306362-6310256 FORWARD;subject_length	Solyc03g119440	AT3G18370	K4BM93	1.4076	2.65296	3.0645e-06	3.97217e-05
Solyc10g076350.2	Macrophage migration inhibitory factor family protein (AHRD V1 ***- D7M6G9_ARALY); contains Interpro domain(s) IPR001398 Macrophage migration inhibitory factor	macrophage migration inhibitory factor family protein / MIF family protein | chr5:242734-244033 REVERSE;subject_length	Solyc10g076350	AT5G01650	K4D1X7	-0.803974	-1.7459	6.49782e-05	0.000583724
Solyc10g076700.2	Rhodanese-like family protein-like protein (Fragment) (AHRD V1 *-*- A7KNZ8_GOSBA); contains Interpro domain(s) IPR001763 Rhodanese-like	rhodanese-like domain-containing protein | chr2:17592105-17593305 FORWARD;subject_length	Solyc10g076700	AT3G08920	K4D212	-1.21735	-2.3252	1.02863e-06	1.50647e-05
Solyc10g077010.2	Calmodulin 2 (AHRD V1 ***- Q710C9_BRAOL); contains Interpro domain(s) IPR011992 EF-Hand type	CAM5 | CAM5 (CALMODULIN 5) calcium ion binding | chr2:11532069-11534176 FORWARD;subject_length	Solyc10g077010	AT2G27030		-0.788003	-1.72668	3.09535e-11	1.29892e-09	-0.814914	-1.75919	7.78196e-12	5.75281e-09
Solyc10g077040.2	Magnesium-protoporphyrin IX monomethyl ester (AHRD V1 **** B9SCF8_RICCO); contains Interpro domain(s) IPR008434 Magnesium-protoporphyrin IX monomethyl ester aerobic oxidative cyclase	CRD1, CHL27, ACSF | CRD1 (COPPER RESPONSE DEFECT 1) DNA binding / magnesium-protoporphyrin IX monomethyl ester (oxidative) cyclase | chr3:21076594-21078269 FORWARD;subject_length	Solyc10g077040	AT3G56940	K4D246	-1.50041	-2.82923	6.05031e-19	1.23561e-16
Solyc10g077120.2	Photosystem II core complex proteins psbY (AHRD V1 *-*- B6SR26_MAIZE)	PSBY, YCF32 | PSBY | chr1:25394429-25394998 REVERSE;subject_length	Solyc10g077120	AT1G67740	K4D254	-1.26789	-2.40808	6.87457e-09	1.71677e-07
Solyc10g078540.2	H/ACA ribonucleoprotein complex subunit 1-like protein 1 (AHRD V1 *-*- B6TYV7_MAIZE); contains Interpro domain(s) IPR007504 Gar1 protein RNA-binding region	Gar1 RNA-binding region family protein | chr3:1009123-1010379 REVERSE;subject_length	Solyc10g078540	AT3G03920	K4D296	-1.20578	-2.30661	6.32428e-06	7.55789e-05
Solyc10g078580.1	Unknown Protein (AHRD V1)	NA	Solyc10g078580	AT5G56540	K4D2A0	-3.60032	-12.1284	8.33294e-36	2.18799e-32	-1.72368	-3.30279	1.91073e-09	4.28034e-07	-1.4464	-2.72527	1.51043e-07	2.58003e-05
Solyc10g078590.2	Unknown Protein (AHRD V1)	NA	Solyc10g078590	AT5G18130	K4D2A1	2.83148	7.11806	3.04519e-25	1.99895e-22	1.58347	2.9969	8.62711e-09	1.38643e-06
Solyc10g078590.3	Peroxidase (AHRD V1 **** C7DYB2_9ERIC); contains Interpro domain(s) IPR002016 Haem peroxidase, plant/fungal/bacterial	PRXR1 | PRXR1 electron carrier/ heme binding / peroxidase | chr4:11646613-11648312 REVERSE;subject_length	Solyc02g080530	AT4G21960	K4B9S4	1.3707	2.58597	4.41142e-08	8.92973e-07
Solyc10g078630.2	40S ribosomal protein S28 (AHRD V1 ***- B6T1V2_MAIZE); contains Interpro domain(s) IPR000289 Ribosomal protein S28e	RPS28 | RPS28 (RIBOSOMAL PROTEIN S28) structural constituent of ribosome | chr5:25667529-25667723 REVERSE;subject_length	Solyc10g078630	AT5G64140	K4B4Z0	-0.893767	-1.85802	2.20531e-06	2.97822e-05	-0.797572	-1.73817	2.40322e-05	0.000735645
Solyc10g078960.2	60S ribosomal protein L21-like protein (AHRD V1 ***- Q3HVK5_SOLTU); contains Interpro domain(s) IPR001147 Ribosomal protein L21e	60S ribosomal protein L21 | chr1:21430034-21430827 REVERSE;subject_length	Solyc10g078960	AT1G57860	K4D2D7	-0.69891	-1.62328	2.69882e-06	3.5661e-05	-0.76559	-1.70006	2.80821e-07	2.08586e-05
Solyc10g079090.2	Chaperone protein dnaJ 6 (AHRD V1 ***- B6TT74_MAIZE); contains Interpro domain(s) IPR003095 Heat shock protein DnaJ	DNAJ heat shock N-terminal domain-containing protein | chr3:3881021-3882655 FORWARD;subject_length	Solyc10g079090	AT3G12170	K4D2F0	-1.75452	-3.37415	8.14207e-19	1.6088e-16	-1.1015	-2.14577	2.56828e-08	3.27344e-06	-1.15596	-2.22833	9.4903e-10	5.73641e-07
Solyc10g079200.2	Mitochondrial carrier protein (AHRD V1 ***- B1N662_SOLLC); contains Interpro domain(s) IPR018108 Mitochondrial substrate/solute carrier IPR001993 Mitochondrial substrate carrier	BOU | BOU (A BOUT DE SOUFFLE) binding / transporter | chr5:18988779-18989810 REVERSE;subject_length	Solyc10g079200	AT5G46800	B1N662	-2.72894	-6.62968	4.4046e-29	4.76215e-26	-1.17351	-2.2556	1.2899e-06	7.06342e-05	-0.768292	-1.70325	0.000920533	0.0143489
Solyc10g079350.2	UDP-glucosyltransferase HvUGT5876 (AHRD V1 ***- D3WYW1_HORVD); contains Interpro domain(s) IPR002213 UDP-glucuronosyl/UDP-glucosyltransferase	UDP-glucoronosyl/UDP-glucosyl transferase family protein | chr5:4069658-4071124 REVERSE;subject_length	Solyc10g079350	AT4G34131	K4D2H6	-2.21605	-4.64621	2.4402e-14	1.90855e-12
Solyc10g080080.2	Thioredoxin reductase (AHRD V1 ***- B9H9S9_POPTR); contains Interpro domain(s) IPR005982 Thioredoxin reductase	NTRC | NTRC (NADPH-DEPENDENT THIOREDOXIN REDUCTASE C) thioredoxin-disulfide reductase | chr2:17376349-17379028 REVERSE;subject_length	Solyc10g080080	AT2G41680	K4D2P9	-1.30421	-2.46948	3.25037e-08	6.82763e-07
Solyc10g080360.1	Unknown Protein (AHRD V1)	NA	Solyc10g080360		K4D2S6	-2.09275	-4.26562	2.36436e-16	2.68253e-14	-1.46355	-2.75787	8.26488e-09	1.34282e-06	-1.10342	-2.14864	5.41241e-06	0.000352361
Solyc10g080370.1	Unknown Protein (AHRD V1)	NA	Solyc10g080370		K4D2S7	-1.38374	-2.60943	1.92223e-06	2.63858e-05
Solyc10g080500.2	Actin (AHRD V1 ***- B5M4V6_TOBAC); contains Interpro domain(s) IPR004000 Actin/actin-like	ACT11 | ACT11 (actin-11) structural constituent of cytoskeleton | chr3:3858116-3859609 FORWARD;subject_length	Solyc10g080500	AT3G12110	Q96484	-1.94962	-3.86272	4.11684e-15	3.72746e-13
Solyc10g080590.2	60S ribosomal protein L21-like protein (AHRD V1 ***- Q3HVK5_SOLTU); contains Interpro domain(s) IPR001147 Ribosomal protein L21e	60S ribosomal protein L21 | chr1:21430034-21430827 REVERSE;subject_length	Solyc10g080590	AT1G09690	K4D2U9	-1.11695	-2.16887	2.57458e-11	1.10305e-09	-0.905201	-1.87281	6.40605e-08	6.71726e-06	-0.904181	-1.87148	1.56662e-08	4.87004e-06
Solyc10g080670.2	Unknown Protein (AHRD V1)	NA	Solyc10g080670	AT5G18130	K4D2V7	2.01706	4.04757	1.64414e-20	4.44401e-18	1.15762	2.2309	1.14312e-07	1.07659e-05	0.809904	1.75309	0.000113785	0.00331168
Solyc10g080670.3	5&apos-AMP-activated protein kinase alpha-2 catalytic subunit (AHRD V1 **** Q2LAI0_CHICK); contains Interpro domain(s) IPR002290 Serine/threonine protein kinase	AKIN10, KIN10 | AKIN10 (Arabidopsis SNF1 kinase homolog 10) protein binding / protein kinase | chr3:31437-34143 REVERSE;subject_length	Solyc03g115700	AT3G01090	Q6XNM3	1.07747	2.11033	7.66232e-06	8.95887e-05
Solyc10g081085.1			Solyc10g081085			-1.73843	-3.33672	7.85979e-08	1.50482e-06
Solyc10g081240.2	Protein grpE (AHRD V1 *-*- B0CAY8_ACAM1); contains Interpro domain(s) IPR000740 GrpE nucleotide exchange factor	EMB1241 | EMB1241 (embryo defective 1241) adenyl-nucleotide exchange factor/ chaperone binding / protein binding / protein homodimerization | chr5:5839560-5841639 REVERSE;subject_length	Solyc10g081240	AT5G17710	K4D311	-1.20395	-2.3037	6.38611e-11	2.4763e-09	-1.09568	-2.13714	2.96035e-09	6.25269e-07
Solyc10g081510.2	5-methyltetrahydropteroyltriglutamate--homocysteine methyltransferase (AHRD V1 ***- B6UF55_MAIZE); contains Interpro domain(s) IPR006276 5-methyltetrahydropteroyltriglutamate--homocysteine S-methyltransferase	ATCIMS | ATMS1 5-methyltetrahydropteroyltriglutamate-homocysteine S-methyltransferase/ methionine synthase | chr5:5935771-5939195 FORWARD;subject_length	Solyc10g081510	AT5G17920	K4D338	-1.43002	-2.6945	2.83399e-11	1.20856e-09					-0.726472	-1.65459	0.0003967	0.00791713
Solyc10g081840.2	Nuclear transcription factor Y subunit A-1 (AHRD V1 ***- B6TAR1_MAIZE); contains Interpro domain(s) IPR001289 CCAAT-binding transcription factor, subunit B	NF-YA7 | NF-YA7 (NUCLEAR FACTOR Y, SUBUNIT A7) specific transcriptional repressor/ transcription factor | chr1:10804736-10805896 REVERSE;subject_length	Solyc10g081840	AT5G06510	K4D370	3.03642	8.20455	9.36781e-12	4.46063e-10
Solyc10g081840.3	Homeobox-leucine zipper protein (AHRD V1 *-*- Q9FXN8_ZINEL); contains Interpro domain(s) IPR001356 Homeobox	HB-2, ATHB21 | HB-2 (HOMEOBOX-2) DNA binding / transcription factor | chr2:8049663-8051213 REVERSE;subject_length	Solyc02g062960	AT2G18550	K4B6I4	1.40488	2.64796	1.3391e-06	1.90881e-05
Solyc10g081980.2	Harpin-induced protein-like (Fragment) (AHRD V1 **-- D2CFH8_COFAR); contains Interpro domain(s) IPR010847 Harpin-induced 1	harpin-induced family protein / HIN1 family protein / harpin-responsive family protein | chr2:14905788-14906504 FORWARD;subject_length	Solyc10g081980	AT5G06320	K4D384	2.5639	5.91304	6.12724e-11	2.38599e-09
Solyc10g081980.3	Heparanase (AHRD V1 **** C9E7B7_ORYSI); contains Interpro domain(s) IPR005199 Glycoside hydrolase family 79, N-terminal	AtGUS2 | AtGUS2 (Arabidopsis thaliana glucuronidase 2) beta-glucuronidase | chr5:2504168-2506567 FORWARD;subject_length	Solyc03g115500	AT5G07830	K4BL52	1.30286	2.46718	2.93206e-07	4.90366e-06
Solyc10g082030.2	Peroxiredoxin (AHRD V1 **-- Q9FE12_PHAVU); contains Interpro domain(s) IPR000866 Alkyl hydroperoxide reductase/ Thiol specific antioxidant/ Mal allergen	2-Cys Prx B | 2-Cys Prx B (2-Cysteine peroxiredoxin B) antioxidant/ peroxiredoxin | chr5:1919380-1921211 FORWARD;subject_length	Solyc10g082030	AT5G06290	K4D389	-1.22604	-2.33925	1.18571e-13	8.13186e-12
Solyc10g083165.1			Solyc10g083165			-1.41925	-2.67447	6.75292e-10	2.12169e-08	-1.26627	-2.40539	3.70341e-08	4.24456e-06	-1.00307	-2.00426	4.90999e-06	0.000329761
Solyc10g083170.2	2,5-dichloro-2,5-cyclohexadiene-1,4-diol dehydrogenase (AHRD V1 **** LINC_PSEPA); contains Interpro domain(s) IPR002347 Glucose/ribitol dehydrogenase	ABA2, SIS4, GIN1, SDR1, ISI4, SRE1, ATABA2, ATSDR1 | ABA2 (ABA DEFICIENT 2) alcohol dehydrogenase/ oxidoreductase/ xanthoxin dehydrogenase | chr1:19489997-19491527 REVERSE;subject_length	Solyc10g083170	AT1G52340	K4D3A4	-2.63369	-6.20613	5.43395e-33	9.07964e-30	-1.15702	-2.22997	3.15522e-08	3.70462e-06	-0.990106	-1.98633	7.14455e-07	7.88027e-05
Solyc10g083280.2	30S ribosomal protein S11 (AHRD V1 ***- RS11_CAUSK); contains Interpro domain(s) IPR018102 Ribosomal S11, conserved site	40S ribosomal protein S14 (RPS14B) | chr3:3623757-3624866 REVERSE;subject_length	Solyc10g083280	AT3G11510	K4D3B5	-0.797265	-1.7378	2.9706e-08	6.31941e-07	-0.920755	-1.89311	1.85162e-10	7.39899e-08
Solyc10g083570.2	Fructose-bisphosphate aldolase (AHRD V1 ***- Q308A5_SOLTU); contains Interpro domain(s) IPR000741 Fructose-bisphosphate aldolase, class-I	fructose-bisphosphate aldolase, putative | chr2:15296929-15298387 REVERSE;subject_length	Solyc10g083570	AT2G36460	K4D3E4	-1.15486	-2.22662	2.74566e-06	3.61757e-05	-1.05438	-2.07683	1.8916e-05	0.000610639
Solyc10g083650.1	Peroxiredoxin ahpC/TSA family (AHRD V1 **-- Q1YGN4_MOBAS); contains Interpro domain(s) IPR013740 Redoxin	peroxiredoxin type 2, putative | chr3:19639699-19640403 FORWARD;subject_length	Solyc10g083650	AT3G52960	K4D3F2	-0.86458	-1.82081	2.54702e-07	4.31467e-06	-0.752292	-1.68447	7.46241e-06	0.000292657
Solyc10g083690.3	Cytochrome P450 (AHRD V1 ***- Q8H0I8_PETHY); contains Interpro domain(s) IPR002401 Cytochrome P450, E-class, group I	CYP76C1 | CYP76C1 electron carrier/ heme binding / iron ion binding / monooxygenase | chr2:18776391-18778354 REVERSE;subject_length	Solyc10g083690	AT2G45560	K4D3F5	2.71076	6.54669	7.71119e-09	1.89734e-07
Solyc10g083690.4	Annexin 11 (AHRD V1 ***- D6QX28_SOYBN); contains Interpro domain(s) IPR009118 Annexin, type plant	ANNAT4 | ANNAT4 (ANNEXIN ARABIDOPSIS 4) calcium ion binding / calcium-dependent phospholipid binding | chr2:16196582-16198431 REVERSE;subject_length	Solyc01g097520	AT2G38750	K4B0D9	1.33509	2.52292	4.81887e-10	1.57319e-08
Solyc10g083940.1	Nodulin family protein (AHRD V1 ***- D7MWD3_ARALY); contains Interpro domain(s) IPR010658 Nodulin-like	nodulin family protein | chr2:16366287-16368231 REVERSE;subject_length	Solyc10g083940	AT2G39210	K4D3I0	-1.5671	-2.96309	9.65316e-06	0.00011027
Solyc10g084230.2	Unknown Protein (AHRD V1)	NA	Solyc10g084230	AT2G42760	K4D3K9	-2.08953	-4.25609	1.37245e-08	3.13751e-07
Solyc10g084265.1			Solyc10g084265			-2.31034	-4.96002	8.61174e-12	4.15443e-10
Solyc10g084350.2	60S ribosomal protein L4-B (L1) (AHRD V1 ***- Q8LA93_ARATH); contains Interpro domain(s) IPR002136 Ribosomal protein L4/L1e	60S ribosomal protein L4/L1 (RPL4A) | chr3:2953813-2955444 FORWARD;subject_length	Solyc10g084350	AT3G09630	K4D3M1					-0.867501	-1.8245	4.00712e-06	0.000176004
Solyc10g084430.2	RING finger protein 44 (AHRD V1 *--- RNF44_RAT); contains Interpro domain(s) IPR018957 Zinc finger, C3HC4 RING-type	zinc finger (C3HC4-type RING finger) family protein | chr5:620101-620952 FORWARD;subject_length	Solyc10g084430	AT5G02750	K4D3M9	-1.77072	-3.41224	7.30964e-10	2.26945e-08
Solyc10g084840.2	Thaumatin-like protein (AHRD V1 ***- Q9LZL8_ARATH); contains Interpro domain(s) IPR001938 Thaumatin, pathogenesis-related	thaumatin-like protein, putative | chr5:423384-424437 FORWARD;subject_length	Solyc10g084840	AT5G02140	K4D3R8	-1.83961	-3.57913	5.99942e-10	1.90448e-08
Solyc10g085020.2	Tubulin beta chain (AHRD V1 ***- B9HP96_POPTR); contains Interpro domain(s) IPR002453 Beta tubulin	TUB8 | TUB8 structural constituent of cytoskeleton | chr5:8042962-8044528 FORWARD;subject_length	Solyc10g085020	AT5G23860	K4D3T6	-0.900067	-1.86615	7.2672e-08	1.40012e-06
Solyc10g085050.2	Os03g0169000 protein (Fragment) (AHRD V1 *-*- Q0DUS7_ORYSJ); contains Interpro domain(s) IPR004348 Protein of unknown function DUF246, plant	unknown protein | chr1:23046965-23050053 FORWARD;subject_length	Solyc10g085050	AT3G54100	K4D3T9	-1.80586	-3.49638	4.83674e-08	9.73706e-07
Solyc10g085100.2	Glycosyl transferase group 1 family protein (AHRD V1 **-- B6T479_MAIZE); contains Interpro domain(s) IPR001296 Glycosyl transferase, group 1	SQD2 | SQD2 (sulfoquinovosyldiacylglycerol 2) UDP-glycosyltransferase/ UDP-sulfoquinovose:DAG sulfoquinovosyltransferase/ transferase, transferring glycosyl groups | chr5:86907-89885 REVERSE;subject_length	Solyc10g085100	AT5G01220	K4D3U4	-1.01579	-2.02201	7.53053e-07	1.14012e-05
Solyc10g085310.1	Abscisic acid receptor PYL4 (AHRD V1 **-- PYL4_ARATH); contains Interpro domain(s) IPR019587 Polyketide cyclase/dehydrase	unknown protein | chr2:16050251-16050874 FORWARD;subject_length	Solyc10g085310	AT2G38310	K4D3W5	-1.73406	-3.32663	7.10399e-09	1.76686e-07
Solyc10g085480.2	60S ribosomal protein L24 (AHRD V1 ***- B3TM46_ELAGV); contains Interpro domain(s) IPR000988 Ribosomal protein L24e	RPL24A | RPL24A (ribosomal protein L24) structural constituent of ribosome | chr2:15350548-15351819 REVERSE;subject_length	Solyc10g085480	AT2G36620	K4D3Y2	-1.05212	-2.07357	4.51206e-11	1.81074e-09	-0.949261	-1.93088	3.00282e-09	6.25305e-07
Solyc10g086010.2	60S ribosomal protein L4/L1 (AHRD V1 ***- D7L8A9_ARALY); contains Interpro domain(s) IPR002136 Ribosomal protein L4/L1e	60S ribosomal protein L4/L1 (RPL4A) | chr3:2953813-2955444 FORWARD;subject_length	Solyc10g086010	AT3G09630	K4D435	-0.869953	-1.8276	3.26089e-08	6.84191e-07	-0.762768	-1.69674	1.29774e-06	7.08009e-05	-0.764149	-1.69837	3.76155e-09	1.74898e-06
Solyc10g086020.2	30S ribosomal protein S12 (AHRD V1 ***- RS12_MYCPU); contains Interpro domain(s) IPR005680 Ribosomal protein S23, eukaryotic/archaeal	40S ribosomal protein S23 (RPS23B) | chr5:693280-694396 REVERSE;subject_length	Solyc10g086020	AT5G02960	K4D3L7	-0.835422	-1.78438	7.49839e-10	2.31242e-08	-0.898558	-1.8642	4.03329e-11	2.12972e-08
Solyc10g086150.2	Single-stranded DNA binding protein (AHRD V1 **-* Q8W214_SOLTU); contains Interpro domain(s) IPR000504 RNA recognition motif, RNP-1	29 kDa ribonucleoprotein, chloroplast, putative / RNA-binding protein cp29, putative | chr2:15634980-15636331 REVERSE;subject_length	Solyc10g086150	AT2G37220	K4D448	-1.21608	-2.32315	2.34404e-10	8.11365e-09
Solyc10g086280.2	Heavy metal-associated domain containing protein expressed (AHRD V1 *-*- Q10RN8_ORYSJ); contains Interpro domain(s) IPR006121 Heavy metal transport/detoxification protein	heavy-metal-associated domain-containing protein | chr5:832400-834301 REVERSE;subject_length	Solyc10g086280	AT5G03380	K4D460	1.57476	2.97886	1.27058e-05	0.00014026					1.27273	2.41618	0.000279272	0.0062061
Solyc10g086570.3	Palmitoyltransferase PFA4 (AHRD V1 ***- B6TA04_MAIZE); contains Interpro domain(s) IPR001594 Zinc finger, DHHC-type	zinc finger (DHHC type) family protein | chr3:6408849-6410716 FORWARD;subject_length	Solyc10g086570	AT3G09320	Q53U36	-1.42467	-2.68453	2.68828e-10	9.20123e-09
Solyc10g086580.2	Ribulose-1 5-bisphosphate carboxylase/oxygenase activase 1 (AHRD V1 ***- Q9AXG1_GOSHI); contains Interpro domain(s) IPR003959 ATPase, AAA-type, core	RCA | RCA (RUBISCO ACTIVASE) ADP binding / ATP binding / enzyme regulator/ ribulose-1,5-bisphosphate carboxylase/oxygenase activator | chr2:16571046-16573345 REVERSE;subject_length	Solyc10g086580	AT2G39730	K4D489	-1.47452	-2.7789	4.24434e-12	2.17301e-10
Solyc11g005330.2	Actin (AHRD V1 ***- Q7XZK0_GOSHI); contains Interpro domain(s) IPR004000 Actin/actin-like	ACT2, ACT7 | ACT7 (ACTIN 7) structural constituent of cytoskeleton | chr5:3052809-3054220 FORWARD;subject_length	Solyc11g005330	AT5G09810	Q96483	-0.699643	-1.6241	1.9928e-05	0.000207876	-0.833851	-1.78244	3.83996e-07	2.70352e-05
Solyc11g005370.2	Small nuclear ribonucleoprotein LsM3 (AHRD V1 **-- D3TPY5_GLOMM); contains Interpro domain(s) IPR006649 Like-Sm ribonucleoprotein, eukaryotic and archaea-type, core	small nuclear ribonucleoprotein, putative / snRNP, putative / Sm protein, putative | chr1:7419989-7420856 REVERSE;subject_length	Solyc11g005370	AT1G21190	K4D4F0	-0.730389	-1.65909	3.23616e-05	0.000316386
Solyc11g005680.2	40S ribosomal protein S18 (AHRD V1 ***- B4G286_MAIZE); contains Interpro domain(s) IPR001892 Ribosomal protein S13	RPS18C | RPS18C (S18 RIBOSOMAL PROTEIN) RNA binding / nucleic acid binding / structural constituent of ribosome | chr4:6173818-6174963 FORWARD;subject_length	Solyc11g005680	AT4G09800	K4D4I1					-0.752306	-1.68448	2.98332e-06	0.000137839
Solyc11g005880.2	NADH-ubiquinone oxidoreductase kD subunit (AHRD V1 ***- C6H1Q6_AJECH)	NADH-ubiquinone oxidoreductase-related | chr2:19551263-19552052 FORWARD;subject_length	Solyc11g005880	AT2G47690	K4D4K1					-0.83905	-1.78887	4.81456e-08	5.31218e-06
Solyc11g006040.2	Receptor-like kinase (AHRD V1 ***- C0SW31_SOYBN); contains Interpro domain(s) IPR002290 Serine/threonine protein kinase	TMK1 | TMK1 (TRANSMEMBRANE KINASE 1) transmembrane receptor protein serine/threonine kinase | chr1:24631503-24634415 FORWARD;subject_length	Solyc11g006040	AT1G66150	K4D4L7	-1.56819	-2.96533	1.78554e-08	3.9828e-07
Solyc11g006250.2	GDSL esterase/lipase At5g33370 (AHRD V1 ***- GDL79_ARATH); contains Interpro domain(s) IPR001087 Lipase, GDSL	GDSL-motif lipase/hydrolase family protein | chr5:12602773-12604670 REVERSE;subject_length	Solyc11g006250	AT5G33370	G1DEX3	-1.69882	-3.24635	6.36403e-09	1.60234e-07
Solyc11g006690.1	40S ribosomal protein S17-like protein (AHRD V1 ***- Q3HRX4_SOLTU); contains Interpro domain(s) IPR001210 Ribosomal protein S17e	40S ribosomal protein S17 (RPS17D) | chr5:1389217-1389642 FORWARD;subject_length	Solyc11g006690	AT5G04800	K4D4T0	-0.947373	-1.92836	2.74455e-07	4.62372e-06	-0.989507	-1.98551	9.12543e-08	9.055e-06	-0.973519	-1.96362	7.69957e-08	1.75623e-05
Solyc11g007930.2	Histone H2B (AHRD V1 ***- D7KHV7_ARALY); contains Interpro domain(s) IPR000558 Histone H2B	H2B, HTB9 | HTB9 DNA binding | chr3:16897492-16897944 REVERSE;subject_length	Solyc11g007930	AT3G45980	K4D554	-1.36268	-2.57163	3.71087e-08	7.64638e-07
Solyc11g008620.2	Phosphoglycolate phosphatase (AHRD V1 **-- C1FHY2_9CHLO); contains Interpro domain(s) IPR006349 2-phosphoglycolate phosphatase, eukaryotic	phosphoglycolate phosphatase, putative | chr5:14481229-14483730 REVERSE;subject_length	Solyc11g008620	AT5G36790	K4D5C2	-0.779171	-1.71614	4.36124e-06	5.44563e-05
Solyc11g008980.1	Os02g0726600 protein (Fragment) (AHRD V1 **-- Q0DXY2_ORYSJ)	tic20 protein-related | chr2:19594331-19594957 REVERSE;subject_length	Solyc11g008980	AT2G47840	K4D5F8	-1.17368	-2.25587	6.0502e-10	1.91729e-08	-1.07502	-2.10675	1.50198e-08	2.13527e-06	-0.786571	-1.72497	0.000490283	0.00923214
Solyc11g009020.2	HAD-superfamily hydrolase subfamily IA variant 3 containing protein expressed (AHRD V1 **** Q10I42_ORYSJ); contains Interpro domain(s) IPR005834 Haloacid dehalogenase-like hydrolase	haloacid dehalogenase-like hydrolase family protein | chr3:17929743-17931551 FORWARD;subject_length	Solyc11g009020	AT4G39970	K4D5G2	-1.62649	-3.0876	4.52523e-16	4.80773e-14
Solyc11g010200.2	14-3-3 protein beta/alpha-1 (AHRD V1 **-- 143B1_ONCMY); contains Interpro domain(s) IPR000308 14-3-3 protein	GRF2, 14-3-3OMEGA, GF14 OMEGA | GRF2 (GENERAL REGULATORY FACTOR 2) protein binding / protein phosphorylated amino acid binding | chr1:29461883-29463052 FORWARD;subject_length	Solyc11g010200	AT1G78300	P93211	-1.35873	-2.56459	9.13628e-09	2.17801e-07	-1.0284	-2.03976	1.32846e-05	0.000467649
Solyc11g010850.2	1-deoxy-D-xylulose 5-phosphate synthase 2 (AHRD V1 **** C7U111_SOLLC); contains Interpro domain(s) IPR005477 Deoxyxylulose-5-phosphate synthase	CLA1, DEF, CLA, DXS, DXPS2 | CLA1 (CLOROPLASTOS ALTERADOS 1) 1-deoxy-D-xylulose-5-phosphate synthase | chr4:8884218-8887254 FORWARD;subject_length	Solyc11g010850	AT4G15560	K4D5P3					1.46771	2.76582	4.90238e-07	3.23579e-05
Solyc11g011010.1	Erwinia induced protein 2 (AHRD V1 ***- Q84XG6_SOLTU)	unknown protein | chr5:5652310-5652702 FORWARD;subject_length	Solyc11g011010	AT5G17190	K4D5Q8									-1.08639	-2.12342	2.38116e-05	0.00102441
Solyc11g011260.1	GAI-like protein 1 (Fragment) (AHRD V1 ***- A1YWN9_9ROSI); contains Interpro domain(s) IPR005202 GRAS transcription factor	RGA1, RGA | RGA1 (REPRESSOR OF GA1-3 1) protein binding / transcription factor | chr2:255581-257344 REVERSE;subject_length	Solyc11g011260	AT2G01570	Q7Y1B6	-0.889371	-1.85237	1.51556e-07	2.71501e-06
Solyc11g011660.2	Auxin-induced SAUR-like protein (AHRD V1 ***- Q8S348_CAPAN); contains Interpro domain(s) IPR003676 Auxin responsive SAUR protein	auxin-responsive protein, putative | chr1:10321290-10321697 FORWARD;subject_length	Solyc11g011660	AT1G29500	K4D5X1	-2.02331	-4.06517	3.05958e-11	1.28684e-09
Solyc11g012110.2	60S ribosomal protein L6 (AHRD V1 ***- B9RHH3_RICCO); contains Interpro domain(s) IPR000915 Ribosomal protein L6E	60S ribosomal protein L6 (RPL6C) | chr1:27847256-27848680 REVERSE;subject_length	Solyc11g012110	AT1G74050	K4D616	-0.794844	-1.73489	2.95142e-07	4.9226e-06	-0.774764	-1.71091	5.96743e-07	3.7544e-05
Solyc11g012280.2	Unknown Protein (AHRD V1)	NA	Solyc11g012280	AT5G20130	K4D633	-0.820858	-1.76646	3.22055e-08	6.77273e-07	-0.843151	-1.79396	1.59523e-08	2.22505e-06	-1.07784	-2.11088	3.59571e-06	0.000271883
Solyc11g012320.2	Unknown Protein (AHRD V1)	NA	Solyc11g012320		K4D637					-1.20761	-2.30955	6.75469e-07	4.16117e-05
Solyc11g012590.2	UPF0497 membrane protein 12 (AHRD V1 ***- U497C_VITVI); contains Interpro domain(s) IPR006459 Uncharacterised protein family UPF0497, trans-membrane plant subgroup	integral membrane family protein | chr2:15032059-15033094 FORWARD;subject_length	Solyc11g012590	AT2G35760	K4D663	2.20763	4.61916	4.20071e-10	1.39115e-08
Solyc11g012590.3	AMP deaminase (AHRD V1 ***- D3BRS6_POLPA); contains Interpro domain(s) IPR006329 AMP deaminase	FAC1, ATAMPD | FAC1 (EMBRYONIC FACTOR1) AMP deaminase | chr2:16033767-16038793 REVERSE;subject_length	Solyc09g014770	AT2G38280	K4CRV3	1.18894	2.27985	3.01909e-07	5.02635e-06
Solyc11g012640.1	Ycf33 protein (AHRD V1 *-*- Q8DIU8_THEEB); contains Interpro domain(s) IPR008470 Protein of unknown function DUF751	unknown protein | chr4:9262019-9262576 REVERSE;subject_length	Solyc11g012640	AT4G16410	K4D668	-1.63027	-3.0957	1.13317e-22	4.16554e-20	-0.973893	-1.96413	3.0534e-09	6.27006e-07	-0.891508	-1.85511	2.35242e-07	3.43541e-05
Solyc11g013810.2	Nitrate reductase (AHRD V1 ***- Q8LT13_SOLTU); contains Interpro domain(s) IPR012137 Nitrate reductase NADH dependant	NIA2, B29, NIA2-1, CHL3, NR, NR2, ATNR2 | NIA2 (NITRATE REDUCTASE 2) nitrate reductase (NADH)/ nitrate reductase | chr1:14158617-14161652 FORWARD;subject_length	Solyc11g013810	AT1G37130	P17570	-2.06769	-4.19216	2.05683e-11	9.12222e-10
Solyc11g017440.2	Snakin-2 (AHRD V1 ***- B5AGT4_SOLTU); contains Interpro domain(s) IPR003854 Gibberellin regulated protein	gibberellin-responsive protein, putative | chr1:8027328-8027961 FORWARD;subject_length	Solyc11g017440	AT1G22690	K4D6P7	-1.64112	-3.11909	1.18301e-06	1.70526e-05
Solyc11g018800.2	Peroxidase 2 (AHRD V1 ***- Q9SSZ8_SCUBA); contains Interpro domain(s) IPR002016 Haem peroxidase, plant/fungal/bacterial	anionic peroxidase, putative | chr1:4979028-4980324 FORWARD;subject_length	Solyc11g018800	AT1G14550	K4D6T3	2.14138	4.41183	1.42008e-06	2.01087e-05
Solyc11g018800.3	Expressed protein 3&apos-partial (Fragment) (AHRD V1 ***- Q75H88_ORYSJ)	senescence-associated protein-related | chr3:7991827-7992805 REVERSE;subject_length	Solyc09g065390	AT3G22550	K4CUG6	1.16908	2.24868	6.35123e-06	7.58516e-05
Solyc11g019910.1	Pectinesterase (AHRD V1 ***- B9T3X5_RICCO); contains Interpro domain(s) IPR006501 Pectinesterase inhibitor	invertase/pectin methylesterase inhibitor family protein | chr4:12934632-12935231 FORWARD;subject_length	Solyc11g019910	AT4G25250	K4D6U4	-1.38883	-2.61866	1.40798e-11	6.46967e-10
Solyc11g020890.2	40S ribosomal protein S29 (AHRD V1 ***- A2ZG71_ORYSI); contains Interpro domain(s) IPR001209 Ribosomal protein S14	40S ribosomal protein S29 (RPS29C) | chr4:16233395-16234114 REVERSE;subject_length	Solyc11g020890	AT4G33865	K4D740	-1.14975	-2.21876	1.97899e-10	6.92835e-09	-1.09698	-2.13906	1.40806e-09	3.3299e-07	1.63701	3.1102	0.000246744	0.00572531
Solyc11g020960.2	Proteinase inhibitor II (AHRD V1 ***- B3F0C1_TOBAC); contains Interpro domain(s) IPR003465 Proteinase inhibitor I20, Pin2	NA	Solyc11g020960		Q7M222	-2.01088	-4.03027	8.07419e-09	1.96301e-07
Solyc11g021130.1	30S ribosomal protein S7 chloroplastic (AHRD V1 *-*- D3WBE1_9BORA); contains Interpro domain(s) IPR005717 Ribosomal protein S7, bacterial-type	RPS7.1, RPS7 | encodes a chloroplast ribosomal protein S7, a constituent of the small subunit of the ribosomal complex | chrC:97478-97945 REVERSE;subject_length	Solyc11g021130	ATCG00900	K4D762					1.68447	3.21422	0.000205689	0.00387897	-0.640423	-1.55879	2.62616e-05	0.00111395
Solyc11g021365.1			Solyc11g021365			-1.66176	-3.16402	8.22748e-21	2.40034e-18
Solyc11g042440.1	Genomic DNA chromosome 5 P1 clone MKN22 (AHRD V1 ***- Q9LVC2_ARATH)	unknown protein | chr1:20673983-20674363 REVERSE;subject_length	Solyc11g042440	AT1G55365	K4D816	-1.03081	-2.04318	4.07372e-06	5.12141e-05
Solyc11g042640.2	Rieske (2Fe-2S) domain protein (AHRD V1 *-*- C7QP67_CYAP0); contains Interpro domain(s) IPR017941 Rieske [2Fe-2S] iron-sulphur domain	Rieske (2Fe-2S) domain-containing protein | chr1:26936084-26937331 FORWARD;subject_length	Solyc11g042640	AT1G71500	K4D834	-1.11014	-2.15866	1.06073e-13	7.41304e-12
Solyc11g045185.1			Solyc11g045185			1.8626	3.63661	5.48893e-08	1.08714e-06
Solyc11g045185.2	Mannose-1-phosphate guanyltransferase (AHRD V1 ***- C4JS61_UNCRE); contains Interpro domain(s) IPR005835 Nucleotidyl transferase	CYT1, VTC1, SOZ1, EMB101, GMP1 | CYT1 (CYTOKINESIS DEFECTIVE 1) mannose-1-phosphate guanylyltransferase/ nucleotidyltransferase | chr2:16589401-16590741 FORWARD;subject_length	Solyc06g051270	AT2G39770	K4C5S0	0.887761	1.8503	9.08331e-06	0.000104344
Solyc11g056650.2	BHLH transcription factor (AHRD V1 *-*- B6TXR4_MAIZE); contains Interpro domain(s) IPR001092 Basic helix-loop-helix dimerisation region bHLH	SPT | SPT (SPATULA) DNA binding / transcription factor | chr4:17414167-17415945 FORWARD;subject_length	Solyc11g056650	AT1G51140	K4D8X6	2.29908	4.92145	6.46178e-11	2.50037e-09
Solyc11g056650.3	Phosphatase 2C family protein (AHRD V1 ***- D7L0I6_ARALY); contains Interpro domain(s) IPR015655 Protein phosphatase 2C	protein phosphatase 2C family protein / PP2C family protein | chr3:4009510-4010993 REVERSE;subject_length	Solyc10g084410	AT3G12620	K4D3M7	1.22628	2.33963	2.45735e-08	5.31365e-07
Solyc11g062130.2	Mitochondrial ADP/ATP carrier proteins (AHRD V1 ***- Q2UU95_ASPOR); contains Interpro domain(s) IPR002113 Adenine nucleotide translocator 1	AAC2 | AAC2 (ADP/ATP carrier 2) ATP:ADP antiporter/ binding | chr5:4336034-4337379 FORWARD;subject_length	Solyc11g062130	AT5G13490	P93767					-0.788904	-1.72776	7.911e-07	4.69735e-05
[truncated: 100 more rows]
