# Supplementary material for: Gliotoxin, an Immunosuppressive Fungal Metabolite, Primes Plant Immunity: Evidence from Trichoderma virens-Tomato Interaction
Source: mBio. 2022 Jul 18;13(4):e00389-22. doi: 10.1128/mbio.00389-22 (PMC9426506; doi:10.1128/mbio.00389-22)
Supplement: DATA SET S3 [file mbio.00389-22-s0005.xlsx]

## Sheet: real listtt
Gene ID	Gene ID trimmed	At orthologue	Description	log2FoldChange wt vs mock	FoldChange wt vs mock	pvalue wt vs mock	padj wt vs mock	Significantly DE wt vs mock	log2FoldChange dGI vs mock	FoldChange dGI vs mock	pvalue dGI vs mock	padj dGI vs mock	Significantly DE dGI vs mock	log2FoldChange CABI vs mock	FoldChange CABI vs mock	pvalue CABI vs mock	padj CABI vs mock	Significantly DE CABI vs mock
Solyc04g005380.3	Solyc04g005380	AT1G69260	Ninja-family protein Os03g0214200 (AHRD V1 ***- NNJA1_ORYSJ); contains Interpro domain(s) IPR012463 Protein of unknown function DUF1675	3.65892	12.6312	3.50676e-18	5.70392e-16	Up	0.932641	1.90877	0.0261683	0.130426	No	1.46357	2.7579	0.000591501	0.0085214	Up
Solyc07g049530.3	Solyc07g049530	AT1G05010	1-aminocyclopropane-1-carboxylate oxidase (AHRD V1 ***- Q94F66_SOLTU); contains Interpro domain(s) IPR005123 Oxoglutarate and iron-dependent oxygenase	3.49311	11.2598	2.59987e-25	1.76984e-22	Up	0.464964	1.38028	0.158019	0.384907	No	0.804324	1.74633	0.017848	0.0933107	No
Solyc02g082920.3	Solyc02g082920	AT3G12500	Endochitinase (Chitinase) (AHRD V1 **** Q43184_SOLTU); contains Interpro domain(s) IPR000726 Glycoside hydrolase, family 19, catalytic	3.42873	10.7684	8.55749e-14	6.00331e-12	Up	0.572059	1.48664	0.20839	0.449939	No	0.55166	1.46577	0.231159	0.465624	No
Solyc06g068160.3	Solyc06g068160	AT1G15330	5&apos-AMP-activated protein kinase subunit gamma-3 (AHRD V1 **-- B1PM77_SHEEP); contains Interpro domain(s) IPR000644 Cystathionine beta-synthase, core	3.00785	8.04366	1.24503e-10	4.51354e-09	Up	0.0488178	1.03442	0.916447	0.9654	No	0.105861	1.07614	0.82126	0.915607	No
Solyc04g081900.3	Solyc04g081900	AT1G60420	Nucleoredoxin 1 (AHRD V1 **-- A8I9L1_CHLRE); contains Interpro domain(s) IPR017936 Thioredoxin-like	2.92886	7.61508	7.40743e-16	7.73571e-14	Up	0.714748	1.6412	0.0447985	0.182361	No	1.01442	2.02009	0.00564376	0.0429455	Up
Solyc01g057000.3	Solyc01g057000	AT3G11930	Universal stress protein family protein (AHRD V1 ***- D7LAT3_ARALY); contains Interpro domain(s) IPR006016 UspA	2.75933	6.77081	2.66117e-09	7.16138e-08	Up	0.183844	1.13591	0.689434	0.851248	No	0.444007	1.36038	0.33928	0.584304	No
Solyc07g040680.3	Solyc07g040680	AT2G26150	Heat stress transcription factor A3 (AHRD V1 **** D1M7W9_SOLLC); contains Interpro domain(s) IPR000232 Heat shock factor (HSF)-type, DNA-binding	2.55463	5.87518	4.01405e-10	1.33656e-08	Up	0.642332	1.56085	0.111236	0.312871	No	1.0344	2.04826	0.0119839	0.0718792	No
Solyc07g041900.3	Solyc07g041900	AT5G60360	Cathepsin L-like cysteine proteinase (AHRD V1 **** A7LJ78_DERVA); contains Interpro domain(s) IPR013128 Peptidase C1A, papain IPR000169 Peptidase, cysteine peptidase active site	2.52588	5.75925	3.99471e-11	1.6389e-09	Up	0.218767	1.16374	0.560264	0.76865	No	0.168327	1.12375	0.663841	0.826635	No
Solyc05g012210.3	Solyc05g012210	AT3G29575	Ninja-family protein 1 (AHRD V1 *-*- NNJA1_WHEAT); contains Interpro domain(s) IPR012463 Protein of unknown function DUF1675	2.416	5.33691	3.23449e-11	1.35421e-09	Up	0.850288	1.80286	0.0180923	0.103953	No	1.30828	2.47647	0.000376935	0.00610403	Up
Solyc07g043420.3	Solyc07g043420	AT5G24530	2-oxoglutarate-dependent dioxygenase (AHRD V1 **-* Q9ZSH4_SOLCH); contains Interpro domain(s) IPR005123 Oxoglutarate and iron-dependent oxygenase	2.05396	4.15244	1.28845e-31	1.82167e-28	Up	1.66387	3.16865	3.14472e-23	3.80165e-19	Up	1.86388	3.63986	2.52664e-26	3.73563e-22	Up
Solyc09g014990.3	Solyc09g014990	AT2G38470	WRKY-like transcription factor (AHRD V1 **** Q06B53_SOLPE); contains Interpro domain(s) IPR003657 DNA-binding WRKY	1.99821	3.99504	7.67372e-07	1.15704e-05	Up	1.23866	2.35979	0.00185513	0.0234344	Up	1.28828	2.44236	0.00155422	0.0171103	Up
Solyc03g111310.3	Solyc03g111310	AT3G48530	AKIN gamma (AHRD V1 **-- Q7XYY0_MEDTR); contains Interpro domain(s) IPR000644 Cystathionine beta-synthase, core	1.98654	3.96287	7.49953e-16	7.78764e-14	Up	0.758646	1.6919	0.00167248	0.021858	Up	0.987587	1.98287	7.59686e-05	0.00185652	Up
Solyc12g006470.2	Solyc12g006470	AT3G22200	Aminotransferase-like protein (AHRD V1 ***- Q9LIE2_ARATH); contains Interpro domain(s) IPR005814 Aminotransferase class-III	1.97227	3.92386	1.06341e-20	3.00701e-18	Up	1.78591	3.44836	2.34952e-18	9.46779e-15	Up	1.84973	3.60433	2.57174e-18	9.50578e-15	Up
Solyc05g015390.3	Solyc05g015390	AT1G67360	REF-like stress related protein 1 (AHRD V1 *--- Q6XNP4_HEVBR); contains Interpro domain(s) IPR008802 Rubber elongation factor	1.85221	3.61052	2.73946e-14	2.12453e-12	Up	0.650776	1.57001	0.00525849	0.0477252	Up	0.937678	1.91544	0.000117872	0.00261279	Up
Solyc10g074790.2	Solyc10g074790	AT5G01990	Auxin efflux carrier family protein (AHRD V1 ***- D7M6D2_ARALY); contains Interpro domain(s) IPR004776 Auxin efflux carrier	1.72537	3.30666	7.60042e-09	1.87511e-07	Up	0.923785	1.89709	0.00190738	0.0238205	Up	0.96095	1.94659	0.00167053	0.0179237	Up
Solyc01g080640.3	Solyc01g080640	AT2G47800	Multidrug resistance protein ABC transporter family (AHRD V1 **-- B9GS96_POPTR); contains Interpro domain(s) IPR001140 ABC transporter, transmembrane region	1.69969	3.24832	5.64274e-10	1.79928e-08	Up	0.810461	1.75377	0.00262672	0.0297884	Up	1.13565	2.19717	4.0392e-05	0.0010971	Up
Solyc10g008400.2	Solyc10g008400	AT4G03510	RING finger protein 5 (AHRD V1 *--- B6TI40_MAIZE); contains Interpro domain(s) IPR018957 Zinc finger, C3HC4 RING-type	1.65726	3.15416	1.9693e-12	1.05836e-10	Up	1.07359	2.10466	2.35565e-06	0.000196396	Up	1.34838	2.54625	1.1451e-08	1.76357e-06	Up
Solyc01g103650.3	Solyc01g103650	AT1G34340	Hydrolase alpha/beta fold family (AHRD V1 **-- A4VRL9_PSEU5); contains Interpro domain(s) IPR012020 AB-hydrolase YheT, putative	1.6287	3.09235	5.58274e-06	6.79092e-05	Up	0.83999	1.79004	0.0178713	0.103172	No	0.769198	1.70432	0.0348615	0.145096	No
Solyc12g042070.2	Solyc12g042070	AT5G62000	Auxin response factor 2 (AHRD V1 ***- Q2LAJ3_SOLLC); contains Interpro domain(s) IPR010525 Auxin response factor	1.6266	3.08783	8.05192e-08	1.53521e-06	Up	1.36384	2.5737	5.3417e-06	0.000350955	Up	1.68869	3.22363	2.7502e-08	3.38847e-06	Up
Solyc04g010250.3	Solyc04g010250	AT2G39420	Lipase-like protein (AHRD V1 **-- Q9M3D1_ARATH); contains Interpro domain(s) IPR000073 Alpha/beta hydrolase fold-1	1.59475	3.02042	2.64056e-07	4.4567e-06	Up	0.615974	1.53259	0.04179	0.174984	No	0.881232	1.84195	0.00474863	0.0381044	Up
Solyc08g080650.2	Solyc08g080650	AT4G11650	Osmotin-like protein (Fragment) (AHRD V1 **-- Q8S4L1_SOLNI); contains Interpro domain(s) IPR001938 Thaumatin, pathogenesis-related	1.59127	3.01315	1.58454e-09	4.52937e-08	Up	-0.271031	-1.20667	0.284982	0.533883	No	-0.409529	-1.32825	0.1216	0.319165	No
Solyc01g100370.3	Solyc01g100370	AT3G62550	Universal stress protein (AHRD V1 ***- B6SNQ1_MAIZE); contains Interpro domain(s) IPR006016 UspA	1.5518	2.93183	1.99633e-09	5.54267e-08	Up	0.0714862	1.0508	0.776739	0.902574	No	0.22251	1.16676	0.39571	0.635724	No
Solyc09g011370.2	Solyc09g011370	AT1G80570	F-box/LRR-repeat protein 14 (AHRD V1 ***- FBL14_ARATH); contains Interpro domain(s) IPR006553 Leucine-rich repeat, cysteine-containing subtype	1.53973	2.9074	1.04326e-06	1.52547e-05	Up	0.671432	1.59265	0.0299728	0.142654	No	0.66792	1.58878	0.0367254	0.150162	No
Solyc02g086180.3	Solyc02g086180	AT3G02580	Sterol C-5 desaturase (AHRD V1 **** D7FW86_ECTSI); contains Interpro domain(s) IPR006694 Fatty acid hydroxylase	1.37581	2.59514	3.04457e-09	8.08659e-08	Up	1.11974	2.17307	4.77507e-07	6.0131e-05	Up	1.16595	2.24381	5.14154e-07	3.35583e-05	Up
Solyc01g097520.3	Solyc01g097520	AT2G38750	Annexin 11 (AHRD V1 ***- D6QX28_SOYBN); contains Interpro domain(s) IPR009118 Annexin, type plant	1.33509	2.52292	4.81887e-10	1.57319e-08	Up	0.337273	1.26337	0.112386	0.314741	No	0.623334	1.54043	0.00430794	0.0359441	Up
Solyc04g049090.3	Solyc04g049090	AT1G61560	MLO-like protein 17 (AHRD V1 ***- C6EWF0_VITVI); contains Interpro domain(s) IPR004326 Mlo-related protein	1.30359	2.46843	5.92861e-06	7.1314e-05	Up	0.776809	1.71334	0.00557993	0.0497095	Up	0.78947	1.72844	0.006541	0.0474928	Up
Solyc06g082980.3	Solyc06g082980	AT1G20050	3-beta-hydroxysteroid-Delta8 Delta7-isomerase (AHRD V1 **-* C3KH60_ANOFI); contains Interpro domain(s) IPR007905 Emopamil-binding	1.29559	2.45477	2.20559e-11	9.60634e-10	Up	0.837856	1.78739	6.28106e-06	0.00039964	Up	0.989744	1.98583	3.30441e-07	2.36018e-05	Up
Solyc01g095630.3	Solyc01g095630	AT4G11070	WRKY transcription factor (AHRD V1 ***- D3YEX5_SOLLC); contains Interpro domain(s) IPR003657 DNA-binding WRKY	1.28673	2.43975	1.28906e-06	1.84668e-05	Up	1.20408	2.30391	2.55865e-06	0.000210419	Up	1.4791	2.78775	2.61621e-08	3.27803e-06	Up
Solyc03g119060.3	Solyc03g119060	AT1G73680	Alpha-dioxygenase 2 (AHRD V1 **-- Q5WM33_SOLLC); contains Interpro domain(s) IPR002007 Haem peroxidase, animal	1.28668	2.43966	1.37875e-08	3.14409e-07	Up	0.291846	1.22421	0.184592	0.42018	No	0.486687	1.40122	0.0332355	0.140436	No
Solyc12g094380.2	Solyc12g094380	AT1G76020	DSBA oxidoreductase (AHRD V1 ***- A4T4K6_MYCGI); contains Interpro domain(s) IPR012336 Thioredoxin-like fold	1.26963	2.41101	6.47992e-12	3.17603e-10	Up	0.288742	1.22157	0.109228	0.309804	No	0.6082	1.52436	0.00113602	0.0136887	Up
Solyc02g082260.3	Solyc02g082260	AT1G76490	Hydroxy-methylglutaryl-coenzyme A reductase (AHRD V1 **** O48624_TOBAC); contains Interpro domain(s) IPR004554 Hydroxymethylglutaryl-CoA reductase, class I, catalytic	1.21524	2.3218	4.03275e-07	6.53633e-06	Up	0.718132	1.64505	0.00182963	0.0232092	Up	1.04436	2.06246	1.3615e-05	0.000478142	Up
Solyc04g079420.3	Solyc04g079420	AT4G33300	Disease resistance protein (AHRD V1 ***- D1GEG4_BRARP); contains Interpro domain(s) IPR002182 NB-ARC	1.20184	2.30033	4.75618e-10	1.55826e-08	Up	0.469342	1.38448	0.0115331	0.0789772	No	0.60888	1.52508	0.0016779	0.0179766	Up
Solyc01g102660.3	Solyc01g102660	AT2G02390	Maleylacetoacetate isomerase / glutathione S-transferase (AHRD V1 ***- Q6MR10_BDEBA); contains Interpro domain(s) IPR005955 Maleylacetoacetate isomerase	1.19425	2.28826	8.22781e-19	1.6088e-16	Up	0.327921	1.2552	0.0122958	0.0819426	No	0.385856	1.30663	0.00469473	0.0377647	Up
Solyc03g006360.3	Solyc03g006360	AT1G28330	Auxin-repressed protein (AHRD V1 ***- Q6PXE1_9SOLN); contains Interpro domain(s) IPR008406 Dormancyauxin associated	1.07093	2.10078	1.67297e-06	2.3348e-05	Up	-0.236875	-1.17844	0.276736	0.524831	No	0.0444088	1.03126	0.844274	0.927775	No
Solyc03g031890.3	Solyc03g031890	AT5G56550	Cold induced protein-like (AHRD V1 *--- Q94JH8_ORYSJ)	1.04672	2.06582	0.00151617	0.00865442	Up	0.694263	1.61806	0.0301977	0.143105	No	1.24797	2.37507	0.000155732	0.00321129	Up
Solyc12g056790.2	Solyc12g056790	AT1G34190	NAC domain protein IPR003441 (AHRD V1 ***- B9GT49_POPTR); contains Interpro domain(s) IPR003441 No apical meristem (NAM) protein	1.01529	2.02131	1.4245e-06	2.01402e-05	Up	0.640823	1.55922	0.0019267	0.0239478	Up	0.623555	1.54067	0.00354349	0.0309582	Up
Solyc02g083280.3	Solyc02g083280	AT4G35770	Thiosulfate sulfurtransferase/rhodanese-like domain-containing protein 1 (AHRD V1 *--* TSTD1_HUMAN); contains Interpro domain(s) IPR001763 Rhodanese-like	1.00907	2.01262	1.78415e-09	5.03726e-08	Up	0.576436	1.49116	0.000328511	0.00700804	Up	0.672787	1.59415	6.19583e-05	0.00155791	Up
Solyc02g084740.3	Solyc02g084740	AT4G36380	Cytochrome P450 (AHRD V1 ***- D7MBI4_ARALY); contains Interpro domain(s) IPR002403 Cytochrome P450, E-class, group IV	0.975217	1.96594	9.65689e-07	1.42565e-05	Up	0.741517	1.67193	0.000128958	0.00361712	Up	1.03504	2.04917	2.1267e-07	1.74684e-05	Up
Solyc10g011660.3	Solyc10g011660	AT2G46370	GH3 family protein (AHRD V1 ***- B9GQG9_POPTR); contains Interpro domain(s) IPR004993 GH3 auxin-responsive promoter	0.965108	1.95221	3.37706e-06	4.33452e-05	Up	0.709192	1.63489	0.00037664	0.00767824	Up	0.777641	1.71433	0.000186067	0.00362928	Up
Solyc01g091320.3	Solyc01g091320	AT4G12110	Sterol 4-alpha-methyl-oxidase 2 (AHRD V1 **** D7KH21_ARALY); contains Interpro domain(s) IPR006694 Fatty acid hydroxylase	0.89543	1.86016	2.36678e-07	4.03538e-06	Up	1.11809	2.1706	1.61092e-11	1.62287e-08	Up	1.13305	2.19321	6.08198e-11	2.9974e-08	Up
Solyc02g082250.3	Solyc02g082250	AT2G17420	Thioredoxin reductase (AHRD V1 **** B9SRA3_RICCO); contains Interpro domain(s) IPR005982 Thioredoxin reductase	-0.564359	-1.47873	6.90429e-05	0.000614006	Down	-0.782799	-1.72047	1.1063e-08	4.15576e-06	Down	-0.860206	-1.8153	2.15165e-09	4.74809e-07	Down
Solyc10g007970.2	Solyc10g007970	AT1G29280	WRKY transcription factor 5 (AHRD V1 ***- A7UGD2_SOLTU); contains Interpro domain(s) IPR003657 DNA-binding WRKY	-0.783085	-1.72081	5.08181e-06	6.26324e-05	Down	-0.659749	-1.57981	5.84397e-05	0.00205371	Down	-0.874056	-1.83281	3.89486e-07	2.72447e-05	Down
Solyc02g087230.3	Solyc02g087230	AT2G04700	Ferredoxin-thioredoxin reductase catalytic chain (AHRD V1 ***- B6TNR7_MAIZE); contains Interpro domain(s) IPR004209 Ferredoxin thioredoxin reductase, beta subunit	-0.861315	-1.81669	2.25666e-10	7.84071e-09	Down	-0.107832	-1.07761	0.401032	0.641898	No	-0.42129	-1.33912	0.00180066	0.0188413	Down
Solyc07g063190.3	Solyc07g063190	AT3G15360	Thioredoxin (AHRD V1 ***- A7LNX7_9CARY); contains Interpro domain(s) IPR005746 Thioredoxin	-0.877886	-1.83768	1.42447e-06	2.01402e-05	Down	-0.278581	-1.213	0.108732	0.309335	No	-0.449695	-1.36575	0.0134768	0.0781389	No
Solyc05g056300.3	Solyc05g056300	AT3G02730	Thioredoxin-like protein (AHRD V1 *-*- D8UJJ9_VOLCA); contains Interpro domain(s) IPR015467 Thioredoxin, core	-0.932604	-1.90872	2.24017e-09	6.13626e-08	Down	-0.00392102	-1.00272	0.978933	0.990926	No	-0.168139	-1.12361	0.280174	0.520138	No
Solyc10g005100.3	Solyc10g005100	AT4G20260	Salt stress root protein RS1 (AHRD V1 **-- SRS1_ORYSJ); contains Interpro domain(s) IPR008469 DREPP plasma membrane polypeptide	-0.957005	-1.94128	5.28886e-05	0.000487753	Down	-0.750028	-1.68183	0.000935649	0.01452	Down	-0.790035	-1.72912	0.000847484	0.0110397	Down
Solyc02g067180.3	Solyc02g067180	AT3G01120	Cystathionine gamma synthase (AHRD V1 ***- Q6R8F6_SOLLC); contains Interpro domain(s) IPR000277 Cys/Met metabolism, pyridoxal phosphate-dependent enzyme	-1.01438	-2.02003	2.24456e-08	4.89383e-07	Down	-0.520631	-1.43458	0.00262592	0.0297884	Down	-0.74986	-1.68163	3.55757e-05	0.000992428	Down
Solyc03g093690.3	Solyc03g093690	AT4G25130	Peptide methionine sulfoxide reductase msrA (AHRD V1 **** D2B4D8_STRRD); contains Interpro domain(s) IPR002569 Methionine sulphoxide reductase A	-1.02997	-2.04198	3.12571e-08	6.6035e-07	Down	-0.383624	-1.30462	0.0307687	0.144845	No	-0.507373	-1.42146	0.00639271	0.0468366	Down
Solyc04g071940.3	Solyc04g071940	AT1G52340	Xanthoxin dehydrogenase (AHRD V1 **** ABA2_ARATH); contains Interpro domain(s) IPR002347 Glucose/ribitol dehydrogenase	-1.057	-2.0806	6.68987e-11	2.56701e-09	Down	-0.157617	-1.11544	0.299143	0.548176	No	-0.361619	-1.28487	0.0230471	0.110526	No
Solyc01g105060.3	Solyc01g105060	AT5G10160	(3R)-hydroxymyristoyl- (AHRD V1 ***- Q9LX13_ARATH); contains Interpro domain(s) IPR010084 Beta-hydroxyacyl-(acyl-carrier-protein) dehydratase FabZ	-1.06653	-2.09439	1.74871e-06	2.42393e-05	Down	-0.958454	-1.94323	7.54873e-06	0.000467982	Down	-0.858279	-1.81287	0.000118455	0.0026218	Down
Solyc05g015470.1	Solyc05g015470	AT5G43260	Drought-induced protein 1 (AHRD V1 ***- Q6XPS8_9FABA)	-1.11072	-2.15954	1.06754e-09	3.16984e-08	Down	-0.498831	-1.41307	0.00392245	0.0388854	Down	-0.769135	-1.70425	2.28076e-05	0.000702522	Down
Solyc05g053680.2	Solyc05g053680	AT3G24130	Pectinesterase (AHRD V1 **** B9RWI7_RICCO); contains Interpro domain(s) IPR000070 Pectinesterase, catalytic	-1.13809	-2.2009	3.15226e-07	5.23384e-06	Down	-0.738742	-1.66872	0.000488671	0.00921614	Down	-0.880002	-1.84038	7.28029e-05	0.001791	Down
Solyc10g082030.2	Solyc10g082030	AT5G06290	Peroxiredoxin (AHRD V1 **-- Q9FE12_PHAVU); contains Interpro domain(s) IPR000866 Alkyl hydroperoxide reductase/ Thiol specific antioxidant/ Mal allergen	-1.22604	-2.33925	1.18571e-13	8.13186e-12	Down	-0.204943	-1.15264	0.192609	0.431674	No	-0.466666	-1.38191	0.00466387	0.0375573	Down
Solyc03g093360.3	Solyc03g093360	AT4G39730	Wound/stress protein (AHRD V1 **-- Q672Q3_SOLLC); contains Interpro domain(s) IPR001024 Lipoxygenase, LH2	-1.302	-2.4657	2.2588e-06	3.04152e-05	Down	-0.727138	-1.65535	0.00578762	0.0510705	No	-0.997092	-1.99597	0.00028911	0.00502881	Down
Solyc11g066130.1	Solyc11g066130	AT2G28790	Thaumatin-like protein (AHRD V1 **-- D2KU75_CITJA); contains Interpro domain(s) IPR017949 Thaumatin, conserved site IPR001938 Thaumatin, pathogenesis-related	-1.34444	-2.53932	4.03717e-06	5.07893e-05	Down	-0.893184	-1.85727	0.00141033	0.0196008	Down	-0.941934	-1.9211	0.00122729	0.014447	Down
Solyc09g008860.3	Solyc09g008860	AT2G36570	LRR receptor-like serine/threonine-protein kinase FEI 1 (AHRD V1 *-** FEI1_ARATH); contains Interpro domain(s) IPR002290 Serine/threonine protein kinase	-1.34938	-2.54803	2.68565e-05	0.000268858	Down	-0.587294	-1.50243	0.0551198	0.207132	No	-0.847371	-1.79922	0.00791668	0.0542643	No
Solyc07g007760.3	Solyc07g007760	AT2G02130	Defensin protein (AHRD V1 ***- B1N681_SOLPI); contains Interpro domain(s) IPR008177 Gamma Purothionin	-1.37745	-2.59808	6.87599e-08	1.33736e-06	Down	-1.40738	-2.65255	8.81013e-09	3.43567e-06	Down	-1.24367	-2.36799	1.11564e-06	6.24799e-05	Down
Solyc01g087520.3	Solyc01g087520	AT5G08410	Ferredoxin-thioredoxin reductase variable chain (AHRD V1 *-*- B6UCW8_MAIZE); contains Interpro domain(s) IPR004207 Ferredoxin thioredoxin reductase, alpha chain	-1.38842	-2.61793	6.39355e-19	1.29136e-16	Down	-0.423095	-1.3408	0.00407631	0.0397401	Down	-0.705123	-1.63028	5.23537e-06	0.000221791	Down
Solyc01g107660.3	Solyc01g107660	AT4G34190	Stress enhanced protein 1 (Fragment) (AHRD V1 *-*- C6JT32_9MYRT)	-1.39449	-2.62895	2.20034e-12	1.17224e-10	Down	-0.489768	-1.40422	0.00972712	0.071138	No	-0.697925	-1.62217	0.000434897	0.00675321	Down
Solyc03g006880.3	Solyc03g006880	AT4G25420	Gibberellin 20-oxidase-1 (AHRD V1 **** Q9ZPP4_SOLLC); contains Interpro domain(s) IPR005123 Oxoglutarate and iron-dependent oxygenase	-1.39714	-2.63378	0.000174121	0.00138005	Down	-0.261611	-1.19882	0.461835	0.691067	No	-0.17754	-1.13095	0.627472	0.803845	No
Solyc04g081870.3	Solyc04g081870	AT1G20190	Expansin (AHRD V1 ***- Q9FVH0_SOLLC); contains Interpro domain(s) IPR002963 Expansin	-1.59559	-3.02217	3.50857e-08	7.27851e-07	Down	-0.3282	-1.25545	0.235504	0.482953	No	-0.613514	-1.52998	0.0333278	0.140626	No
Solyc04g071970.3	Solyc04g071970	AT1G22790	Light stress-responsive one-helix protein-like (AHRD V1 ***- Q5ZC72_ORYSJ)	-1.6234	-3.081	5.95402e-11	2.3284e-09	Down	-0.33879	-1.2647	0.143564	0.364533	No	-0.444929	-1.36125	0.0656957	0.218223	No
Solyc10g085310.1	Solyc10g085310	AT2G38310	Abscisic acid receptor PYL4 (AHRD V1 **-- PYL4_ARATH); contains Interpro domain(s) IPR019587 Polyketide cyclase/dehydrase	-1.73406	-3.32663	7.10399e-09	1.76686e-07	Down	-0.649254	-1.56836	0.0216495	0.116372	No	-0.690623	-1.61398	0.0187236	0.0959877	No
Solyc06g063360.3	Solyc06g063360	AT1G78980	LRR receptor-like serine/threonine-protein kinase FEI 1 (AHRD V1 *-** FEI1_ARATH); contains Interpro domain(s) IPR002290 Serine/threonine protein kinase	-1.7489	-3.36101	7.72799e-11	2.92264e-09	Down	-0.374107	-1.29604	0.1465	0.368735	No	-0.675631	-1.5973	0.0119476	0.0717197	No
Solyc01g087560.3	Solyc01g087560	AT5G13710	24-sterol C-methyltransferase (AHRD V1 **** Q2QDF7_GOSHI); contains Interpro domain(s) IPR013705 Sterol methyltransferase C-terminal	-1.76979	-3.41005	3.42737e-18	5.62456e-16	Down	-0.537062	-1.45101	0.00485007	0.0451019	Down	-0.830319	-1.77808	3.27659e-05	0.000931623	Down
Solyc10g084840.2	Solyc10g084840	AT5G02140	Thaumatin-like protein (AHRD V1 ***- Q9LZL8_ARATH); contains Interpro domain(s) IPR001938 Thaumatin, pathogenesis-related	-1.83961	-3.57913	5.99942e-10	1.90448e-08	Down	-0.337089	-1.2632	0.220059	0.464842	No	-0.78433	-1.72229	0.00649004	0.0472346	Down
Solyc08g068490.3	Solyc08g068490	AT4G03400	Indole-3-acetic acid-amido synthetase GH3.8 (AHRD V1 **** B6U4E2_MAIZE); contains Interpro domain(s) IPR004993 GH3 auxin-responsive promoter	-1.93785	-3.83133	1.62194e-07	2.88869e-06	Down	0.17956	1.13254	0.592845	0.787831	No	0.0255273	1.01785	0.941308	0.974436	No
Solyc03g082510.1	Solyc03g082510	AT2G46690	Auxin-responsive family protein (AHRD V1 **-- D7M515_ARALY); contains Interpro domain(s) IPR003676 Auxin responsive SAUR protein	-1.95627	-3.88058	1.31255e-11	6.10624e-10	Down	-0.666742	-1.58748	0.0115666	0.0790887	No	-0.648845	-1.56791	0.0178011	0.0931924	No
Solyc02g075620.3	Solyc02g075620	AT5G19730	Pectinesterase (AHRD V1 **** B9SZT7_RICCO); contains Interpro domain(s) IPR000070 Pectinesterase, catalytic	-1.95651	-3.88123	1.86829e-16	2.14619e-14	Down	-0.585618	-1.50068	0.00711846	0.0592007	No	-0.718415	-1.64537	0.00156019	0.0171505	Down
Solyc01g111830.3	Solyc01g111830	AT1G20330	24-sterol C-methyltransferase (AHRD V1 **** B0FDL7_GOSHI); contains Interpro domain(s) IPR013705 Sterol methyltransferase C-terminal	-2.01586	-4.04422	7.84922e-17	9.42932e-15	Down	-0.862611	-1.81833	0.000188859	0.00475749	Down	-1.02488	-2.03479	2.18927e-05	0.000678582	Down
Solyc11g011660.2	Solyc11g011660	AT1G29500	Auxin-induced SAUR-like protein (AHRD V1 ***- Q8S348_CAPAN); contains Interpro domain(s) IPR003676 Auxin responsive SAUR protein	-2.02331	-4.06517	3.05958e-11	1.28684e-09	Down	-0.505644	-1.41976	0.0796537	0.258525	No	-1.00413	-2.00573	0.00085813	0.0111391	Down
Solyc01g111080.3	Solyc01g111080	AT1G75750	Gibberellin-regulated protein 2 (AHRD V1 *--- B6UGG6_MAIZE); contains Interpro domain(s) IPR003854 Gibberellin regulated protein	-2.05439	-4.15368	5.47912e-13	3.22776e-11	Down	-2.15026	-4.43909	3.75204e-15	5.66981e-12	Down	-2.3143	-4.97363	4.72622e-16	1.16462e-12	Down
Solyc03g118780.3	Solyc03g118780	AT1G18250	Thaumatin-like protein (AHRD V1 ***- A8IXE7_BRACM); contains Interpro domain(s) IPR001938 Thaumatin, pathogenesis-related	-2.09919	-4.2847	6.09458e-13	3.57886e-11	Down	-1.03671	-2.05154	0.000161564	0.00427476	Down	-1.23568	-2.35492	1.67921e-05	0.0005617	Down
Solyc03g113910.3	Solyc03g113910	AT5G14920	Gibberellin-regulated protein 2 (AHRD V1 *--- B6SKV6_MAIZE); contains Interpro domain(s) IPR003854 Gibberellin regulated protein	-2.16311	-4.47879	7.23e-28	6.32797e-25	Down	-1.48509	-2.79934	2.65908e-15	4.59223e-12	Down	-1.56999	-2.96903	1.50238e-15	3.17325e-12	Down
Solyc06g069790.3	Solyc06g069790	AT1G74670	Gibberellin-regulated protein (AHRD V1 **-- B4UW77_ARAHY); contains Interpro domain(s) IPR003854 Gibberellin regulated protein	-2.20657	-4.61576	4.98453e-19	1.04109e-16	Down	-1.0241	-2.03369	1.25324e-05	0.000667422	Down	-1.36678	-2.57895	2.59271e-08	3.27634e-06	Down
Solyc11g066950.2	Solyc11g066950	AT5G22580	Stress responsive A/B barrel domain family protein (AHRD V1 ***- D7HD13_VIBCH); contains Interpro domain(s) IPR013097 Stress responsive alpha-beta barrel	-2.23225	-4.69867	3.17332e-15	2.9758e-13	Down	-1.08113	-2.1157	4.64555e-05	0.00173503	Down	-1.18514	-2.27386	1.88893e-05	0.000610639	Down
Solyc03g119910.3	Solyc03g119910	AT1G15550	Gibberellin 3-beta-hydroxylase (Fragment) (AHRD V1 **** D9ZZW4_9FABA); contains Interpro domain(s) IPR005123 Oxoglutarate and iron-dependent oxygenase	-2.24414	-4.73756	5.88487e-14	4.30932e-12	Down	-0.955337	-1.93903	0.000525952	0.00964831	Down	-0.628937	-1.54643	0.0268349	0.122153	No
Solyc03g095500.3	Solyc03g095500	AT3G08710	Thioredoxin h-like protein (AHRD V1 ***- Q8H6X3_TOBAC); contains Interpro domain(s) IPR015467 Thioredoxin, core	-2.3905	-5.2434	7.00689e-08	1.35994e-06	Down	-0.964295	-1.95111	0.0219274	NA	No	-0.955638	-1.93944	0.025937	0.119307	No
Solyc03g118410.3	Solyc03g118410	AT4G25050	Acyl carrier protein (AHRD V1 ***- Q672Q9_SOLLC); contains Interpro domain(s) IPR003231 Acyl carrier protein (ACP)	-2.46182	-5.50913	2.63396e-34	6.05153e-31	Down	-0.876759	-1.83625	4.55996e-06	0.000315392	Down	-1.27223	-2.41535	2.19465e-10	8.11197e-08	Down
Solyc01g107370.3	Solyc01g107370	AT5G59845	Gibberellin-regulated family protein (AHRD V1 **-- D7L2S3_ARALY); contains Interpro domain(s) IPR003854 Gibberellin regulated protein	-2.83894	-7.15496	2.11526e-26	1.69037e-23	Down	-0.725521	-1.6535	0.00233357	0.0275224	Down	-1.57807	-2.9857	5.14757e-10	1.5532e-07	Down

## Sheet: real list_heatmap_list
category		log2FoldChange wt vs mock	log2FoldChange dGI vs mock	log2FoldChange CABI vs mock
Solyc04g005380.3	Solyc04g005380	3.65892	0.932641	1.46357
Solyc07g049530.3	Solyc07g049530	3.49311	0.464964	0.804324
Solyc02g082920.3	Solyc02g082920	3.42873	0.572059	0.55166
Solyc06g068160.3	Solyc06g068160	3.00785	0.0488178	0.105861
Solyc04g081900.3	Solyc04g081900	2.92886	0.714748	1.01442
Solyc01g057000.3	Solyc01g057000	2.75933	0.183844	0.444007
Solyc07g040680.3	Solyc07g040680	2.55463	0.642332	1.0344
Solyc07g041900.3	Solyc07g041900	2.52588	0.218767	0.168327
Solyc05g012210.3	Solyc05g012210	2.416	0.850288	1.30828
Solyc07g043420.3	Solyc07g043420	2.05396	1.66387	1.86388
Solyc09g014990.3	Solyc09g014990	1.99821	1.23866	1.28828
Solyc03g111310.3	Solyc03g111310	1.98654	0.758646	0.987587
Solyc12g006470.2	Solyc12g006470	1.97227	1.78591	1.84973
Solyc05g015390.3	Solyc05g015390	1.85221	0.650776	0.937678
Solyc10g074790.2	Solyc10g074790	1.72537	0.923785	0.96095
Solyc01g080640.3	Solyc01g080640	1.69969	0.810461	1.13565
Solyc10g008400.2	Solyc10g008400	1.65726	1.07359	1.34838
Solyc01g103650.3	Solyc01g103650	1.6287	0.83999	0.769198
Solyc12g042070.2	Solyc12g042070	1.6266	1.36384	1.68869
Solyc04g010250.3	Solyc04g010250	1.59475	0.615974	0.881232
Solyc08g080650.2	Solyc08g080650	1.59127	-0.271031	-0.409529
Solyc01g100370.3	Solyc01g100370	1.5518	0.0714862	0.22251
Solyc09g011370.2	Solyc09g011370	1.53973	0.671432	0.66792
Solyc02g086180.3	Solyc02g086180	1.37581	1.11974	1.16595
Solyc01g097520.3	Solyc01g097520	1.33509	0.337273	0.623334
Solyc04g049090.3	Solyc04g049090	1.30359	0.776809	0.78947
Solyc06g082980.3	Solyc06g082980	1.29559	0.837856	0.989744
Solyc01g095630.3	Solyc01g095630	1.28673	1.20408	1.4791
Solyc03g119060.3	Solyc03g119060	1.28668	0.291846	0.486687
Solyc12g094380.2	Solyc12g094380	1.26963	0.288742	0.6082
Solyc02g082260.3	Solyc02g082260	1.21524	0.718132	1.04436
Solyc04g079420.3	Solyc04g079420	1.20184	0.469342	0.60888
Solyc01g102660.3	Solyc01g102660	1.19425	0.327921	0.385856
Solyc03g006360.3	Solyc03g006360	1.07093	-0.236875	0.0444088
Solyc03g031890.3	Solyc03g031890	1.04672	0.694263	1.24797
Solyc12g056790.2	Solyc12g056790	1.01529	0.640823	0.623555
Solyc02g083280.3	Solyc02g083280	1.00907	0.576436	0.672787
Solyc02g084740.3	Solyc02g084740	0.975217	0.741517	1.03504
Solyc10g011660.3	Solyc10g011660	0.965108	0.709192	0.777641
Solyc01g091320.3	Solyc01g091320	0.89543	1.11809	1.13305
Solyc02g082250.3	Solyc02g082250	-0.564359	-0.782799	-0.860206
Solyc10g007970.2	Solyc10g007970	-0.783085	-0.659749	-0.874056
Solyc02g087230.3	Solyc02g087230	-0.861315	-0.107832	-0.42129
Solyc07g063190.3	Solyc07g063190	-0.877886	-0.278581	-0.449695
Solyc05g056300.3	Solyc05g056300	-0.932604	-0.00392102	-0.168139
Solyc10g005100.3	Solyc10g005100	-0.957005	-0.750028	-0.790035
Solyc02g067180.3	Solyc02g067180	-1.01438	-0.520631	-0.74986
Solyc03g093690.3	Solyc03g093690	-1.02997	-0.383624	-0.507373
Solyc04g071940.3	Solyc04g071940	-1.057	-0.157617	-0.361619
Solyc01g105060.3	Solyc01g105060	-1.06653	-0.958454	-0.858279
Solyc05g015470.1	Solyc05g015470	-1.11072	-0.498831	-0.769135
Solyc05g053680.2	Solyc05g053680	-1.13809	-0.738742	-0.880002
Solyc10g082030.2	Solyc10g082030	-1.22604	-0.204943	-0.466666
Solyc03g093360.3	Solyc03g093360	-1.302	-0.727138	-0.997092
Solyc11g066130.1	Solyc11g066130	-1.34444	-0.893184	-0.941934
Solyc09g008860.3	Solyc09g008860	-1.34938	-0.587294	-0.847371
Solyc07g007760.3	Solyc07g007760	-1.37745	-1.40738	-1.24367
Solyc01g087520.3	Solyc01g087520	-1.38842	-0.423095	-0.705123
Solyc01g107660.3	Solyc01g107660	-1.39449	-0.489768	-0.697925
Solyc03g006880.3	Solyc03g006880	-1.39714	-0.261611	-0.17754
Solyc04g081870.3	Solyc04g081870	-1.59559	-0.3282	-0.613514
Solyc04g071970.3	Solyc04g071970	-1.6234	-0.33879	-0.444929
Solyc10g085310.1	Solyc10g085310	-1.73406	-0.649254	-0.690623
Solyc06g063360.3	Solyc06g063360	-1.7489	-0.374107	-0.675631
Solyc01g087560.3	Solyc01g087560	-1.76979	-0.537062	-0.830319
Solyc10g084840.2	Solyc10g084840	-1.83961	-0.337089	-0.78433
Solyc08g068490.3	Solyc08g068490	-1.93785	0.17956	0.0255273
Solyc03g082510.1	Solyc03g082510	-1.95627	-0.666742	-0.648845
Solyc02g075620.3	Solyc02g075620	-1.95651	-0.585618	-0.718415
Solyc01g111830.3	Solyc01g111830	-2.01586	-0.862611	-1.02488
Solyc11g011660.2	Solyc11g011660	-2.02331	-0.505644	-1.00413
Solyc01g111080.3	Solyc01g111080	-2.05439	-2.15026	-2.3143
Solyc03g118780.3	Solyc03g118780	-2.09919	-1.03671	-1.23568
Solyc03g113910.3	Solyc03g113910	-2.16311	-1.48509	-1.56999
Solyc06g069790.3	Solyc06g069790	-2.20657	-1.0241	-1.36678
Solyc11g066950.2	Solyc11g066950	-2.23225	-1.08113	-1.18514
Solyc03g119910.3	Solyc03g119910	-2.24414	-0.955337	-0.628937
Solyc03g095500.3	Solyc03g095500	-2.3905	-0.964295	-0.955638
Solyc03g118410.3	Solyc03g118410	-2.46182	-0.876759	-1.27223
Solyc01g107370.3	Solyc01g107370	-2.83894	-0.725521	-1.57807

## Sheet: combined compared lists
Gene ID	AT	Description	category	FoldChange wt vs mock	pvalue wt vs mock	FoldChange dGI vs mock	pvalue dGI vs mock	FoldChange CABI vs mock	pvalue CABI vs mock
Solyc03g123410	AT5G20630	Oxalate oxidase-like germin 171 (AHRD V1 **** Q9FPQ0_BETVU); contains Interpro domain(s) IPR014710 RmlC-like jelly roll fold	JA	-13.6484	8.24521e-40	-2.15704	4.78427e-05	-2.26751	3.24888e-05
Solyc01g090970	AT4G00165	Cortical cell-delineating protein (AHRD V1 **-- B6UGA2_MAIZE); contains Interpro domain(s) IPR013770 Plant lipid transfer protein and hydrophobic protein, helical	JA	-8.41196	9.11357e-25			-2.33787	4.1032e-05
Solyc06g049050	AT2G40610	Expansin (AHRD V1 ***- O82625_SOLLC); contains Interpro domain(s) IPR007112 Expansin 45, endoglucanase-like IPR007117 Pollen allergen/expansin, C-terminal	JA	-8.3916	9.72422e-26			-2.05529	0.000349657
Solyc07g041720	AT5G20630	Oxalate oxidase-like germin 171 (AHRD V1 **** Q9FPQ0_BETVU); contains Interpro domain(s) IPR014710 RmlC-like jelly roll fold	JA	-8.26252	8.70436e-38			-2.32982	2.3706e-07
Solyc01g107370	AT5G59845	Gibberellin-regulated family protein (AHRD V1 **-- D7L2S3_ARALY); contains Interpro domain(s) IPR003854 Gibberellin regulated protein	TF/growth regulator	-7.15543	2.12626e-26			-2.98574	5.16244e-10
Solyc06g069730	AT3G47470	Chlorophyll a-b binding protein 4, chloroplastic (AHRD V1 ***- CA4_ARATH); contains Interpro domain(s) IPR001344 Chlorophyll A-B binding protein	JA	-6.52386	2.07274e-19
Solyc01g111660	AT4G35100	Aquaporin-like protein (AHRD V1 ***- Q8W1A8_PETHY); contains Interpro domain(s) IPR012269 Aquaporin	JA	-6.10884	3.9251e-28			-2.38758	1.15139e-07
Solyc02g089350	AT1G74670	Gibberellin regulated protein (AHRD V1 **-- Q2HRH3_MEDTR); contains Interpro domain(s) IPR003854 Gibberellin regulated protein	JA	-6.09257	1.58613e-23			-2.04267	5.97087e-05
Solyc12g044330	AT3G16240	Aquaporin (AHRD V1 ***- O81186_VERFO); contains Interpro domain(s) IPR012269 Aquaporin	JA	-5.92871	1.42834e-15	-2.23303	0.000179352	-2.55534	2.54416e-05
Solyc04g050440	AT1G64780	Ammonium transporter (AHRD V1 **** B9IPE2_POPTR); contains Interpro domain(s) IPR001905 Ammonium transporter	FIRE	-5.7593	9.47276e-24
Solyc08g079090	AT4G12420	Laccase-22 (AHRD V1 **-- LAC22_ORYSJ); contains Interpro domain(s) IPR001117 Multicopper oxidase, type 1	JA	-5.74776	8.26912e-40
Solyc03g118410	AT4G25050	Acyl carrier protein (AHRD V1 ***- Q672Q9_SOLLC); contains Interpro domain(s) IPR003231 Acyl carrier protein (ACP)	SAR/JA	-5.50926	2.69263e-34			-2.41535	2.2094e-10
Solyc04g011390	AT5G59970	Histone H4 (AHRD V1 ***- B6T0P4_MAIZE); contains Interpro domain(s) IPR001951 Histone H4	JA	-5.40662	4.00933e-13			-2.30549	0.000313286
Solyc03g095500	AT3G08710	Thioredoxin h-like protein (AHRD V1 ***- Q8H6X3_TOBAC); contains Interpro domain(s) IPR015467 Thioredoxin, core	cys-thio	-5.24407	7.01289e-08
Solyc11g065830	AT5G12860	2-oxoglutarate/malate translocator-like protein (AHRD V1 **-- Q9LXV3_ARATH); contains Interpro domain(s) IPR001898 Sodium/sulphate symporter	JA	-4.95282	1.30027e-26			-2.3858	3.97095e-09
Solyc05g047680	AT2G46660	Cytochrome P450 (AHRD V1 ***- B9I921_POPTR); contains Interpro domain(s) IPR002401 Cytochrome P450, E-class, group I	ETI	-4.77621	5.24908e-07	-2.11885	0.0114105	-2.22442	0.00840847
Solyc06g072240	AT5G59970	Histone H4 (AHRD V1 ***- B6T0P4_MAIZE); contains Interpro domain(s) IPR001951 Histone H4	JA	-4.75384	2.23379e-08			-2.02319	0.00904304
Solyc04g078460	AT3G16150	N(4)-(Beta-N-acetylglucosaminyl)-L-asparaginase (AHRD V1 **** ASPG_ELIMR); contains Interpro domain(s) IPR000246 Peptidase T2, asparaginase 2	JA	-4.73943	4.41629e-11	-2.57063	1.84619e-05
Solyc03g119910	AT1G15550	Gibberellin 3-beta-hydroxylase (Fragment) (AHRD V1 **** D9ZZW4_9FABA); contains Interpro domain(s) IPR005123 Oxoglutarate and iron-dependent oxygenase	growth regulator	-4.73779	5.90615e-14
Solyc11g066950	AT5G22580	Stress responsive A/B barrel domain family protein (AHRD V1 ***- D7HD13_VIBCH); contains Interpro domain(s) IPR013097 Stress responsive alpha-beta barrel	JA/recognition	-4.69896	3.17429e-15	-2.11564	4.65175e-05	-2.27388	1.89008e-05
Solyc06g069790	AT1G74670	Gibberellin-regulated protein (AHRD V1 **-- B4UW77_ARAHY); contains Interpro domain(s) IPR003854 Gibberellin regulated protein	JA/growth regulator	-4.61596	5.00125e-19	-2.03362	1.25631e-05	-2.57897	2.59781e-08
Solyc03g113910	AT5G14920	Gibberellin-regulated protein 2 (AHRD V1 *--- B6SKV6_MAIZE); contains Interpro domain(s) IPR003854 Gibberellin regulated protein	growth regulator	-4.47895	7.32651e-28	-2.79924	2.68796e-15	-2.96903	1.51544e-15
Solyc03g118780	AT1G18250	Thaumatin-like protein (AHRD V1 ***- A8IXE7_BRACM); contains Interpro domain(s) IPR001938 Thaumatin, pathogenesis-related	SAR	-4.28497	6.09115e-13	-2.05147	0.000161756	-2.35496	1.67969e-05
Solyc01g111080	AT1G75750	Gibberellin-regulated protein 2 (AHRD V1 *--- B6UGG6_MAIZE); contains Interpro domain(s) IPR003854 Gibberellin regulated protein	growth regulator	-4.15417	5.43452e-13	-4.43927	3.72804e-15	-4.97404	4.68782e-16
Solyc04g079960	AT4G36810	Geranylgeranyl pyrophosphate synthase 2 (AHRD V1 ***- Q1A7S9_SOLLC); contains Interpro domain(s) IPR000092 Polyprenyl synthetase	ETI	-4.13364	4.36275e-13			-2.29011	1.52664e-05
Solyc08g065850		Unknown Protein (AHRD V1)	ETI	-4.07788	1.87304e-17
Solyc11g011660	AT1G29500	Auxin-induced SAUR-like protein (AHRD V1 ***- Q8S348_CAPAN); contains Interpro domain(s) IPR003676 Auxin responsive SAUR protein	Auxin	-4.06551	3.05004e-11			-2.00579	0.000857617
Solyc07g005370		Norcoclaurine synthase (AHRD V1 ***- B6E2Z2_PAPSO); contains Interpro domain(s) IPR000916 Bet v I allergen	JA	-4.04521	1.06712e-12
Solyc01g111830	AT1G20330	24-sterol C-methyltransferase (AHRD V1 **** B0FDL7_GOSHI); contains Interpro domain(s) IPR013705 Sterol methyltransferase C-terminal	TF	-4.04439	7.85785e-17			-2.0348	2.19084e-05
Solyc02g091920	AT4G37800	Xyloglucan endotransglucosylase/hydrolase 2 (AHRD V1 **** Q2MK81_9ROSA); contains Interpro domain(s) IPR016455 Xyloglucan endotransglucosylase/hydrolase	JA	-4.02039	2.04283e-15
Solyc12g019550		Unknown Protein (AHRD V1)	JA	-3.99196	2.49444e-17
Solyc02g075620	AT5G19730	Pectinesterase (AHRD V1 **** B9SZT7_RICCO); contains Interpro domain(s) IPR000070 Pectinesterase, catalytic	cell wall	-3.8813	1.89453e-16
Solyc03g082510	AT2G46690	Auxin-responsive family protein (AHRD V1 **-- D7M515_ARALY); contains Interpro domain(s) IPR003676 Auxin responsive SAUR protein	Auxin	-3.88071	1.31989e-11
Solyc10g080500	AT3G12110	Actin (AHRD V1 ***- B5M4V6_TOBAC); contains Interpro domain(s) IPR004000 Actin/actin-like	JA	-3.8629	4.11879e-15
Solyc08g068490	AT4G03400	Indole-3-acetic acid-amido synthetase GH3.8 (AHRD V1 **** B6U4E2_MAIZE); contains Interpro domain(s) IPR004993 GH3 auxin-responsive promoter	ISR	-3.83164	1.62223e-07
Solyc09g074450		Unknown Protein (AHRD V1)	JA	-3.76131	1.08456e-24			-2.37976	1.30264e-11
Solyc05g010030		Unknown Protein (AHRD V1)	Both	-3.7544	1.21274e-05	-2.00438	0.0158118	-2.44561	0.00264348
Solyc02g092110	AT3G49780	Phytosulfokines 3 (AHRD V1 ***- PSK3_ARATH); contains Interpro domain(s) IPR009438 Phytosulfokine	ETI	-3.72766	1.32402e-11
Solyc12g044280	AT1G52230	Photosystem I reaction center subunit VI, chloroplastic (AHRD V1 ***- PSAH_SPIOL); contains Interpro domain(s) IPR004928 Photosystem I reaction centre subunit VI	JA	-3.66929	5.60604e-15
Solyc12g006750		Unknown Protein (AHRD V1)	ETI	-3.5929	8.37396e-05	-2.59937	0.00335027
Solyc12g057160		Unknown Protein (AHRD V1)	ETI	-3.58897	3.23607e-09
Solyc10g084840	AT5G02140	Thaumatin-like protein (AHRD V1 ***- Q9LZL8_ARATH); contains Interpro domain(s) IPR001938 Thaumatin, pathogenesis-related	SAR	-3.57929	6.01488e-10
Solyc04g077130	AT5G17870	50S ribosomal protein 6, chloroplastic (AHRD V1 ***- PSRP6_ARATH)	JA	-3.57352	1.30339e-19			-2.2645	4.93294e-09
Solyc03g112150	AT4G20360	Elongation factor Tu (AHRD V1 **** D7MFK2_ARALY); contains Interpro domain(s) IPR004541 Translation elongation factor EFTu/EF1A, bacterial and organelle	JA	-3.51938	3.90457e-20			-2.14744	2.23764e-08
Solyc02g063150	AT5G38410	Ribulose bisphosphate carboxylase small chain (AHRD V1 ***- Q84QE5_TOBAC); contains Interpro domain(s) IPR000894 Ribulose bisphosphate carboxylase, small chain	JA	-3.47379	5.50357e-17
Solyc01g087560	AT5G13710	24-sterol C-methyltransferase (AHRD V1 **** Q2QDF7_GOSHI); contains Interpro domain(s) IPR013705 Sterol methyltransferase C-terminal	ETI	-3.41016	3.45723e-18
Solyc06g063360	AT1G78980	LRR receptor-like serine/threonine-protein kinase FEI 1 (AHRD V1 *-** FEI1_ARATH); contains Interpro domain(s) IPR002290 Serine/threonine protein kinase	recognition	-3.36119	7.71912e-11
Solyc12g006760		Unknown Protein (AHRD V1)	ETI	-3.33539	2.59208e-11
Solyc10g085310	AT2G38310	Abscisic acid receptor PYL4 (AHRD V1 **-- PYL4_ARATH); contains Interpro domain(s) IPR019587 Polyketide cyclase/dehydrase	ABA	-3.32679	7.10643e-09
Solyc03g083900	AT4G25240	Laccase-22 (AHRD V1 **-- LAC22_ORYSJ); contains Interpro domain(s) IPR001117 Multicopper oxidase, type 1	ETI	-3.31639	8.20399e-05	-2.58706	0.00137008
Solyc06g083680	AT2G20260	Photosystem I reaction center subunit IV A (AHRD V1 ***- B6TH55_MAIZE); contains Interpro domain(s) IPR008990 Electron transport accessory protein	JA	-3.25819	2.59826e-12
Solyc01g058720	AT5G49480	NaCl-inducible Ca2+-binding protein (AHRD V1 **-* O22368_ARATH); contains Interpro domain(s) IPR011992 EF-Hand type	Both	-3.24714	5.16431e-09
Solyc04g078750	AT1G45688	Harpin-induced protein (AHRD V1 ***- B6TDG9_MAIZE); contains Interpro domain(s) IPR010847 Harpin-induced 1	ETI	-3.23328	2.49394e-17
Solyc05g013880	AT1G24530	WD-40 repeat family protein (AHRD V1 **-- Q1EPE0_MUSAC); contains Interpro domain(s) IPR020472 G-protein beta WD-40 repeat, region	FIRE	-3.23023	1.29722e-09
Solyc09g010980		Unknown Protein (AHRD V1)	ETI	-3.22554	2.72583e-06
Solyc05g014120	AT1G24480	Os08g0119500 protein (Fragment) (AHRD V1 *-*- Q0J8C9_ORYSJ); contains Interpro domain(s) IPR013216 Methyltransferase type 11	ETI	-3.21183	1.96764e-09	-2.14784	3.66449e-05	-2.37648	7.50957e-06
Solyc06g075800	AT3G45980	Histone H2B (AHRD V1 ***- Q2XPW1_SOLTU); contains Interpro domain(s) IPR000558 Histone H2B	ETI	-3.20528	1.54133e-09			-2.11215	0.000102145
Solyc04g078470	AT4G34160	Cyclin D3-1 (AHRD V1 ***- Q2ABE7_CAMSI); contains Interpro domain(s) IPR015451 Cyclin D	ETI	-3.19696	9.16252e-08
Solyc08g083350	AT1G32990	50S ribosomal protein L11 (AHRD V1 ***- B6U1J2_MAIZE); contains Interpro domain(s) IPR006519 Ribosomal protein L11, bacterial-type	JA	-3.08566	5.34358e-15
Solyc08g066430	AT4G32870	Lachrymatory factor synthase (AHRD V1 ***- B6TW34_MAIZE); contains Interpro domain(s) IPR019587 Polyketide cyclase/dehydrase	ETI/JA	-3.08288	6.17271e-05			-2.27114	0.00331743
Solyc04g071970	AT1G22790	Light stress-responsive one-helix protein-like (AHRD V1 ***- Q5ZC72_ORYSJ)	Environmental stress	-3.0811	5.98167e-11
Solyc06g073290	AT3G59400	Gun4-like protein (AHRD V1 *-*- D8RVB0_SELML); contains Interpro domain(s) IPR008629 GUN4-like	JA	-3.08097	1.94873e-11
Solyc03g097230	AT3G02910	Protein containing AIG2-like domain (AHRD V1 *-*- D9PJU0_9ZZZZ); contains Interpro domain(s) IPR013024 Butirosin biosynthesis, BtrG-like	ETI	-3.06319	2.11587e-11			-2.34991	2.43744e-07
Solyc01g009160	AT2G27080	Harpin-induced protein-like (Fragment) (AHRD V1 **-- D2CFH8_COFAR); contains Interpro domain(s) IPR010847 Harpin-induced 1	ETI	-3.03798	6.16825e-06
Solyc04g081870	AT1G20190	Expansin (AHRD V1 ***- Q9FVH0_SOLLC); contains Interpro domain(s) IPR002963 Expansin	cell wall	-3.02234	3.50191e-08
Solyc01g014140		Hcr9-9D (AHRD V1 ***- O50021_SOLPI)	ETI	-3.00441	1.56526e-07			-2.50777	1.0638e-05
Solyc04g074450	AT4G08950	Phi-1 protein (Fragment) (AHRD V1 ***- Q4LAX0_CAPCH); contains Interpro domain(s) IPR006766 Phosphate-induced protein 1 conserved region	ETI	-2.97404	1.4576e-07
Solyc10g080690	AT3G54950	Patatin-like protein 3 (AHRD V1 ***- B6TPQ5_MAIZE); contains Interpro domain(s) IPR002641 Patatin	JA	-2.94813	1.50208e-06
Solyc01g110520	AT4G34740	Glucosamine--fructose-6-phosphate aminotransferase (AHRD V1 *-*- GLMS_METKA); contains Interpro domain(s) IPR005854 Amidophosphoribosyl transferase	JA	-2.92671	4.69311e-13
Solyc06g005560	AT2G39700	Expansin-1 (AHRD V1 ***- Q6RX69_PETHY); contains Interpro domain(s) IPR007112 Expansin 45, endoglucanase-like IPR007117 Pollen allergen/expansin, C-terminal	ETI	-2.92352	1.47898e-08			-2.01841	0.000196587
Solyc10g044520	AT1G60950	Ferredoxin I (AHRD V1 ***- Q93XJ9_SOLTU); contains Interpro domain(s) IPR010241 Ferredoxin [2Fe-2S], plant	JA	-2.9233	1.34638e-15
Solyc05g055990	AT3G53420	Aquaporin 2 (AHRD V1 ***- O65357_SAMSA); contains Interpro domain(s) IPR012269 Aquaporin	JA	-2.91851	1.07772e-08			-2.14094	4.69007e-05
Solyc09g082710	AT1G54690	Histone H2A (AHRD V1 ***- B9MZP0_POPTR); contains Interpro domain(s) IPR002119 Histone H2A	ETI	-2.90295	1.07487e-06			-2.23016	0.000228609
Solyc05g009820	AT1G13250	Glycosyltransferase family GT8 protein (AHRD V1 ***- D0ECQ6_POPDE); contains Interpro domain(s) IPR002495 Glycosyl transferase, family 8	JA	-2.89815	6.76165e-11
Solyc03g114450	AT5G23060	Extracellular calcium sensing receptor (AHRD V1 ***- C7BCU7_LIQFO); contains Interpro domain(s) IPR001763 Rhodanese-like	JA	-2.89304	7.64509e-23
Solyc01g086650	AT5G40850	Siroheme synthase (AHRD V1 ***- A3LD64_PSEAE); contains Interpro domain(s) IPR006366 Uroporphyrin-III C-methyltransferase, C-terminal	ETI	-2.88929	4.14045e-10
Solyc06g016790	AT3G45230	Unknown Protein (AHRD V1)	ETI	-2.88185	4.51631e-10
Solyc06g066770	AT1G80440	Kelch repeat-containing F-box family protein (AHRD V1 ***- D7KDI0_ARALY); contains Interpro domain(s) IPR015915 Kelch-type beta propeller	PTI	-2.87487	3.86738e-08
Solyc10g011820	AT2G46210	Delta-6 desaturase (AHRD V1 **** D2KBG7_RIBNI); contains Interpro domain(s) IPR012171 Fatty acid/sphingolipid desaturase	ETI	-2.85114	2.20756e-12
Solyc10g011880	AT3G61550	RING finger protein (AHRD V1 *-*- C6EUD3_SOYBN); contains Interpro domain(s) IPR018957 Zinc finger, C3HC4 RING-type	ETI	-2.77833	1.31602e-06			-2.03909	0.000622072
Solyc09g092520	AT3G23730	Xyloglucan endotransglucosylase/hydrolase 8 (AHRD V1 **** C0IRG7_ACTDE); contains Interpro domain(s) IPR016455 Xyloglucan endotransglucosylase/hydrolase	ETI	-2.76895	4.19582e-10
Solyc04g082140	AT1G76160	Laccase-22 (AHRD V1 **-- LAC22_ORYSJ); contains Interpro domain(s) IPR001117 Multicopper oxidase, type 1	JA	-2.76863	5.21535e-09
Solyc03g119140	AT1G73660	Serine/threonine-protein kinase B-raf (AHRD V1 *-** BRAF_HUMAN); contains Interpro domain(s) IPR002290 Serine/threonine protein kinase	ETI	-2.76455	6.76481e-12
Solyc12g006740		Unknown Protein (AHRD V1)	ETI	-2.73361	0.00161879	-2.13424	0.0186203
Solyc03g111620	AT1G24480	Os08g0119500 protein (Fragment) (AHRD V1 *-*- Q0J8C9_ORYSJ); contains Interpro domain(s) IPR013216 Methyltransferase type 11	ETI	-2.73135	2.2926e-09
Solyc01g096040	AT1G01300	Aspartic proteinase nepenthesin I (AHRD V1 **-- A9ZMF9_NEPAL); contains Interpro domain(s) IPR001461 Peptidase A1	JA	-2.72708	5.24163e-08
Solyc03g115900	AT3G47470	Chlorophyll a-b binding protein P4, chloroplastic (AHRD V1 ***- CB24_PEA); contains Interpro domain(s) IPR001344 Chlorophyll A-B binding protein	JA	-2.71922	1.29281e-11
Solyc11g066060	AT3G12580	heat shock protein (AHRD V1 ***- B2D2G5_CAPSN); contains Interpro domain(s) IPR013126 Heat shock protein 70	ETI	-2.71524	1.04249e-12
Solyc01g107460	AT2G15020	Unknown Protein (AHRD V1)	JA	-2.69004	5.18689e-09
Solyc02g078760	AT1G11120	CK25 (AHRD V1 ***- Q1W1G0_TOBAC)	ETI	-2.67447	1.09851e-08
Solyc06g074430	AT3G44590	60s acidic ribosomal protein-like protein (AHRD V1 ***- Q3HVP0_SOLTU); contains Interpro domain(s) IPR001813 Ribosomal protein 60S	ETI	-2.66588	2.85337e-14	-2.2197	9.15919e-11	-2.63939	5.73131e-14
Solyc01g006320	AT3G20600	Non-race specific disease resistance protein 1-like protein b (AHRD V1 ***- D2CFI3_COFAR); contains Interpro domain(s) IPR010847 Harpin-induced 1	ETI	-2.64341	0.0012735
Solyc12g098720	AT5G55290	ATP synthase subunit H family protein (AHRD V1 ***- D7MKG2_ARALY); contains Interpro domain(s) IPR008389 ATPase, V0 complex, subunit E	ETI	-2.63707	4.0731e-07	-2.02825	0.000106144	-2.11718	8.04503e-05
Solyc03g006880	AT4G25420	Gibberellin 20-oxidase-1 (AHRD V1 **** Q9ZPP4_SOLLC); contains Interpro domain(s) IPR005123 Oxoglutarate and iron-dependent oxygenase	growth regulator	-2.63395	0.000174063
Solyc08g013670	AT5G64040	Photosystem I reaction center subunit (AHRD V1 ***- D2K7Z2_TOBAC); contains Interpro domain(s) IPR008796 Photosystem I reaction centre subunit N	JA	-2.63305	8.77867e-11
Solyc01g107660	AT4G34190	Stress enhanced protein 1 (Fragment) (AHRD V1 *-*- C6JT32_9MYRT)	Environmental stress	-2.62903	2.21685e-12
Solyc09g019980	AT3G07570	Ferric-chelate reductase 1 (AHRD V1 *--- C0HB47_SALSA); contains Interpro domain(s) IPR006593 Cytochrome b561/ferric reductase transmembrane	ETI	-2.62832	3.06837e-05
Solyc07g005510	AT4G30950	Omega-6 fatty acid desaturase (AHRD V1 **** D7MBK3_ARALY); contains Interpro domain(s) IPR005804 Fatty acid desaturase, type 1	JA	-2.62588	3.44673e-18
Solyc02g083880	AT2G18420	Gibberellin-regulated protein 2 (AHRD V1 *--- B6SKV6_MAIZE); contains Interpro domain(s) IPR003854 Gibberellin regulated protein	ETI	-2.62013	0.000257032
Solyc08g008590	AT3G52590	Ubiquitin (AHRD V1 ***- C0SFI2_PARBP); contains Interpro domain(s) IPR019956 Ubiquitin subgroup	ETI	-2.6182	3.32994e-16	-2.23347	9.23062e-13	-2.54158	3.04833e-15
Solyc01g087520	AT5G08410	Ferredoxin-thioredoxin reductase variable chain (AHRD V1 *-*- B6UCW8_MAIZE); contains Interpro domain(s) IPR004207 Ferredoxin thioredoxin reductase, alpha chain	cys-thio	-2.61799	6.58156e-19
Solyc10g080370		Unknown Protein (AHRD V1)	ETI	-2.60959	1.91993e-06
Solyc01g098640	AT1G54780	UPF0603 protein At1g54780, chloroplastic (AHRD V1 **-- U603_ARATH); contains Interpro domain(s) IPR007621 Protein of unknown function DUF477	JA	-2.60935	3.92363e-15
Solyc01g105920	AT3G25810	(E)-beta-ocimene synthase (AHRD V1 **** Q5CD81_CITUN); contains Interpro domain(s) IPR005630 Terpene synthase, metal-binding domain	ETI	-2.60823	0.00277325
Solyc06g073320	AT4G26850	GDP-L-galactose hexose-1-phosphate guanylyltransferase (Fragment) (AHRD V1 *--* B6ZL93_PRUPE)	JA	-2.60241	1.97732e-10
Solyc10g074440	AT3G12500	Endochitinase (Chitinase) (AHRD V1 **** Q43184_SOLTU); contains Interpro domain(s) IPR016283 Glycoside hydrolase, family 19	ETI	-2.60211	0.00010292			-2.4654	0.000253391
Solyc07g007760	AT2G02130	Defensin protein (AHRD V1 ***- B1N681_SOLPI); contains Interpro domain(s) IPR008177 Gamma Purothionin	ISR	-2.59822	6.86942e-08	-2.65248	8.82511e-09	-2.36804	1.11569e-06
Solyc10g006560	AT1G51060	Histone H2A (AHRD V1 ***- A9PCS9_POPTR); contains Interpro domain(s) IPR002119 Histone H2A	ETI	-2.59734	7.75014e-08			-1.99778	9.5651e-05
Solyc11g010200	AT1G78300	14-3-3 protein beta/alpha-1 (AHRD V1 **-- 143B1_ONCMY); contains Interpro domain(s) IPR000308 14-3-3 protein	ETI	-2.56466	9.15611e-09			-2.03976	1.3309e-05
Solyc03g120780	AT3G16080	Ribosomal protein L37 (AHRD V1 ***- B9RQN1_RICCO); contains Interpro domain(s) IPR001569 Ribosomal protein L37e	ETI	-2.5597	3.46532e-16			-2.0601	3.30535e-10
Solyc09g008860	AT2G36570	LRR receptor-like serine/threonine-protein kinase FEI 1 (AHRD V1 *-** FEI1_ARATH); contains Interpro domain(s) IPR002290 Serine/threonine protein kinase	recognition	-2.54819	2.68372e-05
Solyc05g052810	AT1G74270	60S ribosomal protein L33-B (AHRD V1 *-*- B6T1L8_MAIZE); contains Interpro domain(s) IPR001780 Ribosomal protein L35Ae	ETI	-2.54572	2.96004e-05
Solyc11g066130	AT2G28790	Thaumatin-like protein (AHRD V1 **-- D2KU75_CITJA); contains Interpro domain(s) IPR017949 Thaumatin, conserved site IPR001938 Thaumatin, pathogenesis-related	SAR	-2.53947	4.0312e-06
Solyc02g089540	AT3G02380	CONSTANS (Fragment) (AHRD V1 **-- A6YCH7_SOLTU); contains Interpro domain(s) IPR010402 CCT domain	JA	-2.53277	1.35376e-06
Solyc02g080450	AT1G11655	Unknown Protein (AHRD V1)	ETI	-2.50608	0.000832736
Solyc04g008810	AT2G40590	40S ribosomal protein S26 (AHRD V1 ***- B6TXN6_MAIZE); contains Interpro domain(s) IPR000892 Ribosomal protein S26e	ETI	-2.4838	4.35212e-13			-2.06947	6.73006e-09
Solyc01g100110	AT1G09160	Integrin-linked kinase-associated serine/threonine phosphatase 2C (AHRD V1 **** ILKAP_BOVIN); contains Interpro domain(s) IPR015655 Protein phosphatase 2C	ETI	-2.47864	3.03891e-13
Solyc07g005050	AT4G31985	60S ribosomal protein L39 (AHRD V1 ***- D3GC11_9ROSI); contains Interpro domain(s) IPR000077 Ribosomal protein L39e	ETI	-2.46879	1.88454e-15			-2.25128	9.78952e-13
Solyc03g093360	AT4G39730	Wound/stress protein (AHRD V1 **-- Q672Q3_SOLLC); contains Interpro domain(s) IPR001024 Lipoxygenase, LH2	ABA	-2.46582	2.25721e-06			-1.99601	0.000289085
Solyc01g097570		Unknown Protein (AHRD V1)	ETI	-2.46475	1.85626e-05
Solyc06g005300	AT2G28690	UPA23 (AHRD V1 ***- C8YZB5_CAPAN); contains Interpro domain(s) IPR012862 Protein of unknown function DUF1635	FIRE	-2.46023	0.00556476
Solyc07g008240	AT2G16060	Non-symbiotic hemoglobin protein (AHRD V1 ***- Q4VIX3_GOSHI); contains Interpro domain(s) IPR001032 Leghaemoglobin	ETI	-2.45752	7.56119e-06
Solyc10g005050	AT2G46820	Thylakoid membrane phosphoprotein 14 kDa, chloroplastic (AHRD V1 **-- TMP14_ARATH)	JA	-2.45711	1.93538e-11
Solyc06g068960	AT1G18210	Calmodulin (AHRD V1 ***- D3PJ43_9MAXI); contains Interpro domain(s) IPR011992 EF-Hand type	Both	-2.45125	9.00131e-07			-1.92932	0.000313792
Solyc05g009420	AT1G68440	Unknown Protein (AHRD V1)	ETI	-2.41994	1.24547e-10
Solyc01g104370	AT5G24510	60S acidic ribosomal protein P1 (AHRD V1 ***- B6T3C1_MAIZE); contains Interpro domain(s) IPR001813 Ribosomal protein 60S	ETI	-2.40733	6.34594e-12			-2.0449	2.17342e-08
Solyc01g107190	AT5G67420	LOB domain protein 38 (AHRD V1 *-*- D7LT02_ARALY); contains Interpro domain(s) IPR004883 Lateral organ boundaries, LOB	JA	-2.40421	5.27394e-07
Solyc12g006770		Unknown Protein (AHRD V1)	ETI	-2.38759	0.00133022
Solyc08g006410	AT2G43820	UDP-glucose glucosyltransferase (AHRD V1 **** B6EWX8_LYCBA); contains Interpro domain(s) IPR002213 UDP-glucuronosyl/UDP-glucosyltransferase	ETI	-2.37836	0.00228968
Solyc01g106690	AT1G10020	Unknown Protein (AHRD V1); contains Interpro domain(s) IPR010410 Protein of unknown function DUF1005	JA	-2.37433	2.61428e-06
Solyc12g057030	AT1G34640	Unknown Protein (AHRD V1)	Both	-2.3725	9.45656e-09
Solyc01g105540	AT5G64290	2-oxoglutarate/malate translocator (AHRD V1 **-- Q9FMF7_ARATH); contains Interpro domain(s) IPR001898 Sodium/sulphate symporter	JA	-2.37105	2.23837e-07
Solyc04g005100	AT1G70000	Myb transcription factor (AHRD V1 *-** A7UMB2_ROSHC); contains Interpro domain(s) IPR006447 Myb-like DNA-binding region, SHAQKYF class	TF	-2.36741	4.53533e-08
Solyc01g102610	AT5G49740	Ferric reductase oxidase (AHRD V1 **-* D6RVS5_HORVU); contains Interpro domain(s) IPR013130 Ferric reductase-like transmembrane component, N-terminal	JA	-2.3671	5.56316e-07
Solyc07g009330	AT5G57290	60S acidic ribosomal protein P3 (AHRD V1 ***- B4G1B3_MAIZE); contains Interpro domain(s) IPR001813 Ribosomal protein 60S	ETI	-2.36217	2.93823e-11			-2.21364	7.99788e-10
Solyc10g055680	AT1G20330	Ubiquinone/menaquinone biosynthesis methyltransferase ubiE (AHRD V1 *-*- UBIE_BRUME); contains Interpro domain(s) IPR013705 Sterol methyltransferase C-terminal	ETI	-2.35407	1.27121e-06
Solyc01g096660	AT5G07020	Genomic DNA chromosome 5 P1 clone MOJ9 (AHRD V1 ***- Q9FL44_ARATH)	JA	-2.34002	1.13755e-21
Solyc03g005050	AT3G01820	Adenylate kinase family-like protein (AHRD V1 ***- Q38JG0_SOLTU); contains Interpro domain(s) IPR000850 Adenylate kinase	JA	-2.33955	5.45668e-08			-2.15494	9.27406e-07
Solyc10g082030	AT5G06290	Peroxiredoxin (AHRD V1 **-- Q9FE12_PHAVU); contains Interpro domain(s) IPR000866 Alkyl hydroperoxide reductase/ Thiol specific antioxidant/ Mal allergen	redox	-2.33934	1.19583e-13
Solyc06g053700	AT4G14450	At1g04330 (Fragment) (AHRD V1 ***- B0FVZ1_ARATH)	ETI	-2.3342	7.80785e-05			-2.46515	3.08219e-05
Solyc02g086150	AT5G38290	Peptidyl-tRNA hydrolase family protein (AHRD V1 **** D7M817_ARALY); contains Interpro domain(s) IPR001328 Peptidyl-tRNA hydrolase	JA	-2.3189	5.10419e-10
Solyc09g007360	AT2G37080	Interactor of constitutive active ROPs 3 (AHRD V1 ***- ICR3_ARATH)	PTI	-2.31251	1.28791e-13			-2.00675	7.44301e-10
Solyc12g008700	AT5G56670	40S ribosomal protein S30-like (AHRD V1 ***- Q6K853_ORYSJ); contains Interpro domain(s) IPR006846 Ribosomal protein S30	ETI	-2.30823	1.27021e-10
Solyc10g078540	AT3G03920	H/ACA ribonucleoprotein complex subunit 1-like protein 1 (AHRD V1 *-*- B6TYV7_MAIZE); contains Interpro domain(s) IPR007504 Gar1 protein RNA-binding region	ETI	-2.30672	6.3281e-06	-2.04263	5.76445e-05	-2.32135	5.95528e-06
Solyc09g014940	AT5G01740	Wound-induced protein 1 (AHRD V1 ***- WUN1_SOLTU); contains Interpro domain(s) IPR009798 Wound-induced protein, Wun1	ETI	-2.28937	1.0882e-05
Solyc06g060640	AT4G12510	Cortical cell-delineating protein (AHRD V1 **-- B6T7W8_MAIZE); contains Interpro domain(s) IPR013770 Plant lipid transfer protein and hydrophobic protein, helical	JA	-2.27399	6.56644e-10
Solyc01g099830	AT3G05560	60S ribosomal protein L22-2 (AHRD V1 ***- D7L3W0_ARALY); contains Interpro domain(s) IPR002671 Ribosomal protein L22e	Both	-2.2662	1.25352e-08	-1.99863	4.63848e-07	-2.18441	5.56451e-08
Solyc12g010350	AT4G31985	60S ribosomal protein L39 (AHRD V1 ***- D3GC11_9ROSI); contains Interpro domain(s) IPR000077 Ribosomal protein L39e	ETI	-2.25182	9.76823e-12			-2.09417	5.99436e-10
Solyc01g107100	AT3G19615	Beta-1 4-xylosidase (AHRD V1 ***- D7LA14_ARALY)	ETI	-2.24368	5.7543e-05			-2.02646	0.000440217
Solyc03g123560	AT3G14200	Chaperone protein dnaJ (AHRD V1 *-*- B4FBY1_MAIZE); contains Interpro domain(s) IPR015609 Molecular chaperone, heat shock protein, Hsp40, DnaJ	JA	-2.23915	7.04913e-08
Solyc05g051000	AT4G00100	40S ribosomal protein S13 (AHRD V1 ***- D7LRU2_ARALY); contains Interpro domain(s) IPR012606 Ribosomal protein S13/S15, N-terminal	ETI	-2.23805	5.01007e-14
Solyc06g050500	AT2G38310	Abscisic acid receptor PYL4 (AHRD V1 *--- PYL4_ARATH); contains Interpro domain(s) IPR019587 Polyketide cyclase/dehydrase	PTI	-2.23149	0.000116148			-2.02286	0.000721016
Solyc06g066630	AT5G55350	Membrane bound O-acyl transferase MBOAT (AHRD V1 **-- Q2HT39_MEDTR)	ETI	-2.22966	0.00604623
Solyc10g083570	AT2G36460	Fructose-bisphosphate aldolase (AHRD V1 ***- Q308A5_SOLTU); contains Interpro domain(s) IPR000741 Fructose-bisphosphate aldolase, class-I	ETI	-2.22672	2.74607e-06			-2.07685	1.89341e-05
Solyc11g020890	AT4G33865	40S ribosomal protein S29 (AHRD V1 ***- A2ZG71_ORYSI); contains Interpro domain(s) IPR001209 Ribosomal protein S14	ETI	-2.21883	1.99597e-10			-2.13905	1.42161e-09
Solyc05g005690	AT2G09990	30S ribosomal protein S9 (AHRD V1 ***- C5JX04_AJEDS); contains Interpro domain(s) IPR000754 Ribosomal protein S9	ETI	-2.21802	4.96455e-06			-2.22708	4.66016e-06
Solyc04g080870	AT1G75460	Peptidase S16 lon domain protein (AHRD V1 ***- D7E103_NOSA0)	JA	-2.21539	9.51281e-09
Solyc06g009760		Unknown Protein (AHRD V1)	ETI	-2.21505	0.00955733
Solyc03g025340	AT5G23950	C2 domain-containing protein (AHRD V1 *--- Q5DVL6_HORVD); contains Interpro domain(s) IPR018029 C2 membrane targeting protein	ETI	-2.21267	3.49896e-08
Solyc05g053680	AT3G24130	Pectinesterase (AHRD V1 **** B9RWI7_RICCO); contains Interpro domain(s) IPR000070 Pectinesterase, catalytic	cell wall	-2.20095	3.1714e-07
Solyc10g054590	AT4G34720	V-type proton ATPase 16 kDa proteolipid subunit (AHRD V1 **** VATL_SOLLC); contains Interpro domain(s) IPR011555 ATPase, V0 complex, proteolipid subunit C, eukaryotic	ETI	-2.19441	7.17583e-08
Solyc01g099670	AT4G25740	40S ribosomal protein S10-like (AHRD V1 ***- Q2XTB2_SOLTU); contains Interpro domain(s) IPR005326 Plectin/S10, N-terminal	ETI	-2.19179	2.24751e-09			-2.18798	2.46011e-09
Solyc02g069850	AT2G21580	40S ribosomal protein S25-1 (AHRD V1 ***- B4FG22_MAIZE); contains Interpro domain(s) IPR004977 Ribosomal protein S25	ETI	-2.18195	5.91934e-09			-2.1682	8.03518e-09
Solyc12g010800	AT3G58120	BZIP transcription factor family protein (AHRD V1 ***- D7LW03_ARALY); contains Interpro domain(s) IPR011700 Basic leucine zipper	TF	-2.18014	0.00449494
Solyc05g015470	AT5G43260	Drought-induced protein 1 (AHRD V1 ***- Q6XPS8_9FABA)	ETI	-2.15962	1.0737e-09
Solyc01g099630	AT5G13870	Xyloglucan endotransglucosylase/hydrolase 5 (AHRD V1 **** C0IRG4_ACTDE); contains Interpro domain(s) IPR016455 Xyloglucan endotransglucosylase/hydrolase IPR008263 Glycoside hydrolase, family 16, active site	JA	-2.1499	0.000136971
Solyc10g054570	AT4G34720	V-type proton ATPase 16 kDa proteolipid subunit (AHRD V1 ***- VATL_SOLLC); contains Interpro domain(s) IPR011555 ATPase, V0 complex, proteolipid subunit C, eukaryotic	ETI	-2.14976	2.48165e-07
Solyc09g061280	AT5G48820	Cyclin dependent kinase inhibitor (AHRD V1 **** Q5PXG5_EUPES); contains Interpro domain(s) IPR016701 Cyclin-dependent kinase inhibitor, plant	ETI	-2.1479	0.00228654
Solyc02g082830	AT4G35630	Phosphoserine aminotransferase (AHRD V1 **** B9H657_POPTR); contains Interpro domain(s) IPR003248 Phosphoserine aminotransferase	ETI	-2.14747	3.13952e-06
Solyc12g057140		Unknown Protein (AHRD V1)	ETI	-2.12533	1.18814e-06
Solyc12g055840	AT1G32860	Glucan endo-1 3-beta-glucosidase 7 (AHRD V1 ***- B6T478_MAIZE); contains Interpro domain(s) IPR000490 Glycoside hydrolase, family 17	JA	-2.12431	3.57538e-07
Solyc03g005700	AT5G43970	Mitochondrial import receptor subunit TOM22 (AHRD V1 ***- B6U2X6_MAIZE)	ETI	-2.11801	0.00414181			-2.21105	0.00252358
Solyc10g079000	AT5G06660	Transmembrane and coiled-coil domain-containing protein 1 (AHRD V1 ***- B0WCQ4_CULQU); contains Interpro domain(s) IPR008559 Protein of unknown function DUF841, eukaryotic	ETI	-2.11729	1.2254e-05
Solyc11g006060	AT3G04550	Homology to unknown gene (AHRD V1 ***- Q00S02_OSTTA)	JA	-2.10458	2.1429e-07
Solyc09g083320	AT1G04260	Prenylated rab acceptor PRA1 (AHRD V1 ***- A2Q469_MEDTR); contains Interpro domain(s) IPR004895 Prenylated rab acceptor PRA1	ETI	-2.10164	1.40946e-05
Solyc07g049670	AT5G17540	Alcohol acetyltransferase (AHRD V1 **-* B1A9J8_CUCME); contains Interpro domain(s) IPR003480 Transferase	ETI	-2.09792	0.000789059
Solyc01g068530	AT2G09990	30S ribosomal protein S9 (AHRD V1 ***- C5JX04_AJEDS); contains Interpro domain(s) IPR000754 Ribosomal protein S9	ETI	-2.09548	1.03269e-08
Solyc01g105060	AT5G10160	(3R)-hydroxymyristoyl- (AHRD V1 ***- Q9LX13_ARATH); contains Interpro domain(s) IPR010084 Beta-hydroxyacyl-(acyl-carrier-protein) dehydratase FabZ	cys-thio	-2.09444	1.75442e-06
Solyc07g008800	AT1G14980	chaperonin (AHRD V1 ***- O24186_ORYSA); contains Interpro domain(s) IPR001476 Chaperonin Cpn10	ETI	-2.09094	4.21747e-07			-2.26355	2.48409e-08
Solyc04g071940	AT1G52340	Xanthoxin dehydrogenase (AHRD V1 **** ABA2_ARATH); contains Interpro domain(s) IPR002347 Glucose/ribitol dehydrogenase	ABA	-2.08066	6.78383e-11
Solyc08g081700	AT2G46150	Unknown Protein (AHRD V1)	ETI	-2.0754	0.00316287
Solyc10g084940	AT3G53960	Solute carrier family 15 member 4 (AHRD V1 **-- S15A4_XENLA); contains Interpro domain(s) IPR000109 TGF-beta receptor, type I/II extracellular region	ETI	-2.07534	0.0140833
Solyc06g083440	AT2G32720	Cytochrome b5 reductase (AHRD V1 *-** Q54XV1_DICDI); contains Interpro domain(s) IPR001199 Cytochrome b5	ETI	-2.06693	5.39526e-05
Solyc02g083580	AT3G51300	Ras-like GTP-binding protein RHO (AHRD V1 **-- RHO_APLCA); contains Interpro domain(s) IPR003578 Ras small GTPase, Rho type	ETI	-2.06468	1.27508e-07
Solyc02g088690	AT3G29360	UDP-glucose 6-dehydrogenase (AHRD V1 **** B6TBY8_MAIZE); contains Interpro domain(s) IPR001732 UDP-glucose/GDP-mannose dehydrogenase, N-terminal	ETI	-2.0593	2.40351e-06
Solyc01g009100	AT1G36240	Ribosomal protein L30 (AHRD V1 ***- B3TLP4_ELAGV); contains Interpro domain(s) IPR000231 Ribosomal protein L30e	ETI	-2.05043	4.99239e-11
Solyc04g077460	AT3G30390	Amino acid transporter (AHRD V1 **** B9N1V7_POPTR); contains Interpro domain(s) IPR013057 Amino acid transporter, transmembrane	ETI	-2.04651	0.021164
Solyc09g075460	AT3G16850	Polygalacturonase-like protein-like (AHRD V1 ***- Q2XTD7_SOLTU); contains Interpro domain(s) IPR012334 Pectin lyase fold	JA	-2.04239	7.12296e-10
Solyc03g093690	AT4G25130	Peptide methionine sulfoxide reductase msrA (AHRD V1 **** D2B4D8_STRRD); contains Interpro domain(s) IPR002569 Methionine sulphoxide reductase A	redox	-2.04205	3.13859e-08
Solyc03g031800	AT1G11545	Xyloglucan endotransglucosylase/hydrolase 1 (AHRD V1 **** C0IRG0_9ERIC); contains Interpro domain(s) IPR016455 Xyloglucan endotransglucosylase/hydrolase	ETI	-2.03875	0.00272463
Solyc02g076680	AT2G30990	Unknown Protein (AHRD V1); contains Interpro domain(s) IPR007789 Protein of unknown function DUF688	ETI	-2.02862	0.000722024
Solyc10g085100	AT5G01220	Glycosyl transferase group 1 family protein (AHRD V1 **-- B6T479_MAIZE); contains Interpro domain(s) IPR001296 Glycosyl transferase, group 1	JA	-2.02208	7.55593e-07
Solyc02g067180	AT3G01120	Cystathionine gamma synthase (AHRD V1 ***- Q6R8F6_SOLLC); contains Interpro domain(s) IPR000277 Cys/Met metabolism, pyridoxal phosphate-dependent enzyme	cys-thio	-2.02008	2.25814e-08
Solyc03g026010	AT5G52180	Transmembrane protein 161B (AHRD V1 *-*- T161B_MOUSE)	ETI	-2.01852	0.0235109
Solyc03g093120	AT4G25810	Xyloglucan endotransglucosylase/hydrolase 9 (AHRD V1 **** C0IRG8_9ERIC); contains Interpro domain(s) IPR016455 Xyloglucan endotransglucosylase/hydrolase	ETI	-2.01759	0.0312478
Solyc08g068790		Tyramine hydroxycinnamoyl transferase (AHRD V1 ***- Q8H9D9_SOLTU)	ETI	-2.01158	0.00991045
Solyc05g055640	AT3G59540	60S ribosomal protein L38 (AHRD V1 ***- D7LK18_ARALY); contains Interpro domain(s) IPR002675 Ribosomal protein L38e	ETI	-2.01158	1.65135e-07
Solyc02g084650	AT5G17280	Unknown Protein (AHRD V1); contains Interpro domain(s) IPR019180 Oxidoreductase-like protein, N-terminal	ETI	-2.0025	1.28206e-05
Solyc10g080600	AT3G58070	Zinc finger-like protein (AHRD V1 ***- Q9M2P1_ARATH); contains Interpro domain(s) IPR007087 Zinc finger, C2H2-type	PTI	-2.00007	0.000957567
Solyc03g123411	AT5G20631	#N/A	Environmental stress	-1.9414	5.27878e-05
Solyc01g090971	AT4G00166	#N/A	cys-thio	-1.90878	2.26461e-09
Solyc06g049051	AT2G40611	#N/A	cys-thio	-1.83774	1.43021e-06
Solyc07g041721	AT5G99060	#N/A	redox	-1.81676	2.28791e-10
Solyc01g091320	AT4G12110	Sterol 4-alpha-methyl-oxidase 2 (AHRD V1 **** D7KH21_ARALY); contains Interpro domain(s) IPR006694 Fatty acid hydroxylase	Auxin	1.86009	2.38675e-07	2.17067	1.62542e-11	2.1932	6.14776e-11
Solyc10g011660	AT2G46370	GH3 family protein (AHRD V1 ***- B9GQG9_POPTR); contains Interpro domain(s) IPR004993 GH3 auxin-responsive promoter	ISR	1.95216	3.38658e-06
Solyc02g084740	AT4G36380	Cytochrome P450 (AHRD V1 ***- D7MBI4_ARALY); contains Interpro domain(s) IPR002403 Cytochrome P450, E-class, group IV	growth regulator	1.96587	9.71949e-07			2.04917	2.13931e-07
Solyc03g078520	AT5G10290	Receptor-like protein kinase (AHRD V1 **** Q9FJP1_ARATH); contains Interpro domain(s) IPR002290 Serine/threonine protein kinase	ETI	1.99039	0.00435638
Solyc05g007950	AT2G02990	Ribonuclease T2 (AHRD V1 ***- Q6A3R1_SOLLC); contains Interpro domain(s) IPR001568 Ribonuclease T2	ETI	1.9918	0.0313992
Solyc04g064870	AT1G78780	Pathogenesis-related protein-like protein (AHRD V1 ***- Q8L9B0_ARATH)	Both	1.99476	0.00169974
Solyc01g096200	AT5G08510	Pentatricopeptide repeat-containing protein (AHRD V1 *-*- D7M1E8_ARALY); contains Interpro domain(s) IPR011989 Armadillo-like helical	ETI	1.99476	0.0291749
Solyc01g010250	AT1G13700	6-phosphogluconolactonase (AHRD V1 ***- B6U0H2_MAIZE); contains Interpro domain(s) IPR005900 6-phosphogluconolactonase	ETI	1.99563	0.00278473
Solyc07g008250	AT2G25490	SCF E3 ubiquitin ligase complex F-box protein grrA (AHRD V1 *-** C5FDH1_NANOT); contains Interpro domain(s) IPR006553 Leucine-rich repeat, cysteine-containing subtype	ETI/JA	1.99607	4.33351e-05
Solyc04g078660	AT5G42830	Hydroxycinnamoyl transferase (AHRD V1 **-* D2XJ64_9MAGN); contains Interpro domain(s) IPR003480 Transferase	PTI	1.99694	0.0322115
Solyc05g015850	AT5G13080	WRKY transcription factor-b (AHRD V1 **** Q5DJU0_CAPAN); contains Interpro domain(s) IPR003657 DNA-binding WRKY	Both	1.99839	0.0312384
Solyc07g006370	AT5G17860	Sodium/calcium exchanger protein (AHRD V1 *-** B6K816_SCHJY); contains Interpro domain(s) IPR004837 Sodium/calcium exchanger membrane region	ETI	1.9984	0.000682464
Solyc10g055760	AT2G17040	NAC domain protein IPR003441 (AHRD V1 ***- B9H1P6_POPTR); contains Interpro domain(s) IPR003441 No apical meristem (NAM) protein	Both	2.00354	0.00904884	2.19574	0.00237248	2.12787	0.00459212
Solyc03g116690	AT5G20230	Blue copper protein (AHRD V1 **-- D1MWY8_CITLA); contains Interpro domain(s) IPR003245 Plastocyanin-like	ETI	2.00372	0.0325446
Solyc03g113420	AT5G62680	Peptide transporter (AHRD V1 **-* A6YJX4_9MAGN); contains Interpro domain(s) IPR000109 TGF-beta receptor, type I/II extracellular region	Both	2.00483	0.00541523
Solyc03g063750	AT3G57630	Exostosin-like glycosyltransferase (AHRD V1 **-- A8J984_CHLRE); contains Interpro domain(s) IPR004263 Exostosin-like	ETI	2.00676	0.00320156
Solyc02g067250	AT5G15260	Structural constituent of ribosome (AHRD V1 **-- D7LAI5_ARALY); contains Interpro domain(s) IPR008195 Ribosomal protein L34e	ETI	2.00862	0.00200408
Solyc01g110380	AT2G21300	Kinesin like protein (AHRD V1 *-*- Q0WLK7_ARATH); contains Interpro domain(s) IPR001752 Kinesin, motor region	ETI	2.00873	0.0214742
Solyc04g053130	AT2G21970	LHC-related protein (AHRD V1 **-- D8SUY7_SELML)	ETI	2.00956	2.98297e-11
Solyc06g063210	AT2G29110	Glutamate-gated kainate-type ion channel receptor subunit GluR5 (AHRD V1 **** B9HB97_POPTR); contains Interpro domain(s) IPR017103 Ionotropic glutamate-like receptor, plant	Both	2.01014	0.029904
Solyc02g083280	AT4G35770	Thiosulfate sulfurtransferase/rhodanese-like domain-containing protein 1 (AHRD V1 *--* TSTD1_HUMAN); contains Interpro domain(s) IPR001763 Rhodanese-like	cys-thio	2.01252	1.79959e-09
Solyc06g069570	AT5G61210	SNAP25 homologous protein SNAP33 (AHRD V1 **-- SNP33_ARATH); contains Interpro domain(s) IPR000727 Target SNARE coiled-coil region	Both	2.01324	1.6377e-05
Solyc01g111250	AT4G38690	Phosphatidylinositol-specific phospholipase c (AHRD V1 *-*- B9UXN2_LISMO); contains Interpro domain(s) IPR017946 PLC-like phosphodiesterase, TIM beta/alpha-barrel domain	ETI	2.01433	0.0239148
Solyc04g005050	AT1G24140	Matrix metalloproteinase (AHRD V1 **-- B7TVN4_PINTA); contains Interpro domain(s) IPR001818 Peptidase M10A and M12B, matrixin and adamalysin	ETI	2.0146	0.00512991
Solyc05g005920	AT1G52190	Peptide transporter (AHRD V1 **-* A6YJX4_9MAGN); contains Interpro domain(s) IPR000109 TGF-beta receptor, type I/II extracellular region	JA	2.0193	1.81794e-07	1.99001	1.28627e-07
Solyc12g056790	AT1G34190	NAC domain protein IPR003441 (AHRD V1 ***- B9GT49_POPTR); contains Interpro domain(s) IPR003441 No apical meristem (NAM) protein	ETI	2.02121	1.43671e-06
Solyc02g088090	AT3G29000	Calmodulin-like protein (AHRD V1 *-*- B6TXW9_MAIZE); contains Interpro domain(s) IPR011992 EF-Hand type	ETI	2.02506	0.00833686
Solyc09g011910	AT5G01130	Unknown Protein (AHRD V1); contains Interpro domain(s) IPR007750 Protein of unknown function DUF674	ETI	2.02905	0.0270899
Solyc03g019950	AT1G73390	Genomic DNA chromosome 5 P1 clone MAC12 (AHRD V1 **-- Q9FFX3_ARATH); contains Interpro domain(s) IPR004328 BRO1	ETI	2.03029	3.24209e-05
Solyc06g050720	AT2G40410	Nuclease (AHRD V1 **** B6STR9_MAIZE); contains Interpro domain(s) IPR006021 Staphylococcal nuclease (SNase-like)	ETI	2.03087	0.000603459
Solyc09g056430	AT3G25250	Kinase family protein (AHRD V1 ***- D7MVG5_ARALY); contains Interpro domain(s) IPR002290 Serine/threonine protein kinase	FIRE	2.03369	0.0251509
Solyc11g008550	AT3G03310	Lecithin cholesterol acyltransferase family protein (AHRD V1 **-- D7L0F6_ARALY); contains Interpro domain(s) IPR003386 Lecithin:cholesterol acyltransferase	ETI	2.0341	0.0027888
Solyc04g076830	AT1G58280	Phosphoglycerate mutase-like protein (AHRD V1 ***- Q8LGT8_SOYBN); contains Interpro domain(s) IPR013078 Phosphoglycerate mutase	ETI	2.03596	0.000269411
Solyc02g068590	AT2G35060	Potassium transporter (AHRD V1 **** A9STU4_PHYPA); contains Interpro domain(s) IPR003855 K+ potassium transporter	ETI	2.03695	0.00363647
Solyc02g077430	AT4G18550	Lipase-like (AHRD V1 ***- Q8RZ40_ORYSJ); contains Interpro domain(s) IPR002921 Lipase, class 3	JA	2.037	0.00227384
Solyc04g077850	AT3G01400	U-box domain-containing protein 4 (AHRD V1 **-- PUB4_ARATH); contains Interpro domain(s) IPR011989 Armadillo-like helical	ETI	2.04081	3.51635e-05
Solyc12g056250	AT5G41210	Glutathione S-transferase (AHRD V1 ***- Q9M558_EUPES); contains Interpro domain(s) IPR017933 Glutathione S-transferase/chloride channel, C-terminal	ETI	2.0416	9.5223e-05
Solyc03g007200	AT5G16990	Oxidoreductase zinc-containing alcohol dehydrogenase family (AHRD V1 **-- Q26G91_FLABB); contains Interpro domain(s) IPR002085 Alcohol dehydrogenase superfamily, zinc-containing	JA	2.04246	0.0039745
Solyc11g068940	AT3G11840	U-box domain-containing protein 24 (AHRD V1 ***- D7LAS1_ARALY); contains Interpro domain(s) IPR003613 U box domain	PTI	2.04279	0.00970183
Solyc08g062180	AT3G42800	Unknown Protein (AHRD V1)	JA	2.04502	0.000199787			2.0489	0.000201676
Solyc09g008020	AT5G04250	Cysteine-type peptidase (AHRD V1 **** B6T6Y3_MAIZE); contains Interpro domain(s) IPR003323 Ovarian tumour, otubain	ETI	2.04584	0.00545976
Solyc01g109140	AT5G42650	Cytochrome P450 allene oxide synthase (AHRD V1 **-* B9GP05_POPTR); contains Interpro domain(s) IPR002403 Cytochrome P450, E-class, group IV	PTI	2.04649	0.00607539
Solyc11g072140	AT1G21240	Receptor-like protein kinase At3g21340 (AHRD V1 *-*- RLK6_ARATH); contains Interpro domain(s) IPR002290 Serine/threonine protein kinase	FIRE	2.04707	0.0252659
Solyc07g043480	AT3G50740	UDP-glucose glucosyltransferase (AHRD V1 *-** D2KTV5_LOTJA); contains Interpro domain(s) IPR002213 UDP-glucuronosyl/UDP-glucosyltransferase	JA	2.05124	3.41907e-05	2.02376	2.37186e-05	2.08964	2.17574e-05
Solyc12g100000	AT2G23140	U-box domain-containing protein 4 (AHRD V1 **-- PUB4_ARATH); contains Interpro domain(s) IPR011989 Armadillo-like helical	ETI	2.05169	0.0010472
Solyc08g068690	AT2G39030	N-acetyltransferase (AHRD V1 ***- B6SUK9_MAIZE); contains Interpro domain(s) IPR000182 GCN5-related N-acetyltransferase	ETI	2.05332	0.000467957
Solyc06g059860	AT1G76980	Unknown Protein (AHRD V1)	ETI	2.05338	0.0161523
Solyc03g119250	AT1G73805	Calmodulin-binding protein (AHRD V1 **** Q9FKL6_ARATH); contains Interpro domain(s) IPR012416 Calmodulin binding protein-like	PTI	2.0541	0.0154093			2.01816	0.018448
Solyc04g015690	AT2G41790	Insulin degrading enzyme (AHRD V1 **-- Q93YG9_SOLLC); contains Interpro domain(s) IPR011237 Peptidase M16, core	ETI	2.05513	0.0257626
Solyc04g011490	AT2G39518	UPF0497 membrane protein 17 (AHRD V1 ***- U497H_RICCO)	PTI	2.05526	0.0177893
Solyc11g017270	AT1G34420	Receptor protein kinase (AHRD V1 *-*- Q9FEU2_PINSY); contains Interpro domain(s) IPR002290 Serine/threonine protein kinase	ETI/JA	2.05572	0.00288009			1.99348	0.00451268
Solyc03g020010	AT1G17860	Kunitz-type trypsin inhibitor alpha chain (AHRD V1 **** ID5A_PROJU); contains Interpro domain(s) IPR002160 Proteinase inhibitor I3, Kunitz legume	ETI	2.0569	0.0164385
Solyc07g054720		Proteinase inhibitor type-2 CEVI57 (AHRD V1 ***- IP23_SOLLC); contains Interpro domain(s) IPR003465 Proteinase inhibitor I20, Pin2	PTI	2.05704	0.00911941
Solyc02g090110	AT2G23450	Receptor-like kinase (AHRD V1 *-** A7VM25_MARPO); contains Interpro domain(s) IPR002290 Serine/threonine protein kinase	ETI	2.06096	0.0077836			2.67604	0.000275631
Solyc02g090490	AT2G26560	Patatin-like protein 3 (AHRD V1 ***- Q9FZ08_TOBAC); contains Interpro domain(s) IPR002641 Patatin	Both/JA	2.06201	0.0123882
Solyc09g084450	AT2G38870	Chymotrypsin inhibitor-2 (AHRD V1 *-*- A8V3P8_HORVD); contains Interpro domain(s) IPR000864 Proteinase inhibitor I13, potato inhibitor I	JA	2.06339	0.00229207	2.60308	3.12269e-05	2.13903	0.00138783
Solyc05g016060	AT2G32190	Unknown Protein (AHRD V1)	Both	2.06363	0.000177351
Solyc06g076750	AT3G54140	Peptide transporter (AHRD V1 **-* O48542_HORVU); contains Interpro domain(s) IPR000109 TGF-beta receptor, type I/II extracellular region	ETI	2.06538	2.09651e-06
Solyc03g031890	AT5G56550	Cold induced protein-like (AHRD V1 *--- Q94JH8_ORYSJ)	Environmental stress	2.06584	0.00151556			2.37521	0.000155508
Solyc05g018050	AT5G59550	RING finger protein 44 (AHRD V1 *-*- RNF44_HUMAN); contains Interpro domain(s) IPR018957 Zinc finger, C3HC4 RING-type	FIRE	2.06644	0.0195504
Solyc12g089000	AT4G34370	Ariadne-like ubiquitin ligase (AHRD V1 **-- D3AZ84_POLPA); contains Interpro domain(s) IPR002867 Zinc finger, C6HC-type	JA	2.06668	0.0146751
Solyc04g071600		Abscisic stress ripening (Fragment) (AHRD V1 *--- D1MEA2_MUSAC); contains Interpro domain(s) IPR003496 ABA/WDS induced protein	Both	2.06741	0.020911
Solyc11g006760	AT3G52220	Multiple myeloma tumor-associated protein 2 homolog (AHRD V1 *-*- B5X3A7_SALSA); contains Interpro domain(s) IPR019315 Kinase phosphorylation domain	ETI	2.06894	0.0152474	2.2281	0.00661211	2.21343	0.00808851
Solyc03g122120	AT1G74960	3-oxoacyl-(Acyl-carrier-protein) synthase 2 (AHRD V1 **** D0ZZB8_CHLPP); contains Interpro domain(s) IPR000794 Beta-ketoacyl synthase	ETI	2.07189	0.000763277
Solyc09g008350	AT2G36840	Amino acid binding protein (AHRD V1 **-- B6TMA2_MAIZE); contains Interpro domain(s) IPR002912 Amino acid-binding ACT	JA	2.07569	8.75908e-06
Solyc04g050140	AT3G04350	Genomic DNA chromosome 5 P1 clone MRH10 (AHRD V1 **-- Q9FND1_ARATH); contains Interpro domain(s) IPR009291 Protein of unknown function DUF946, plant	ETI	2.0763	0.00443095
Solyc05g050360	AT5G53130	Cyclic nucleotide gated channel (AHRD V1 **** A9CRE4_MALDO); contains Interpro domain(s) IPR000595 Cyclic nucleotide-binding	Both	2.07642	0.0225712
Solyc08g078060	AT5G61630	Unknown Protein (AHRD V1)	ETI	2.07732	0.000545369
Solyc02g068240	AT3G51520	Diacylglycerol acyltransferase family (AHRD V1 **** D7LTV7_ARALY); contains Interpro domain(s) IPR007130 Diacylglycerol acyltransferase	JA	2.08408	0.000575137
Solyc12g042600	AT2G36770	UDP-glucosyltransferase family 1 protein (AHRD V1 ***- C6KI43_CITSI); contains Interpro domain(s) IPR002213 UDP-glucuronosyl/UDP-glucosyltransferase	Both/JA	2.08728	0.000912409
Solyc04g040120	AT3G12120	Omega-6 fatty acid desaturase (AHRD V1 **** Q461Q1_HEVBR); contains Interpro domain(s) IPR005804 Fatty acid desaturase, type 1	PTI	2.09152	0.0126612
Solyc02g071980	AT1G29800	Actin-binding protein involved in bundling of actin filaments and endocytosis of actin cortical patches activity stimulated by Las17p contains SH3 domain similar to Rvs167p (AHRD V1 *--* D3DKW1_YEAST); contains Interpro domain(s) IPR007461 Ysc84 actin-binding domain	ETI	2.09432	0.00239436
Solyc12g088040	AT5G02070	Receptor-like protein kinase At3g21340 (AHRD V1 *-** RLK6_ARATH); contains Interpro domain(s) IPR002290 Serine/threonine protein kinase	Both	2.09526	0.00164894
Solyc07g063150	AT1G28240	Os11g0198100 protein (Fragment) (AHRD V1 *--- Q0IU20_ORYSJ); contains Interpro domain(s) IPR006852 Protein of unknown function DUF616	ETI	2.09648	0.0144513
Solyc03g006000	AT4G18880	Heat stress transcription factor A3 (AHRD V1 *-*- D1M7W9_SOLLC); contains Interpro domain(s) IPR000232 Heat shock factor (HSF)-type, DNA-binding	Both	2.09747	0.000140773
Solyc11g006410	AT3G11760	Genomic DNA chromosome 5 P1 clone MUK11 (AHRD V1 ***- Q9FMC4_ARATH)	ETI	2.0988	0.000956597
Solyc01g101240	AT1G11910	Cathepsin D-like aspartic protease (AHRD V1 *--* D0VFG1_ANISI); contains Interpro domain(s) IPR001461 Peptidase A1	JA	2.09886	3.19581e-09
Solyc05g015610	AT1G27320	Histidine kinase cytokinin receptor (AHRD V1 **** B9GZP2_POPTR); contains Interpro domain(s) IPR006189 CHASE	ETI	2.10019	0.000122593
Solyc02g087210	AT3G28210	AN1-type zinc finger protein 2B (AHRD V1 ***- B4FVR8_MAIZE); contains Interpro domain(s) IPR000058 Zinc finger, AN1-type	ETI	2.1003	0.00887802			2.41902	0.00181983
Solyc03g006360	AT1G28330	Auxin-repressed protein (AHRD V1 ***- Q6PXE1_9SOLN); contains Interpro domain(s) IPR008406 Dormancyauxin associated	Auxin	2.1007	1.67587e-06
Solyc08g016440		Unknown Protein (AHRD V1)	ETI	2.10176	0.0127389
Solyc01g009860	AT5G13180	NAC domain transcription factor (AHRD V1 **** Q5DM36_WHEAT); contains Interpro domain(s) IPR003441 No apical meristem (NAM) protein	ETI	2.10193	5.20723e-07
Solyc01g109110	AT2G23460	Guanine nucleotide-binding protein alpha-1 subunit (AHRD V1 *-*- B6TWS6_MAIZE); contains Interpro domain(s) IPR001019 Guanine nucleotide binding protein (G-protein), alpha subunit	Both	2.10329	0.00617627
Solyc03g006500	AT3G09010	Receptor-like protein kinase At3g21340 (AHRD V1 **** RLK6_ARATH); contains Interpro domain(s) IPR002290 Serine/threonine protein kinase	ETI	2.10396	0.0122399
Solyc08g067340	AT1G80840	WRKY transcription factor (AHRD V1 **** B1Q4U8_9ROSI); contains Interpro domain(s) IPR003657 DNA-binding WRKY	ETI	2.10473	0.00518131
Solyc01g066520	AT3G06850	Dihydrolipoyllysine-residue acetyltransferase component of pyruvate dehydrogenase complex (AHRD V1 ***- C3BP76_9BACI); contains Interpro domain(s) IPR015761 Lipoamide Acyltransferase	ETI	2.10529	0.00686436
Solyc01g087980		Unknown Protein (AHRD V1)	ETI	2.10605	0.000966157
Solyc12g009790	AT1G05500	Synaptotagmin-7 (AHRD V1 *--- SYT7_HUMAN); contains Interpro domain(s) IPR018029 C2 membrane targeting protein	ETI	2.10667	0.0116657
Solyc10g080770	AT3G12250	BZIP transcription factor (AHRD V1 ***- Q6IVC2_ORYSJ); contains Interpro domain(s) IPR011616 bZIP transcription factor, bZIP-1	ETI	2.1071	6.20777e-06
Solyc03g083010	AT5G53050	Hydrolase alpha/beta fold family protein (AHRD V1 ***- D7MSC9_ARALY); contains Interpro domain(s) IPR000073 Alpha/beta hydrolase fold-1	JA	2.10797	5.86168e-06	2.0791	4.70752e-06	2.13632	4.26394e-06
Solyc01g008560	AT3G21070	NAD kinase 1 (AHRD V1 **** B6SWV6_MAIZE); contains Interpro domain(s) IPR002504 ATP-NAD/AcoX kinase	ETI	2.10887	0.000725229			2.17332	0.000460567
Solyc03g115700	AT3G01090	5&apos-AMP-activated protein kinase alpha-2 catalytic subunit (AHRD V1 **** Q2LAI0_CHICK); contains Interpro domain(s) IPR002290 Serine/threonine protein kinase	ETI	2.11024	7.68834e-06
Solyc01g088690	AT5G47070	ATP binding / serine-threonine kinase (AHRD V1 **** C5DB71_VITVI); contains Interpro domain(s) IPR002290 Serine/threonine protein kinase	Both	2.11068	0.00783891
Solyc08g082210	AT1G64380	Ethylene responsive transcription factor 2b (AHRD V1 *-*- C0J9I6_9ROSA); contains Interpro domain(s) IPR001471 Pathogenesis-related transcriptional factor and ERF, DNA-binding	ETI	2.11112	0.00413418
Solyc07g052370	AT3G26300	Cytochrome P450 (AHRD V1 ***- Q9M7M3_CAPAN); contains Interpro domain(s) IPR002401 Cytochrome P450, E-class, group I	FIRE	2.11312	0.00794667
Solyc08g015650	AT2G43970	La-related protein 7 (AHRD V1 *--- LARP7_DANRE); contains Interpro domain(s) IPR006630 RNA-binding protein Lupus La	ETI	2.11353	4.17566e-05
Solyc06g069710	AT5G61430	NAC domain protein IPR003441 (AHRD V1 ***- B9I557_POPTR); contains Interpro domain(s) IPR003441 No apical meristem (NAM) protein	ETI	2.1149	0.020429
Solyc03g116100	AT5G62470	MYB transcription factor (AHRD V1 **-* Q6R036_ARATH); contains Interpro domain(s) IPR015495 Myb transcription factor	ETI	2.11535	0.000571947
Solyc06g053710	AT3G04580	Ethylene receptor (AHRD V1 **** Q9XET8_SOLLC); contains Interpro domain(s) IPR001789 Signal transduction response regulator, receiver region IPR014525 Signal transduction histidine kinase, hybrid-type, ethylene sensor IPR005467 Signal transduction histidine kinase, core	ETI/JA	2.11635	2.55542e-05
Solyc05g015840	AT5G50570	Squamosa promoter-binding protein (AHRD V1 ***- B8Y9B2_PONTR); contains Interpro domain(s) IPR004333 Transcription factor, SBP-box	Both	2.11637	0.00315484
Solyc07g047800	AT3G01980	Short-chain dehydrogenase/reductase family protein (AHRD V1 **-- D7L9J1_ARALY); contains Interpro domain(s) IPR002347 Glucose/ribitol dehydrogenase	Both/JA	2.11724	7.74341e-09
Solyc12g009220	AT1G19180	Jasmonate ZIM-domain protein 1 (AHRD V1 **-- A7XXZ0_SOLLC); contains Interpro domain(s) IPR010399 Tify	JA	2.11924	0.0195969
Solyc02g064570		Unknown Protein (AHRD V1); contains Interpro domain(s) IPR008889 VQ	FIRE	2.11976	0.00454085
Solyc12g005450	AT1G33260	Receptor-like protein kinase At3g21340 (AHRD V1 ***- RLK6_ARATH); contains Interpro domain(s) IPR002290 Serine/threonine protein kinase	JA	2.12357	0.019611
Solyc03g031440	AT4G27270	Flavoprotein wrbA (AHRD V1 ***- B6U724_MAIZE)	ETI	2.12849	0.0082851
Solyc03g121240	AT3G21330	BHLH transcription factor-like (AHRD V1 *--* Q8S0N2_ORYSJ); contains Interpro domain(s) IPR001092 Basic helix-loop-helix dimerisation region bHLH	ETI	2.13515	7.08197e-05
Solyc12g100260	AT3G12120	Fatty acid desaturase (AHRD V1 ***- B3SP99_CAPAN)	Both	2.13777	0.0180924			2.13787	0.0180483
Solyc02g093700	AT5G40670	Cystine transporter Cystinosin (AHRD V1 *-** Q2URL9_ASPOR); contains Interpro domain(s) IPR005282 Lysosomal cystine transporter	ETI	2.13779	0.00615307	1.99171	0.0117285	2.84516	0.00015104
Solyc02g078900	AT2G29990	NADH dehydrogenase (AHRD V1 **** Q38A31_9TRYP); contains Interpro domain(s) IPR013027 FAD-dependent pyridine nucleotide-disulphide oxidoreductase	ETI/JA	2.13894	0.00631802
Solyc04g079350	AT2G15760	Pheromone receptor-like protein (Fragment) (AHRD V1 *--- Q7XHJ1_QUERO); contains Interpro domain(s) IPR012442 Protein of unknown function DUF1645	Both	2.1414	0.00520091
Solyc09g005120	AT3G08970	Chaperone protein DnaJ (AHRD V1 *-*- C7DHA9_9EURY); contains Interpro domain(s) IPR003095 Heat shock protein DnaJ	ETI	2.14575	0.00325043			2.18505	0.00268954
Solyc05g005930	AT5G65550	UDP-glucosyltransferase (AHRD V1 **-- B3VI56_STERE); contains Interpro domain(s) IPR002213 UDP-glucuronosyl/UDP-glucosyltransferase	JA	2.14721	0.000949376
Solyc01g104300	AT1G71240	Unknown Protein (AHRD V1); contains Interpro domain(s) IPR006927 Protein of unknown function DUF639	JA	2.14991	0.000304695
Solyc01g005410	AT1G70680	Calcium binding protein Caleosin (AHRD V1 **-* A8N0P5_COPC7); contains Interpro domain(s) IPR007736 Caleosin related	ETI	2.1531	2.03266e-06
Solyc01g102840	AT5G36930	Tir-nbs-lrr resistance protein (AHRD V1 **** B9H854_POPTR); contains Interpro domain(s) IPR000157 Toll-Interleukin receptor	ETI	2.15351	0.00722174			2.14609	0.00754956
Solyc06g083640	AT2G20210	Leucine-rich repeat family protein (AHRD V1 **-- D7L5A3_ARALY); contains Interpro domain(s) IPR001611 Leucine-rich repeat	ETI	2.15408	0.0105066
Solyc08g066870	AT4G28880	Serine/threonine kinase (AHRD V1 **** D8UCQ6_VOLCA); contains Interpro domain(s) IPR002290 Serine/threonine protein kinase	ETI	2.16492	0.000114866
Solyc04g077000	AT3G14250	Predicted E3 ubiquitin ligase (AHRD V1 **-- Q2UQ22_ASPOR); contains Interpro domain(s) IPR002867 Zinc finger, C6HC-type	ETI	2.16716	0.0104269
Solyc01g010060		Unknown Protein (AHRD V1)	ETI	2.16864	0.00278512			1.99411	0.00804033
Solyc03g114890	AT5G15630	COBRA-like protein (AHRD V1 ***- B6E8Y8_9MYRT); contains Interpro domain(s) IPR006918 Glycosyl-phosphatidyl inositol-anchored, plant	Both	2.16979	0.0172578
Solyc02g089720	AT5G15870	Endo-beta-1 3-glucanase (AHRD V1 ***- B5THH0_PNECA); contains Interpro domain(s) IPR005200 Glycoside hydrolase, family 81	ETI	2.17076	4.49975e-05
Solyc12g099810	AT5G12170	Crt homolog 1 (AHRD V1 **-- CRTP1_DICDI)	ETI	2.17182	0.00549677
Solyc07g008440	AT1G28220	Purine permease family protein (AHRD V1 **-* D7MCV2_ARALY); contains Interpro domain(s) IPR004853 Protein of unknown function DUF250	PTI	2.17286	0.0155279
Solyc03g083460	AT2G25410	RING finger protein (AHRD V1 *-*- C6EUD3_SOYBN); contains Interpro domain(s) IPR018957 Zinc finger, C3HC4 RING-type	ETI	2.17293	0.00213274
Solyc08g078370	AT4G28706	Kinase pfkB family protein (AHRD V1 **-- Q7XDM4_ORYSJ); contains Interpro domain(s) IPR011611 Carbohydrate/purine kinase	ETI	2.17318	0.0124847
Solyc02g084890	AT3G50950	Cc-nbs-lrr resistance protein (AHRD V1 ***- B9MXL5_POPTR); contains Interpro domain(s) IPR002182 NB-ARC	ETI	2.17458	0.00126575			2.19296	0.00115921
Solyc06g076160	AT3G26300	Cytochrome P450 (AHRD V1 ***- C5NM77_TOBAC); contains Interpro domain(s) IPR002401 Cytochrome P450, E-class, group I	ETI	2.17556	0.00902332
Solyc11g011120	AT5G37710	Calmodulin-binding heat-shock protein (AHRD V1 **-- Q41251_TOBAC); contains Interpro domain(s) IPR002921 Lipase, class 3	ETI	2.17862	0.0113238
Solyc11g005380	AT1G76880	GT-2 factor (Fragment) (AHRD V1 *--- Q8W240_SOYBN); contains Interpro domain(s) IPR017877 MYB-like	ETI	2.18217	6.49657e-05
Solyc08g067410	AT2G26640	Fatty acid elongase 3-ketoacyl-CoA synthase (AHRD V1 **** Q6DUV6_BRANA); contains Interpro domain(s) IPR012392 Very-long-chain 3-ketoacyl-CoA synthase	ETI	2.18314	0.000209416
Solyc06g051920	AT5G53130	Cyclic nucleotide gated channel (AHRD V1 **** A9CRE4_MALDO); contains Interpro domain(s) IPR000595 Cyclic nucleotide-binding	ETI	2.18321	0.00435208
Solyc08g008370	AT5G42050	Genomic DNA chromosome 5 P1 clone MJC20 (AHRD V1 *--- Q9FHX9_ARATH); contains Interpro domain(s) IPR013089 Kelch related	ETI	2.18395	0.000309261			2.92733	6.86844e-07
Solyc07g043310	AT3G22200	Aminotransferase (AHRD V1 ***- D2KZ08_WHEAT); contains Interpro domain(s) IPR005814 Aminotransferase class-III	ETI	2.18523	6.09757e-05
Solyc04g079400	AT5G66850	Protein serine/threonine kinase (AHRD V1 *-** D3BP85_POLPA); contains Interpro domain(s) IPR002290 Serine/threonine protein kinase	ETI	2.18558	0.00264389
Solyc07g055710	AT5G45710	Heat stress transcription factor A3 (AHRD V1 *-*- D1M7W9_SOLLC); contains Interpro domain(s) IPR000232 Heat shock factor (HSF)-type, DNA-binding	Both	2.18718	0.00599474
Solyc01g109910	AT4G39140	AT2G21500 protein (Fragment) (AHRD V1 **-- B9DHX0_ARATH); contains Interpro domain(s) IPR001841 Zinc finger, RING-type	ETI	2.18724	1.79375e-06
Solyc01g111980	AT1G47670	Lysine/histidine transporter (AHRD V1 **** B9HR02_POPTR); contains Interpro domain(s) IPR013057 Amino acid transporter, transmembrane	ETI	2.18973	9.86762e-06
Solyc07g006160	AT4G28070	AFG1-family ATPase (AHRD V1 **** D1CU44_9RHIZ); contains Interpro domain(s) IPR005654 ATPase, AFG1-like	ETI/JA	2.18989	5.25476e-06
Solyc07g006160	AT4G28070	AFG1-family ATPase (AHRD V1 **** D1CU44_9RHIZ); contains Interpro domain(s) IPR005654 ATPase, AFG1-like	ETI	2.18989	5.25476e-06
Solyc03g083680		Unknown Protein (AHRD V1)	Both	2.19385	0.0146173
Solyc04g078290	AT4G37370	Cytochrome P450 (AHRD V1 ***- B9NFM5_POPTR); contains Interpro domain(s) IPR002401 Cytochrome P450, E-class, group I	ETI	2.19497	0.0031901
Solyc07g043590	AT2G43020	Amine oxidase family protein (AHRD V1 **** Q1EPI3_MUSAC); contains Interpro domain(s) IPR002937 Amine oxidase	ETI	2.19839	1.76521e-05
Solyc02g076980	AT3G49340	Cathepsin B-like cysteine proteinase (AHRD V1 **-* CYSP_SCHMA); contains Interpro domain(s) IPR013128 Peptidase C1A, papain IPR000169 Peptidase, cysteine peptidase active site	PTI	2.20267	0.012834
Solyc01g105070	AT2G41480	Peroxidase (AHRD V1 **** Q43499_SOLLC); contains Interpro domain(s) IPR002016 Haem peroxidase, plant/fungal/bacterial	ETI	2.20276	0.00702906
Solyc02g083850	AT2G17890	Calcium-dependent protein kinase (AHRD V1 **** C6KGT3_SOLLC); contains Interpro domain(s) IPR002290 Serine/threonine protein kinase	Both/JA	2.20512	0.013369
Solyc04g024340	AT1G67600	Acid phosphatase/vanadium-dependent haloperoxidase related (AHRD V1 ***- B6TSR4_MAIZE); contains Interpro domain(s) IPR003832 Acid phosphatase/vanadium-dependent haloperoxidase related	ETI	2.20595	0.0107653
Solyc10g076480	AT2G38290	Ammonium transporter (AHRD V1 ***- B9HCZ0_POPTR); contains Interpro domain(s) IPR001905 Ammonium transporter	ETI	2.21292	0.0138582
Solyc11g066330	AT2G28120	Nodulin family protein (AHRD V1 ***- D7LIF1_ARALY); contains Interpro domain(s) IPR010658 Nodulin-like	ETI	2.21375	0.00114462
Solyc05g013660	AT1G67850	Lysine ketoglutarate reductase trans-splicing related 1 (AHRD V1 ***- B6TJT7_MAIZE); contains Interpro domain(s) IPR007877 Protein of unknown function DUF707	ETI	2.21449	0.00059002
Solyc10g084960	AT3G09270	Glutathione S-transferase-like protein (AHRD V1 ***- A8DUB0_SOLLC); contains Interpro domain(s) IPR004046 Glutathione S-transferase, C-terminal	ETI	2.21561	0.00620637
Solyc03g007920	AT4G25720	Glutamine cyclotransferase-like (AHRD V1 **** Q2V9A5_SOLTU); contains Interpro domain(s) IPR007788 Glutamine cyclotransferase	ETI/JA	2.21717	0.00116604
Solyc10g085710	AT1G29690	Necrotic spotted lesions 1 (Fragment) (AHRD V1 *-*- B6ZA18_HELAN); contains Interpro domain(s) IPR001862 Membrane attack complex component/perforin/complement C9	ETI	2.22164	4.18723e-07
Solyc06g075370	AT2G28510	Dof zinc finger protein 9 (AHRD V1 *-*- A5HWF8_HORVD); contains Interpro domain(s) IPR003851 Zinc finger, Dof-type	ETI	2.22191	0.00409323
Solyc05g009840	AT1G25580	NAC domain transcription factor (AHRD V1 *-** Q4U0D5_WHEAT); contains Interpro domain(s) IPR003441 No apical meristem (NAM) protein	ETI	2.22431	5.38169e-07
Solyc05g056500	AT3G19380	U-box domain-containing protein (AHRD V1 ***- D7KF20_ARALY); contains Interpro domain(s) IPR003613 U box domain	FIRE	2.22434	0.00597967
Solyc07g063770	AT4G27290	Serine/threonine kinase receptor (AHRD V1 **** Q7DMS5_BRANA); contains Interpro domain(s) IPR002290 Serine/threonine protein kinase	ETI	2.2281	0.0123938	2.23313	0.0114635	2.05606	0.0248128
Solyc06g054490	AT5G18900	Prolyl 4-hydroxylase alpha subunit-like protein (AHRD V1 ***- Q8LAN3_ARATH); contains Interpro domain(s) IPR006620 Prolyl 4-hydroxylase, alpha subunit	ETI	2.22849	0.000742203
Solyc05g009310	AT1G25440	Zinc finger protein CONSTANS-LIKE 16 (AHRD V1 **-- B6TEI1_MAIZE); contains Interpro domain(s) IPR010402 CCT domain	TF	2.23121	0.0101779
Solyc08g007820	AT5G51990	Ethylene-responsive transcription factor 10 (AHRD V1 *-** ERF77_ARATH); contains Interpro domain(s) IPR001471 Pathogenesis-related transcriptional factor and ERF, DNA-binding	ETI	2.23285	0.0057418
Solyc02g077420	AT4G18550	Lipase-like (AHRD V1 ***- Q8RZ40_ORYSJ); contains Interpro domain(s) IPR002921 Lipase, class 3	ETI	2.23943	1.85636e-07
Solyc06g050810	AT3G56180	Os03g0816700 protein (Fragment) (AHRD V1 ***- Q0DMC9_ORYSJ); contains Interpro domain(s) IPR007612 Protein of unknown function DUF567	ETI	2.2399	0.00423895
Solyc02g014030	AT5G39000	Receptor-like kinase (AHRD V1 **** C6ZRN8_SOYBN); contains Interpro domain(s) IPR002290 Serine/threonine protein kinase	FIRE	2.24215	0.00870671
Solyc04g016160	AT5G63520	F-box/LRR-repeat protein At5g63520 (AHRD V1 ***- D7MPP7_ARALY); contains Interpro domain(s) IPR019494 FIST C domain	ETI	2.24221	0.00496195
Solyc07g062890	AT5G53940	Yippee zinc-binding-like protein (AHRD V1 *-** C1FDK9_9CHLO); contains Interpro domain(s) IPR004910 Yippee-like protein	ETI	2.24719	0.00566048
Solyc02g064680	AT4G37640	Calcium-transporting ATPase 1 (AHRD V1 ***- Q7XBH9_CERRI); contains Interpro domain(s) IPR006408 ATPase, P-type, calcium-transporting, PMCA-type	ETI	2.24827	0.000679099			3.38282	2.79193e-07
Solyc09g065390	AT3G22550	Expressed protein 3&apos-partial (Fragment) (AHRD V1 ***- Q75H88_ORYSJ)	PTI	2.2486	6.37037e-06
Solyc03g031980	AT5G06740	Receptor-like kinase (AHRD V1 ***- A7VM32_MARPO); contains Interpro domain(s) IPR002290 Serine/threonine protein kinase	JA	2.24884	0.000300394			2.06133	0.00131501
Solyc02g071970		Unknown Protein (AHRD V1)	ETI	2.24928	0.0100068
Solyc01g006300	AT5G06720	Peroxidase (AHRD V1 **** Q43774_SOLLC); contains Interpro domain(s) IPR002016 Haem peroxidase, plant/fungal/bacterial	ETI	2.25137	1.72502e-05
Solyc04g081290	AT2G28305	Lysine decarboxylase-like protein (AHRD V1 **-- B6T4M5_MAIZE); contains Interpro domain(s) IPR005269 Conserved hypothetical protein CHP00730	ETI/JA	2.25503	0.00011858
Solyc01g107300	AT4G33920	Phosphatase 2C family protein (AHRD V1 ***- D7MFT9_ARALY); contains Interpro domain(s) IPR015655 Protein phosphatase 2C	JA	2.2563	0.00246418			2.08419	0.00651601
Solyc07g064290	AT5G54840	Ras-related protein Rab-21 (AHRD V1 *-*- C1BQH4_9MAXI); contains Interpro domain(s) IPR013684 Miro-like	ETI	2.25921	0.00024537
Solyc02g036480	AT5G36970	Harpin-induced protein-like (Fragment) (AHRD V1 **-- D2CFH8_COFAR); contains Interpro domain(s) IPR010847 Harpin-induced 1	Both	2.26091	0.0116996
Solyc09g075510		Unknown Protein (AHRD V1)	ETI	2.26611	0.000205873
Solyc09g008010	AT3G09830	ATP binding / serine-threonine kinase (AHRD V1 **** C5DB71_VITVI); contains Interpro domain(s) IPR002290 Serine/threonine protein kinase	ETI	2.26724	0.0044557
Solyc08g061480	AT2G26310	Chalcone isomerase (AHRD V1 *-*- B6TFR7_MAIZE); contains Interpro domain(s) IPR003466 Chalcone isomerase, subgroup	ETI/JA	2.26953	0.00747545
Solyc03g033790	AT3G50930	Cell division protease ftsH homolog 3 (AHRD V1 *--- FTSH3_SYNY3); contains Interpro domain(s) IPR003959 ATPase, AAA-type, core	FIRE	2.27251	0.00783482
Solyc04g056600	AT1G79610	Sodium/hydrogen exchanger (AHRD V1 **** Q93YH1_SOLLC); contains Interpro domain(s) IPR018409 Na+/H+ exchanger, isoform 5/6/8, conserved region	ETI	2.27866	4.91766e-10
Solyc04g005860	AT1G59650	cDNA clone J075153F01 full insert sequence (AHRD V1 **-- B7F9A7_ORYSJ); contains Interpro domain(s) IPR009769 Protein of unknown function DUF1336	ETI	2.28197	7.5608e-06
Solyc03g122340	AT1G17420	Lipoxygenase (AHRD V1 **** Q96574_SOLLC); contains Interpro domain(s) IPR001246 Lipoxygenase, plant	JA	2.28218	0.00109463			2.33903	0.000791225
Solyc08g008490	AT5G24320	WD-40 repeat family protein (AHRD V1 **-- D7KS76_ARALY); contains Interpro domain(s) IPR020472 G-protein beta WD-40 repeat, region	ETI	2.28375	1.90086e-06
Solyc01g102660	AT2G02390	Maleylacetoacetate isomerase / glutathione S-transferase (AHRD V1 ***- Q6MR10_BDEBA); contains Interpro domain(s) IPR005955 Maleylacetoacetate isomerase	redox	2.28816	8.44258e-19
Solyc01g087490	AT3G63500	CONSTANS interacting protein 6 (Fragment) (AHRD V1 **-- Q2VY13_SOLLC); contains Interpro domain(s) IPR004082 Protein of unknown function DUF1423, plant	ETI	2.28826	8.40031e-05
Solyc04g014730	AT1G12050	Fumarylacetoacetase (AHRD V1 **** Q2HT34_MEDTR); contains Interpro domain(s) IPR005959 Fumarylacetoacetase	JA	2.28859	0.00861881
Solyc09g075440	AT2G40940	Ethylene receptor (AHRD V1 **** Q41341_SOLLC); contains Interpro domain(s) IPR005467 Signal transduction histidine kinase, core	ETI	2.28921	0.000103814
Solyc02g068900	AT4G19880	Glutathione transferase (AHRD V1 **** Q2KKB6_THLCA); contains Interpro domain(s) IPR016639 Glutathione S-transferase, predicted	ETI	2.29019	2.20331e-06
Solyc05g051800	AT2G22120	Zinc finger C3HC4 type family protein (AHRD V1 ***- B6TBG5_MAIZE); contains Interpro domain(s) IPR011016 Zinc finger, RING-CH-type	ETI	2.29203	0.00884627
Solyc01g067020	AT1G48480	Receptor kinase (AHRD V1 **** B6SS10_MAIZE); contains Interpro domain(s) IPR002290 Serine/threonine protein kinase	Both	2.29402	0.00282044
Solyc04g079420	AT4G33300	Disease resistance protein (AHRD V1 ***- D1GEG4_BRARP); contains Interpro domain(s) IPR002182 NB-ARC	ETI	2.30026	4.79269e-10
Solyc03g093890	AT3G23250	Myb-related transcription factor (AHRD V1 *--* A7ULI0_DATME); contains Interpro domain(s) IPR015495 Myb transcription factor	Both	2.30075	0.0102243
Solyc08g076140	AT1G31910	Phosphomevalonate kinase (AHRD V1 ***- Q944G1_HEVBR); contains Interpro domain(s) IPR016005 Phosphomevalonate kinase, ERG8	ETI	2.30164	0.000450662
Solyc02g062040	AT4G35840	RING finger-like (AHRD V1 *-*- Q5Z6V1_ORYSJ); contains Interpro domain(s) IPR018957 Zinc finger, C3HC4 RING-type	Both	2.30462	0.00458335
Solyc02g092590	AT5G67390	Os03g0604500 protein (Fragment) (AHRD V1 *-*- C7J083_ORYSJ)	JA	2.30604	4.2974e-07
Solyc11g005630	AT5G60900	Receptor-like protein kinase (AHRD V1 ***- Q39202_ARATH); contains Interpro domain(s) IPR002290 Serine/threonine protein kinase	Both	2.30795	0.00084761
Solyc02g065550	AT2G23790	Coiled-coil domain-containing protein 109A (AHRD V1 *--- C109A_MOUSE); contains Interpro domain(s) IPR006769 Protein of unknown function DUF607	ETI	2.31072	2.79621e-05
Solyc09g091000		Major allergen Mal d 1 (AHRD V1 ***- Q84LA7_MALDO); contains Interpro domain(s) IPR000916 Bet v I allergen	PTI	2.311	0.00597755
Solyc12g005340	AT5G48150	GRAS family transcription factor (AHRD V1 **-- B9I7E1_POPTR); contains Interpro domain(s) IPR005202 GRAS transcription factor	ETI	2.31195	0.000166641	2.12088	0.000564424	2.32436	0.00016006
Solyc09g098040	AT5G26570	Phosphoglucan water dikinase (AHRD V1 *-** A8J6C3_CHLRE); contains Interpro domain(s) IPR013783 Immunoglobulin-like fold	JA	2.31352	8.37533e-05			2.09172	0.00057618
Solyc02g069310	AT5G45110	NPR1-2 protein (Fragment) (AHRD V1 ***- B8XQT6_SOYBN); contains Interpro domain(s) IPR013069 BTB/POZ	ETI/JA	2.31595	2.68262e-05
Solyc03g083400	AT5G53420	CCT motif family protein (AHRD V1 ***- B6U5M8_MAIZE); contains Interpro domain(s) IPR010402 CCT domain	ETI	2.31692	2.65548e-05
Solyc02g078130	AT4G20970	Basic helix-loop-helix family protein (AHRD V1 ***- D7MFG5_ARALY); contains Interpro domain(s) IPR011598 Helix-loop-helix DNA-binding	ETI	2.32022	0.00858178
Solyc02g082260	AT1G76490	Hydroxy-methylglutaryl-coenzyme A reductase (AHRD V1 **** O48624_TOBAC); contains Interpro domain(s) IPR004554 Hydroxymethylglutaryl-CoA reductase, class I, catalytic	growth regulator	2.32176	4.04169e-07			2.06248	1.36273e-05
Solyc02g082260	AT1G76490	Hydroxy-methylglutaryl-coenzyme A reductase (AHRD V1 **** O48624_TOBAC); contains Interpro domain(s) IPR004554 Hydroxymethylglutaryl-CoA reductase, class I, catalytic	recognition	2.32176	4.04169e-07			2.06248	1.36273e-05
Solyc05g008220	AT2G01340	Unknown Protein (AHRD V1)	ETI	2.32343	0.00895015
Solyc01g094860	AT2G46060	Transmembrane protein 8B (AHRD V1 *-*- TMM8B_HUMAN)	ETI	2.3283	0.00672785
Solyc01g073820	AT2G44380	CHP-rich zinc finger protein-like (AHRD V1 **-- Q9FNE5_ARATH); contains Interpro domain(s) IPR011424 C1-like	Both	2.32842	0.00844229			2.00581	0.0306011
Solyc03g117950	AT5G51070	Chaperone protein ClpB 1 (AHRD V1 **-- D0CK17_9SYNE); contains Interpro domain(s) IPR013093 ATPase associated with various cellular activities, AAA-2	ETI/JA	2.32962	3.64515e-09
Solyc02g078170	AT4G04960	Receptor protein kinase like protein (AHRD V1 **** O49445_ARATH); contains Interpro domain(s) IPR001220 Legume lectin, beta chain	FIRE	2.33133	4.8556e-05			2.0911	0.000456092
Solyc03g083470	AT1G66920	Receptor-like protein kinase (AHRD V1 ***- O81485_ORYSI); contains Interpro domain(s) IPR002290 Serine/threonine protein kinase	ETI	2.33226	0.00405145
Solyc09g066360	AT3G23240	Ethylene-responsive transcription factor 2 (AHRD V1 **** B6SSU7_MAIZE); contains Interpro domain(s) IPR001471 Pathogenesis-related transcriptional factor and ERF, DNA-binding	TF	2.34481	0.00650201
Solyc11g012840	AT1G21780	BTB/POZ domain-containing protein (AHRD V1 **-- D7KKU4_ARALY); contains Interpro domain(s) IPR013089 Kelch related	Both	2.34542	5.9169e-05
Solyc05g007510	AT1G14790	RNA-dependent RNA polymerase (AHRD V1 **** C1I213_NICGU); contains Interpro domain(s) IPR007855 RNA-dependent RNA polymerase, eukaryotic-type	ETI	2.34605	0.000470393
Solyc11g007420	AT5G38280	Receptor-like protein kinase (Fragment) (AHRD V1 ***- O49206_ORYSA)	Both	2.34985	0.00737538			2.46089	0.00477626
Solyc11g069700	AT5G60390	Elongation factor 1-alpha (AHRD V1 ***- P93769_TOBAC); contains Interpro domain(s) IPR004539 Translation elongation factor EF1A, eukaryotic and archaeal	ETI	2.35129	9.77132e-07
Solyc09g064440	AT1G04120	ABC transporter C family member 5 (AHRD V1 **-- AB5C_ARATH); contains Interpro domain(s) IPR001140 ABC transporter, transmembrane region	ETI	2.35228	0.00213619
Solyc01g010990	AT1G26650	Unknown Protein (AHRD V1)	ETI	2.3569	0.00309951			2.18405	0.00740483
Solyc08g081230	AT5G41330	Potassium channel tetramerization domain-containing protein (AHRD V1 ***- D7MIW8_ARALY); contains Interpro domain(s) IPR003131 Potassium channel, voltage dependent, Kv, tetramerisation	FIRE	2.35935	4.80923e-05
Solyc08g006470	AT2G24500	Zinc finger family protein (AHRD V1 ***- D7MB67_ARALY); contains Interpro domain(s) IPR007087 Zinc finger, C2H2-type	Both	2.36963	0.000132991
Solyc06g063110	AT1G72310	Ring H2 finger protein (AHRD V1 *-*- D9ZHD8_HYPPE); contains Interpro domain(s) IPR018957 Zinc finger, C3HC4 RING-type	FIRE	2.3734	0.00713551
Solyc11g056620	AT4G12070	NB-ARC domain containing protein expressed (AHRD V1 *-*- Q109S4_ORYSJ)	ETI	2.37549	0.00755293
Solyc07g055560	AT3G14690	Cytochrome P450 (AHRD V1 ***- A9ZT56_COPJA); contains Interpro domain(s) IPR002401 Cytochrome P450, E-class, group I	Both/JA	2.37748	0.00753647
Solyc11g010850	AT4G15560	1-deoxy-D-xylulose 5-phosphate synthase 2 (AHRD V1 **** C7U111_SOLLC); contains Interpro domain(s) IPR005477 Deoxyxylulose-5-phosphate synthase	ETI	2.38088	1.80784e-05	2.14821	0.000102033	2.76587	4.9068e-07
Solyc04g025170	AT5G60740	ABC transporter G family member 28 (AHRD V1 **** AB28G_ARATH); contains Interpro domain(s) IPR003439 ABC transporter-like	ETI	2.38555	0.00153721
Solyc02g092750	AT4G33920	Phosphatase 2C family protein (AHRD V1 ***- D7MFT9_ARALY); contains Interpro domain(s) IPR015655 Protein phosphatase 2C	ETI	2.39015	0.000119463
Solyc03g082620	AT5G24380	Oligopeptide transporter (Fragment) (AHRD V1 **** B0DAK3_LACBS); contains Interpro domain(s) IPR004813 Oligopeptide transporter OPT superfamily	ETI	2.39305	0.000154699	2.41389	7.82469e-05	2.27657	0.000371882
Solyc04g051690	AT5G64810	WRKY transcription factor 16 (AHRD V1 ***- C9DI05_9ROSI); contains Interpro domain(s) IPR003657 DNA-binding WRKY	ETI	2.39362	0.00402077
Solyc01g099800		Unknown Protein (AHRD V1)	ETI	2.39472	0.00539225
Solyc11g007400	AT1G70250	Receptor-like protein kinase (Fragment) (AHRD V1 ***- O49206_ORYSA)	Both	2.39815	1.82239e-07
Solyc07g051840	AT1G62300	WRKY transcription factor (AHRD V1 ***- D0PSE9_9LAMI); contains Interpro domain(s) IPR003657 DNA-binding WRKY	FIRE	2.40264	0.00261268
Solyc08g068850		Proton pump interactor 1 (AHRD V1 ***- D5L6G0_SOLTU)	ETI	2.4052	0.00188726
Solyc04g064850	AT1G77220	Transmembrane protein 34 (AHRD V1 ***- A5D9H3_BOVIN); contains Interpro domain(s) IPR005178 Protein of unknown function DUF300	ETI	2.40837	0.00195677
Solyc12g094380	AT1G76020	DSBA oxidoreductase (AHRD V1 ***- A4T4K6_MYCGI); contains Interpro domain(s) IPR012336 Thioredoxin-like fold	redox	2.41089	6.54058e-12
Solyc02g085010		Unknown Protein (AHRD V1)	FIRE	2.41461	0.00257396
Solyc09g083050	AT2G26640	Fatty acid elongase 3-ketoacyl-CoA synthase (AHRD V1 **** Q6DUV5_BRANA); contains Interpro domain(s) IPR012392 Very-long-chain 3-ketoacyl-CoA synthase	ETI	2.41613	0.00141396
Solyc07g063110	AT4G27480	Beta-1,3-galactosyl-O-glycosyl-glycoprotein beta-1,6-N-acetylglucosaminyltransferase (AHRD V1 *--* GCNT1_BOVIN); contains Interpro domain(s) IPR003406 Glycosyl transferase, family 14	Both	2.4289	2.3356e-05
Solyc01g095460	AT2G46270	G-box binding factor 3 (AHRD V1 **** D7LDY1_ARALY); contains Interpro domain(s) IPR012900 G-box binding, MFMR	Both	2.42922	4.02187e-06
Solyc02g082900	AT3G51440	Strictosidine synthase family protein (AHRD V1 **-- D7LTU8_ARALY); contains Interpro domain(s) IPR004141 Strictosidine synthase	ETI	2.43254	9.15232e-06
Solyc03g098730	AT1G17860	Kunitz trypsin inhibitor (AHRD V1 ***- B8Y888_TOBAC); contains Interpro domain(s) IPR011065 Kunitz inhibitor ST1-like	Both/JA	2.4329	0.000230039
Solyc01g089890		Unknown Protein (AHRD V1); contains Interpro domain(s) IPR004895 Prenylated rab acceptor PRA1	PTI	2.43417	0.00505535
Solyc03g119060	AT1G73680	Alpha-dioxygenase 2 (AHRD V1 **-- Q5WM33_SOLLC); contains Interpro domain(s) IPR002007 Haem peroxidase, animal	recognition	2.43961	1.37882e-08
Solyc01g095630	AT4G11070	WRKY transcription factor (AHRD V1 ***- D3YEX5_SOLLC); contains Interpro domain(s) IPR003657 DNA-binding WRKY	Both	2.43977	1.28943e-06	2.30407	2.55493e-06	2.78785	2.61534e-08
Solyc01g099810	AT1G09140	Arginine/serine-rich splicing factor (AHRD V1 ***- Q176A9_AEDAE); contains Interpro domain(s) IPR000504 RNA recognition motif, RNP-1	ETI	2.44218	0.00411359
Solyc03g120260	AT1G52360	Coatomer beta&apos subunit (AHRD V1 ***- C4YSS2_CANAW); contains Interpro domain(s) IPR020472 G-protein beta WD-40 repeat, region	Both	2.44311	0.00141192
Solyc04g080280		Unknown Protein (AHRD V1)	JA	2.44678	1.09711e-06	2.06313	3.93947e-05
Solyc01g106620	AT2G14580	Pathogenesis-related protein 1a (AHRD V1 **-- Q00MX6_MALDO); contains Interpro domain(s) IPR018244 Allergen V5/Tpx-1 related, conserved site	ETI	2.44706	1.28726e-05
Solyc09g091670	AT1G15520	ATP-binding cassette transporter (AHRD V1 ***- D8RL77_SELML); contains Interpro domain(s) IPR013525 ABC-2 type transporter	Both	2.45325	0.000668283			2.63662	0.000239461
Solyc02g092250	AT5G25120	Cytochrome P450 (AHRD V1 ***- Q9AVQ2_SOLTU); contains Interpro domain(s) IPR002401 Cytochrome P450, E-class, group I	FIRE	2.45353	0.00534581
Solyc03g020050	0	Proteinase inhibitor II (AHRD V1 ***- B3F0C1_TOBAC); contains Interpro domain(s) IPR003465 Proteinase inhibitor I20, Pin2	JA	2.45392	0.001344
Solyc06g082980	AT1G20050	3-beta-hydroxysteroid-Delta8 Delta7-isomerase (AHRD V1 **-* C3KH60_ANOFI); contains Interpro domain(s) IPR007905 Emopamil-binding	JA	2.45469	2.22694e-11
Solyc07g022910	AT2G26570	Myosin heavy chain-like (AHRD V1 ***- Q8LHQ6_ORYSJ); contains Interpro domain(s) IPR008545 Protein of unknown function DUF827, plant	ETI	2.45864	6.84267e-05			2.06307	0.00146831
Solyc03g119400	AT1G48840	Os05g0264200 protein (Fragment) (AHRD V1 *-*- Q0DJL6_ORYSJ); contains Interpro domain(s) IPR006927 Protein of unknown function DUF639	ETI	2.45954	1.24645e-12
Solyc02g089400	AT3G30390	Amino acid transporter (AHRD V1 ***- B9N1V7_POPTR); contains Interpro domain(s) IPR013057 Amino acid transporter, transmembrane	ETI	2.45965	5.95148e-07
Solyc09g018280	AT5G01820	Calcium/calmodulin-dependent protein kinase type 1 (AHRD V1 *-** KCC1A_MOUSE); contains Interpro domain(s) IPR002290 Serine/threonine protein kinase	ETI	2.46696	0.00326851
Solyc04g049090	AT1G61560	MLO-like protein 17 (AHRD V1 ***- C6EWF0_VITVI); contains Interpro domain(s) IPR004326 Mlo-related protein	ETI	2.46842	5.93189e-06
Solyc09g011590	AT3G09270	Glutathione S-transferase-like protein (AHRD V1 **** A8DUB0_SOLLC); contains Interpro domain(s) IPR004046 Glutathione S-transferase, C-terminal	Both	2.46967	0.00069279
Solyc02g077080	AT1G29050	Os06g0207500 protein (Fragment) (AHRD V1 **-- Q0DDQ9_ORYSJ); contains Interpro domain(s) IPR004253 Protein of unknown function DUF231, plant	Both	2.47007	8.97083e-07
Solyc03g116700	AT5G20230	Blue copper protein (AHRD V1 **-- D1MWY8_CITLA); contains Interpro domain(s) IPR003245 Plastocyanin-like	Both	2.4704	0.0012492
Solyc01g010430	AT3G28630	cDNA clone J023121M11 full insert sequence (AHRD V1 **-- B7F743_ORYSJ); contains Interpro domain(s) IPR007679 Protein of unknown function DUF569	FIRE	2.47712	0.00058261
Solyc03g033840	AT3G50930	26S protease regulatory subunit 6B homolog (AHRD V1 *--- PRS6B_ASPNG); contains Interpro domain(s) IPR003959 ATPase, AAA-type, core	Both	2.47762	0.000740954
Solyc12g055710	AT1G72310	RING finger protein 38 (AHRD V1 *-*- RNF38_HUMAN); contains Interpro domain(s) IPR018957 Zinc finger, C3HC4 RING-type	FIRE	2.48143	0.00492291	2.01914	0.029114
Solyc11g011440	AT1G66180	Aspartic proteinase nepenthesin-1 (AHRD V1 **-- B6TS94_MAIZE); contains Interpro domain(s) IPR001461 Peptidase A1	ETI	2.48143	3.31384e-07
Solyc08g076860	AT4G17900	Zinc-binding family protein (AHRD V1 **** D7MDD4_ARALY); contains Interpro domain(s) IPR006734 Protein of unknown function DUF597	ETI/JA	2.4919	7.28547e-15
Solyc08g036640	AT1G30135	Protein TIFY 5A (AHRD V1 ***- TIF5A_ARATH); contains Interpro domain(s) IPR010399 Tify	JA	2.49416	0.00335232
Solyc03g123780	AT1G72300	Receptor kinase (AHRD V1 **** B8XA57_GOSBA); contains Interpro domain(s) IPR002290 Serine/threonine protein kinase	ETI	2.49645	0.00368932
Solyc02g077110	AT4G18550	Lipase-like protein (AHRD V1 ***- Q8LF19_ARATH); contains Interpro domain(s) IPR002921 Lipase, class 3	ETI	2.50156	0.0006935
Solyc04g005610	AT1G69490	NAC domain transcription factor (AHRD V1 **** Q5DM36_WHEAT); contains Interpro domain(s) IPR003441 No apical meristem (NAM) protein	ETI	2.50241	3.87358e-08
Solyc10g012430	AT1G01650	Signal peptide peptidase (AHRD V1 **** Q9MA44_ARATH); contains Interpro domain(s) IPR007369 Peptidase A22B, signal peptide peptidase	ETI	2.50514	0.000693662
Solyc03g082690	AT1G76390	U-box domain-containing protein (AHRD V1 *-*- Q1ENX4_MUSAC); contains Interpro domain(s) IPR011989 Armadillo-like helical	Both	2.51206	0.00301597
Solyc07g006560		Hypersensitive response assisting protein (AHRD V1 ***- Q9SWC6_CAPAN); contains Interpro domain(s) IPR001568 Ribonuclease T2	JA	2.51287	0.00045822
Solyc10g008240	AT3G46730	Nbs-lrr resistance protein (AHRD V1 ***- B9GY55_POPTR); contains Interpro domain(s) IPR002182 NB-ARC	ETI	2.51872	0.00415154
Solyc04g054820	AT1G22170	2 3-bisphosphoglycerate-dependent phosphoglycerate mutase (AHRD V1 **** D1R850_9CHLA); contains Interpro domain(s) IPR005952 Phosphoglycerate mutase 1	ETI	2.52173	0.0035363	2.07208	0.0201907	2.2588	0.010296
Solyc05g011970	AT2G26710	Cytochrome P450 (AHRD V1 ***- B9HWV8_POPTR); contains Interpro domain(s) IPR002401 Cytochrome P450, E-class, group I	ETI	2.52181	0.00438314	2.60706	0.0030246	2.22525	0.0137959
Solyc01g097520	AT2G38750	Annexin 11 (AHRD V1 ***- D6QX28_SOYBN); contains Interpro domain(s) IPR009118 Annexin, type plant	ETI	2.52277	4.88252e-10
Solyc11g012000	AT3G20300	Extracellular ligand-gated ion channel (AHRD V1 ***- D7LAY2_ARALY)	ETI	2.53075	3.07299e-06	2.26234	2.7497e-05	2.41692	1.01762e-05
Solyc11g008390	AT3G54850	U-box domain-containing protein 14 (AHRD V1 **-- PUB14_ARATH); contains Interpro domain(s) IPR011989 Armadillo-like helical	Both	2.53076	9.04048e-09
Solyc09g075820	AT5G26340	Solute carrier family 2, facilitated glucose transporter member 3 (AHRD V1 ***- GTR3_CANFA); contains Interpro domain(s) IPR003663 Sugar/inositol transporter	ETI	2.53493	0.0030991
Solyc06g009140	AT4G02380	Late embryogenesis abundant 3 family protein (AHRD V1 ***- D7KBC5_ARALY); contains Interpro domain(s) IPR004926 Late embryogenesis abundant protein 3	Both	2.53592	7.84072e-08
Solyc04g055170	AT5G65020	Annexin 2 (AHRD V1 ***- A9X4R2_BRAJU); contains Interpro domain(s) IPR009118 Annexin, type plant	ETI	2.5367	1.89453e-06
Solyc07g019670	AT4G29010	Fatty acid oxidation complex subunit alpha (AHRD V1 ***- FADJ_ECOHS); contains Interpro domain(s) IPR006176 3-hydroxyacyl-CoA dehydrogenase, NAD binding	ETI	2.54099	4.40249e-07
Solyc04g081540	AT4G24175	Kinesin heavy chain isolog (AHRD V1 ***- B6TA17_MAIZE); contains Interpro domain(s) IPR006839 Uncharacterised protein family UPF0307	JA	2.54551	0.00125061
Solyc03g098210	AT3G17700	Cyclic nucleotide gated channel (AHRD V1 **** A9CRE4_MALDO); contains Interpro domain(s) IPR018490 Cyclic nucleotide-binding-like	Both/JA	2.54552	1.94315e-05
Solyc04g071770	AT2G33710	Ethylene responsive transcription factor 2a (AHRD V1 *-*- C0J9I7_9ROSA); contains Interpro domain(s) IPR001471 Pathogenesis-related transcriptional factor and ERF, DNA-binding	ETI	2.54667	0.00358887
Solyc04g073990	AT1G35720	Annexin (AHRD V1 ***- Q42657_CAPAN); contains Interpro domain(s) IPR009118 Annexin, type plant	ETI	2.5549	2.76601e-08
Solyc11g007030	AT2G36290	Hydrolase alpha/beta fold family protein (AHRD V1 ***- D7LIQ3_ARALY); contains Interpro domain(s) IPR000073 Alpha/beta hydrolase fold-1	Both	2.55819	0.00339355
Solyc05g051050	AT4G00720	Glycogen synthase kinase (AHRD V1 **** Q1AMT7_ORYSJ); contains Interpro domain(s) IPR002290 Serine/threonine protein kinase	FIRE	2.56002	0.000207677	2.67893	7.21211e-05	2.10321	0.00369342
Solyc09g090710		Unknown Protein (AHRD V1)	ETI	2.56269	0.00330492
Solyc06g005520	AT2G28940	ATP binding / serine-threonine kinase (AHRD V1 **** C5DB71_VITVI); contains Interpro domain(s) IPR002290 Serine/threonine protein kinase	Both	2.57219	0.000661329
Solyc07g006480	AT5G48380	LRR receptor-like serine/threonine-protein kinase FEI 1 (AHRD V1 **** FEI1_ARATH); contains Interpro domain(s) IPR002290 Serine/threonine protein kinase	Both	2.57376	0.00326991			2.27391	0.0105552
Solyc12g005910	AT5G42570	B-cell receptor-associated protein 31-like containing protein (AHRD V1 ***- B6TG43_MAIZE); contains Interpro domain(s) IPR008417 B-cell receptor-associated 31-like	ETI	2.57997	1.9073e-09
Solyc03g115070	AT5G61010	Exocyst complex component 7 (AHRD V1 *--- EXOC7_DROME); contains Interpro domain(s) IPR004140 Exo70 exocyst complex subunit	ETI	2.58292	0.000963349
Solyc04g076670	AT1G09920	TRAF type zinc finger domain containing 1 (AHRD V1 **-- B6T8M5_MAIZE); contains Interpro domain(s) IPR001293 Zinc finger, TRAF-type	ETI	2.58469	8.91937e-09
Solyc03g006700	AT5G05340	Peroxidase (AHRD V1 **** Q50LG4_TOBAC); contains Interpro domain(s) IPR002016 Haem peroxidase, plant/fungal/bacterial	ETI	2.58578	0.00035027
Solyc11g069050	AT4G05160	4-coumarate-coa ligase (AHRD V1 **** B9N213_POPTR); contains Interpro domain(s) IPR000873 AMP-dependent synthetase and ligase	ETI	2.58638	5.08724e-07
Solyc11g010330	AT1G72220	RING finger protein (AHRD V1 *-*- C6EUD3_SOYBN); contains Interpro domain(s) IPR018957 Zinc finger, C3HC4 RING-type	Both	2.58877	2.26529e-05
Solyc01g086850	AT5G47960	Ras-related protein Rab-25 (AHRD V1 ***- RAB25_HUMAN); contains Interpro domain(s) IPR015595 Rab11-related	ETI	2.59237	4.31598e-06
Solyc12g006460	AT2G32440	Cytochrome P450 (AHRD V1 ***- Q9LKH7_9FABA); contains Interpro domain(s) IPR002401 Cytochrome P450, E-class, group I	JA	2.5937	3.31999e-08	2.23523	1.49791e-06	2.54549	6.55364e-08
Solyc07g052620	AT4G15248	Zinc finger protein CONSTANS-LIKE 4 (AHRD V1 *-*- COL4_ARATH); contains Interpro domain(s) IPR000315 Zinc finger, B-box	TF	2.59455	0.0028872
Solyc02g086180	AT3G02580	Sterol C-5 desaturase (AHRD V1 **** D7FW86_ECTSI); contains Interpro domain(s) IPR006694 Fatty acid hydroxylase	JA/cell wall	2.59509	3.05034e-09	2.17321	4.76894e-07	2.24386	5.14271e-07
Solyc12g096610	AT2G31870	Poly(ADP-ribose) glycohydrolase (AHRD V1 ***- Q0ZCE0_POPTR); contains Interpro domain(s) IPR007724 Poly(ADP-ribose) glycohydrolase	Both	2.59511	0.00105755
Solyc06g076670	AT1G07350	Nuclear SR-like RNA binding protein (AHRD V1 *--- A8JAT7_CHLRE); contains Interpro domain(s) IPR012677 Nucleotide-binding, alpha-beta plait	ETI	2.60802	8.19915e-06
Solyc02g067840	AT5G40510	Sucrase/ferredoxin domain protein (AHRD V1 *--- A1CK27_ASPCL); contains Interpro domain(s) IPR009737 Sucraseferredoxin-like	Both/JA	2.61131	1.3028e-06
Solyc07g062480	AT1G78830	S-locus glycoprotein (Fragment) (AHRD V1 *--- Q84KU4_BRAOL); contains Interpro domain(s) IPR001480 Curculin-like (mannose-binding) lectin	Both	2.61141	0.00302628
Solyc07g032480	AT4G19600	Cyclin family protein (AHRD V1 *-** D7MKU7_ARALY); contains Interpro domain(s) IPR015429 Transcription regulator cyclin	Both	2.61424	0.000466382	2.01802	0.00942875	2.27565	0.00287546
Solyc05g056040	AT2G46530	Auxin response factor 14 (AHRD V1 *-*- D9HNU1_MAIZE); contains Interpro domain(s) IPR003340 Transcriptional factor B3	ETI	2.61915	0.00117585
Solyc07g008620	AT2G34930	Leucine Rich Repeat family protein expressed (AHRD V1 **-- Q2R2L4_ORYSJ); contains Interpro domain(s) IPR013210 Leucine-rich repeat, N-terminal	Both	2.61967	0.00144038
Solyc02g072190	AT3G58710	WRKY transcription factor 5 (AHRD V1 ***- A7UGD2_SOLTU); contains Interpro domain(s) IPR003657 DNA-binding WRKY	ETI	2.6239	0.000293807			2.0277	0.00860047
Solyc01g100240	AT2G18750	Calmodulin-binding protein (AHRD V1 **** D7L2U6_ARALY); contains Interpro domain(s) IPR012416 Calmodulin binding protein-like	Both	2.6273	0.000199061			3.04218	1.81752e-05
Solyc07g044990	AT4G19645	Transmembrane protein 56 (AHRD V1 ***- B6TI82_MAIZE); contains Interpro domain(s) IPR006634 TRAM, LAG1 and CLN8 homology	ETI	2.63291	6.95974e-05
Solyc03g093800	0	Unknown Protein (AHRD V1)	JA	2.63965	0.00117856
Solyc07g053050	AT4G27280	Calmodulin (AHRD V1 **-- A7E7G2_SCLS1); contains Interpro domain(s) IPR011992 EF-Hand type	PTI	2.64149	3.06833e-06			2.04345	0.000676924
Solyc09g064940	AT4G02860	Phenazine biosynthesis protein PhzF family (AHRD V1 ***- B4VKV9_9CYAN); contains Interpro domain(s) IPR003719 Phenazine biosynthesis PhzC/PhzF protein	ETI	2.64803	2.79265e-15
Solyc03g119440	AT3G18370	Plant synaptotagmin (AHRD V1 **-- B9IE39_POPTR); contains Interpro domain(s) IPR018029 C2 membrane targeting protein	ETI	2.65295	3.06936e-06
Solyc10g083380	AT1G19490	Unknown Protein (AHRD V1); contains Interpro domain(s) IPR004827 Basic-leucine zipper (bZIP) transcription factor	ETI	2.65608	1.09338e-06	2.05216	0.000252145
Solyc05g052520	AT2G40180	Protein phosphatase 2C (AHRD V1 ***- Q3V656_SOLTU); contains Interpro domain(s) IPR015655 Protein phosphatase 2C	ETI	2.65944	9.40789e-05	2.15122	0.00205755
Solyc01g104080	AT1G71190	Hypothetical membrane spanning protein (AHRD V1 ***- A9KCV4_COXBN)	ETI	2.66674	4.15224e-08
Solyc02g090970	AT4G36950	Serine/threonine-protein kinase 24 (AHRD V1 **** STK24_MOUSE); contains Interpro domain(s) IPR002290 Serine/threonine protein kinase	ETI	2.66763	0.00211643	2.18799	0.0141332
Solyc06g066460		Unknown Protein (AHRD V1)	ETI	2.67843	0.000840127
Solyc03g119810	AT1G49000	Unknown Protein (AHRD V1)	Both	2.69026	1.45271e-07
Solyc01g009810	AT1G34210	LRR receptor-like serine/threonine-protein kinase FEI 1 (AHRD V1 **** FEI1_ARATH); contains Interpro domain(s) IPR013210 Leucine-rich repeat, N-terminal	PTI	2.69129	0.00113803
Solyc11g011760	AT5G16550	Genomic DNA chromosome 5 P1 clone MQK4 (AHRD V1 ***- Q9FFC9_ARATH)	ETI	2.69599	3.48326e-10
Solyc03g078360	AT1G34300	Receptor-like protein kinase (AHRD V1 ***- Q39202_ARATH); contains Interpro domain(s) IPR002290 Serine/threonine protein kinase	ETI	2.6965	0.000720239			2.22189	0.0068919
Solyc07g041010	AT4G26060	Genomic DNA chromosome 5 P1 clone MHM17 (AHRD V1 ***- Q9LTR7_ARATH)	Both	2.69969	1.6109e-09
Solyc06g066600	AT1G79820	Solute carrier family 2, facilitated glucose transporter member 3 (AHRD V1 **** GTR3_CANFA); contains Interpro domain(s) IPR003663 Sugar/inositol transporter	ETI	2.70553	0.00166959
Solyc07g043250		Unknown Protein (AHRD V1); contains Interpro domain(s) IPR008889 VQ	ETI	2.71592	2.24881e-05
Solyc02g090820	AT4G36990	Heat stress transcription factor (AHRD V1 **** D4QAU8_CARPA); contains Interpro domain(s) IPR000232 Heat shock factor (HSF)-type, DNA-binding	ETI	2.72855	1.95755e-08
Solyc12g008500	AT5G25930	Receptor kinase (AHRD V1 ***- D9IAP8_GOSHI); contains Interpro domain(s) IPR002290 Serine/threonine protein kinase	ETI	2.72986	0.000667665
Solyc01g108030	AT4G34030	Methylcrotonoyl-CoA carboxylase beta subunit (AHRD V1 **** D4XQJ0_ACIHA); contains Interpro domain(s) IPR000022 Carboxyl transferase	ETI	2.73013	1.03996e-05
Solyc11g072660	AT1G07870	Receptor protein kinase-like protein (AHRD V1 ***- Q9LJU5_ARATH); contains Interpro domain(s) IPR002290 Serine/threonine protein kinase	ETI	2.75456	0.000258462
Solyc07g042190	AT1G74940	Os10g0422600 protein (Fragment) (AHRD V1 *-*- Q0IXM0_ORYSJ); contains Interpro domain(s) IPR007650 Protein of unknown function DUF581	JA	2.76131	8.40238e-15			2.14469	9.07248e-09
Solyc09g074270	AT3G63010	Acetyl esterase (AHRD V1 *--- AES_ECO81); contains Interpro domain(s) IPR013094 Alpha/beta hydrolase fold-3	ETI/JA	2.76643	1.34138e-05
Solyc04g014910	AT3G47090	Receptor kinase-like protein (AHRD V1 ***- Q9SD64_ARATH); contains Interpro domain(s) IPR002290 Serine/threonine protein kinase	Both	2.77713	0.000734785	2.46368	0.00254928	2.63388	0.00140944
Solyc08g066210	AT5G25930	LRR receptor-like serine/threonine-protein kinase FEI 1 (AHRD V1 *-** FEI1_ARATH); contains Interpro domain(s) IPR002290 Serine/threonine protein kinase	ETI	2.81079	4.84273e-05
Solyc10g055820	AT3G12500	Chitinase (AHRD V1 ***- B9VRK7_CAPAN); contains Interpro domain(s) IPR000726 Glycoside hydrolase, family 19, catalytic	Both	2.81669	0.00136775
Solyc05g055910	AT3G04350	Genomic DNA chromosome 5 P1 clone MRH10 (AHRD V1 **-- Q9FND1_ARATH); contains Interpro domain(s) IPR009291 Protein of unknown function DUF946, plant	ETI/JA	2.83449	0.000762641			2.1371	0.0151785
Solyc04g079640	AT4G31940	Cytochrome P450 (AHRD V1 ***- B9MVH6_POPTR); contains Interpro domain(s) IPR002401 Cytochrome P450, E-class, group I	ETI	2.83984	1.99927e-07
Solyc06g076130	AT5G02390	Unknown Protein (AHRD V1)	Both	2.84138	0.000335618	2.50334	0.00147809	2.56281	0.00132215
Solyc10g076600	AT3G51840	Acyl-CoA dehydrogenase (AHRD V1 ***- A3XH21_LEEBM); contains Interpro domain(s) IPR009100 Acyl-CoA dehydrogenase/oxidase, middle and N-terminal	ETI	2.84203	2.08883e-07
Solyc04g009960	AT1G08630	L-allo-threonine aldolase (AHRD V1 **** D7RJ69_CARPA); contains Interpro domain(s) IPR001597 Aromatic amino acid beta-eliminating lyase/threonine aldolase	ETI	2.84425	2.39257e-08
Solyc06g071890	AT5G20090	Brain protein 44-like protein (AHRD V1 ***- B6TQE5_MAIZE); contains Interpro domain(s) IPR005336 Uncharacterised protein family UPF0041	ETI	2.86091	6.14165e-07
Solyc03g019850	AT5G40440	MAP kinase (AHRD V1 *-** D8SYB3_SELML); contains Interpro domain(s) IPR002290 Serine/threonine protein kinase	ETI	2.86164	4.23306e-05			2.08155	0.00486359
Solyc11g068950	AT2G35940	BEL1-like homeodomain protein 1 (AHRD V1 **-- BLH1_ARATH); contains Interpro domain(s) IPR006563 POX	JA	2.86202	3.48313e-08			2.25294	2.28666e-05
Solyc01g098590	AT3G05170	Phosphoglycerate mutase family protein (AHRD V1 ***- C1DZH2_9CHLO); contains Interpro domain(s) IPR013078 Phosphoglycerate mutase	Both	2.86819	5.96188e-08
Solyc03g115920	AT3G14250	Zinc finger protein-like protein (AHRD V1 **-- Q1PEQ5_ARATH); contains Interpro domain(s) IPR002867 Zinc finger, C6HC-type	ETI	2.88772	0.00064464			2.08278	0.0186778
Solyc08g014570	AT2G31820	Ankyrin repeat family protein (AHRD V1 **-* Q9LVG7_ARATH); contains Interpro domain(s) IPR002110 Ankyrin	ETI/JA	2.89102	0.000358251
Solyc08g014570	AT2G31820	Ankyrin repeat family protein (AHRD V1 **-* Q9LVG7_ARATH); contains Interpro domain(s) IPR002110 Ankyrin	ETI	2.89102	0.000358251
Solyc05g052980	AT3G11410	Protein phosphatase 2C (AHRD V1 ***- Q8RVG0_TOBAC); contains Interpro domain(s) IPR015655 Protein phosphatase 2C	ETI	2.89757	3.37176e-11
Solyc07g053200	AT1G11360	Universal stress protein (Usp) (AHRD V1 **-- A2Q2X4_MEDTR); contains Interpro domain(s) IPR006016 UspA	JA	2.90539	0.000410912
Solyc06g062660	AT1G72990	Beta-galactosidase (AHRD V1 **** D7KR60_ARALY); contains Interpro domain(s) IPR001944 Glycoside hydrolase, family 35	Both	2.90543	3.3982e-05
Solyc09g011370	AT1G80570	F-box/LRR-repeat protein 14 (AHRD V1 ***- FBL14_ARATH); contains Interpro domain(s) IPR006553 Leucine-rich repeat, cysteine-containing subtype	JA	2.90738	1.04349e-06
Solyc12g094660	AT5G35450	Disease resistance protein (AHRD V1 ***- C6ZS21_SOYBN); contains Interpro domain(s) IPR002182 NB-ARC	ETI	2.91243	0.00057541
Solyc10g083890	AT1G08080	Carbonic anhydrase family protein (AHRD V1 ***- D7KHY6_ARALY); contains Interpro domain(s) IPR018340 Carbonic anhydrase, CAH1-like	ETI	2.91297	0.000868037
Solyc04g079300	AT4G23000	Calcineurin-like phosphoesterase family protein (AHRD V1 *-*- A9G786_SORC5); contains Interpro domain(s) IPR004843 Metallophosphoesterase	ETI/JA	2.93077	4.60922e-05			2.00564	0.00940034
Solyc04g079300	AT4G23000	Calcineurin-like phosphoesterase family protein (AHRD V1 *-*- A9G786_SORC5); contains Interpro domain(s) IPR004843 Metallophosphoesterase	ETI	2.93077	4.60922e-05			2.00564	0.00940034
Solyc01g100370	AT3G62550	Universal stress protein (AHRD V1 ***- B6SNQ1_MAIZE); contains Interpro domain(s) IPR006016 UspA	ETI	2.93174	1.99865e-09
Solyc02g084870	AT2G18170	Mitogen-activated protein kinase 7 (AHRD V1 ***- D9IV43_SOLLC); contains Interpro domain(s) IPR002290 Serine/threonine protein kinase	JA	2.93374	1.81188e-05
Solyc04g014400	AT1G74170	Leucine-rich repeat receptor-like protein kinase (Fragment) (AHRD V1 *--- C0LGS9_ARATH); contains Interpro domain(s) IPR001611 Leucine-rich repeat	PTI	2.94667	0.000137469			2.34938	0.00268823
Solyc11g073110	AT5G59790	Auxin-regulated protein (AHRD V1 ***- Q945F5_SOLLC); contains Interpro domain(s) IPR010369 Protein of unknown function DUF966	PTI	2.94736	0.000749052			2.24987	0.011455
Solyc01g108560	AT2G03550	Acetyl esterase (AHRD V1 *--- AES_SHIFL); contains Interpro domain(s) IPR013094 Alpha/beta hydrolase fold-3	Both	2.94848	1.948e-10
Solyc06g076850	AT2G29670	Binding protein (AHRD V1 ***- D7LLC0_ARALY); contains Interpro domain(s) IPR011990 Tetratricopeptide-like helical	JA	2.94868	1.65991e-09	2.08528	2.33608e-05	2.60534	1.01205e-07
Solyc01g091490		Unknown Protein (AHRD V1)	ETI	2.95403	8.10486e-05			2.1128	0.00721005
Solyc09g015770	AT3G56400	WRKY transcription factor 6 (AHRD V1 **** A7UGD3_SOLTU); contains Interpro domain(s) IPR003657 DNA-binding WRKY	Both	2.95992	9.7849e-05
Solyc01g096420	AT3G27890	Predicted NADPH-dependent FMN reductase (AHRD V1 ***- Q0W0S0_UNCMA); contains Interpro domain(s) IPR005025 NADPH-dependent FMN reductase	Both	2.96254	0.00053329
Solyc02g062300	AT5G25610	BURP domain-containing protein (AHRD V1 **-- B2ZPK5_SOLTU); contains Interpro domain(s) IPR004873 BURP	FIRE	2.96655	0.000625073
Solyc03g098740	AT1G17860	Kunitz trypsin inhibitor (AHRD V1 **** B8Y888_TOBAC); contains Interpro domain(s) IPR011065 Kunitz inhibitor ST1-like	ETI	2.97091	0.000467647
Solyc07g008140	AT5G20230	Blue copper protein (Fragment) (AHRD V1 *--- O82576_MAIZE); contains Interpro domain(s) IPR003245 Plastocyanin-like	ETI	2.97249	0.000640532
Solyc11g062400	AT2G02800	ATP binding / serine-threonine kinase (AHRD V1 **** C5DB71_VITVI); contains Interpro domain(s) IPR002290 Serine/threonine protein kinase	PTI	2.97364	0.000263516
Solyc06g019170	AT2G39800	Gamma-glutamyl phosphate reductase (AHRD V1 ***- D3TQ43_GLOMM); contains Interpro domain(s) IPR005766 Delta l-pyrroline-5-carboxylate synthetase	JA	2.97647	8.3616e-06
Solyc11g072470	AT1G07900	LOB domain protein 1 (AHRD V1 ***- D7KHW8_ARALY); contains Interpro domain(s) IPR004883 Lateral organ boundaries, LOB	ETI	2.97898	0.000296511
Solyc05g007940	AT2G02990	Ribonuclease T2 (AHRD V1 ***- Q9ZQX1_CICAR); contains Interpro domain(s) IPR001568 Ribonuclease T2	ETI	2.98187	0.000155161
Solyc05g051490	AT5G65290	LMBR1 domain protein (AHRD V1 *-*- D4DI29_TRIVH); contains Interpro domain(s) IPR006876 LMBR1-like conserved region	ETI	2.98188	3.19242e-05	2.46723	0.000527684
Solyc05g050130	AT5G24090	Acidic chitinase (AHRD V1 **-- Q71HN4_FICAW); contains Interpro domain(s) IPR001223 Glycoside hydrolase, family 18, catalytic domain	Both	2.99485	1.78682e-05
Solyc06g069690	AT5G61380	Pseudo response regulator (AHRD V1 **** B9N4C8_POPTR); contains Interpro domain(s) IPR001789 Signal transduction response regulator, receiver region	ETI/JA	2.99964	0.000207225
Solyc03g113270	AT3G01470	Homeobox-leucine zipper-like protein (AHRD V1 *-*- Q3HRT1_PICGL); contains Interpro domain(s) IPR001356 Homeobox IPR017970 Homeobox, conserved site	ETI	3.00057	2.9212e-16
Solyc12g005720	AT3G22060	Cysteine-rich receptor-like protein kinase (AHRD V1 ***- C6ZRS1_SOYBN); contains Interpro domain(s) IPR002902 Protein of unknown function DUF26	Both	3.00135	0.000576644
Solyc04g040130	AT3G12120	Omega-6 fatty acid desaturase (AHRD V1 **** Q461Q1_HEVBR); contains Interpro domain(s) IPR005804 Fatty acid desaturase, type 1	Both	3.00499	0.000552466			2.0259	0.0263873
Solyc04g079730	AT5G42650	Allene oxide synthase (AHRD V1 **** Q9M464_SOLLC); contains Interpro domain(s) IPR002403 Cytochrome P450, E-class, group IV	JA	3.00697	0.000429509
Solyc09g007160	AT3G55020	TBC1 domain family member 9B (AHRD V1 *--- B9A6K8_HUMAN); contains Interpro domain(s) IPR000195 RabGAP/TBC	ETI	3.00817	2.42618e-05	2.72072	0.000104713	2.90524	4.74234e-05
Solyc10g045270	AT3G22750	Serine/threonine/tyrosine kinase (AHRD V1 **** Q9AWA6_ARAHY); contains Interpro domain(s) IPR015783 ATMRK serine/threonine protein kinase-like	ETI	3.00862	0.000604896
Solyc08g065840	AT1G55340	Unknown Protein (AHRD V1); contains Interpro domain(s) IPR012438 Protein of unknown function DUF1639	JA	3.01048	1.54633e-05
Solyc04g015520	AT3G57540	DNA binding protein (AHRD V1 **** B6TND2_MAIZE); contains Interpro domain(s) IPR005516 Remorin, C-terminal region	JA	3.01183	3.26171e-06
Solyc08g080650	AT4G11650	Osmotin-like protein (Fragment) (AHRD V1 **-- Q8S4L1_SOLNI); contains Interpro domain(s) IPR001938 Thaumatin, pathogenesis-related	Both	3.01319	1.58369e-09
Solyc05g009650		Unknown Protein (AHRD V1)	PTI	3.01418	2.84364e-05
Solyc04g010250	AT2G39420	Lipase-like protein (AHRD V1 **-- Q9M3D1_ARATH); contains Interpro domain(s) IPR000073 Alpha/beta hydrolase fold-1	SAR	3.02048	2.63811e-07
Solyc01g080010	AT1G03220	Xylanase inhibitor (Fragment) (AHRD V1 **-- Q53IQ4_WHEAT); contains Interpro domain(s) IPR001461 Peptidase A1	ETI	3.02921	0.000205522
Solyc02g063450	AT4G37900	Hypothetical YFW family protein 5 (AHRD V1 *--- Q5AP84_CANAL); contains Interpro domain(s) IPR009836 Protein of unknown function DUF1399	JA	3.03236	5.12825e-08	2.59616	1.10371e-06	2.64403	1.82952e-06
Solyc10g076240	AT5G05340	Peroxidase 1 (AHRD V1 ***- A0SWU6_SESRO); contains Interpro domain(s) IPR002016 Haem peroxidase, plant/fungal/bacterial	ETI	3.03271	0.000362218
Solyc02g072000	AT4G18880	Heat stress transcription factor A3 (AHRD V1 *-*- D1M7W9_SOLLC); contains Interpro domain(s) IPR000232 Heat shock factor (HSF)-type, DNA-binding	ETI	3.03685	6.81869e-05			2.86253	0.000172059
Solyc03g078490	AT1G22340	UDP-glucuronosyltransferase (AHRD V1 **-* Q5UB81_ARATH); contains Interpro domain(s) IPR002213 UDP-glucuronosyl/UDP-glucosyltransferase	ETI	3.04998	0.000543802
Solyc05g050380	AT5G53130	Cyclic nucleotide-gated ion channel 1 (AHRD V1 **** B6U0R1_MAIZE); contains Interpro domain(s) IPR000595 Cyclic nucleotide-binding	ETI	3.05058	0.000486217
Solyc09g042780		Unknown Protein (AHRD V1)	ETI	3.05716	0.000451942
Solyc12g042070	AT5G62000	Auxin response factor 2 (AHRD V1 ***- Q2LAJ3_SOLLC); contains Interpro domain(s) IPR010525 Auxin response factor	Auxin	3.08777	8.09525e-08	2.57383	5.35327e-06	3.22368	2.76318e-08
Solyc01g103650	AT1G34340	Hydrolase alpha/beta fold family (AHRD V1 **-- A4VRL9_PSEU5); contains Interpro domain(s) IPR012020 AB-hydrolase YheT, putative	Both	3.09242	5.58815e-06
Solyc04g064530	AT1G31130	Unknown Protein (AHRD V1)	Both	3.09575	1.34701e-06
Solyc04g054690	AT4G39830	Laccase 1a (AHRD V1 ***- B9IG56_POPTR); contains Interpro domain(s) IPR017760 L-ascorbate oxidase, plants	PTI	3.09912	0.000436834
Solyc08g062680	AT5G12010	MIP02663p (Fragment) (AHRD V1 **-- B8A3Z9_DROME)	ETI	3.10705	9.16314e-08	2.80027	6.8755e-07	2.94798	3.93324e-07
Solyc12g013960	AT2G30990	Unknown Protein (AHRD V1); contains Interpro domain(s) IPR007789 Protein of unknown function DUF688	ETI/JA	3.14173	7.25355e-05
Solyc10g008400	AT4G03510	RING finger protein 5 (AHRD V1 *--- B6TI40_MAIZE); contains Interpro domain(s) IPR018957 Zinc finger, C3HC4 RING-type	SAR	3.15406	1.98088e-12	2.10476	2.35696e-06	2.54627	1.1482e-08
Solyc01g106500	AT1G09970	Leucine-rich repeat receptor-like protein kinase (AHRD V1 **** Q8W4B5_ARATH); contains Interpro domain(s) IPR013210 Leucine-rich repeat, N-terminal	ETI	3.15561	0.000122153
Solyc06g062420		Unknown Protein (AHRD V1)	Both	3.15791	0.000315392
Solyc04g064880	AT1G78780	Pathogenesis-related protein-like protein (AHRD V1 ***- Q8L9B0_ARATH)	Both	3.17292	0.000295207
Solyc02g093830	AT5G40760	Glucose-6-phosphate 1-dehydrogenase (AHRD V1 **** Q2XTC4_SOLTU); contains Interpro domain(s) IPR001282 Glucose-6-phosphate dehydrogenase	Both	3.17391	2.41395e-14
Solyc03g095710	AT4G25000	Alpha-amylase (AHRD V1 **** Q8LP27_IPONI); contains Interpro domain(s) IPR013775 Alpha-amylase, plant	ETI	3.17509	7.09807e-06
Solyc06g082010	AT5G58620	Zinc finger CCCH domain-containing protein 66 (AHRD V1 ***- C3H66_ARATH); contains Interpro domain(s) IPR002110 Ankyrin	Both	3.18294	1.2271e-10
Solyc02g070020	AT5G49690	UDP-glucosyltransferase (AHRD V1 **-* Q8LKG3_STERE); contains Interpro domain(s) IPR002213 UDP-glucuronosyl/UDP-glucosyltransferase	Both	3.18541	3.38007e-07
Solyc08g068730	AT2G39030	N-acetyltransferase (AHRD V1 ***- B6SUK9_MAIZE); contains Interpro domain(s) IPR000182 GCN5-related N-acetyltransferase	ETI	3.1885	9.86283e-05
Solyc03g115850	AT5G61430	NAC domain protein IPR003441 (AHRD V1 ***- B9I557_POPTR); contains Interpro domain(s) IPR003441 No apical meristem (NAM) protein	ETI	3.18884	0.000210402
Solyc03g083480		Receptor-like kinase (AHRD V1 *-*- Q9LL53_ORYSA)	FIRE	3.19966	8.06521e-06
Solyc03g097120	AT5G16820	Heat stress transcription factor A3 (AHRD V1 *-** D1M7W9_SOLLC); contains Interpro domain(s) IPR000232 Heat shock factor (HSF)-type, DNA-binding	ETI	3.20659	2.3905e-08
Solyc01g080640	AT2G47800	Multidrug resistance protein ABC transporter family (AHRD V1 **-- B9GS96_POPTR); contains Interpro domain(s) IPR001140 ABC transporter, transmembrane region	recognition	3.24831	5.64454e-10			2.19725	4.03673e-05
Solyc02g062140	AT5G66200	Armadillo/beta-catenin repeat family protein (AHRD V1 ***- D7MDH4_ARALY); contains Interpro domain(s) IPR011989 Armadillo-like helical	ETI	3.26026	1.97895e-07			2.6908	1.57801e-05
Solyc05g009520	AT1G13360	Genomic DNA chromosome 3 P1 clone MPE11 (AHRD V1 ***- Q9LUA5_ARATH)	JA	3.27091	9.01301e-09
Solyc04g012160	AT4G33950	Serine-threonine protein kinase (AHRD V1 ***- Q09VQ1_WHEAT); contains Interpro domain(s) IPR002290 Serine/threonine protein kinase	ETI	3.27474	8.80486e-05
Solyc08g082610	AT5G42050	Genomic DNA chromosome 5 P1 clone MJC20 (AHRD V1 *--- Q9FHX9_ARATH); contains Interpro domain(s) IPR013089 Kelch related	ETI/JA	3.27716	4.99324e-17			2.51678	7.46014e-11
Solyc07g006890	AT5G63450	Cytochrome P450 (AHRD V1 ***- B9P4S4_POPTR); contains Interpro domain(s) IPR002401 Cytochrome P450, E-class, group I	Both	3.28597	2.04893e-05			2.18602	0.00540622
Solyc12g015770	AT1G55850	Cellulose synthase (AHRD V1 ***- Q2HT16_MEDTR); contains Interpro domain(s) IPR005150 Cellulose synthase	JA	3.28712	9.07655e-09	2.02247	0.000520283
Solyc05g050120	AT5G25880	Malic enzyme (AHRD V1 ***- O04936_SOLLC); contains Interpro domain(s) IPR012302 Malic enzyme, NAD-binding	Both	3.29339	4.19796e-17
Solyc06g072460	AT2G27660	CHP-rich zinc finger protein-like (AHRD V1 *--- Q8H5Y9_ORYSJ); contains Interpro domain(s) IPR011424 C1-like	Both	3.2982	0.000207789
Solyc01g086730	AT3G26670	DUF803 domain membrane protein (AHRD V1 **-- Q4WRL6_ASPFU); contains Interpro domain(s) IPR008521 Protein of unknown function DUF803	ETI	3.30522	0.000192304
Solyc10g074790	AT5G01990	Auxin efflux carrier family protein (AHRD V1 ***- D7M6D2_ARALY); contains Interpro domain(s) IPR004776 Auxin efflux carrier	Auxin	3.30657	7.63423e-09
Solyc12g089160	AT2G16250	Receptor protein kinase-like protein (AHRD V1 ***- Q8LPG4_ARATH); contains Interpro domain(s) IPR002290 Serine/threonine protein kinase	ETI	3.32139	3.56481e-10			2.15679	7.67568e-05
Solyc05g052280	AT5G05340	Peroxidase (AHRD V1 ***- B9VRK9_CAPAN); contains Interpro domain(s) IPR002016 Haem peroxidase, plant/fungal/bacterial	FIRE	3.33477	0.000148151
Solyc01g098140	AT5G62180	Neutral cholesterol ester hydrolase 1 (AHRD V1 *--- NCEH1_BOVIN); contains Interpro domain(s) IPR013094 Alpha/beta hydrolase fold-3	Both	3.35981	2.54167e-05			2.50584	0.00155847
Solyc01g112220	AT2G17220	Serine/threonine protein kinase-like (AHRD V1 **** Q5XWQ1_SOLTU); contains Interpro domain(s) IPR002290 Serine/threonine protein kinase	Both	3.36197	9.63586e-05			2.15242	0.0143727
Solyc09g005730	AT5G02580	Plant-specific domain TIGR01589 family protein (AHRD V1 ***- B4FFL2_MAIZE); contains Interpro domain(s) IPR006476 Conserved hypothetical protein CHP01589, plant	ETI	3.3628	7.33188e-07
Solyc01g006950	AT3G11820	Syntaxin (AHRD V1 ***- Q6X9V9_HORVD); contains Interpro domain(s) IPR010989 t-SNARE	ETI	3.36394	0.000172334
Solyc07g065680	AT5G55860	Myosin heavy chain-like (AHRD V1 ***- Q9LVQ4_ARATH); contains Interpro domain(s) IPR008545 Protein of unknown function DUF827, plant	ETI	3.37476	3.87068e-08
Solyc07g066480	AT1G16540	Molybdenum cofactor sulfurase (AHRD V1 **** D3BH81_POLPA); contains Interpro domain(s) IPR005302 Molybdenum cofactor sulfurase, C-terminal	ETI/JA	3.38537	2.11278e-05			2.15961	0.00816277
Solyc04g079940		NAC domain protein IPR003441 (AHRD V1 ***- B9MVE5_POPTR); contains Interpro domain(s) IPR003441 No apical meristem (NAM) protein	ETI	3.39284	1.05369e-08	2.13071	0.000329751	2.55046	1.391e-05
Solyc02g083460	AT2G17760	Aspartyl protease family protein (AHRD V1 **-- D7LAA8_ARALY); contains Interpro domain(s) IPR001461 Peptidase A1	ETI	3.44236	1.84687e-13
Solyc09g008750		Unknown Protein (AHRD V1)	FIRE	3.44534	4.0091e-06
Solyc04g009860	AT1G06620	1-aminocyclopropane-1-carboxylate oxidase-like protein (AHRD V1 **-* Q9LTH8_ARATH); contains Interpro domain(s) IPR005123 Oxoglutarate and iron-dependent oxygenase	Both	3.45133	0.000115966
Solyc12g056590	AT5G61890	Ethylene responsive transcription factor 2a (AHRD V1 *-*- C0J9I7_9ROSA); contains Interpro domain(s) IPR001471 Pathogenesis-related transcriptional factor and ERF, DNA-binding	ETI	3.46223	6.99598e-05
Solyc04g009910.3	AT3G04530	#N/A	ETI	3.47684	4.85859e-05
Solyc04g079760	AT4G19390	Os07g0656700 protein (Fragment) (AHRD V1 *--- Q0D403_ORYSJ); contains Interpro domain(s) IPR005134 Uncharacterised protein family UPF0114	ETI/JA	3.48306	5.02399e-05			2.13014	0.0149024
Solyc04g079760	AT4G19390	Os07g0656700 protein (Fragment) (AHRD V1 *--- Q0D403_ORYSJ); contains Interpro domain(s) IPR005134 Uncharacterised protein family UPF0114	ETI	3.48306	5.02399e-05			2.13014	0.0149024
Solyc01g087810	AT4G34980	Subtilisin-like protease (AHRD V1 **-- O82777_SOLLC); contains Interpro domain(s) IPR015500 Peptidase S8, subtilisin-related	Both	3.50271	8.73488e-09	2.48295	1.91752e-05
Solyc01g088760	AT5G24910	Cytochrome P450 (AHRD V1 ***- B9HL41_POPTR); contains Interpro domain(s) IPR002401 Cytochrome P450, E-class, group I	JA	3.53938	2.49695e-05			2.21404	0.00876405
Solyc04g011440	AT3G12580	heat shock protein (AHRD V1 ***- B2D2G5_CAPSN); contains Interpro domain(s) IPR013126 Heat shock protein 70	ETI	3.55019	7.70385e-07
Solyc07g065980	AT1G55740	Alkaline alpha galactosidase I (AHRD V1 **-- Q3Y5A3_CUCSA); contains Interpro domain(s) IPR008811 Raffinose synthase	ETI	3.55493	5.24186e-08
Solyc10g074880	AT3G08640	Homology to unknown gene (Fragment) (AHRD V1 *-*- Q015C3_OSTTA)	ETI	3.5845	5.54483e-07
Solyc01g096510		Sigma factor binding protein 1 (AHRD V1 *-*- D1MWZ4_CITLA); contains Interpro domain(s) IPR008889 VQ	Both	3.59966	2.84182e-08	2.11204	0.00110838
Solyc05g015390	AT1G67360	REF-like stress related protein 1 (AHRD V1 *--- Q6XNP4_HEVBR); contains Interpro domain(s) IPR008802 Rubber elongation factor	ETI/JA	3.61043	2.74219e-14
Solyc01g105220	AT5G64210	Alternative oxidase (AHRD V1 **** B2CKL9_VITVI); contains Interpro domain(s) IPR002680 Alternative oxidase	ETI	3.65291	3.57239e-05
Solyc04g015970	AT2G41700	ATP-binding cassette 1 (AHRD V1 *-*- Q80ZB2_RAT); contains Interpro domain(s) IPR003439 ABC transporter-like	Both	3.6546	4.67679e-07
Solyc02g093250	AT4G34050	Caffeoyl-CoA O-methyltransferase (AHRD V1 **** A8IFQ7_SOLLC); contains Interpro domain(s) IPR002935 O-methyltransferase, family 3	Both	3.66003	1.28897e-06
Solyc07g008280		Unknown Protein (AHRD V1)	ETI	3.67744	2.84178e-09
Solyc07g006130	AT3G26618	Eukaryotic peptide chain release factor subunit 1-1 (AHRD V1 **** B6U1I9_MAIZE); contains Interpro domain(s) IPR004403 Peptide chain release factor eRF/aRF subunit 1	ETI	3.687	2.612e-05	2.24893	0.00880552
Solyc05g052680	AT2G39980	Hydroxycinnamoyl transferase (AHRD V1 **-* D2XJ64_9MAGN); contains Interpro domain(s) IPR003480 Transferase	ETI	3.69409	5.99488e-05
Solyc07g045160	AT4G26270	Phosphofructokinase family protein (AHRD V1 ***- D7MLU4_ARALY); contains Interpro domain(s) IPR012004 Pyrophosphate-dependent phosphofructokinase TP0108	Both	3.69513	5.15475e-08	2.05626	0.00256441	2.08943	0.00260052
Solyc08g008280	AT4G23810	WRKY transcription factor-30 (AHRD V1 **** B6VB04_CAPAN); contains Interpro domain(s) IPR003657 DNA-binding WRKY	PTI	3.75116	1.54037e-05			3.14508	0.000193917
Solyc04g082050	AT4G35750	Cellular retinaldehyde-binding/triple function C-terminal (AHRD V1 **-- B6SN40_MAIZE); contains Interpro domain(s) IPR001251 Cellular retinaldehyde-binding/triple function, C-terminal	JA	3.75866	3.6462e-20	2.07491	1.51224e-07	2.64075	1.83221e-11
Solyc07g017610	AT4G33150	Saccharopine dehydrogenase (NAD(+) L-glutamate-forming) (AHRD V1 *-** C7PUW7_CHIPD); contains Interpro domain(s) IPR005097 Saccharopine dehydrogenase	ETI	3.76129	9.65596e-07
Solyc07g056570	AT3G14440	9-cis-epoxycarotenoid dioxygenase (AHRD V1 **** O24023_SOLLC); contains Interpro domain(s) IPR004294 Carotenoid oxygenase	JA	3.82743	7.61547e-08
Solyc07g008560	AT5G50400	Purple acid phosphatase (AHRD V1 **-* B0WRM8_CULQU); contains Interpro domain(s) IPR008963 Purple acid phosphatase-like, N-terminal	JA	3.84739	1.29931e-05
Solyc01g097240	AT3G04720	Pathogenesis-related protein 4B (Fragment) (AHRD V1 **-- Q6LBM4_TOBAC); contains Interpro domain(s) IPR018226 Barwin, conserved site IPR001153 Barwin	Both	3.84871	2.33115e-05
Solyc01g109090		Unknown Protein (AHRD V1)	Both/JA	3.87594	1.09191e-11
Solyc03g121880	AT1G72770	Protein phosphatase 2C (AHRD V1 ***- A5A6P8_WHEAT); contains Interpro domain(s) IPR015655 Protein phosphatase 2C	ETI/JA	3.88454	5.90761e-14
Solyc01g097270	AT3G04720	Chitinase (Fragment) (AHRD V1 *--- Q38777_ALLSA); contains Interpro domain(s) IPR000726 Glycoside hydrolase, family 19, catalytic IPR001153 Barwin	Both	3.88712	3.73085e-10
Solyc07g006500	AT2G18700	Alpha alpha-trehalose-phosphate synthase (UDP-forming) (AHRD V1 **** D2REU5_ARCPA); contains Interpro domain(s) IPR001830 Glycosyl transferase, family 20	ETI	3.91575	2.79345e-09
Solyc12g006470	AT3G22200	Aminotransferase-like protein (AHRD V1 ***- Q9LIE2_ARATH); contains Interpro domain(s) IPR005814 Aminotransferase class-III	JA	3.92377	1.07126e-20	3.44855	2.3531e-18	3.6044	2.58207e-18
Solyc03g082550	AT2G46680	Homeobox leucine zipper protein (AHRD V1 ***- B8YIB0_MIRJA); contains Interpro domain(s) IPR001356 Homeobox	ETI	3.93803	1.8267e-09
Solyc01g103990	AT1G22930	T-complex protein 11 (AHRD V1 ***- D7KML1_ARALY); contains Interpro domain(s) IPR008862 T-complex 11	ETI	3.9458	2.0518e-11
Solyc07g064600	AT3G20390	Endoribonuclease L-PSP family protein (AHRD V1 **-* D7LAZ0_ARALY); contains Interpro domain(s) IPR019897 YjgF-like protein, conserved site	JA	3.96022	2.70247e-08	2.77273	2.277e-05	2.89218	1.89423e-05
Solyc03g111310	AT3G48530	AKIN gamma (AHRD V1 **-- Q7XYY0_MEDTR); contains Interpro domain(s) IPR000644 Cystathionine beta-synthase, core	cys-thio	3.96277	7.5371e-16
Solyc09g090970		Major allergen Mal d 1 (AHRD V1 ***- Q84LA7_MALDO); contains Interpro domain(s) IPR000916 Bet v I allergen	Both	3.99042	2.44122e-08
Solyc09g014990	AT2G38470	WRKY-like transcription factor (AHRD V1 **** Q06B53_SOLPE); contains Interpro domain(s) IPR003657 DNA-binding WRKY	FIRE	3.99559	7.66034e-07	2.36014	0.00185233	2.44264	0.00155266
Solyc01g079600	AT1G02660	Lipase (AHRD V1 *-*- C1FIH0_9CHLO); contains Interpro domain(s) IPR002921 Lipase, class 3	JA	4.00375	7.01238e-11			2.1048	0.000577599
Solyc02g067860	AT5G14500	Aldose 1-epimerase family protein (AHRD V1 **** D7M6K2_ARALY); contains Interpro domain(s) IPR014718 Glycoside hydrolase-type carbohydrate-binding, subgroup	ETI/JA	4.02585	1.24779e-10
Solyc10g080670	AT5G18130	Unknown Protein (AHRD V1)	ETI	4.04747	1.65952e-20			2.23091	1.14582e-07
Solyc03g123680	AT1G72310	Ring H2 finger protein (AHRD V1 *-*- D9ZHD8_HYPPE); contains Interpro domain(s) IPR018957 Zinc finger, C3HC4 RING-type	ETI	4.09948	6.11743e-06
Solyc04g082200	AT1G20440	Dehydrin (AHRD V1 *-*- Q1A4H3_COFCA); contains Interpro domain(s) IPR000167 Dehydrin	ETI/JA	4.12232	2.97592e-21
Solyc08g078040	AT2G35660	Monooxygenase FAD-binding (AHRD V1 ***- D8MSJ3_9ENTR); contains Interpro domain(s) IPR003042 Aromatic-ring hydroxylase-like	ETI	4.145	1.74958e-06
Solyc09g061860	AT3G07020	Sterol 3-beta-glucosyltransferase (AHRD V1 ***- B6U4Q7_MAIZE); contains Interpro domain(s) IPR004276 Glycosyl transferase, family 28	JA	4.15181	5.30216e-26	2.9087	6.1944e-16	2.94359	2.39501e-15
Solyc07g043420	AT5G24530	2-oxoglutarate-dependent dioxygenase (AHRD V1 **-* Q9ZSH4_SOLCH); contains Interpro domain(s) IPR005123 Oxoglutarate and iron-dependent oxygenase	JA/redox	4.1523	1.31221e-31	3.16879	3.16645e-23	3.63988	2.55673e-26
Solyc09g005000	AT5G01550	Receptor like protein kinase (AHRD V1 **** Q39139_ARATH); contains Interpro domain(s) IPR001220 Legume lectin, beta chain	Both	4.20318	2.80739e-09	2.47007	0.000178022	2.28002	0.000864573
Solyc09g075890	AT2G32150	Pyrimidine 5&apos-nucleotidase (AHRD V1 **** B4WF69_9CAUL); contains Interpro domain(s) IPR010237 Pyrimidine 5-nucleotidase	JA	4.25846	1.0351e-09			2.38745	0.000295644
Solyc08g068870	AT5G10770	Aspartic proteinase nepenthesin-1 (AHRD V1 **-- C0JAB4_ORYCO); contains Interpro domain(s) IPR001461 Peptidase A1	Both	4.27525	1.41283e-10
Solyc08g082440	AT4G10960	UDP-glucose 4-epimerase (AHRD V1 **** Q6XZA0_SOLTU); contains Interpro domain(s) IPR005886 UDP-glucose 4-epimerase	ETI	4.27661	1.07637e-10
Solyc08g029000	AT1G55020	Lipoxygenase (AHRD V1 **** Q43191_SOLTU); contains Interpro domain(s) IPR001246 Lipoxygenase, plant	Both	4.32677	6.89542e-06
Solyc08g079870	AT2G05920	Subtilisin-like protease (AHRD V1 **-- Q9LWA3_SOLLC); contains Interpro domain(s) IPR015500 Peptidase S8, subtilisin-related IPR000209 Peptidase S8 and S53, subtilisin, kexin, sedolisin	ETI	4.37649	1.32376e-13
Solyc11g018800	AT1G14550	Peroxidase 2 (AHRD V1 ***- Q9SSZ8_SCUBA); contains Interpro domain(s) IPR002016 Haem peroxidase, plant/fungal/bacterial	ETI	4.41298	1.41542e-06
Solyc03g098100	AT1G59960	Reductase 2 (AHRD V1 ***- Q6TY50_HYDMC); contains Interpro domain(s) IPR020471 Aldo/keto reductase subgroup	ETI	4.41579	4.986e-07
Solyc10g007280	AT3G50930	AAA-ATPase (AHRD V1 **-* C3TX92_BRASY); contains Interpro domain(s) IPR003959 ATPase, AAA-type, core	Both	4.42219	1.84559e-06
Solyc05g007770	AT1G69490	NAC domain transcription factor (AHRD V1 **** Q5DM36_WHEAT); contains Interpro domain(s) IPR003441 No apical meristem (NAM) protein	ETI	4.44825	8.58642e-15	2.07021	9.7983e-05	2.76759	1.38417e-07
Solyc08g079900	AT5G67360	Subtilisin-like protease (AHRD V1 **-- Q9LWA4_SOLLC); contains Interpro domain(s) IPR015500 Peptidase S8, subtilisin-related	Both	4.50925	1.5605e-06
Solyc01g107810	AT4G34131	UDP-glucosyltransferase family 1 protein (AHRD V1 **** C6KI43_CITSI); contains Interpro domain(s) IPR002213 UDP-glucuronosyl/UDP-glucosyltransferase	ETI	4.51395	5.7078e-17			3.1142	3.25755e-10
Solyc08g007460	AT1G62790	Non-specific lipid-transfer protein (AHRD V1 -*** B9RGU5_RICCO); contains Interpro domain(s) IPR003612 Plant lipid transfer protein/seed storage/trypsin-alpha amylase inhibitor	Both	4.53146	1.24626e-07
Solyc09g075910	AT5G60900	Receptor-like protein kinase (AHRD V1 ***- Q39202_ARATH); contains Interpro domain(s) IPR002290 Serine/threonine protein kinase	ETI	4.56235	2.62313e-07	2.41981	0.00274798	2.22466	0.0077911
Solyc06g062330	AT3G11340	UDP-glucosyltransferase HvUGT5876 (AHRD V1 **** D3WYW1_HORVD); contains Interpro domain(s) IPR002213 UDP-glucuronosyl/UDP-glucosyltransferase	PTI	4.61065	2.25094e-06
Solyc06g053220	AT3G61890	Homeobox leucine zipper protein (AHRD V1 ***- B8YIB0_MIRJA); contains Interpro domain(s) IPR001356 Homeobox	ETI/TF	4.65199	4.82722e-09			2.28853	0.00187261
Solyc04g040180	AT2G41380	S-adenosylmethionine-dependent methyltransferase (Fragment) (AHRD V1 **** B3VXJ7_POPTN); contains Interpro domain(s) IPR013217 Methyltransferase type 12	ETI	4.69469	1.19937e-08
Solyc01g105370	AT5G64250	Enoyl-(Acyl-carrier-protein) reductase II (AHRD V1 **-- C7IPB6_THEET); contains Interpro domain(s) IPR004136 2-nitropropane dioxygenase, NPD	ETI	4.75584	3.33834e-13
Solyc04g054990	AT2G22170	Lipoxygenase homology domain-containing protein 1 (AHRD V1 *--- LOXH1_HUMAN); contains Interpro domain(s) IPR001024 Lipoxygenase, LH2	JA	4.84049	1.3736e-07			2.02997	0.0183481
Solyc04g074000	AT4G08850	Receptor protein kinase-like protein (AHRD V1 ***- C6ZS08_SOYBN); contains Interpro domain(s) IPR002290 Serine/threonine protein kinase	Both	4.89268	1.36325e-07	2.74048	0.000689431	2.388	0.00408627
Solyc02g092860	AT4G37370	Cytochrome P450 (AHRD V1 ***- D6RVR9_9LAMI); contains Interpro domain(s) IPR002401 Cytochrome P450, E-class, group I	Both	4.90693	7.38666e-07
Solyc11g056650	AT1G51140	BHLH transcription factor (AHRD V1 *-*- B6TXR4_MAIZE); contains Interpro domain(s) IPR001092 Basic helix-loop-helix dimerisation region bHLH	TF	4.92183	6.43895e-11
Solyc12g042480	AT5G57260	Cytochrome P450 (AHRD V1 ***- B9HFV7_POPTR); contains Interpro domain(s) IPR002401 Cytochrome P450, E-class, group I	Both	4.93394	2.19376e-08
Solyc02g063520	AT4G37790	Homeobox-leucine zipper protein 22 (AHRD V1 ***- D7MA03_ARALY); contains Interpro domain(s) IPR003106 Leucine zipper, homeobox-associated	ETI	4.99392	3.47036e-10
Solyc01g081310	AT2G29420	Glutathione-S-transferase (AHRD V1 ***- B2BY02_9BRAS); contains Interpro domain(s) IPR004045 Glutathione S-transferase, N-terminal IPR017933 Glutathione S-transferase/chloride channel, C-terminal	Both	5.08589	1.43383e-08
Solyc03g096670	AT3G11410	Integrin-linked kinase-associated serine/threonine phosphatase 2C (AHRD V1 *-** ILKAP_RAT); contains Interpro domain(s) IPR015655 Protein phosphatase 2C	ETI/JA	5.09954	1.78791e-08
Solyc08g075020	AT4G19420	Pectinacetylesterase like protein (Fragment) (AHRD V1 *--- Q56WP8_ARATH); contains Interpro domain(s) IPR004963 Pectinacetylesterase	ETI/JA	5.17344	1.20863e-08
Solyc02g077370	AT3G23240	Ethylene-responsive transcription factor 2 (AHRD V1 ***- B6SSU7_MAIZE); contains Interpro domain(s) IPR001471 Pathogenesis-related transcriptional factor and ERF, DNA-binding	ETI	5.18133	3.18672e-07			2.26745	0.0113449
Solyc09g074280	AT1G07710	Ankyrin repeat-containing protein (AHRD V1 **-- D3BAQ3_POLPA); contains Interpro domain(s) IPR002110 Ankyrin	Both	5.19918	2.46543e-07
Solyc05g012210	AT3G29575	Ninja-family protein 1 (AHRD V1 *-*- NNJA1_WHEAT); contains Interpro domain(s) IPR012463 Protein of unknown function DUF1675	ETI	5.33744	3.22338e-11			2.4767	0.000376338
Solyc01g109120	AT3G18950	WD-40 repeat family protein (AHRD V1 **-- Q1EPE0_MUSAC); contains Interpro domain(s) IPR020472 G-protein beta WD-40 repeat, region	ETI	5.34617	6.71767e-09	2.05707	0.0131203	2.58111	0.00125981
Solyc02g086880	AT5G14780	Formate dehydrogenase (AHRD V1 **** Q5NE18_SOLLC); contains Interpro domain(s) IPR006140 D-isomer specific 2-hydroxyacid dehydrogenase, NAD-binding	Both	5.43167	2.14787e-18
Solyc09g089580	AT1G06620	1-aminocyclopropane-1-carboxylate oxidase-like protein (AHRD V1 **-* Q9LTH8_ARATH); contains Interpro domain(s) IPR005123 Oxoglutarate and iron-dependent oxygenase	ETI	5.50174	8.8359e-09
Solyc08g062450	AT5G12020	class II heat shock protein (AHRD V1 ***- B6T339_MAIZE); contains Interpro domain(s) IPR002068 Heat shock protein Hsp20	ETI	5.51301	4.78917e-09
Solyc08g079420	AT4G12320	Cytochrome P450 (AHRD V1 ***- B9NEX1_POPTR); contains Interpro domain(s) IPR002401 Cytochrome P450, E-class, group I	Both	5.5678	1.82107e-13			2.06935	0.00243619
Solyc06g007180	AT3G47340	Asparagine synthase (Glutamine-hydrolyzing) (AHRD V1 **** A9EDI4_9FLAO); contains Interpro domain(s) IPR006426 Asparagine synthase, glutamine-hydrolyzing	ETI	5.7572	2.04383e-11
Solyc07g041900	AT5G60360	Cathepsin L-like cysteine proteinase (AHRD V1 **** A7LJ78_DERVA); contains Interpro domain(s) IPR013128 Peptidase C1A, papain IPR000169 Peptidase, cysteine peptidase active site	cys-thio	5.76013	3.96942e-11
Solyc10g075150	AT3G51590	Non-specific lipid-transfer protein (AHRD V1 **** Q9ZPI9_CAPAN); contains Interpro domain(s) IPR013770 Plant lipid transfer protein and hydrophobic protein, helical	ETI	5.8042	6.74047e-08
Solyc02g093270	AT4G34050	Caffeoyl-CoA O-methyltransferase (AHRD V1 **** A8IFQ7_SOLLC); contains Interpro domain(s) IPR002935 O-methyltransferase, family 3	Both	5.80783	7.87456e-20
Solyc08g080570	AT1G12780	UDP-glucose 4-epimerase (AHRD V1 **** B0M3E8_PEA); contains Interpro domain(s) IPR005886 UDP-glucose 4-epimerase	JA	5.82914	2.93731e-23	2.7626	3.43449e-09	3.31117	1.85223e-11
Solyc07g040680	AT2G26150	Heat stress transcription factor A3 (AHRD V1 **** D1M7W9_SOLLC); contains Interpro domain(s) IPR000232 Heat shock factor (HSF)-type, DNA-binding	Environmental stress	5.8765	3.991e-10			2.04856	0.0119655
Solyc07g040680	AT2G26150	Heat stress transcription factor A3 (AHRD V1 **** D1M7W9_SOLLC); contains Interpro domain(s) IPR000232 Heat shock factor (HSF)-type, DNA-binding	Environmental stress	5.8765	3.991e-10			2.04856	0.0119655
Solyc07g066330	AT1G56010	NAC domain protein IPR003441 (AHRD V1 ***- B9HH13_POPTR); contains Interpro domain(s) IPR003441 No apical meristem (NAM) protein	FIRE	5.89846	2.86283e-13			2.114	0.00225223
Solyc10g081980	AT5G06320	Harpin-induced protein-like (Fragment) (AHRD V1 **-- D2CFH8_COFAR); contains Interpro domain(s) IPR010847 Harpin-induced 1	ETI	5.91415	6.09983e-11	2.22112	0.00285127	4.27212	1.00075e-07
Solyc12g088190	AT5G49630	Amino acid permease 6 (AHRD V1 **** Q7Y076_BRANA); contains Interpro domain(s) IPR013057 Amino acid transporter, transmembrane	ETI	5.92345	8.58641e-10
Solyc12g014100	AT5G54080	Homogentisate 1 2-dioxygenase (AHRD V1 ***- D7MTP0_ARALY); contains Interpro domain(s) IPR005708 Homogentisate 1,2-dioxygenase	ETI/JA	5.98422	8.8544e-24
Solyc12g013620	AT4G27410	NAC domain protein IPR003441 (AHRD V1 ***- B9N1K9_POPTR); contains Interpro domain(s) IPR003441 No apical meristem (NAM) protein	ETI/TF	5.99943	9.10976e-18			2.02574	0.000751332
Solyc04g007980	AT1G06620	1-aminocyclopropane-1-carboxylate oxidase (AHRD V1 **-* B6SUN2_MAIZE); contains Interpro domain(s) IPR005123 Oxoglutarate and iron-dependent oxygenase	ETI	6.00361	1.25843e-14
Solyc04g078840	AT1G45249	BZIP transcription factor (AHRD V1 **-* Q0PN11_9FABA); contains Interpro domain(s) IPR011616 bZIP transcription factor, bZIP-1	ETI	6.04086	5.07013e-14			2.45709	0.000179979
Solyc08g078160	AT4G25140	Oleosin (AHRD V1 ***- Q2TM28_COFCA); contains Interpro domain(s) IPR000136 Oleosin	JA	6.13815	1.57559e-08
Solyc10g078770	AT5G06760	Seed maturation protein LEA 4 (AHRD V1 ***- Q9FE69_GLYTO); contains Interpro domain(s) IPR005513 Late embryogenesis abundant (LEA) group 1	ETI	6.27394	5.81863e-09
Solyc06g061280	AT2G23910	Cinnamoyl-CoA reductase-like protein (AHRD V1 **** Q9M0B3_ARATH); contains Interpro domain(s) IPR016040 NAD(P)-binding domain	ETI	6.34436	1.4874e-09
Solyc01g107170	AT1G27730	Zinc finger protein (AHRD V1 ***- A0T3Q5_SOLTU); contains Interpro domain(s) IPR007087 Zinc finger, C2H2-type	ETI	6.54767	8.72398e-13
Solyc10g083690	AT2G45560	Cytochrome P450 (AHRD V1 ***- Q8H0I8_PETHY); contains Interpro domain(s) IPR002401 Cytochrome P450, E-class, group I	ETI/JA	6.54822	7.71166e-09
Solyc10g055810	AT3G12500	Endochitinase (Chitinase) (AHRD V1 **** Q43184_SOLTU); contains Interpro domain(s) IPR016283 Glycoside hydrolase, family 19 IPR018371 Chitin-binding, type 1, conserved site IPR000726 Glycoside hydrolase, family 19, catalytic IPR001002 Chitin-binding, type 1	ETI	6.57549	1.22544e-18
Solyc04g082830	AT1G20925	Auxin efflux carrier family protein (AHRD V1 **** D7KJ74_ARALY); contains Interpro domain(s) IPR004776 Auxin efflux carrier	ETI	6.74553	9.44679e-10
Solyc01g057000	AT3G11930	Universal stress protein family protein (AHRD V1 ***- D7LAT3_ARALY); contains Interpro domain(s) IPR006016 UspA	Environmental stress	6.77208	2.66196e-09
Solyc01g100460	AT3G62420	BZIP transcription factor (AHRD V1 **** C0LQL1_9CARY); contains Interpro domain(s) IPR011616 bZIP transcription factor, bZIP-1	ETI	6.94942	9.14414e-21
Solyc10g078590	AT5G18130	Unknown Protein (AHRD V1)	ETI/JA	7.1183	3.02484e-25	2.1872	2.27614e-05	2.99708	8.59937e-09
Solyc07g042550	AT3G43190	Sucrose synthase (AHRD V1 **** O82691_SOLLC); contains Interpro domain(s) IPR012820 Sucrose synthase, plants and cyanobacteria IPR000368 Sucrose synthase	ETI	7.12996	4.99034e-25	1.99491	0.000190827	2.47926	2.17927e-06
Solyc02g079290	AT1G18100	Terminal flower 1 (Fragment) (AHRD V1 **-- B3VT24_9ROSA); contains Interpro domain(s) IPR008914 Phosphatidylethanolamine-binding protein PEBP	ETI/JA	7.33597	1.25094e-11
Solyc03g007960	AT4G25700	Carotene beta-hydroxylase (AHRD V1 **** Q0GGX1_SOLLC); contains Interpro domain(s) IPR006694 Fatty acid hydroxylase	ETI	7.35416	4.71684e-13			2.43004	0.00165897
Solyc09g064820	AT3G63060	Circadian clock coupling factor ZGT (AHRD V1 ***- Q94FM9_TOBAC)	ETI	7.55035	1.7815e-11	2.29236	0.00626976	3.17307	0.000158858
Solyc09g008760		Unknown Protein (AHRD V1); contains Interpro domain(s) IPR008889 VQ	FIRE	7.58943	7.78963e-13
Solyc04g081900	AT1G60420	Nucleoredoxin 1 (AHRD V1 **-- A8I9L1_CHLRE); contains Interpro domain(s) IPR017936 Thioredoxin-like	ETI	7.61639	7.33489e-16			2.02031	0.00563358
Solyc06g068160	AT1G15330	5&apos-AMP-activated protein kinase subunit gamma-3 (AHRD V1 **-- B1PM77_SHEEP); contains Interpro domain(s) IPR000644 Cystathionine beta-synthase, core	cys-thio	8.0452	1.24631e-10
Solyc02g087070	AT3G01420	Peroxidase family protein (AHRD V1 **-- Q1D1V4_MYXXD); contains Interpro domain(s) IPR002007 Haem peroxidase, animal	ETI	8.1965	8.15889e-11			2.18491	0.0160419
Solyc03g013440	AT5G15240	Amino acid transporter family protein (AHRD V1 **** D7LM67_ARALY); contains Interpro domain(s) IPR013057 Amino acid transporter, transmembrane	ETI	8.65272	9.8677e-18			2.08561	0.00411129
Solyc08g083130	AT2G46680	Homeobox leucine zipper protein (AHRD V1 *-*- B8YIB0_MIRJA); contains Interpro domain(s) IPR001356 Homeobox	ETI	8.9269	1.95908e-12
Solyc07g063410	AT4G27410	NAC domain protein IPR003441 (AHRD V1 ***- B9HZY3_POPTR); contains Interpro domain(s) IPR003441 No apical meristem (NAM) protein	TF	9.04681	6.95374e-20
Solyc08g067630	AT2G25625	Unknown Protein (AHRD V1)	ETI/JA	9.82876	1.59259e-12			2.48433	0.00495759
Solyc02g082920	AT3G12500	Endochitinase (Chitinase) (AHRD V1 **** Q43184_SOLTU); contains Interpro domain(s) IPR000726 Glycoside hydrolase, family 19, catalytic	Both	10.7707	8.56325e-14
Solyc03g007230	AT1G07430	Protein phosphatase 2C (AHRD V1 ***- B1B5N6_PHYPA); contains Interpro domain(s) IPR015655 Protein phosphatase 2C	ETI/JA	11.2276	1.26109e-20			2.3497	0.001178
Solyc07g049530	AT1G05010	1-aminocyclopropane-1-carboxylate oxidase (AHRD V1 ***- Q94F66_SOLTU); contains Interpro domain(s) IPR005123 Oxoglutarate and iron-dependent oxygenase	Both/JA	11.2615	2.56974e-25
Solyc04g005380	AT1G69260	Ninja-family protein Os03g0214200 (AHRD V1 ***- NNJA1_ORYSJ); contains Interpro domain(s) IPR012463 Protein of unknown function DUF1675	ISR	12.6358	3.47035e-18			2.75854	0.000589912
Solyc01g096320	AT2G46680	Homeobox leucine zipper protein (AHRD V1 ***- Q9XH73_PRUAR); contains Interpro domain(s) IPR001356 Homeobox	JA	14.0824	1.28633e-16
Solyc01g073800	AT2G44380	CHP-rich zinc finger protein-like (AHRD V1 **-- Q8H5Y9_ORYSJ); contains Interpro domain(s) IPR011424 C1-like	PTI			-1.9937	0.0337301
Solyc01g080020	AT1G03230	Xylanase inhibitor (Fragment) (AHRD V1 **-- Q53IQ4_WHEAT); contains Interpro domain(s) IPR001461 Peptidase A1	JA					2.06563	9.69272e-06
Solyc01g087860	AT1G35430	Unknown Protein (AHRD V1)	ETI					-2.38773	0.00650341
Solyc01g107910	AT4G34050	Caffeoyl CoA 3-O-methyltransferase (AHRD V1 **** Q5I2D1_9ROSI); contains Interpro domain(s) IPR002935 O-methyltransferase, family 3	ETI					2.03613	1.79543e-06
Solyc02g063220	AT1G67070	Mannose-6-phosphate isomerase (AHRD V1 **** B9H303_POPTR); contains Interpro domain(s) IPR016305 Mannose-6-phosphate isomerase	JA					2.00381	0.00163172
Solyc02g063410	AT5G65660	Hydroxyproline-rich glycoprotein (AHRD V1 ***- A9YWR1_MEDTR)	ETI/JA			-2.03795	0.00838349
Solyc02g077040	AT3G49340	Cathepsin B-like cysteine proteinase 5 (AHRD V1 **-* CPR5_CAEEL); contains Interpro domain(s) IPR013128 Peptidase C1A, papain	Both					2.1356	3.57895e-06
Solyc02g079570	AT4G21390	Serine/threonine-protein kinase receptor (AHRD V1 **** B6U2B7_MAIZE); contains Interpro domain(s) IPR002290 Serine/threonine protein kinase	ETI					2.15907	0.00229912
Solyc02g086460		Unknown Protein (AHRD V1)	JA			2.25722	0.0102693	2.12732	0.0186716
Solyc02g086650	AT3G01550	Glucose-6-phosphate/phosphate translocator 2 (AHRD V1 **** B6TIJ4_MAIZE); contains Interpro domain(s) IPR004696 Tpt phosphate/phosphoenolpyruvate translocator	JA			2.17401	1.68609e-07	2.11674	1.17902e-06
Solyc02g088130	AT3G29034	Unknown Protein (AHRD V1)	ETI					-1.99711	0.00153573
Solyc02g089730	AT5G15870	Endo-1 3-beta-glucanase (AHRD V1 ***- C5FLR9_NANOT); contains Interpro domain(s) IPR005200 Glycoside hydrolase, family 81	ETI					-2.06248	0.018527
Solyc02g091700	AT5G65660	Hydroxyproline-rich glycoprotein (AHRD V1 ***- A9YWR1_MEDTR)	Both					-2.01554	0.00675869
Solyc02g093880	AT3G27260	DNA-binding bromodomain-containing protein (AHRD V1 **-* D7MP02_ARALY); contains Interpro domain(s) IPR001487 Bromodomain	ETI					2.05422	3.92658e-07
Solyc02g094190	AT3G01930	Nodulin family protein (AHRD V1 ***- D7M603_ARALY); contains Interpro domain(s) IPR010658 Nodulin-like	JA					-2.58025	2.5507e-06
Solyc02g094400	AT3G02040	Glycerophosphodiester phosphodiesterase gde1 (AHRD V1 ***- B6JW52_SCHJY); contains Interpro domain(s) IPR004129 Glycerophosphoryl diester phosphodiesterase	ETI			2.13715	0.00042158	2.1248	0.000746902
Solyc03g005470	AT4G14420	Nicotiana lesion-inducing like (AHRD V1 ***- B6T757_MAIZE); contains Interpro domain(s) IPR008637 HR-like lesion-inducer	Both					-2.0056	2.62677e-05
Solyc03g025380	AT5G05340	Peroxidase (AHRD V1 ***- Q58GF4_9ROSI); contains Interpro domain(s) IPR002016 Haem peroxidase, plant/fungal/bacterial	ETI			-2.28827	0.00100373	-2.34674	0.00101852
Solyc03g034090	AT4G36660	BAC19.4 (AHRD V1 ***- Q9FYX2_SOLLC); contains Interpro domain(s) IPR010608 Protein of unknown function DUF1195	ETI					-2.10178	0.0199599
Solyc03g083440	AT5G53460	Glutamate synthase (AHRD V1 **** C1E4G5_9CHLO); contains Interpro domain(s) IPR012220 Glutamate synthase, eukaryotic IPR006005 Glutamate synthase, NADH/NADPH, small subunit 1	JA					-2.02021	0.000296003
Solyc03g111540	AT4G05200	S-receptor kinase-like protein 1 (AHRD V1 *-** Q5NJB1_SENSQ); contains Interpro domain(s) IPR002290 Serine/threonine protein kinase	FIRE					-2.36672	0.00457699
Solyc03g116510		Unknown Protein (AHRD V1)	ETI			-2.00731	0.00589038
Solyc03g120550	AT1G52190	Peptide transporter 1 (AHRD V1 **-* Q7XAC3_VICFA); contains Interpro domain(s) IPR000109 TGF-beta receptor, type I/II extracellular region	ETI					2.48422	8.5498e-06
Solyc03g123390	AT1G17430	Hydrolase (AHRD V1 ***- Q4PSG2_ARATH); contains Interpro domain(s) IPR000073 Alpha/beta hydrolase fold-1	JA			2.16145	1.76515e-05	2.07311	9.13232e-05
Solyc04g007320	AT5G17680	TIR-NBS-LRR disease resistance-like protein (AHRD V1 **** Q1KT02_POPBA); contains Interpro domain(s) IPR000157 Toll-Interleukin receptor	Both					2.08095	0.0230176
Solyc04g007690	AT1G70940	Auxin efflux carrier (AHRD V1 **** D6RT11_SOLLC); contains Interpro domain(s) IPR014024 Auxin efflux carrier, subgroup	ETI			2.05081	0.00224097
Solyc04g011570	AT2G22120	Zinc finger C3HC4 type family protein (AHRD V1 ***- B6TBG5_MAIZE); contains Interpro domain(s) IPR011016 Zinc finger, RING-CH-type	ETI			1.99769	0.0120189
Solyc04g055090	AT4G39840	Unknown Protein (AHRD V1)	ETI			2.06539	0.0158824	2.56692	0.00195449
Solyc04g074100	AT1G70780	Senescence-associated protein (AHRD V1 **-- B6TMS7_MAIZE)	ETI					-2.25083	0.00215306
Solyc04g074730	0	Unknown Protein (AHRD V1)	JA			-2.13639	2.77106e-07	-2.17873	4.68442e-07
Solyc04g077270	AT4G27290	Serine/threonine kinase receptor (AHRD V1 **** Q7DMS5_BRANA); contains Interpro domain(s) IPR002290 Serine/threonine protein kinase	Both					2.34253	0.00509134
Solyc04g082500	AT1G76360	ATP binding / serine-threonine kinase (AHRD V1 **** C5DB71_VITVI); contains Interpro domain(s) IPR002290 Serine/threonine protein kinase	ETI					1.9905	0.00938204
Solyc05g007470	AT3G28580	AAA-ATPase (AHRD V1 **-* C3TX92_BRASY); contains Interpro domain(s) IPR003959 ATPase, AAA-type, core	ETI			2.0212	0.000781516	2.00678	0.00128286
Solyc05g014390	AT3G13080	ABC transporter C family member 3 (AHRD V1 **-- AB3C_ARATH); contains Interpro domain(s) IPR003439 ABC transporter-like	ETI					2.25355	0.00333126
Solyc05g025820	AT2G05940	ATP binding / serine-threonine kinase (AHRD V1 **** C5DB71_VITVI); contains Interpro domain(s) IPR002290 Serine/threonine protein kinase	ETI			2.27036	0.00657967
Solyc05g053330	AT5G49620	MYB transcription factor (AHRD V1 ***- Q39550_CRAPL); contains Interpro domain(s) IPR015495 Myb transcription factor	ETI					2.09248	0.0208557
Solyc06g005410		Unknown Protein (AHRD V1)	ETI					1.9936	0.0311609
Solyc06g007520	AT1G26910	Ribosomal protein L10 (AHRD V1 ***- A8IZK3_CHLRE); contains Interpro domain(s) IPR001197 Ribosomal protein L10e	ETI
Solyc06g066660	AT1G52300	Ribosomal protein L37 (AHRD V1 ***- B9RQN1_RICCO); contains Interpro domain(s) IPR001569 Ribosomal protein L37e	ETI					-2.04117	2.29493e-06
Solyc06g075180	AT2G37190	Ribosomal protein L12 (AHRD V1 ***- A8J597_CHLRE); contains Interpro domain(s) IPR000911 Ribosomal protein L11	ETI/JA					-1.99564	1.38372e-07
Solyc06g076490		Unknown Protein (AHRD V1)	ETI/JA					2.45084	0.00023605
Solyc06g083270	AT3G25160	ER lumen retaining receptor family-like protein (AHRD V1 ***- Q38JH5_SOLTU); contains Interpro domain(s) IPR000133 ER lumen protein retaining receptor	ETI					-2.28512	0.000343482
Solyc07g040960	AT5G12010	Os07g0175100 protein (Fragment) (AHRD V1 *--- Q0D898_ORYSJ)	ETI			2.74366	2.4036e-06
Solyc07g042490	AT5G20820	SAUR33-auxin-responsive SAUR family member (AHRD V1 ***- B6T035_MAIZE); contains Interpro domain(s) IPR003676 Auxin responsive SAUR protein	ETI					-2.04851	3.77817e-06
Solyc07g055810	AT1G07650	Receptor-like serine/threonine kinase (AHRD V1 **** Q9LH71_ARATH); contains Interpro domain(s) IPR002290 Serine/threonine protein kinase	Both					2.02731	0.0180333
Solyc07g064550	AT5G54920	Genomic DNA chromosome 5 P1 clone MBG8 (AHRD V1 ***- Q9FFT8_ARATH)	ETI					-2.14001	0.00278468
Solyc07g064740	AT5G55060	Rab3 GTPase-activating protein catalytic subunit (AHRD V1 ***- RB3GP_MOUSE)	ETI			2.07606	7.72401e-06
Solyc08g016310	AT1G74170	LRR receptor-like serine/threonine-protein kinase FEI 1 (AHRD V1 *--* FEI1_ARATH); contains Interpro domain(s) IPR001611 Leucine-rich repeat	ETI/JA					2.02579	0.00854623
Solyc08g023510		Unknown Protein (AHRD V1)	Both					-2.3393	0.00786011
Solyc08g062330	AT5G51160	Ankyrin repeat protein (AHRD V1 **-- B1Q4U3_9ROSI); contains Interpro domain(s) IPR002110 Ankyrin	ETI					2.10782	0.0186885
Solyc08g069140	AT2G24610	Cyclic nucleotide gated channel (AHRD V1 ***- A9CRE4_MALDO); contains Interpro domain(s) IPR000595 Cyclic nucleotide-binding	ETI					2.45892	0.00526612
Solyc08g076060	AT3G16030	Serine/threonine kinase receptor (AHRD V1 **** Q7DMS5_BRANA); contains Interpro domain(s) IPR002290 Serine/threonine protein kinase	ETI					2.39151	0.00176223
Solyc08g077330	AT4G17030	Expansin-like protein (AHRD V1 ***- A2ICD7_CUNLA); contains Interpro domain(s) IPR007112 Expansin 45, endoglucanase-like	ETI					-2.03686	0.00173353
Solyc08g080670	AT4G11650	Osmotin-like protein (Fragment) (AHRD V1 **-- Q6TGR8_SOLTU); contains Interpro domain(s) IPR001938 Thaumatin, pathogenesis-related	Both					-2.19633	0.000306328
Solyc08g082110	AT4G23810	WRKY transcription factor-30 (AHRD V1 **** B6VB04_CAPAN); contains Interpro domain(s) IPR003657 DNA-binding WRKY	ETI			2.47347	0.00250634	1.99651	0.0237402
Solyc09g008780	AT2G36630	Os01g0786800 protein (Fragment) (AHRD V1 *-*- Q0JIP0_ORYSJ); contains Interpro domain(s) IPR002781 Protein of unknown function DUF81	ETI			-2.49829	8.70559e-11	-2.54101	2.65045e-10
Solyc09g009720	AT3G55380	Ubiquitin-conjugating enzyme 13 E2 (AHRD V1 **** D8QMV8_SELML); contains Interpro domain(s) IPR000608 Ubiquitin-conjugating enzyme, E2	ETI					-2.04887	3.52057e-05
Solyc09g010390	AT3G53630	Unknown Protein (AHRD V1)	ETI					-2.50277	0.00173725
Solyc09g010850	AT5G02290	ATP binding / serine-threonine kinase (AHRD V1 **** C5DB71_VITVI); contains Interpro domain(s) IPR002290 Serine/threonine protein kinase	Both					2.33143	0.000872326
Solyc09g011420	AT4G22380	50S ribosomal protein L7Ae (AHRD V1 **-- B2WJB2_PYRTR); contains Interpro domain(s) IPR004038 Ribosomal protein L7Ae/L30e/S12e/Gadd45	ETI			-2.01911	0.000684547	-2.17899	0.000299772
Solyc09g011860	AT3G54100	Os03g0169000 protein (Fragment) (AHRD V1 ***- Q0DUS7_ORYSJ); contains Interpro domain(s) IPR004348 Protein of unknown function DUF246, plant	ETI			1.99504	0.0316448
Solyc09g016940	AT2G38580	Unknown Protein (AHRD V1)	ETI					2.01414	0.00520718
Solyc09g065000	AT1G03220	Xylanase inhibitor (Fragment) (AHRD V1 **-- Q53IQ4_WHEAT); contains Interpro domain(s) IPR001461 Peptidase A1	ETI			-2.03888	0.01088
Solyc09g089670	AT4G14420	Nicotiana lesion-inducing like (AHRD V1 ***- B6T757_MAIZE); contains Interpro domain(s) IPR008637 HR-like lesion-inducer	ETI					-1.99248	9.77191e-07
Solyc10g009400	AT5G27400	FAM86A (AHRD V1 **-- B5XFD7_SALSA); contains Interpro domain(s) IPR019410 Methyltransferase-16, putative	ETI			2.02408	0.0135946
Solyc10g054560	AT4G34720	V-type proton ATPase 16 kDa proteolipid subunit (AHRD V1 **** VATL_SOLLC); contains Interpro domain(s) IPR011555 ATPase, V0 complex, proteolipid subunit C, eukaryotic	ETI					-2.04824	1.01981e-07
Solyc11g006910	AT2G27510	Ferredoxin (AHRD V1 ***- Q9AUE1_IMPBA); contains Interpro domain(s) IPR010241 Ferredoxin [2Fe-2S], plant	ETI			-2.4806	1.41829e-05	-2.70917	4.88932e-06
Solyc11g008420	AT1G20140	SKP1-like protein (AHRD V1 ***- C3V9V9_CITMA); contains Interpro domain(s) IPR016897 E3 ubiquitin ligase, SCF complex, Skp subunit	ETI					-2.19173	0.00214032
Solyc11g012320	0	Unknown Protein (AHRD V1)	JA			-2.11083	3.59541e-06	-2.3096	6.74494e-07
Solyc11g013500	AT1G36940	Unknown Protein (AHRD V1)	ETI			-1.99044	0.0339707
Solyc11g016930	AT1G69990	Receptor-like kinase (AHRD V1 ***- D4QD70_DIACA); contains Interpro domain(s) IPR001611 Leucine-rich repeat	ETI			2.13764	0.00574996	2.24312	0.00408911
Solyc11g066360	AT5G22930	Unknown Protein (AHRD V1); contains Interpro domain(s) IPR012862 Protein of unknown function DUF1635	ETI			-2.62308	0.00292621
Solyc12g007030	AT3G24503	Aldehyde dehydrogenase 1 (AHRD V1 ***- C5I9X1_ARTAN); contains Interpro domain(s) IPR015590 Aldehyde dehydrogenase	ETI			2.1061	0.00429067
Solyc12g009000	AT5G12010	Os07g0175100 protein (Fragment) (AHRD V1 ***- Q0D898_ORYSJ)	ETI					2.1177	0.0199087
Solyc12g009110	AT4G35160	O-methyltransferase-like protein (AHRD V1 ***- Q9T003_ARATH); contains Interpro domain(s) IPR016461 O-methyltransferase, COMT, eukaryota	ETI					-2.37567	0.00518022
Solyc12g042650	AT2G32060	40S ribosomal protein S12 (AHRD V1 ***- Q8H2J8_ORYSJ); contains Interpro domain(s) IPR000530 Ribosomal protein S12e	ETI					-2.08197	1.19773e-08
Solyc12g042730	AT1G80450	Unknown Protein (AHRD V1); contains Interpro domain(s) IPR008889 VQ	ETI					2.00378	0.0314349
Solyc12g087920	AT4G23150	Receptor-like protein kinase (AHRD V1 **** C6F1T6_SOYBN); contains Interpro domain(s) IPR002290 Serine/threonine protein kinase	ETI			2.1882	0.0142789	2.69137	0.00196239
		#N/A
		#N/A
		#N/A
		#N/A
		#N/A
		#N/A
		#N/A
		#N/A
		#N/A
		#N/A
		#N/A
		#N/A
		#N/A
		#N/A
		#N/A
		#N/A
		#N/A
		#N/A
		#N/A
		#N/A
		#N/A
		#N/A
		#N/A
		#N/A
		#N/A
		#N/A
		#N/A
		#N/A
		#N/A
		#N/A
		#N/A
		#N/A
		#N/A
		#N/A
		#N/A
		#N/A
		#N/A
		#N/A
		#N/A
		#N/A
		#N/A
		#N/A
		#N/A
		#N/A
		#N/A
		#N/A
		#N/A
		#N/A
		#N/A
		#N/A
		#N/A
		#N/A
		#N/A
		#N/A
		#N/A
		#N/A
		#N/A
		#N/A
		#N/A
		#N/A
		#N/A
		#N/A
		#N/A
		#N/A
		#N/A
		#N/A
		#N/A
		#N/A
		#N/A
		#N/A
		#N/A
		#N/A
		#N/A
		#N/A
		#N/A
		#N/A
		#N/A
		#N/A
		#N/A
		#N/A
		#N/A
		#N/A
		#N/A
		#N/A
		#N/A
		#N/A
		#N/A
		#N/A
		#N/A
		#N/A
		#N/A
		#N/A
		#N/A
		#N/A
		#N/A
		#N/A
		#N/A
		#N/A
		#N/A
		#N/A
		#N/A
		#N/A
		#N/A
		#N/A
		#N/A
		#N/A
		#N/A
		#N/A
		#N/A
		#N/A
		#N/A
		#N/A
		#N/A
		#N/A
		#N/A
		#N/A
		#N/A
		#N/A
		#N/A
		#N/A
		#N/A
		#N/A
		#N/A
		#N/A
		#N/A
		#N/A
		#N/A
		#N/A
		#N/A
		#N/A
		#N/A
		#N/A
		#N/A
		#N/A
		#N/A
		#N/A
		#N/A
		#N/A
		#N/A
		#N/A
		#N/A
		#N/A
		#N/A
		#N/A
		#N/A
		#N/A
		#N/A
		#N/A
		#N/A
		#N/A
		#N/A
		#N/A
		#N/A
		#N/A
		#N/A
		#N/A
		#N/A
		#N/A
		#N/A
		#N/A
		#N/A
		#N/A
		#N/A
		#N/A
		#N/A
		#N/A
		#N/A
		#N/A
		#N/A
		#N/A
		#N/A
		#N/A
		#N/A
		#N/A
		#N/A
		#N/A
		#N/A
		#N/A
		#N/A
		#N/A
		#N/A
		#N/A
		#N/A
		#N/A
		#N/A
		#N/A
		#N/A
		#N/A
		#N/A
		#N/A
		#N/A
		#N/A
		#N/A
		#N/A
		#N/A
		#N/A
		#N/A
		#N/A
		#N/A
		#N/A
		#N/A
		#N/A
		#N/A
		#N/A
		#N/A
		#N/A
		#N/A
		#N/A
		#N/A
		#N/A
		#N/A
		#N/A
		#N/A
		#N/A
		#N/A
		#N/A
		#N/A
		#N/A
		#N/A
		#N/A
		#N/A
		#N/A
		#N/A
		#N/A
		#N/A
		#N/A
		#N/A
		#N/A
		#N/A
		#N/A
		#N/A
		#N/A
		#N/A
		#N/A
		#N/A
		#N/A
		#N/A
		#N/A
		#N/A
		#N/A
		#N/A
		#N/A
		#N/A
		#N/A
		#N/A
		#N/A
		#N/A
		#N/A
		#N/A
		#N/A
		#N/A
		#N/A
		#N/A
		#N/A
		#N/A
		#N/A
		#N/A
		#N/A
		#N/A
		#N/A
		#N/A
		#N/A
		#N/A
		#N/A
		#N/A
		#N/A
		#N/A
		#N/A
		#N/A
		#N/A
		#N/A
		#N/A
		#N/A
		#N/A
		#N/A
		#N/A
		#N/A
		#N/A
		#N/A
		#N/A
		#N/A
		#N/A
		#N/A
		#N/A
		#N/A
		#N/A
		#N/A
		#N/A
		#N/A
		#N/A
		#N/A
		#N/A
		#N/A
		#N/A
		#N/A
		#N/A
		#N/A
		#N/A
		#N/A
		#N/A
		#N/A
		#N/A
		#N/A
		#N/A
		#N/A
		#N/A
		#N/A
		#N/A
		#N/A
		#N/A
		#N/A
		#N/A
		#N/A
		#N/A
		#N/A
		#N/A
		#N/A
		#N/A
		#N/A
		#N/A
		#N/A
		#N/A
		#N/A
		#N/A
		#N/A
		#N/A
		#N/A
		#N/A
		#N/A
		#N/A
		#N/A
		#N/A
		#N/A
		#N/A
		#N/A
		#N/A
		#N/A
		#N/A
		#N/A
		#N/A
		#N/A
		#N/A
		#N/A
		#N/A
		#N/A
		#N/A
		#N/A
		#N/A
		#N/A
		#N/A
		#N/A
		#N/A
		#N/A
		#N/A
		#N/A
		#N/A
		#N/A
		#N/A
		#N/A
		#N/A
		#N/A
		#N/A
		#N/A
		#N/A
		#N/A
		#N/A
		#N/A
		#N/A
		#N/A
		#N/A
		#N/A
		#N/A
		#N/A
		#N/A
		#N/A
		#N/A
		#N/A
		#N/A
		#N/A
		#N/A
		#N/A
		#N/A
		#N/A
		#N/A
		#N/A
		#N/A
		#N/A
		#N/A
		#N/A
		#N/A
		#N/A
		#N/A
		#N/A
		#N/A
		#N/A
		#N/A
		#N/A
		#N/A
		#N/A
		#N/A
		#N/A
		#N/A
		#N/A
		#N/A
		#N/A
		#N/A
		#N/A
		#N/A
		#N/A
		#N/A
		#N/A
		#N/A
		#N/A
		#N/A
		#N/A
		#N/A
		#N/A
		#N/A
		#N/A
		#N/A
		#N/A
		#N/A
		#N/A
		#N/A
		#N/A
		#N/A
		#N/A
		#N/A
		#N/A
		#N/A
		#N/A
		#N/A
		#N/A
		#N/A
		#N/A
		#N/A
		#N/A
		#N/A
		#N/A
		#N/A
		#N/A
		#N/A
		#N/A
		#N/A
		#N/A
		#N/A
		#N/A
		#N/A
		#N/A
		#N/A
		#N/A
		#N/A
		#N/A
		#N/A
		#N/A
		#N/A
		#N/A
		#N/A
		#N/A
		#N/A
		#N/A
		#N/A
		#N/A
		#N/A
		#N/A
		#N/A
		#N/A
		#N/A
		#N/A
		#N/A
		#N/A
		#N/A
		#N/A
		#N/A
		#N/A
		#N/A
		#N/A
		#N/A
		#N/A
		#N/A
		#N/A
		#N/A
		#N/A
		#N/A
		#N/A
		#N/A
		#N/A
		#N/A
		#N/A
		#N/A
		#N/A
		#N/A
		#N/A
		#N/A
		#N/A
		#N/A
		#N/A
		#N/A
		#N/A
		#N/A
		#N/A
		#N/A
		#N/A
		#N/A
		#N/A
		#N/A
		#N/A
		#N/A
		#N/A
		#N/A
		#N/A
		#N/A
		#N/A
		#N/A
		#N/A
		#N/A
		#N/A
		#N/A
		#N/A
		#N/A
		#N/A
		#N/A
		#N/A
		#N/A
		#N/A
		#N/A
		#N/A
		#N/A
		#N/A
		#N/A
		#N/A
		#N/A
		#N/A
		#N/A
		#N/A
		#N/A
		#N/A
		#N/A
		#N/A
		#N/A
		#N/A
		#N/A
		#N/A
		#N/A
		#N/A
		#N/A
		#N/A
		#N/A
		#N/A
		#N/A
		#N/A
		#N/A
		#N/A
		#N/A
		#N/A
		#N/A
		#N/A
		#N/A
		#N/A
		#N/A
		#N/A
		#N/A
		#N/A
		#N/A
		#N/A
		#N/A
		#N/A
		#N/A
		#N/A
		#N/A
		#N/A
		#N/A
		#N/A
		#N/A
		#N/A
		#N/A
		#N/A
		#N/A
		#N/A
		#N/A
		#N/A
		#N/A
		#N/A
		#N/A
		#N/A
		#N/A
		#N/A
		#N/A
		#N/A
		#N/A
		#N/A
		#N/A
		#N/A
		#N/A
		#N/A
		#N/A
		#N/A
		#N/A
		#N/A
		#N/A
		#N/A
		#N/A
		#N/A
		#N/A
		#N/A
		#N/A
		#N/A
		#N/A
		#N/A
		#N/A
		#N/A
		#N/A
		#N/A
		#N/A
		#N/A
		#N/A
		#N/A
		#N/A
		#N/A
		#N/A
		#N/A
		#N/A
		#N/A
		#N/A
		#N/A
		#N/A
		#N/A
		#N/A
		#N/A
		#N/A
		#N/A
		#N/A
		#N/A
		#N/A
		#N/A
		#N/A
		#N/A
		#N/A
		#N/A
		#N/A
		#N/A
		#N/A
		#N/A
		#N/A
		#N/A
		#N/A
		#N/A
		#N/A
		#N/A
		#N/A
		#N/A
		#N/A
		#N/A
		#N/A
		#N/A
		#N/A
		#N/A
		#N/A
		#N/A
		#N/A
		#N/A
		#N/A
		#N/A
		#N/A
		#N/A
		#N/A
		#N/A
		#N/A
		#N/A
		#N/A
		#N/A
		#N/A
		#N/A
		#N/A
		#N/A
		#N/A
		#N/A
		#N/A
		#N/A
		#N/A
		#N/A
		#N/A
		#N/A
		#N/A
		#N/A
		#N/A
		#N/A
		#N/A
		#N/A
		#N/A
		#N/A
		#N/A
		#N/A
		#N/A
		#N/A
		#N/A
		#N/A
		#N/A
		#N/A
		#N/A
		#N/A
		#N/A
		#N/A
		#N/A
		#N/A
		#N/A
		#N/A
		#N/A
		#N/A
		#N/A
		#N/A
		#N/A
		#N/A
		#N/A
		#N/A
		#N/A
		#N/A
		#N/A
		#N/A
		#N/A
		#N/A
		#N/A
		#N/A
		#N/A
		#N/A
		#N/A
		#N/A
		#N/A
		#N/A
		#N/A
		#N/A
		#N/A
		#N/A
		#N/A
		#N/A
		#N/A
		#N/A
		#N/A
		#N/A
		#N/A
		#N/A
		#N/A
		#N/A
		#N/A
		#N/A
		#N/A
		#N/A
		#N/A
		#N/A
		#N/A
		#N/A
		#N/A
		#N/A
		#N/A
		#N/A
		#N/A
		#N/A
		#N/A
		#N/A
		#N/A
		#N/A
		#N/A
		#N/A
		#N/A
		#N/A
		#N/A
		#N/A
		#N/A
		#N/A
		#N/A
		#N/A
		#N/A
		#N/A
		#N/A
		#N/A
		#N/A
		#N/A
		#N/A
		#N/A
		#N/A
		#N/A
		#N/A
		#N/A
		#N/A
		#N/A
		#N/A
		#N/A
		#N/A
		#N/A
		#N/A
		#N/A
		#N/A
		#N/A
		#N/A
		#N/A
		#N/A
		#N/A
		#N/A
		#N/A
		#N/A
		#N/A
		#N/A
		#N/A
		#N/A
		#N/A
		#N/A
		#N/A
		#N/A
		#N/A
		#N/A
		#N/A
		#N/A
		#N/A
		#N/A
		#N/A
		#N/A
		#N/A
		#N/A
		#N/A
		#N/A
		#N/A
		#N/A
		#N/A
		#N/A
		#N/A
		#N/A
		#N/A
		#N/A
		#N/A
		#N/A
		#N/A
		#N/A
		#N/A
		#N/A
		#N/A
		#N/A
		#N/A
		#N/A
		#N/A
		#N/A
		#N/A
		#N/A
		#N/A
		#N/A
		#N/A
		#N/A
		#N/A
		#N/A
		#N/A
		#N/A
		#N/A
		#N/A
		#N/A
		#N/A
		#N/A
		#N/A
		#N/A
		#N/A
		#N/A
		#N/A
		#N/A
		#N/A
		#N/A
		#N/A
		#N/A
		#N/A
		#N/A
		#N/A
		#N/A
		#N/A
		#N/A
		#N/A
		#N/A
		#N/A
		#N/A
		#N/A
		#N/A
		#N/A
		#N/A
		#N/A
		#N/A
		#N/A
		#N/A
		#N/A
		#N/A
		#N/A
		#N/A
		#N/A
		#N/A
		#N/A
		#N/A
		#N/A
		#N/A
		#N/A
		#N/A
		#N/A
		#N/A
		#N/A
		#N/A
		#N/A
		#N/A
		#N/A
		#N/A
		#N/A
		#N/A
		#N/A
		#N/A
		#N/A
		#N/A
		#N/A
		#N/A
		#N/A
		#N/A
		#N/A
		#N/A
		#N/A
		#N/A
		#N/A
		#N/A
		#N/A
		#N/A
		#N/A
		#N/A
		#N/A
		#N/A
		#N/A
		#N/A
		#N/A
		#N/A
		#N/A
		#N/A
		#N/A
		#N/A
		#N/A
		#N/A
		#N/A
		#N/A
		#N/A
		#N/A
		#N/A
		#N/A
		#N/A
		#N/A
		#N/A
		#N/A
		#N/A
		#N/A
		#N/A
		#N/A
		#N/A
		#N/A
		#N/A
		#N/A
		#N/A
		#N/A
		#N/A
		#N/A
		#N/A
		#N/A
		#N/A
		#N/A
		#N/A
		#N/A
		#N/A
		#N/A
		#N/A
		#N/A
		#N/A
		#N/A
		#N/A
		#N/A
		#N/A
		#N/A
		#N/A
		#N/A
		#N/A
		#N/A
		#N/A
		#N/A
		#N/A
		#N/A
		#N/A
		#N/A
		#N/A
		#N/A
		#N/A
		#N/A
		#N/A
		#N/A
		#N/A
		#N/A
		#N/A
		#N/A
		#N/A
		#N/A
		#N/A
		#N/A
		#N/A
		#N/A
		#N/A
		#N/A
		#N/A
		#N/A
		#N/A
		#N/A
		#N/A
		#N/A
		#N/A
		#N/A
		#N/A
		#N/A
		#N/A
		#N/A
		#N/A
		#N/A
		#N/A
		#N/A
		#N/A
		#N/A
		#N/A
		#N/A
		#N/A
		#N/A
		#N/A
		#N/A
		#N/A
		#N/A
		#N/A
		#N/A
		#N/A
		#N/A
		#N/A
		#N/A
		#N/A
		#N/A
		#N/A
		#N/A
		#N/A
		#N/A
		#N/A
		#N/A
		#N/A
		#N/A
		#N/A
		#N/A
		#N/A
		#N/A
		#N/A
		#N/A
		#N/A
		#N/A
		#N/A
		#N/A
		#N/A
		#N/A
		#N/A
		#N/A
		#N/A
		#N/A
		#N/A
		#N/A
		#N/A
		#N/A
		#N/A
		#N/A
		#N/A
		#N/A
		#N/A
		#N/A
		#N/A
		#N/A
		#N/A
		#N/A
		#N/A
		#N/A
		#N/A
		#N/A
		#N/A
		#N/A
		#N/A
		#N/A
		#N/A
		#N/A
		#N/A
		#N/A
		#N/A
		#N/A
		#N/A
		#N/A
		#N/A
		#N/A
		#N/A
		#N/A
		#N/A
		#N/A
		#N/A
		#N/A
		#N/A
		#N/A
		#N/A
		#N/A
		#N/A
		#N/A
		#N/A
		#N/A
		#N/A
		#N/A
		#N/A
		#N/A
		#N/A
		#N/A
		#N/A
		#N/A
		#N/A
		#N/A
		#N/A
		#N/A
		#N/A
		#N/A
		#N/A
		#N/A
		#N/A
		#N/A
		#N/A
		#N/A
		#N/A
		#N/A
		#N/A
		#N/A
		#N/A
		#N/A
		#N/A
		#N/A
		#N/A
		#N/A
		#N/A
		#N/A
		#N/A
		#N/A
		#N/A
		#N/A
		#N/A
		#N/A
		#N/A
		#N/A
		#N/A
		#N/A
		#N/A
		#N/A
		#N/A
		#N/A
		#N/A
		#N/A
		#N/A
		#N/A
		#N/A
		#N/A
		#N/A
		#N/A
		#N/A
		#N/A
		#N/A
		#N/A
		#N/A
		#N/A
		#N/A
		#N/A
		#N/A
[truncated: 33 more rows]

## Sheet: All signi-at least one group
list tested	Gene ID	trimmed Gene ID	lookup	category - kinase, TF,Tregul or other	At	Description	Protein	log2FoldChange wt vs mock	FoldChange wt vs mock	pvalue wt vs mock	padj wt vs mock	Significantly DE wt vs mock	log2FoldChange dGI vs mock	FoldChange dGI vs mock	pvalue dGI vs mock	padj dGI vs mock	Significantly DE dGI vs mock	log2FoldChange CABI vs mock	FoldChange CABI vs mock	pvalue CABI vs mock	padj CABI vs mock	Significantly DE CABI vs mock
	Solyc09g008670.3	Solyc09g008670		#N/A	AT3G10050	Threonine ammonia-lyase biosynthetic (AHRD V1 **** B1XNT1_SYNP2); contains Interpro domain(s) IPR000634 Serine/threonine dehydratase, pyridoxal-phosphate-binding site IPR005787 Threonine dehydratase I	P25306	4.10171	17.1687	1.63959e-29	1.88359e-26	Up	1.52386	2.87559	2.80419e-05	0.001173	Up	1.81993	3.53063	9.40304e-07	5.40986e-05	Up
	Solyc01g096320.3	Solyc01g096320		TF	AT2G46680	Homeobox leucine zipper protein (AHRD V1 ***- Q9XH73_PRUAR); contains Interpro domain(s) IPR001356 Homeobox	K4B020	3.81582	14.0824	1.28633e-16	1.51564e-14	Up	-0.208837	-1.15576	0.647029	0.822669	No	0.700897	1.62551	0.12881	0.331174	No
	Solyc03g026050.3	Solyc03g026050		#N/A	AT5G62040	Terminal flower 1 (Fragment) (AHRD V1 **-- B3VT13_9ROSA); contains Interpro domain(s) IPR008914 Phosphatidylethanolamine-binding protein PEBP	K4BF78	3.66786	12.7097	1.12507e-16	1.33419e-14	Up	0.0845777	1.06038	0.852432	0.937846	No	0.861526	1.81696	0.0577	0.201168	No
	Solyc04g005380.3	Solyc04g005380		#N/A	AT1G69260	Ninja-family protein Os03g0214200 (AHRD V1 ***- NNJA1_ORYSJ); contains Interpro domain(s) IPR012463 Protein of unknown function DUF1675	K4BNE4	3.65945	12.6358	3.47035e-18	5.64501e-16	Up	0.932931	1.90915	0.0261243	0.130342	No	1.4639	2.75854	0.000589912	0.008518	Up
	Solyc10g079150.2	Solyc10g079150		TF	AT1G30500	Nuclear transcription factor Y subunit A-7 (AHRD V1 ***- B6TY54_MAIZE); contains Interpro domain(s) IPR001289 CCAAT-binding transcription factor, subunit B	K4B7W8	3.49698	11.2901	4.81985e-15	4.30066e-13	Up	0.134012	1.09734	0.771095	NA	No	1.3788	2.60052	0.00249603	0.0237035	Up
	Solyc09g008770.3	Solyc09g008770		#N/A	AT2G36640	Group 3 late embryogenesis abundant protein (AHRD V1 **-- Q2N1E0_PHAVU); contains Interpro domain(s) IPR004238 Late embryogenesis abundant protein	K4CQR2	3.49635	11.2851	5.03558e-14	3.74733e-12	Up	0.0417654	1.02937	0.9288	0.970044	No	0.0970095	1.06955	0.836225	0.923202	No
	Solyc07g049530.3	Solyc07g049530		#N/A	AT1G05010	1-aminocyclopropane-1-carboxylate oxidase (AHRD V1 ***- A4ZYQ6_SOLLC); contains Interpro domain(s) IPR005123 Oxoglutarate and iron-dependent oxygenase	A4ZYQ6	3.49333	11.2615	2.56974e-25	1.74942e-22	Up	0.465082	1.3804	0.157895	0.38476	No	0.804394	1.74641	0.0178334	0.0933066	No
	Solyc03g007230.3	Solyc03g007230		#N/A	AT1G07430	Protein phosphatase 2C (AHRD V1 ***- B1B5N6_PHYPA); contains Interpro domain(s) IPR015655 Protein phosphatase 2C	K4BEE6	3.48897	11.2276	1.26109e-20	3.45972e-18	Up	0.182003	1.13446	0.627131	0.810234	No	1.23247	2.3497	0.001178	0.0140602	Up
	Solyc02g082920.3	Solyc02g082920		#N/A	AT3G12500	Endochitinase (Chitinase) (AHRD V1 **** Q43184_SOLTU); contains Interpro domain(s) IPR000726 Glycoside hydrolase, family 19, catalytic	Q05537	3.42904	10.7707	8.56325e-14	6.00767e-12	Up	0.572233	1.48682	0.208298	0.450031	No	0.551771	1.46588	0.231115	0.465644	No
	Solyc06g050800.3	Solyc06g050800		#N/A	AT3G56200	Amino acid transporter (AHRD V1 **** B9HYI5_POPTR); contains Interpro domain(s) IPR013057 Amino acid transporter, transmembrane	K4C1R1	3.39219	10.4991	2.74759e-15	2.60327e-13	Up	0.843526	1.79443	0.0489011	0.192976	No	1.05273	2.07446	0.0156646	0.0862955	No
	Solyc11g020330.1	Solyc11g020330		#N/A	AT4G10250	class IV heat shock protein (AHRD V1 ***- B6T3F5_MAIZE); contains Interpro domain(s) IPR002068 Heat shock protein Hsp20	K4B1M2	3.37901	10.4036	1.08636e-13	7.53527e-12	Up	-0.140872	-1.10257	0.760591	0.893826	No	0.693904	1.61766	0.133635	0.338461	No
	Solyc03g111100.1	Solyc03g111100		#N/A	AT5G50360	AtIII18x5-like protein (Fragment) (AHRD V1 *-*- D9YU68_ARAHA)	K4BJX3	3.3353	10.0931	4.03665e-14	3.04089e-12	Up	0.714743	1.64119	0.100028	0.293933	No	1.14124	2.2057	0.00991545	0.0631394	No
	Solyc01g103920.3	Solyc01g103920		#N/A	AT1G60950	Ferredoxin I (AHRD V1 ***- Q93XJ9_SOLTU); contains Interpro domain(s) IPR010241 Ferredoxin [2Fe-2S], plant	K4B1W7	3.32457	10.0183	5.51958e-15	4.83121e-13	Up	0.548746	1.46281	0.198748	0.439968	No	1.26432	2.40214	0.0033865	0.0299503	Up
	Solyc08g067630.3	Solyc08g067630		#N/A	AT2G25625	Unknown Protein (AHRD V1)	K4CLY9	3.29701	9.82876	1.59259e-12	8.7123e-11	Up	0.69633	1.62038	0.13324	0.348799	No	1.31286	2.48433	0.00495759	0.0391785	Up
	Solyc12g098900.2	Solyc12g098900		#N/A	0	Unknown Protein (AHRD V1)	K4APN3	3.20236	9.20465	1.94173e-12	1.04974e-10	Up	0.120732	1.08729	0.788744	0.90696	No	0.792409	1.73196	0.0824958	0.252439	No
	Solyc01g087820.2	Solyc01g087820		#N/A	AT5G67090	Subtilisin-like protease (AHRD V1 **-- O82777_SOLLC); contains Interpro domain(s) IPR015500 Peptidase S8, subtilisin-related	K4AYG4	3.18346	9.08481	9.67168e-23	3.62806e-20	Up	1.38283	2.6078	1.62796e-05	0.000803281	Up	1.5231	2.87407	3.86739e-06	0.000171214	Up
	Solyc07g063410.3	Solyc07g063410		TF	AT4G27410	NAC domain protein IPR003441 (AHRD V1 ***- B9HZY3_POPTR); contains Interpro domain(s) IPR003441 No apical meristem (NAM) protein	K4CH24	3.17741	9.04681	6.95374e-20	1.70422e-17	Up	0.619059	1.53587	0.0777645	0.254768	No	0.78829	1.72703	0.0283604	0.127119	No
	Solyc03g120420.3	Solyc03g120420		#N/A	0	Unknown Protein (AHRD V1)	K4APN3	3.16104	8.94477	6.70222e-12	3.27643e-10	Up	-0.228448	-1.17157	0.617491	0.803394	No	0.619666	1.53652	0.179687	0.405936	No
	Solyc08g083130.3	Solyc08g083130		TF	AT2G46680	Homeobox leucine zipper protein (AHRD V1 ***- Q9XH73_PRUAR); contains Interpro domain(s) IPR001356 Homeobox	K4B020	3.15816	8.9269	1.95908e-12	1.05601e-10	Up	0.0166082	1.01158	0.970152	0.987818	No	0.942571	1.92195	0.0362323	0.148773	No
	Solyc03g013440.3	Solyc03g013440		#N/A	AT5G15240	Amino acid transporter family protein (AHRD V1 **** D7M7A7_ARALY); contains Interpro domain(s) IPR013057 Amino acid transporter, transmembrane	K4BEN7	3.11315	8.65272	9.8677e-18	1.49899e-15	Up	0.422178	1.33995	0.245511	0.49355	No	1.06047	2.08561	0.00411129	0.0347568	Up
	Solyc02g084850.3	Solyc02g084850		#N/A	0	Unknown Protein (AHRD V1)	K4APN3	3.10155	8.58338	4.18708e-11	1.70649e-09	Up	-0.296818	-1.22843	0.526871	0.743199	No	0.106103	1.07632	0.821441	0.915606	No
	Solyc10g076250.2	Solyc10g076250		#N/A	AT3G08860	Aminotransferase like protein (AHRD V1 ***- Q0WWF1_ARATH); contains Interpro domain(s) IPR005814 Aminotransferase class-III	K4D1W7	3.08109	8.46255	1.27861e-15	1.31297e-13	Up	0.405058	1.32414	0.297282	0.546852	No	0.660097	1.58019	0.0954782	0.275515	No
	Solyc02g087890.3	Solyc02g087890		#N/A	0	Unknown Protein (AHRD V1)	K4APN3	3.05638	8.31881	6.82838e-11	2.60399e-09	Up	-0.0387602	-1.02723	0.934092	0.972445	No	0.327958	1.25524	0.483368	0.706582	No
	Solyc07g040990.3	Solyc07g040990		#N/A	AT5G57050	Protein phosphatase 2C (AHRD V1 ***- A5A6P8_WHEAT); contains Interpro domain(s) IPR015655 Protein phosphatase 2C	K4CDX6	3.05242	8.29602	2.47054e-18	4.16615e-16	Up	0.803265	1.74505	0.020344	0.112754	No	1.32754	2.50974	0.000177474	0.00351289	Up
	Solyc10g081840.2	Solyc10g081840		TF	AT5G06510	Nuclear transcription factor Y subunit A-2 (AHRD V1 **** B6SM21_MAIZE); contains Interpro domain(s) IPR001289 CCAAT-binding transcription factor, subunit B	K4ASQ9	3.03697	8.20766	9.30984e-12	4.43327e-10	Up	0.826039	1.77281	0.0635703	0.226733	No	1.10638	2.15304	0.0141823	0.0806848	No
	Solyc02g087070.3	Solyc02g087070		#N/A	AT3G01420	Peroxidase family protein (AHRD V1 **-- Q1D1V4_MYXXD); contains Interpro domain(s) IPR002007 Haem peroxidase, animal	Q69F00	3.03501	8.1965	8.15889e-11	3.07313e-09	Up	-0.231462	-1.17402	0.621175	NA	No	1.12758	2.18491	0.0160419	0.0875905	No
	Solyc12g010020.2	Solyc12g010020		#N/A	AT2G24200	Leucyl aminopeptidase (AHRD V1 ***- D7DWG6_NOSA0); contains Interpro domain(s) IPR011356 Peptidase M17, leucyl aminopeptidase	K4DC90	3.01688	8.09418	1.41889e-12	7.80859e-11	Up	1.41039	2.6581	0.000796171	0.0129226	Up	1.12516	2.18126	0.00899564	0.0593263	No
	Solyc06g068160.3	Solyc06g068160		#N/A	AT1G15330	5&apos-AMP-activated protein kinase subunit gamma-3 (AHRD V1 **-- B1PM77_SHEEP); contains Interpro domain(s) IPR000644 Cystathionine beta-synthase, core	Q9M727	3.00813	8.0452	1.24631e-10	4.52146e-09	Up	0.048882	1.03446	0.916347	0.965341	No	0.105898	1.07616	0.82122	0.915591	No
	Solyc03g117630.1	Solyc03g117630		#N/A	AT1G16030	heat shock protein (AHRD V1 ***- B2D2G5_CAPSN); contains Interpro domain(s) IPR013126 Heat shock protein 70	K4BLR5	3.0077	8.0428	5.28955e-11	2.09541e-09	Up	0.426211	1.3437	0.356862	NA	No	0.712082	1.63817	0.125903	0.326369	No
	Solyc07g052135.1	Solyc07g052135		#N/A	#N/A	#N/A	#N/A	2.98563	7.9207	2.1214e-10	7.39912e-09	Up	-0.141623	-1.10315	0.762716	0.894758	No	0.64389	1.56254	0.170746	0.393065	No
	Solyc04g081900.3	Solyc04g081900		#N/A	AT1G60420	Nucleoredoxin 1 (AHRD V1 **-- A8I9L1_CHLRE); contains Interpro domain(s) IPR017936 Thioredoxin-like	K4BVR9	2.92911	7.61639	7.33489e-16	7.66038e-14	Up	0.714924	1.6414	0.0447325	0.182285	No	1.01458	2.02031	0.00563358	0.0428709	Up
	Solyc05g008390.3	Solyc05g008390		#N/A	AT2G01275	E3 ubiquitin-protein ligase MARCH3 (AHRD V1 *--- B5X3M1_SALSA); contains Interpro domain(s) IPR011016 Zinc finger, RING-CH-type	K4BNR7	2.92795	7.61028	1.70834e-17	2.4532e-15	Up	1.64608	3.12981	1.26194e-06	0.000121076	Up	1.82699	3.54797	1.5462e-07	1.3292e-05	Up
	Solyc09g008760.1	Solyc09g008760		#N/A	0	Unknown Protein (AHRD V1)	K4APN3	2.92399	7.58943	7.78963e-13	4.54543e-11	Up	0.451113	1.36709	0.267642	0.516141	No	0.807917	1.75068	0.0511133	0.186011	No
	Solyc09g064820.1	Solyc09g064820		#N/A	AT3G63060	Circadian clock coupling factor ZGT (AHRD V1 ***- Q94FM9_TOBAC)	K4CAT7	2.91654	7.55035	1.7815e-11	8.02594e-10	Up	1.19683	2.29236	0.00626976	NA	No	1.66588	3.17307	0.000158858	0.00325329	Up
	Solyc03g007960.3	Solyc03g007960		#N/A	AT4G25700	Carotene beta-hydroxylase (AHRD V1 **** Q0GGX1_SOLLC); contains Interpro domain(s) IPR006694 Fatty acid hydroxylase	Q0GGX1	2.87856	7.35416	4.71684e-13	2.84263e-11	Up	0.919902	1.89199	0.0220404	0.117897	No	1.28098	2.43004	0.00165897	0.0178526	Up
	Solyc02g079290.3	Solyc02g079290		#N/A	AT1G18100	Terminal flower 1 (Fragment) (AHRD V1 **-- B3VT24_9ROSA); contains Interpro domain(s) IPR008914 Phosphatidylethanolamine-binding protein PEBP	Q84XL1	2.87499	7.33597	1.25094e-11	5.89579e-10	Up	0.0343601	1.0241	0.936374	0.973833	No	0.747777	1.6792	0.0843702	0.255582	No
	Solyc01g112230.3	Solyc01g112230		#N/A	AT2G23240	PGPS/NH21 (AHRD V1 **-- Q9ZTM1_PETHY); contains Interpro domain(s) IPR000316 Plant EC metallothionein-like protein, family 15	K4B484	2.86239	7.27219	7.90958e-10	2.43528e-08	Up	-0.12551	-1.09089	0.787734	0.906685	No	-0.0639979	-1.04536	0.890248	0.950412	No
	Solyc07g042550.3	Solyc07g042550		#N/A	AT3G43190	Sucrose synthase 4 (AHRD V1 **** Q7Y078_SOLTU); contains Interpro domain(s) IPR012820 Sucrose synthase, plants and cyanobacteria IPR000368 Sucrose synthase	K4CEB3	2.83389	7.12996	4.99034e-25	3.16302e-22	Up	0.996325	1.99491	0.000190827	0.00477621	Up	1.30991	2.47926	2.17927e-06	0.000106346	Up
	Solyc10g078590.2	Solyc10g078590		#N/A	AT5G18130	Unknown Protein (AHRD V1)	K4D2A1	2.83153	7.1183	3.02484e-25	1.9857e-22	Up	1.12909	2.1872	2.27614e-05	0.00101201	Up	1.58356	2.99708	8.59937e-09	1.38207e-06	Up
	Solyc08g079430.3	Solyc08g079430		#N/A	AT4G12290	Primary amine oxidase (AHRD V1 ***- B9RBR2_RICCO); contains Interpro domain(s) IPR000269 Copper amine oxidase	Q5F306	2.81255	7.02525	2.11312e-09	5.82328e-08	Up	0.638693	1.55692	0.172062	0.404602	No	0.781894	1.71939	0.0960797	0.276657	No
	Solyc06g072130.3	Solyc06g072130		#N/A	AT1G17810	Aquaporin (AHRD V1 ***- D6BRE1_9ROSI); contains Interpro domain(s) IPR012269 Aquaporin	K4BEV4	2.80633	6.99503	1.32585e-09	3.87449e-08	Up	-0.0222126	-1.01552	0.961863	0.98392	No	0.160809	1.11791	0.727478	0.863149	No
	Solyc01g100460.3	Solyc01g100460		TF	AT3G62420	BZIP transcription factor (AHRD V1 **-* Q1HW69_CAPAN); contains Interpro domain(s) IPR011616 bZIP transcription factor, bZIP-1	Q9SPF7	2.79689	6.94942	9.14414e-21	2.62623e-18	Up	-0.11812	-1.08532	0.692393	0.852289	No	0.479144	1.39392	0.117208	0.31226	No
	Solyc02g086530.3	Solyc02g086530		#N/A	AT5G40390	Alpha-galactosidase (AHRD V1 **-- C0NUM4_AJECG); contains Interpro domain(s) IPR008811 Raffinose synthase	K4BBG1	2.78118	6.87414	1.00362e-09	3.01431e-08	Up	0.478743	1.39353	0.297028	NA	No	0.812833	1.75666	0.0786533	0.244939	No
	Solyc10g075070.2	Solyc10g075070		#N/A	AT2G38540	Non-specific lipid-transfer protein (AHRD V1 ***- Q850K5_VITVI); contains Interpro domain(s) IPR013770 Plant lipid transfer protein and hydrophobic protein, helical	K4CLX9	2.78112	6.87384	1.69431e-11	7.68966e-10	Up	0.320887	1.2491	0.426007	0.66289	No	0.68261	1.60504	0.0989585	0.281656	No
	Solyc12g010030.2	Solyc12g010030		#N/A	AT2G24200	Leucyl aminopeptidase (AHRD V1 ***- D7DWG6_NOSA0); contains Interpro domain(s) IPR011356 Peptidase M17, leucyl aminopeptidase	K4DC90	2.77258	6.83328	1.54085e-09	4.41985e-08	Up	0.784976	1.72306	0.089865	NA	No	0.857748	1.81221	0.0655104	0.218014	No
	Solyc04g072700.3	Solyc04g072700		#N/A	AT4G08570	Metal ion binding protein (AHRD V1 **-* B6U811_MAIZE); contains Interpro domain(s) IPR006121 Heavy metal transport/detoxification protein	K4BTQ7	2.76792	6.81126	1.51573e-15	1.5308e-13	Up	0.631504	1.54918	0.0632828	0.226161	No	1.36423	2.5744	9.47018e-05	0.00220861	Up
	Solyc01g057000.3	Solyc01g057000		#N/A	AT3G11930	Universal stress protein family protein (AHRD V1 ***- D7LAT3_ARALY); contains Interpro domain(s) IPR006016 UspA	K4AVR4	2.7596	6.77208	2.66196e-09	7.16391e-08	Up	0.183933	1.13598	0.689322	0.8512	No	0.444097	1.36046	0.339234	0.584264	No
	Solyc04g082830.3	Solyc04g082830		#N/A	AT1G20925	Auxin efflux carrier family protein (AHRD V1 **** D7KJ74_ARALY); contains Interpro domain(s) IPR004776 Auxin efflux carrier	K4BFH0	2.75393	6.74553	9.44679e-10	2.86537e-08	Up	-0.118096	-1.0853	0.795789	0.911386	No	0.628788	1.54627	0.169545	0.391273	No
	Solyc06g076570.2	Solyc06g076570		#N/A	AT1G07400	class I heat shock protein (AHRD V1 ***- Q69BI7_CARPA); contains Interpro domain(s) IPR002068 Heat shock protein Hsp20	P30221	2.73719	6.6677	1.10406e-13	7.62924e-12	Up	0.477885	1.3927	0.187551	0.424769	No	0.977528	1.96909	0.00858409	0.0573799	No
	Solyc03g019820.3	Solyc03g019820		#N/A	AT1G17810	Aquaporin (AHRD V1 ***- D6BRE1_9ROSI); contains Interpro domain(s) IPR012269 Aquaporin	K4BEV4	2.71843	6.58157	6.42106e-09	1.61458e-07	Up	-0.516294	-1.43028	0.27076	0.519394	No	0.0216878	1.01515	0.963022	0.982831	No
	Solyc10g055810.2	Solyc10g055810		#N/A	AT3G12500	Endochitinase (Chitinase) (AHRD V1 **** Q43184_SOLTU); contains Interpro domain(s) IPR000726 Glycoside hydrolase, family 19, catalytic	Q05537	2.7171	6.57549	1.22544e-18	2.32214e-16	Up	-0.0854983	-1.06105	0.774696	0.901723	No	0.000918686	1.00064	0.997638	0.998584	No
	Solyc10g083690.3	Solyc10g083690		#N/A	AT2G45560	Cytochrome P450 (AHRD V1 ***- B9I4C8_POPTR); contains Interpro domain(s) IPR002401 Cytochrome P450, E-class, group I	K4BF86	2.7111	6.54822	7.71166e-09	1.90011e-07	Up	0.166961	1.12269	0.721401	0.870622	No	0.985577	1.9801	0.0359132	0.147939	No
	Solyc01g107170.2	Solyc01g107170		TF	AT1G27730	Zinc finger protein (AHRD V1 ***- A0T3Q5_SOLTU); contains Interpro domain(s) IPR007087 Zinc finger, C2H2-type	I3NN78	2.71098	6.54767	8.72398e-13	5.02682e-11	Up	0.556005	1.47019	0.146523	0.368717	No	0.923154	1.89626	0.017777	0.0933066	No
	Solyc04g016420.3	Solyc04g016420		#N/A	AT5G04000	Unknown Protein (AHRD V1)	K4BQE2	2.70912	6.53921	7.96494e-09	1.95465e-07	Up	-0.289753	-1.22243	0.536762	0.7501	No	0.419047	1.33704	0.372534	0.61488	No
	Solyc02g086310.1	Solyc02g086310		#N/A	AT3G18280	Lipid transfer protein (AHRD V1 ***- Q42158_ARATH); contains Interpro domain(s) IPR013770 Plant lipid transfer protein and hydrophobic protein, helical	K4BBD9	2.70582	6.5243	4.27087e-09	1.10412e-07	Up	-0.167216	-1.12289	0.718142	0.869042	No	0.136967	1.09959	0.765744	0.885909	No
	Solyc10g007070.3	Solyc10g007070		#N/A	AT5G53870	Early nodulin-55-1 (Fragment) (AHRD V1 *--- NO551_SOYBN); contains Interpro domain(s) IPR008972 Cupredoxin	K4CFT3	2.67045	6.3663	8.72781e-10	2.66932e-08	Up	0.133116	1.09666	0.764829	0.896105	No	0.799742	1.74079	0.0731945	0.233932	No
	Solyc10g075090.2	Solyc10g075090		#N/A	AT2G38530	Non-specific lipid-transfer protein (AHRD V1 ***- Q1PCI0_SOLCH); contains Interpro domain(s) IPR013770 Plant lipid transfer protein and hydrophobic protein, helical	K4CQN8	2.66735	6.35259	1.13378e-08	2.64132e-07	Up	0.0388568	1.0273	0.933413	0.972258	No	0.600128	1.51585	0.199778	0.430225	No
	Solyc06g061280.3	Solyc06g061280		#N/A	AT2G23910	Cinnamoyl-CoA reductase-like protein (AHRD V1 ***- Q9M0B3_ARATH); contains Interpro domain(s) IPR016040 NAD(P)-binding domain	K4BJD4	2.66547	6.34436	1.4874e-09	4.28791e-08	Up	0.59347	1.50887	0.175753	0.409063	No	0.649458	1.56858	0.145119	0.355725	No
	Solyc10g078770.2	Solyc10g078770		#N/A	AT5G06760	Unknown Protein (AHRD V1)	K4BGN5	2.64937	6.27394	5.81863e-09	1.4752e-07	Up	-0.2486	-1.18805	0.588085	0.785486	No	0.0193694	1.01352	0.965981	0.984356	No
	Solyc08g083115.1	Solyc08g083115		#N/A	#N/A	#N/A	#N/A	2.64007	6.23363	2.96693e-12	1.55371e-10	Up	0.324104	1.25189	0.386873	0.629384	No	0.82843	1.77575	0.030619	0.133485	No
	Solyc01g095320.3	Solyc01g095320		#N/A	AT2G46240	BCL-2-associated athanogene 6 (AHRD V1 *-*- D7LDX9_ARALY); contains Interpro domain(s) IPR003103 Apoptosis regulator Bcl-2 protein, BAG	K4AZS1	2.62824	6.18273	5.64355e-10	1.79813e-08	Up	0.712589	1.63874	0.0864038	0.270925	No	1.10455	2.15031	0.00934167	0.0606348	No
	Solyc08g078160.3	Solyc08g078160		#N/A	AT4G25140	Oleosin (AHRD V1 ***- A5JVA7_FICAW); contains Interpro domain(s) IPR000136 Oleosin	K4C4M8	2.6178	6.13815	1.57559e-08	3.55348e-07	Up	-0.231944	-1.17442	0.616822	0.803098	No	0.223543	1.1676	0.627802	0.804182	No
	Solyc02g081550.3	Solyc02g081550		#N/A	AT5G15250	ATP-dependent Zn protease cell division protein FtsH homolog (AHRD V1 **** B2XTF7_HETA2); contains Interpro domain(s) IPR001315 Caspase Recruitment IPR003960 ATPase, AAA-type, conserved site IPR005936 Peptidase M41, FtsH IPR006025 Peptidase M, neutral zinc metallopeptidases, zinc-binding site	Q4W5U8	2.60553	6.08616	5.4124e-09	1.37601e-07	Up	1.06416	2.09095	0.0164443	0.0978618	No	1.28598	2.43848	0.00424995	0.0356234	Up
	Solyc04g078840.3	Solyc04g078840		TF	AT1G45249	Unknown Protein (AHRD V1); contains Interpro domain(s) IPR011616 bZIP transcription factor, bZIP-1	K4ATE7	2.59475	6.04086	5.07013e-14	3.75782e-12	Up	0.960217	1.9456	0.00422016	0.0407488	Up	1.29695	2.45709	0.000179979	0.00354823	Up
	Solyc03g116390.3	Solyc03g116390		#N/A	AT3G15670	Late embryogenesis abundant protein (AHRD V1 ***- Q2QKE8_CATRO)	E1AZA3	2.59383	6.037	1.19777e-08	2.78687e-07	Up	-0.299611	-1.23081	0.514335	0.735051	No	-0.0330467	-1.02317	0.942046	0.974418	No
	Solyc04g007980.3	Solyc04g007980		#N/A	AT1G06620	1-aminocyclopropane-1-carboxylate oxidase homolog 1 (AHRD V1 ***- ACCH1_ARATH); contains Interpro domain(s) IPR005123 Oxoglutarate and iron-dependent oxygenase	K4AUJ9	2.58583	6.00361	1.25843e-14	1.03727e-12	Up	0.19587	1.14541	0.554988	0.763977	No	0.466473	1.38173	0.172137	0.39516	No
	Solyc12g013620.2	Solyc12g013620		TF	AT4G27410	NAC domain protein IPR003441 (AHRD V1 ***- B9HZY3_POPTR); contains Interpro domain(s) IPR003441 No apical meristem (NAM) protein	K4CH24	2.58483	5.99943	9.10976e-18	1.39539e-15	Up	0.94957	1.9313	0.00110179	0.01634	Up	1.01845	2.02574	0.000751332	0.0100901	Up
	Solyc12g014100.2	Solyc12g014100		#N/A	AT5G54080	Homogentisate 1 2-dioxygenase (AHRD V1 ***- D7MTP0_ARALY); contains Interpro domain(s) IPR005708 Homogentisate 1,2-dioxygenase	K4DCU5	2.58116	5.98422	8.8544e-24	4.28297e-21	Up	0.671302	1.59251	0.00716614	0.0593882	No	0.934773	1.91159	0.000308224	0.00524698	Up
	Solyc02g093180.3	Solyc02g093180		#N/A	AT5G67150	N-hydroxycinnamoyl/benzoyltransferase 4 (AHRD V1 **-- Q00M86_SOYBN); contains Interpro domain(s) IPR003480 Transferase	K4B2S2	2.57284	5.94982	3.89069e-08	7.97267e-07	Up	0.149164	1.10893	0.748809	0.887225	No	0.509384	1.42344	0.277171	0.516934	No
	Solyc12g088190.2	Solyc12g088190		#N/A	AT5G49630	Amino acid permease 6 (AHRD V1 **** Q7Y076_BRANA); contains Interpro domain(s) IPR013057 Amino acid transporter, transmembrane	Q8GZV4	2.56644	5.92345	8.58641e-10	2.63484e-08	Up	0.359825	1.28327	0.390513	0.63283	No	0.495415	1.40973	0.245576	0.482016	No
	Solyc10g081980.2	Solyc10g081980		#N/A	AT5G06320	Harpin-induced protein-like (Fragment) (AHRD V1 **-- D2CFH8_COFAR); contains Interpro domain(s) IPR010847 Harpin-induced 1	K4D384	2.56417	5.91415	6.09983e-11	2.37544e-09	Up	1.15129	2.22112	0.00285127	0.0315073	Up	2.09495	4.27212	1.00075e-07	9.73497e-06	Up
	Solyc07g066330.3	Solyc07g066330		TF	AT1G56010	NAC domain protein IPR003441 (AHRD V1 ***- B9HH13_POPTR); contains Interpro domain(s) IPR003441 No apical meristem (NAM) protein	K4CHV8	2.56034	5.89846	2.86283e-13	1.86857e-11	Up	0.783386	1.72117	0.0225903	0.119513	No	1.07997	2.114	0.00225223	0.0220102	Up
	Solyc07g040680.3	Solyc07g040680		TF	AT2G26150	Heat stress transcription factor (AHRD V1 *-*- D4QAU8_CARPA); contains Interpro domain(s) IPR000232 Heat shock factor (HSF)-type, DNA-binding	K4B8I1	2.55496	5.8765	3.991e-10	1.32896e-08	Up	0.642534	1.56107	0.111119	0.312544	No	1.03461	2.04856	0.0119655	0.0718027	No
	Solyc08g080570.3	Solyc08g080570		#N/A	AT1G12780	UDP-glucose 4-epimerase (AHRD V1 **** B0M3E8_PEA); contains Interpro domain(s) IPR005886 UDP-glucose 4-epimerase	K4CP57	2.54328	5.82914	2.93731e-23	1.17371e-20	Up	1.46602	2.7626	3.43449e-09	1.72998e-06	Up	1.72734	3.31117	1.85223e-11	1.05335e-08	Up
	Solyc08g080390.3	Solyc08g080390		#N/A	AT2G45570	Cytochrome P450 (AHRD V1 ***- B9GKM8_POPTR); contains Interpro domain(s) IPR002401 Cytochrome P450, E-class, group I	K4CP38	2.54093	5.81963	5.63236e-10	1.79813e-08	Up	1.29591	2.45531	0.0014597	0.019975	Up	1.57461	2.97855	0.000142284	0.00302518	Up
	Solyc02g093270.3	Solyc02g093270		#N/A	AT4G34050	Caffeoyl CoA 3-O-methyltransferase (AHRD V1 **** Q5I2D1_9ROSI); contains Interpro domain(s) IPR002935 O-methyltransferase, family 3	K4B307	2.538	5.80783	7.87456e-20	1.9045e-17	Up	0.628838	1.54632	0.0213479	0.115214	No	0.864451	1.82065	0.00221282	0.0217834	Up
	Solyc10g075150.2	Solyc10g075150		#N/A	AT3G51590	Non-specific lipid-transfer protein (AHRD V1 ***- A7UGG9_SOLTU); contains Interpro domain(s) IPR013770 Plant lipid transfer protein and hydrophobic protein, helical	K4D1U7	2.5371	5.8042	6.74047e-08	1.31665e-06	Up	-0.027902	-1.01953	0.952583	0.981569	No	0.502813	1.41697	0.284689	0.524342	No
	Solyc08g076730.3	Solyc08g076730		#N/A	AT4G17940	TPR domain protein (AHRD V1 *-*- B6U810_MAIZE); contains Interpro domain(s) IPR011990 Tetratricopeptide-like helical	K4CN34	2.53032	5.77701	8.93733e-19	1.72923e-16	Up	0.726815	1.65498	0.0102211	0.0733309	No	0.995621	1.99394	0.000632199	0.00891956	Up
	Solyc01g087180.3	Solyc01g087180		#N/A	AT1G07985	Unknown Protein (AHRD V1)	K4AYA9	2.52848	5.76962	3.16642e-08	6.68221e-07	Up	0.0177273	1.01236	0.969212	0.987344	No	0.379518	1.30091	0.404543	0.643804	No
	Solyc07g041900.3	Solyc07g041900		#N/A	AT5G60360	Cathepsin L-like cysteine proteinase (AHRD V1 **** A7LJ78_DERVA); contains Interpro domain(s) IPR013128 Peptidase C1A, papain IPR000169 Peptidase, cysteine peptidase active site	Q40143	2.5261	5.76013	3.96942e-11	1.62861e-09	Up	0.218867	1.16382	0.560064	0.768529	No	0.168366	1.12379	0.663755	0.826646	No
	Solyc06g007180.3	Solyc06g007180		#N/A	AT3G47340	Asparagine synthase (Glutamine-hydrolyzing) (AHRD V1 **** A9EDI4_9FLAO); contains Interpro domain(s) IPR006426 Asparagine synthase, glutamine-hydrolyzing	K4C3A1	2.52537	5.7572	2.04383e-11	9.05245e-10	Up	0.466885	1.38212	0.205531	0.447044	No	0.583275	1.49825	0.124615	0.324279	No
	Solyc02g093890.1	Solyc02g093890		#N/A	AT3G27250	Unknown Protein (AHRD V1)	K4B7D5	2.52088	5.73931	4.10544e-08	8.35681e-07	Up	-0.172933	-1.12735	0.704436	NA	No	-0.11586	-1.08362	0.797798	NA	No
	Solyc02g079930.3	Solyc02g079930		#N/A	AT4G21320	Phosphosulfolactate synthase (AHRD V1 ***- Q1ASZ8_RUBXD); contains Interpro domain(s) IPR003830 (2R)-phospho-3-sulpholactate synthase, ComA	Q4VUC5	2.51738	5.72543	3.97472e-09	1.03337e-07	Up	0.697307	1.62148	0.102042	0.297607	No	1.05951	2.08423	0.0143985	0.0814201	No
	Solyc02g084980.3	Solyc02g084980		#N/A	AT2G47180	Galactinol synthase (AHRD V1 ***- D6QSF5_BRANA); contains Interpro domain(s) IPR002495 Glycosyl transferase, family 8	K4AXG3	2.51284	5.70743	5.17212e-10	1.67233e-08	Up	0.951736	1.9342	0.0180156	0.10366	No	1.05833	2.08252	0.0100366	0.0637189	No
	Solyc04g063350.3	Solyc04g063350		#N/A	AT1G21400	3-methyl-2-oxobutanoate dehydrogenase (2-methylpropanoyl-transferring) (AHRD V1 **** A1U0F1_MARAV); contains Interpro domain(s) IPR001017 Dehydrogenase, E1 component	K4BT25	2.49418	5.63409	1.06738e-12	6.01824e-11	Up	-0.01128	-1.00785	0.974446	0.988862	No	0.696938	1.62106	0.0510899	0.185971	No
	Solyc05g050220.3	Solyc05g050220		TF	AT2G46270	G-box binding factor 3 (AHRD V1 **** D7LDY1_ARALY); contains Interpro domain(s) IPR012900 G-box binding, MFMR	K4AZT5	2.47983	5.5783	7.92869e-08	1.51652e-06	Up	0.100936	1.07247	0.828031	NA	No	0.528936	1.44286	0.256947	0.495012	No
	Solyc07g006570.3	Solyc07g006570		#N/A	AT1G26820	S8 self-incompatibility ribonuclease (Fragment) (AHRD V1 ***- Q9FPV5_PETIN); contains Interpro domain(s) IPR001568 Ribonuclease T2	K4AVI8	2.47917	5.57575	1.52621e-11	6.96109e-10	Up	1.1551	2.22699	0.00133016	0.0188074	Up	1.21841	2.3269	0.00100135	0.0124944	Up
	Solyc08g079420.3	Solyc08g079420		#N/A	AT4G12320	Flavonoid 3&apos 5&apos-hydroxylase-like cytochrome P450 (AHRD V1 ***- Q9LU04_ARATH); contains Interpro domain(s) IPR002401 Cytochrome P450, E-class, group I	K4CNT6	2.47711	5.5678	1.82107e-13	1.22165e-11	Up	0.710488	1.63636	0.0368917	0.163042	No	1.04918	2.06935	0.00243619	0.0232396	Up
	Solyc08g062450.1	Solyc08g062450		#N/A	AT5G12020	class II heat shock protein (AHRD V1 ***- B6T339_MAIZE); contains Interpro domain(s) IPR002068 Heat shock protein Hsp20	O82545	2.46284	5.51301	4.78917e-09	1.22947e-07	Up	0.283541	1.21718	0.50025	0.722872	No	0.908846	1.87754	0.0328394	0.139262	No
	Solyc09g089580.3	Solyc09g089580		#N/A	AT1G06620	1-aminocyclopropane-1-carboxylate oxidase homolog 1 (AHRD V1 ***- ACCH1_ARATH); contains Interpro domain(s) IPR005123 Oxoglutarate and iron-dependent oxygenase	K4AUJ9	2.45989	5.50174	8.8359e-09	2.12861e-07	Up	0.559867	1.47413	0.185956	0.422233	No	0.470079	1.38519	0.277161	0.516934	No
	Solyc02g086880.3	Solyc02g086880		#N/A	AT5G14780	Formate dehydrogenase (AHRD V1 **** Q5NE18_SOLLC); contains Interpro domain(s) IPR006140 D-isomer specific 2-hydroxyacid dehydrogenase, NAD-binding	Q5NE18	2.4414	5.43167	2.14787e-18	3.72453e-16	Up	0.00821955	1.00571	0.975641	0.989556	No	0.456151	1.37188	0.103273	0.289424	No
	Solyc07g065930.3	Solyc07g065930		Tregul	AT1G55760	BTB/POZ domain-containing protein (AHRD V1 **-- D7KN20_ARALY); contains Interpro domain(s) IPR013089 Kelch related	K4CHR9	2.43603	5.41152	8.00966e-13	4.64434e-11	Up	0.963839	1.95049	0.00405143	0.0396004	Up	1.31972	2.49618	0.000125706	0.00273337	Up
	Solyc07g053890.3	Solyc07g053890		#N/A	AT3G49190	O-acyltransferase WSD1 (AHRD V1 **-- WSD1_ARATH); contains Interpro domain(s) IPR009721 Protein of unknown function DUF1298	K4CFT4	2.42536	5.37162	9.70924e-08	1.81922e-06	Up	0.0411322	1.02892	0.928999	NA	No	0.456356	1.37207	0.325065	0.56975	No
	Solyc01g109120.3	Solyc01g109120		#N/A	AT3G18950	WD-40 repeat family protein (AHRD V1 **-- Q1EPE0_MUSAC); contains Interpro domain(s) IPR020472 G-protein beta WD-40 repeat, region	K4B3C6	2.41851	5.34617	6.71767e-09	1.68225e-07	Up	1.04059	2.05707	0.0131203	NA	No	1.36799	2.58111	0.00125981	0.0147313	Up
	Solyc05g012210.3	Solyc05g012210		#N/A	AT3G29575	Ninja-family protein 1 (AHRD V1 *-*- NNJA1_WHEAT); contains Interpro domain(s) IPR012463 Protein of unknown function DUF1675	K4B5B0	2.41615	5.33744	3.22338e-11	1.34963e-09	Up	0.850429	1.80304	0.0180716	0.103834	No	1.30842	2.4767	0.000376338	0.00609481	Up
	Solyc02g093600.3	Solyc02g093600		#N/A	AT1G53540	class I heat shock protein (AHRD V1 ***- Q69BI7_CARPA); contains Interpro domain(s) IPR008978 HSP20-like chaperone	K4BDF6	2.40074	5.28075	2.63925e-07	4.45473e-06	Up	-0.349296	-1.27394	0.455072	0.687041	No	0.224328	1.16823	0.632386	0.807048	No
	Solyc01g106000.3	Solyc01g106000		#N/A	AT2G22570	Isochorismatase hydrolase (AHRD V1 ***- B6TNR9_MAIZE); contains Interpro domain(s) IPR000868 Isochorismatase-like	K4B2G9	2.38287	5.21574	2.04785e-18	3.61493e-16	Up	0.672824	1.59419	0.0119495	0.0805227	No	1.0603	2.08537	0.000122591	0.00268538	Up
	Solyc07g053360.3	Solyc07g053360		#N/A	AT2G42560	Seed biotin-containing protein SBP65 (AHRD V1 *--- SBP65_PEA); contains Interpro domain(s) IPR004238 Late embryogenesis abundant protein	K4CFN3	2.38225	5.2135	2.1556e-07	3.72738e-06	Up	-0.0849849	-1.06068	0.853762	0.93837	No	0.146595	1.10695	0.748582	0.875294	No
	Solyc09g074280.1	Solyc09g074280		#N/A	AT1G07710	Ankyrin repeat family protein (AHRD V1 **-- Q9LVG7_ARATH); contains Interpro domain(s) IPR002110 Ankyrin	K4C308	2.37828	5.19918	2.46543e-07	4.19215e-06	Up	0.552633	1.46676	0.234132	NA	No	0.700687	1.62528	0.133142	NA	No
	Solyc02g077370.1	Solyc02g077370		TF	AT3G23240	Ethylene-responsive transcription factor 2 (AHRD V1 ***- B6SSU7_MAIZE); contains Interpro domain(s) IPR001471 Pathogenesis-related transcriptional factor and ERF, DNA-binding	O04681	2.37332	5.18133	3.18672e-07	5.2818e-06	Up	-0.0864585	-1.06176	0.853246	NA	No	1.18107	2.26745	0.0113449	NA	No
	Solyc08g075020.3	Solyc08g075020		#N/A	AT4G19420	Pectinacetylesterase (Fragment) (AHRD V1 *--- C6JT68_9MYRT); contains Interpro domain(s) IPR004963 Pectinacetylesterase	K4BHQ5	2.37112	5.17344	1.20863e-08	2.80149e-07	Up	0.627827	1.54524	0.126666	0.337655	No	0.717577	1.64442	0.087737	0.261918	No
	Solyc04g071780.3	Solyc04g071780		#N/A	AT5G07990	Cytochrome P450 flavonoid 3&apos 5&apos-hydroxylase (AHRD V1 ***- B9HNH6_POPTR); contains Interpro domain(s) IPR002401 Cytochrome P450, E-class, group I	A0A023GRX7	2.36457	5.15	1.7231e-07	3.05128e-06	Up	0.119765	1.08656	0.789248	NA	No	-0.098772	-1.07086	0.822718	NA	No
	Solyc03g025810.3	Solyc03g025810		#N/A	AT5G52300	Low-temperature-induced 65 kDa protein (AHRD V1 *--- LTI65_ARATH); contains Interpro domain(s) IPR012418 CAP160	K4BF54	2.36184	5.14025	6.10679e-08	1.19924e-06	Up	-0.208695	-1.15564	0.636268	0.814469	No	-0.0300397	-1.02104	0.944792	0.975742	No
	Solyc03g096670.3	Solyc03g096670		#N/A	AT3G11410	Integrin-linked kinase-associated serine/threonine phosphatase 2C (AHRD V1 *-** ILKAP_RAT); contains Interpro domain(s) IPR015655 Protein phosphatase 2C	C8KHU4	2.35037	5.09954	1.78791e-08	3.98346e-07	Up	-0.027028	-1.01891	0.948275	0.979347	No	0.477642	1.39247	0.259338	0.497415	No
	Solyc01g081310.3	Solyc01g081310		#N/A	AT2G29420	Glutathione S-transferase (AHRD V1 ***- Q8H9E5_CUCMA); contains Interpro domain(s) IPR004045 Glutathione S-transferase, N-terminal	K4AY18	2.3465	5.08589	1.43383e-08	3.26178e-07	Up	0.29773	1.22921	0.467262	0.694785	No	0.778246	1.71504	0.0623351	0.211009	No
	Solyc06g067980.3	Solyc06g067980		#N/A	0	Unknown Protein (AHRD V1)	K4APN3	2.34377	5.07627	4.74248e-07	7.50832e-06	Up	-0.116881	-1.08439	0.802186	0.91375	No	0.217698	1.16288	0.639255	0.810985	No
	Solyc01g109920.2	Solyc01g109920		#N/A	AT2G21490	Dehydrin (AHRD V1 *-*- Q6YL18_BRAJU); contains Interpro domain(s) IPR000167 Dehydrin	K4B3K5	2.34319	5.07422	2.40079e-07	4.08979e-06	Up	-0.329502	-1.25658	0.471057	0.698088	No	-0.0874053	-1.06246	0.846703	0.928709	No
	Solyc01g105660.3	Solyc01g105660		#N/A	AT2G36690	1-aminocyclopropane-1-carboxylate oxidase (AHRD V1 **-- ACCO_TOBAC); contains Interpro domain(s) IPR005123 Oxoglutarate and iron-dependent oxygenase	K4B2D6	2.32699	5.01759	6.15718e-37	2.2635e-33	Up	0.984423	1.97852	3.74889e-08	1.05396e-05	Up	1.39876	2.63675	3.96748e-14	5.86631e-11	Up
	Solyc02g063520.3	Solyc02g063520		TF	AT4G37790	Homeobox-leucine zipper protein 22 (AHRD V1 ***- D7MA03_ARALY); contains Interpro domain(s) IPR003106 Leucine zipper, homeobox-associated	K4B6N7	2.32017	4.99392	3.47036e-10	1.17043e-08	Up	0.187351	1.13867	0.613221	0.800391	No	0.832236	1.78044	0.0270538	0.122818	No
	Solyc09g015000.3	Solyc09g015000		#N/A	AT5G59720	class I heat shock protein (AHRD V1 ***- Q69BI7_CARPA); contains Interpro domain(s) IPR002068 Heat shock protein Hsp20	K4CRX4	2.31707	4.98319	1.1064e-08	2.58081e-07	Up	0.248208	1.18773	0.530455	0.745648	No	0.494054	1.4084	0.22417	0.45779	No
	Solyc12g042480.2	Solyc12g042480		#N/A	AT5G57260	Cytochrome P450 (AHRD V1 ***- B9HFW7_POPTR); contains Interpro domain(s) IPR002401 Cytochrome P450, E-class, group I	K4BPM1	2.30274	4.93394	2.19376e-08	4.79471e-07	Up	0.00567363	1.00394	0.989113	0.995056	No	0.883771	1.84519	0.0343927	0.143802	No
	Solyc09g005610.3	Solyc09g005610		#N/A	AT1G58330	BZIP transcription factor (AHRD V1 *-*- Q8W5R8_ORYSA)	K4CQ51	2.30095	4.92782	5.49739e-07	8.5561e-06	Up	0.14381	1.10482	0.757552	NA	No	0.514487	1.42849	0.270536	NA	No
	Solyc11g056650.2	Solyc11g056650		TF	AT1G51140	BHLH transcription factor (AHRD V1 *-*- B6TXR4_MAIZE); contains Interpro domain(s) IPR001092 Basic helix-loop-helix dimerisation region bHLH	K4D8X6	2.29919	4.92183	6.43895e-11	2.49167e-09	Up	0.338704	1.26462	0.33376	0.580453	No	0.660654	1.5808	0.0657999	0.218486	No
	Solyc01g099980.3	Solyc01g099980		#N/A	AT1G56230	Glycine-rich protein (AHRD V1 *--- D7M9Z2_ARALY); contains Interpro domain(s) IPR009836 Protein of unknown function DUF1399	K4B132	2.29501	4.90757	3.63585e-07	5.92994e-06	Up	0.108185	1.07787	0.810266	0.917134	No	0.577249	1.492	0.204711	0.435963	No
	Solyc02g092860.3	Solyc02g092860		#N/A	AT4G37370	Cytochrome P450-like protein (AHRD V1 ***- Q9SZT7_ARATH); contains Interpro domain(s) IPR002401 Cytochrome P450, E-class, group I	K4B6S0	2.29482	4.90693	7.38666e-07	1.12025e-05	Up	-0.195808	-1.14537	0.673772	NA	No	0.666347	1.58705	0.15223	NA	No
	Solyc04g074000.3	Solyc04g074000		kinases	AT4G08850	Receptor protein kinase-like protein (AHRD V1 ***- C6ZS08_SOYBN); contains Interpro domain(s) IPR002290 Serine/threonine protein kinase	K4BTF8	2.29062	4.89268	1.36325e-07	2.46876e-06	Up	1.45443	2.74048	0.000689431	0.011822	Up	1.2558	2.388	0.00408627	0.0346244	Up
	Solyc09g065560.3	Solyc09g065560		#N/A	AT3G51895	High affinity sulfate transporter 1 (AHRD V1 **** SUT1_STYHA); contains Interpro domain(s) IPR001902 Sulphate anion transporter	K4CAR9	2.28423	4.87104	6.91756e-09	1.72532e-07	Up	1.18467	2.27312	0.00221451	0.02648	Up	1.4043	2.64689	0.000399202	0.00635371	Up
	Solyc06g071000.3	Solyc06g071000		#N/A	AT5G62530	N-succinylglutamate 5-semialdehyde dehydrogenase (AHRD V1 *-*- ASTD_VIBCH); contains Interpro domain(s) IPR015590 Aldehyde dehydrogenase	K4C8H3	2.28162	4.86224	1.77454e-20	4.72721e-18	Up	0.514853	1.42885	0.0301806	0.142968	No	0.776325	1.71276	0.00169276	0.0181106	Up
	Solyc04g054990.3	Solyc04g054990		#N/A	AT2G22170	Lipoxygenase homology domain-containing protein 1 (AHRD V1 **-- LOXH1_MOUSE); contains Interpro domain(s) IPR001024 Lipoxygenase, LH2	Q672Q3	2.27515	4.84049	1.3736e-07	2.48505e-06	Up	0.529325	1.44325	0.212422	0.45596	No	1.02146	2.02997	0.0183481	0.0948585	No
	Solyc06g060910.2	Solyc06g060910		#N/A	AT4G17550	Glycerol-3-phosphate transporter (AHRD V1 **** B0SG38_LEPBA); contains Interpro domain(s) IPR016196 Major facilitator superfamily, general substrate transporter	K4C6S1	2.27099	4.82655	3.52113e-07	5.77874e-06	Up	-0.775038	-1.71124	0.0855714	0.269381	No	0.405604	1.32464	0.368492	0.611656	No
	Solyc08g075280.3	Solyc08g075280		#N/A	AT4G19390	Os07g0656700 protein (Fragment) (AHRD V1 *--- Q0D403_ORYSJ); contains Interpro domain(s) IPR005134 Uncharacterised protein family UPF0114	K4BV55	2.26719	4.81385	1.3104e-10	4.72282e-09	Up	0.501994	1.41617	0.150157	0.373509	No	0.93274	1.9089	0.00905702	0.0595212	No
	Solyc04g006970.3	Solyc04g006970		#N/A	AT1G68750	Phosphoenolpyruvate carboxylase (AHRD V1 **** A6YM33_RICCO); contains Interpro domain(s) IPR015813 Pyruvate/Phosphoenolpyruvate kinase, catalytic core	K4BNK4	2.26292	4.79964	2.20829e-07	3.80774e-06	Up	0.837578	1.78705	0.0544056	0.20592	No	1.11191	2.16131	0.0117905	0.071162	No
	Solyc08g067500.2	Solyc08g067500		#N/A	AT3G08770	Non-specific lipid-transfer protein (AHRD V1 ***- A5JUZ8_SESIN); contains Interpro domain(s) IPR013770 Plant lipid transfer protein and hydrophobic protein, helical	K4C359	2.26002	4.78997	1.42243e-07	2.56834e-06	Up	0.34869	1.2734	0.413713	0.652701	No	0.886992	1.84932	0.0407222	0.161556	No
	Solyc06g075330.2	Solyc06g075330		TF	AT2G28500	LOB domain protein 1 (AHRD V1 *-*- D7KHW8_ARALY); contains Interpro domain(s) IPR004883 Lateral organ boundaries, LOB	K4C9P8	2.24991	4.75652	8.06796e-07	1.21257e-05	Up	1.01271	2.0177	0.0272405	NA	No	0.808463	1.75134	0.0813262	NA	No
	Solyc01g105370.3	Solyc01g105370		#N/A	AT5G64250	Enoyl-(Acyl-carrier-protein) reductase II (AHRD V1 **-- C7IPB6_THEET); contains Interpro domain(s) IPR004136 2-nitropropane dioxygenase, NPD	K4B2A7	2.2497	4.75584	3.33834e-13	2.08714e-11	Up	0.0216243	1.0151	0.944256	0.977708	No	0.544352	1.45836	0.0850003	0.256493	No
	Solyc07g061730.3	Solyc07g061730		#N/A	AT1G30040	Gibberellin 2-oxidase 1 (AHRD V1 **** A7LCJ5_SOLTU); contains Interpro domain(s) IPR005123 Oxoglutarate and iron-dependent oxygenase	K4B824	2.24733	4.74804	3.45756e-08	7.2056e-07	Up	1.35716	2.56181	0.00070427	0.0119914	Up	1.79416	3.46813	1.13873e-05	0.00040768	Up
	Solyc04g014530.1	Solyc04g014530		TF	AT3G23240	Ethylene-responsive transcription factor 2 (AHRD V1 ***- B6SSU7_MAIZE); contains Interpro domain(s) IPR001471 Pathogenesis-related transcriptional factor and ERF, DNA-binding	O04681	2.24338	4.73506	1.03824e-08	2.4498e-07	Up	0.136203	1.09901	0.738422	NA	No	0.826979	1.77397	0.0417764	0.16424	No
	Solyc04g050620.3	Solyc04g050620		#N/A	AT5G57260	Cytochrome P450 (AHRD V1 ***- B9HFW7_POPTR); contains Interpro domain(s) IPR002401 Cytochrome P450, E-class, group I	K4BPM1	2.2416	4.72923	6.00439e-08	1.18292e-06	Up	0.829756	1.77738	0.0472025	NA	No	1.06013	2.08512	0.0125197	0.074165	No
	Solyc08g016415.1	Solyc08g016415		#N/A	#N/A	#N/A	#N/A	2.234	4.70437	1.40315e-06	1.99315e-05	Up	-0.449976	-1.36602	0.331187	0.578926	No	-0.265997	-1.20247	0.563047	0.763947	No
	Solyc04g040180.3	Solyc04g040180		#N/A	AT2G41380	S-adenosylmethionine-dependent methyltransferase (Fragment) (AHRD V1 **** B3VXJ7_POPTN); contains Interpro domain(s) IPR013217 Methyltransferase type 12	K4BRF6	2.23103	4.69469	1.19937e-08	2.78707e-07	Up	-0.923371	-1.89654	0.0243001	0.124424	No	0.113877	1.08213	0.778694	0.892756	No
	Solyc06g034410.3	Solyc06g034410		#N/A	AT5G62280	Unknown Protein (AHRD V1); contains Interpro domain(s) IPR009902 Protein of unknown function DUF1442	K4AZ65	2.21829	4.65341	6.60191e-07	1.01041e-05	Up	-0.0588457	-1.04163	0.893353	NA	No	-0.0304522	-1.02133	0.943929	NA	No
	Solyc06g053220.3	Solyc06g053220		TF	AT3G61890	Homeobox leucine zipper protein (AHRD V1 ***- B8YIB0_MIRJA); contains Interpro domain(s) IPR001356 Homeobox	K4C609	2.21785	4.65199	4.82722e-09	1.23751e-07	Up	0.764893	1.69924	0.0425247	0.1766	No	1.19442	2.28853	0.00187261	0.0193548	Up
	Solyc01g087840.3	Solyc01g087840		#N/A	AT5G67090	Subtilisin-like protease (AHRD V1 **-- O82777_SOLLC); contains Interpro domain(s) IPR015500 Peptidase S8, subtilisin-related	K4AYG4	2.20843	4.62171	3.32498e-08	6.96087e-07	Up	0.768118	1.70305	0.0570683	0.211732	No	0.730208	1.65888	0.0760838	0.239662	No
	Solyc11g012590.2	Solyc11g012590		#N/A	AT2G35760	UPF0497 membrane protein 12 (AHRD V1 ***- U497C_VITVI); contains Interpro domain(s) IPR006459 Uncharacterised protein family UPF0497, trans-membrane plant subgroup	K4C298	2.20761	4.61909	4.21727e-10	1.39671e-08	Up	-0.201058	-1.14954	0.582635	0.783229	No	0.579066	1.49388	0.113396	0.306073	No
	Solyc06g062330.2	Solyc06g062330		#N/A	AT3G11340	UDP-glucuronosyltransferase (AHRD V1 **** Q8L5C7_PEA); contains Interpro domain(s) IPR002213 UDP-glucuronosyl/UDP-glucosyltransferase	K4BHV0	2.20497	4.61065	2.25094e-06	3.03555e-05	Up	0.0485337	1.03421	0.91737	NA	No	-0.122863	-1.08889	0.793591	0.900609	No
	Solyc10g079410.2	Solyc10g079410		#N/A	AT5G04040	Patatin-like phospholipase domain-containing protein c (AHRD V1 *--- B6K1H8_SCHJY); contains Interpro domain(s) IPR006689 ARF/SAR superfamily	K4D2I2	2.1969	4.58494	1.93099e-07	3.38678e-06	Up	0.607304	1.52341	0.158132	NA	No	1.1949	2.28928	0.00553747	0.0422264	Up
	Solyc10g075110.2	Solyc10g075110		#N/A	AT2G38530	Non-specific lipid-transfer protein (AHRD V1 ***- Q1PCI0_SOLCH); contains Interpro domain(s) IPR013770 Plant lipid transfer protein and hydrophobic protein, helical	K4CQN8	2.19363	4.57455	1.7179e-08	3.84144e-07	Up	-0.00466556	-1.00324	0.990167	0.995271	No	0.297782	1.22925	0.445028	0.676209	No
	Solyc09g007790.1	Solyc09g007790		#N/A	AT3G45210	Arabidopsis thaliana genomic DNA chromosome 5 P1 clone MOK16 (AHRD V1 ***- Q9LYW2_ARATH); contains Interpro domain(s) IPR007608 Protein of unknown function DUF584	K4CQG8	2.19211	4.56972	6.91931e-07	1.05459e-05	Up	0.0853813	1.06097	0.847623	0.935436	No	0.868438	1.82568	0.0519466	0.188209	No
	Solyc04g051280.3	Solyc04g051280		#N/A	AT1G65090	F16G16.9 protein (Fragment) (AHRD V1 *-*- Q9SS51_ARATH)	K4BS88	2.19038	4.56424	2.99243e-06	3.90099e-05	Up	-0.105366	-1.07577	0.821409	0.92248	No	0.325004	1.25267	0.48859	0.709447	No
	Solyc09g075910.1	Solyc09g075910		kinases	AT5G60900	Receptor-like protein kinase (AHRD V1 ***- Q39202_ARATH); contains Interpro domain(s) IPR002290 Serine/threonine protein kinase	K4ASL8	2.18978	4.56235	2.62313e-07	4.43567e-06	Up	1.2749	2.41981	0.00274798	NA	No	1.15358	2.22466	0.0077911	0.0536559	No
	Solyc02g071210.3	Solyc02g071210		#N/A	AT1G29390	Cold acclimation protein COR413-like (AHRD V1 *-*- A6YDU6_LOLTE); contains Interpro domain(s) IPR008892 Cold acclimation WCOR413	K4B897	2.18855	4.55848	7.54115e-14	5.37263e-12	Up	0.780434	1.71765	0.00598645	0.0522151	No	0.995876	1.99429	0.00071885	0.00978722	Up
	Solyc08g007460.2	Solyc08g007460		#N/A	AT1G62790	Non-specific lipid-transfer protein (AHRD V1 -*** B9RGU5_RICCO); contains Interpro domain(s) IPR003612 Plant lipid transfer protein/seed storage/trypsin-alpha amylase inhibitor	K4CIN3	2.17997	4.53146	1.24626e-07	2.27032e-06	Up	-0.534723	-1.44866	0.200349	0.441674	No	0.329356	1.25645	0.433053	0.665329	No
	Solyc01g107810.3	Solyc01g107810		#N/A	AT4G34131	UDP-glucosyltransferase family 1 protein (AHRD V1 **** C6KI43_CITSI); contains Interpro domain(s) IPR002213 UDP-glucuronosyl/UDP-glucosyltransferase	K4B2Z3	2.17439	4.51395	5.7078e-17	7.13708e-15	Up	0.95732	1.9417	0.000149121	0.00405873	Up	1.63886	3.1142	3.25755e-10	1.13658e-07	Up
	Solyc06g036485.1	Solyc06g036485		#N/A	#N/A	#N/A	#N/A	2.17419	4.51333	2.39437e-06	3.20313e-05	Up	0.307957	1.23795	0.506163	NA	No	0.944507	1.92453	0.0414614	NA	No
	Solyc08g079900.2	Solyc08g079900		#N/A	AT5G67360	Subtilisin-like protease (AHRD V1 **-- Q9LWA3_SOLLC); contains Interpro domain(s) IPR015500 Peptidase S8, subtilisin-related	K4B8K2	2.17289	4.50925	1.5605e-06	2.1963e-05	Up	-0.057819	-1.04089	0.899194	NA	No	0.257437	1.19535	0.575589	0.773063	No
	Solyc02g077970.3	Solyc02g077970		#N/A	AT5G44310	Late embryo abundance protein (Fragment) (AHRD V1 *-*- C6F8V9_PSEMZ)	K4B922	2.16222	4.47604	1.70699e-06	2.37879e-05	Up	-0.209878	-1.15659	0.64378	0.820349	No	0.393828	1.31387	0.38111	0.622594	No
	Solyc09g009985.1	Solyc09g009985		#N/A	#N/A	#N/A	#N/A	2.15822	4.46365	1.14115e-06	1.65292e-05	Up	0.361885	1.2851	0.411917	0.650936	No	0.907196	1.8754	0.0421354	0.164978	No
	Solyc05g007770.3	Solyc05g007770		TF	AT1G69490	NAC domain transcription factor (AHRD V1 **** Q5DM36_WHEAT); contains Interpro domain(s) IPR003441 No apical meristem (NAM) protein	K4BNG7	2.15324	4.44825	8.58642e-15	7.23977e-13	Up	1.04978	2.07021	9.7983e-05	0.00300639	Up	1.46863	2.76759	1.38417e-07	1.22553e-05	Up
	Solyc10g007280.3	Solyc10g007280		#N/A	AT3G50930	Cell division protease ftsH homolog (AHRD V1 *--- FTSH_HELPY); contains Interpro domain(s) IPR003959 ATPase, AAA-type, core	K4B6E3	2.14476	4.42219	1.84559e-06	2.54493e-05	Up	0.290435	1.22301	0.52278	NA	No	0.514118	1.42812	0.26168	0.499703	No
	Solyc03g098100.3	Solyc03g098100		#N/A	AT1G59960	Reductase 2 (AHRD V1 ***- Q6TY50_HYDMC); contains Interpro domain(s) IPR020471 Aldo/keto reductase subgroup	K4BJM5	2.14267	4.41579	4.986e-07	7.87351e-06	Up	-0.1673	-1.12295	0.699354	0.856964	No	0.116159	1.08385	0.784514	0.896001	No
	Solyc11g018800.2	Solyc11g018800		#N/A	AT1G14550	Peroxidase 1 (AHRD V1 ***- A0SWU6_SESRO); contains Interpro domain(s) IPR000823 Plant peroxidase	K4D1W5	2.14175	4.41298	1.41542e-06	2.00593e-05	Up	0.35314	1.27734	0.423792	0.660549	No	0.74149	1.6719	0.0974315	0.279073	No
	Solyc03g078150.3	Solyc03g078150		#N/A	AT2G41190	Amino acid transporter family protein (AHRD V1 **** D7LGK0_ARALY); contains Interpro domain(s) IPR013057 Amino acid transporter, transmembrane	K4BHP5	2.13558	4.39413	5.30882e-06	6.50543e-05	Up	-0.128102	-1.09286	0.784785	0.905057	No	0.184524	1.13644	0.693836	0.844506	No
	Solyc08g067960.3	Solyc08g067960		#N/A	AT5G25560	CHY zinc finger family protein expressed (AHRD V1 ***- Q337P2_ORYSJ); contains Interpro domain(s) IPR008913 Zinc finger, CHY-type	K4CM20	2.13331	4.38723	4.38424e-11	1.77114e-09	Up	1.44671	2.72585	3.70258e-06	0.000277281	Up	1.18794	2.27828	0.000249985	0.00451868	Up
	Solyc08g079870.2	Solyc08g079870		#N/A	AT2G05920	Subtilisin-like protease (AHRD V1 **-- B6SZ82_MAIZE); contains Interpro domain(s) IPR015500 Peptidase S8, subtilisin-related	K4CE62	2.12977	4.37649	1.32376e-13	9.01187e-12	Up	0.207096	1.15436	0.489187	0.712925	No	0.245433	1.18545	0.423803	0.657938	No
	Solyc08g068150.3	Solyc08g068150		#N/A	AT5G25610	BURP domain-containing protein (AHRD V1 **-- B2ZPK5_SOLTU); contains Interpro domain(s) IPR004873 BURP	K4B6B9	2.12341	4.35723	9.22783e-08	1.7361e-06	Up	0.262918	1.1999	0.496772	0.720482	No	0.474102	1.38905	0.233728	0.468153	No
	Solyc04g005800.3	Solyc04g005800		TF	AT3G01470	Homeobox-leucine zipper-like protein (AHRD V1 *-*- Q3HRT1_PICGL); contains Interpro domain(s) IPR001356 Homeobox IPR017970 Homeobox, conserved site	B6GVA3	2.11611	4.33524	7.91328e-14	5.61599e-12	Up	1.65154	3.14169	3.64609e-09	1.7631e-06	Up	1.7822	3.4395	4.5004e-10	1.44658e-07	Up
	Solyc08g029000.3	Solyc08g029000		#N/A	AT1G55020	Lipoxygenase (AHRD V1 **** Q9FT17_SOLLC); contains Interpro domain(s) IPR001246 Lipoxygenase, plant	K4B0V2	2.11329	4.32677	6.89542e-06	8.17181e-05	Up	0.0869451	1.06212	0.852906	0.938185	No	0.502388	1.41656	0.285143	0.524785	No
	Solyc12g010820.2	Solyc12g010820		#N/A	AT2G42560	Seed biotin-containing protein SBP65 (AHRD V1 *--- SBP65_PEA); contains Interpro domain(s) IPR004238 Late embryogenesis abundant protein	K4CFN3	2.11057	4.3186	3.60732e-06	4.6014e-05	Up	0.281083	1.21511	0.539326	0.751921	No	0.235102	1.17699	0.603875	0.788354	No
	Solyc08g077900.3	Solyc08g077900		#N/A	AT4G17030	Expansin-like protein (AHRD V1 ***- Q0WRS3_ARATH); contains Interpro domain(s) IPR007112 Expansin 45, endoglucanase-like	K4C6S7	2.10373	4.29818	2.22598e-06	3.00409e-05	Up	-0.97957	-1.97188	0.0251313	0.127118	No	0.0516175	1.03643	0.907678	0.958099	No
	Solyc01g095720.3	Solyc01g095720		#N/A	AT3G61680	Lipase (AHRD V1 *-*- C1FIH0_9CHLO); contains Interpro domain(s) IPR002921 Lipase, class 3	K4AZW1	2.10312	4.29638	1.04253e-06	1.5257e-05	Up	0.938725	1.91683	0.0306532	NA	No	1.37806	2.59919	0.00159357	0.017415	Up
	Solyc08g082440.3	Solyc08g082440		#N/A	AT4G10960	UDP-glucose 4-epimerase (AHRD V1 **** Q6XZA0_SOLTU); contains Interpro domain(s) IPR005886 UDP-glucose 4-epimerase	K4CPP0	2.09647	4.27661	1.07637e-10	3.97284e-09	Up	0.51732	1.43129	0.109551	0.310154	No	0.584262	1.49927	0.0790288	0.245551	No
	Solyc08g068870.3	Solyc08g068870		#N/A	AT5G10770	Aspartic proteinase nepenthesin-1 (AHRD V1 **-- C0JA51_9ORYZ); contains Interpro domain(s) IPR001461 Peptidase A1	K4CLT6	2.09601	4.27525	1.41283e-10	5.06224e-09	Up	0.797109	1.73762	0.0155644	0.094742	No	0.88254	1.84362	0.00873621	0.0580555	No
	Solyc11g071760.2	Solyc11g071760		#N/A	AT5G42380	Calmodulin-like protein (AHRD V1 ***- Q0VJ70_DATME); contains Interpro domain(s) IPR011992 EF-Hand type	K4BDS8	2.0939	4.26902	1.07446e-07	1.99692e-06	Up	0.0829532	1.05918	0.838147	NA	No	1.14016	2.20406	0.00454836	0.0371558	Up
	Solyc06g075990.3	Solyc06g075990		#N/A	AT1G07645	Glyoxalase/bleomycin resistance protein/dioxygenase (AHRD V1 ***- A1WPN3_VEREI); contains Interpro domain(s) IPR004360 Glyoxalase/bleomycin resistance protein/dioxygenase	K4C9W0	2.09219	4.26394	1.53285e-06	2.16234e-05	Up	-0.163416	-1.11994	0.711347	0.865221	No	-0.0105718	-1.00735	0.980563	0.991832	No
	Solyc03g019650.3	Solyc03g019650		#N/A	AT5G14120	Nodulin-like protein (AHRD V1 *-*- B6U8U8_MAIZE); contains Interpro domain(s) IPR010658 Nodulin-like	K4BET7	2.0906	4.25925	2.42198e-08	5.24982e-07	Up	0.783104	1.72083	0.0349072	0.157343	No	0.854885	1.80861	0.0247462	0.115823	No
	Solyc09g075890.3	Solyc09g075890		#N/A	AT2G32150	Pyrimidine 5&apos-nucleotidase (AHRD V1 **** B4WF69_9CAUL); contains Interpro domain(s) IPR010237 Pyrimidine 5-nucleotidase	K4CVG6	2.09033	4.25846	1.0351e-09	3.09873e-08	Up	0.803843	1.74574	0.0181094	0.104002	No	1.25547	2.38745	0.000295644	0.00511297	Up
	Solyc04g015200.3	Solyc04g015200		#N/A	AT5G47810	6-phosphofructokinase 2 (AHRD V1 ***- B6TE72_MAIZE); contains Interpro domain(s) IPR012004 Pyrophosphate-dependent phosphofructokinase TP0108	K4BQ23	2.08532	4.24369	1.34359e-12	7.41639e-11	Up	0.539208	1.45317	0.064059	0.227446	No	0.623424	1.54053	0.0381331	0.154138	No
	Solyc03g116480.1	Solyc03g116480		#N/A	AT5G49610	F-box family protein (AHRD V1 ***- B9HV09_POPTR); contains Interpro domain(s) IPR017451 F-box associated type 1	K4B0E8	2.08134	4.23201	1.91934e-06	2.6336e-05	Up	0.463815	1.37918	0.284078	0.533116	No	0.151729	1.1109	0.731698	0.866135	No
	Solyc06g072530.3	Solyc06g072530		#N/A	AT4G25040	UPF0497 membrane protein 8 (AHRD V1 ***- U4978_VITVI); contains Interpro domain(s) IPR006459 Uncharacterised protein family UPF0497, trans-membrane plant subgroup	K4BJI9	2.08044	4.22936	5.26118e-06	6.45136e-05	Up	-0.257823	-1.19567	0.568089	NA	No	0.253244	1.19188	0.574582	NA	No
	Solyc09g005000.1	Solyc09g005000		kinases	AT5G01550	Receptor like protein kinase (AHRD V1 **** Q39139_ARATH); contains Interpro domain(s) IPR001220 Legume lectin, beta chain	K4CPZ0	2.07148	4.20318	2.80739e-09	7.50039e-08	Up	1.30455	2.47007	0.000178022	0.00457895	Up	1.18905	2.28002	0.000864573	0.0112137	Up
	Solyc12g089220.2	Solyc12g089220		#N/A	AT1G75380	Wound responsive protein (Fragment) (AHRD V1 *--- A6N0L4_ORYSI); contains Interpro domain(s) IPR003729 Protein of unknown function DUF151	K4DGZ3	2.06833	4.194	2.04668e-08	4.5e-07	Up	0.477343	1.39218	0.199478	0.440697	No	0.981898	1.97506	0.0091216	0.0597572	No
	Solyc02g032660.3	Solyc02g032660		#N/A	AT3G21690	MATE efflux family protein expressed (AHRD V1 **-- Q10HY1_ORYSJ); contains Interpro domain(s) IPR002528 Multi antimicrobial extrusion protein MatE	K4B5L0	2.06793	4.19284	3.24555e-10	1.10475e-08	Up	1.589	3.00841	9.75541e-07	9.74655e-05	Up	1.62757	3.08993	9.73138e-07	5.57706e-05	Up
	Solyc08g065610.3	Solyc08g065610		#N/A	AT4G32940	Vacuolar processing enzyme-1b (AHRD V1 ***- Q852T2_TOBAC); contains Interpro domain(s) IPR001096 Peptidase C13, legumain	K4CLD1	2.05904	4.16709	2.20735e-28	2.13544e-25	Up	0.987458	1.98269	4.05865e-08	1.09033e-05	Up	1.23234	2.34947	4.76441e-11	2.42919e-08	Up
	Solyc07g043420.3	Solyc07g043420		#N/A	AT5G24530	Flavanone 3-hydroxylase-like protein (AHRD V1 **-- Q9FLV0_ARATH); contains Interpro domain(s) IPR005123 Oxoglutarate and iron-dependent oxygenase	K4BHZ5	2.05391	4.1523	1.31221e-31	1.85537e-28	Up	1.66393	3.16879	3.16645e-23	3.82792e-19	Up	1.86389	3.63988	2.55673e-26	3.78038e-22	Up
	Solyc09g061860.3	Solyc09g061860		#N/A	AT3G07020	Sterol 3-beta-glucosyltransferase (AHRD V1 ***- B6U4Q7_MAIZE); contains Interpro domain(s) IPR004276 Glycosyl transferase, family 28	K4BS77	2.05374	4.15181	5.30216e-26	3.89836e-23	Up	1.54037	2.9087	6.1944e-16	1.24807e-12	Up	1.55758	2.94359	2.39501e-15	4.42658e-12	Up
	Solyc03g113930.2	Solyc03g113930		#N/A	AT4G10250	class IV heat shock protein (AHRD V1 ***- B6T3F5_MAIZE); contains Interpro domain(s) IPR002068 Heat shock protein Hsp20	K4B1M2	2.05251	4.14826	7.06843e-06	8.36606e-05	Up	-0.123048	-1.08903	0.785555	NA	No	0.672344	1.59366	0.138737	NA	No
	Solyc08g078040.3	Solyc08g078040		#N/A	AT2G35660	Monooxygenase FAD-binding protein (AHRD V1 **-- Q1B616_MYCSS); contains Interpro domain(s) IPR003042 Aromatic-ring hydroxylase-like	K4C6R8	2.05137	4.145	1.74958e-06	2.42793e-05	Up	-0.391107	-1.3114	0.377415	NA	No	0.509845	1.4239	0.246599	0.482703	No
	Solyc07g045145.1	Solyc07g045145		#N/A	#N/A	#N/A	#N/A	2.04826	4.13608	5.37332e-06	6.56403e-05	Up	0.717249	1.64404	0.11163	NA	No	0.279548	1.21381	0.542785	0.749847	No
	Solyc08g075150.3	Solyc08g075150		#N/A	AT5G45310	Genomic DNA chromosome 5 TAC clone K9E15 (AHRD V1 *-*- Q9FH79_ARATH)	K4CMN3	2.04725	4.13318	1.64106e-06	2.29736e-05	Up	-0.50433	-1.41846	0.245859	0.493801	No	0.254693	1.19308	0.559317	0.761121	No
	Solyc04g082200.2	Solyc04g082200		#N/A	AT1G20440	Dehydrin (AHRD V1 *-*- Q1A4H3_COFCA); contains Interpro domain(s) IPR000167 Dehydrin	K4BVU7	2.04346	4.12232	2.97592e-21	8.96726e-19	Up	0.518106	1.43207	0.0124506	0.082746	No	0.711144	1.6371	0.00102335	0.0126834	Up
	Solyc03g095650.3	Solyc03g095650		#N/A	AT1G11310	MLO-like protein 17 (AHRD V1 ***- C6EWF0_VITVI); contains Interpro domain(s) IPR004326 Mlo-related protein	K4BIY8	2.04181	4.11763	1.89808e-06	2.60947e-05	Up	-0.154462	-1.11301	0.721512	0.870626	No	0.16578	1.12177	0.696977	0.846169	No
	Solyc03g123680.1	Solyc03g123680		#N/A	AT1G72310	RING finger protein (AHRD V1 *-*- C6EUD3_SOYBN); contains Interpro domain(s) IPR018957 Zinc finger, C3HC4 RING-type	K4B7A2	2.03544	4.09948	6.11743e-06	7.33972e-05	Up	0.514767	1.42876	0.253586	NA	No	0.960441	1.9459	0.0345966	0.144423	No
	Solyc02g072210.1	Solyc02g072210		#N/A	AT2G42760	Unknown Protein (AHRD V1)	K4B8J5	2.02988	4.08372	2.7504e-06	3.62143e-05	Up	-0.0605691	-1.04288	0.8898	NA	No	0.325786	1.25335	0.461011	0.688467	No
	Solyc02g085590.3	Solyc02g085590		#N/A	AT2G18540	Vicilin (Fragment) (AHRD V1 *--- B4X640_PISVE); contains Interpro domain(s) IPR011051 Cupin, RmlC-type	Q9FYW3	2.02443	4.06832	3.99659e-06	5.04888e-05	Up	0.13707	1.09967	0.757894	0.892478	No	0.105922	1.07618	0.808596	0.90907	No
	Solyc02g071090.3	Solyc02g071090		#N/A	AT4G18210	Purine permease family protein (AHRD V1 **-* D7MCV2_ARALY); contains Interpro domain(s) IPR004853 Protein of unknown function DUF250	K4B884	2.02326	4.06502	3.81745e-06	4.8459e-05	Up	0.396395	1.31621	0.37239	NA	No	1.40557	2.64922	0.00148358	0.0165431	Up
	Solyc06g066010.3	Solyc06g066010		#N/A	AT4G32270	U11/U12 small nuclear ribonucleoprotein protein (AHRD V1 *-*- C1C3V0_RANCA); contains Interpro domain(s) IPR000626 Ubiquitin	K4C7M9	2.02023	4.05648	2.98107e-08	6.34203e-07	Up	0.996789	1.99555	0.0051736	0.0472106	Up	0.742136	1.67265	0.0438341	0.169056	No
	Solyc10g080670.2	Solyc10g080670		#N/A	AT5G18130	Unknown Protein (AHRD V1)	K4D2A1	2.01702	4.04747	1.65952e-20	4.48583e-18	Up	0.809968	1.75317	0.000113799	0.0033083	Up	1.15763	2.23091	1.14582e-07	1.0775e-05	Up
	Solyc10g054100.2	Solyc10g054100		#N/A	AT2G21340	DNA-damage-inducible protein F (AHRD V1 **-- B4V9L8_9ACTO); contains Interpro domain(s) IPR002528 Multi antimicrobial extrusion protein MatE	K4B3P1	2.00993	4.02764	6.18218e-08	1.21275e-06	Up	-0.242174	-1.18277	0.514521	0.735144	No	0.280123	1.2143	0.459326	0.687434	No
	Solyc02g067860.3	Solyc02g067860		#N/A	AT5G14500	Aldose 1-epimerase family protein (AHRD V1 **** D7M6K2_ARALY); contains Interpro domain(s) IPR014718 Glycoside hydrolase-type carbohydrate-binding, subgroup	K4B7B8	2.00929	4.02585	1.24779e-10	4.52146e-09	Up	0.516534	1.43051	0.0916204	0.278718	No	0.43159	1.34872	0.174167	0.397874	No
	Solyc08g005120.3	Solyc08g005120		#N/A	AT2G23910	Cinnamoyl-CoA reductase-like protein (AHRD V1 ***- Q9M0B3_ARATH); contains Interpro domain(s) IPR016040 NAD(P)-binding domain	K4BJD4	2.00352	4.00977	1.61465e-05	0.000173055	Up	0.13281	1.09643	0.7762	NA	No	0.300628	1.23168	0.521177	NA	No
	Solyc01g079600.3	Solyc01g079600		#N/A	AT1G02660	Lipase (AHRD V1 *-*- C1FIH0_9CHLO); contains Interpro domain(s) IPR002921 Lipase, class 3	K4AXK5	2.00135	4.00375	7.01238e-11	2.66311e-09	Up	0.792225	1.73174	0.00927444	0.0692401	No	1.07368	2.1048	0.000577599	0.00841416	Up
	Solyc05g013720.3	Solyc05g013720		#N/A	AT3G26380	Alpha-galactosidase (AHRD V1 *-*- D4LCA1_9FIRM); contains Interpro domain(s) IPR013785 Aldolase-type TIM barrel	K4BY93	2.00051	4.00141	5.17653e-08	1.03424e-06	Up	1.04393	2.06183	0.00417416	0.0404338	Up	1.09586	2.1374	0.00330516	0.0294576	Up
	Solyc07g063310.3	Solyc07g063310		#N/A	AT1G52920	LanC-like protein 2 (AHRD V1 ***- B6TCV9_MAIZE); contains Interpro domain(s) IPR020464 LanC-like protein, eukaryotic	K4CH14	2.00001	4.00003	2.69423e-06	3.56534e-05	Up	0.576298	1.49102	0.182543	NA	No	0.973106	1.96306	0.0252646	0.117211	No
	Solyc09g014990.3	Solyc09g014990		TF	AT2G38470	WRKY transcription factor 1 (AHRD V1 **** C9DHZ0_9ROSI); contains Interpro domain(s) IPR003657 DNA-binding WRKY	K4C7R3	1.99841	3.99559	7.66034e-07	1.15603e-05	Up	1.23888	2.36014	0.00185233	0.023399	Up	1.28844	2.44264	0.00155266	0.0170943	Up
	Solyc09g090970.3	Solyc09g090970		#N/A	0	Unknown Protein (AHRD V1)	K4APN3	1.99654	3.99042	2.44122e-08	5.28528e-07	Up	-0.516775	-1.43075	0.15513	0.381482	No	0.251126	1.19014	0.494693	0.714097	No
	Solyc01g102300.3	Solyc01g102300		TF	AT1G09530	BHLH transcription factor (AHRD V1 *-** B6TXR4_MAIZE); contains Interpro domain(s) IPR011598 Helix-loop-helix DNA-binding	K4B1F8	1.98827	3.96762	3.44094e-07	5.65723e-06	Up	0.163453	1.11996	0.672901	0.840708	No	0.590653	1.50593	0.134775	0.340007	No
	Solyc03g111310.3	Solyc03g111310		#N/A	AT3G48530	AKIN gamma (AHRD V1 **-- Q7XYY0_MEDTR); contains Interpro domain(s) IPR000644 Cystathionine beta-synthase, core	K4BJZ4	1.98651	3.96277	7.5371e-16	7.82709e-14	Up	0.758713	1.69198	0.00167189	0.0218502	Up	0.987602	1.98289	7.60214e-05	0.00185794	Up
	Solyc07g064600.3	Solyc07g064600		#N/A	AT3G20390	Endoribonuclease L-PSP family protein (AHRD V1 **-* D7LAZ0_ARALY); contains Interpro domain(s) IPR019897 YjgF-like protein, conserved site	A0RZD0	1.98558	3.96022	2.70247e-08	5.78278e-07	Up	1.47131	2.77273	2.277e-05	0.00101201	Up	1.53215	2.89218	1.89423e-05	0.000611531	Up
	Solyc09g065540.3	Solyc09g065540		#N/A	AT1G03090	Methylcrotonoyl-CoA carboxylase alpha chain (AHRD V1 **** B0RM10_XANCB); contains Interpro domain(s) IPR013816 ATP-grasp fold, subdomain 2	K4CUI0	1.98235	3.95137	1.75894e-10	6.2295e-09	Up	0.9091	1.87787	0.00256988	0.0293919	Up	0.908241	1.87676	0.00364505	0.0316661	Up
	Solyc01g103990.3	Solyc01g103990		#N/A	AT1G22930	T-complex protein 11 (AHRD V1 ***- D7KML1_ARALY); contains Interpro domain(s) IPR008862 T-complex 11	K4B1X4	1.98032	3.9458	2.0518e-11	9.06589e-10	Up	0.786619	1.72503	0.00573354	0.050801	No	0.836081	1.78519	0.00474685	0.0380763	Up
	Solyc03g082420.3	Solyc03g082420		#N/A	AT4G27670	Heat shock protein (AHRD V1 ***- A9QVH3_9FABA); contains Interpro domain(s) IPR002068 Heat shock protein Hsp20	Q95661	1.97879	3.94163	2.51049e-05	0.000253964	Up	0.188875	1.13987	0.687235	0.850096	No	0.217353	1.1626	0.643339	0.813096	No
	Solyc12g099160.2	Solyc12g099160		#N/A	AT3G17180	Serine carboxypeptidase K10B2.2 (AHRD V1 ***- B6TSK4_MAIZE); contains Interpro domain(s) IPR001563 Peptidase S10, serine carboxypeptidase	K4DHT7	1.9784	3.94055	8.09902e-06	9.41607e-05	Up	1.02943	2.04122	0.021081	NA	No	1.58471	2.99947	0.000394004	0.00629684	Up
	Solyc03g082550.3	Solyc03g082550		TF	AT2G46680	Homeobox leucine zipper protein (AHRD V1 ***- Q9XH73_PRUAR); contains Interpro domain(s) IPR001356 Homeobox	K4B020	1.97747	3.93803	1.8267e-09	5.14522e-08	Up	-0.0185958	-1.01297	0.956034	0.982311	No	-0.138485	-1.10075	0.691471	0.843842	No
	Solyc12g006470.2	Solyc12g006470		#N/A	AT3G22200	Aminotransferase (AHRD V1 ***- D2KZ08_WHEAT); contains Interpro domain(s) IPR005814 Aminotransferase class-III	Q84P54	1.97224	3.92377	1.07126e-20	3.02936e-18	Up	1.78599	3.44855	2.3531e-18	9.48222e-15	Up	1.84976	3.6044	2.58207e-18	9.54464e-15	Up
	Solyc07g006500.3	Solyc07g006500		#N/A	AT2G18700	Alpha alpha-trehalose-phosphate synthase (UDP-forming) (AHRD V1 **** D2REU5_ARCPA); contains Interpro domain(s) IPR001830 Glycosyl transferase, family 20	A9ZSX8	1.96929	3.91575	2.79345e-09	7.47399e-08	Up	0.542971	1.45697	0.104044	0.301561	No	0.743093	1.67376	0.0291722	0.129648	No
	Solyc01g097270.3	Solyc01g097270		#N/A	AT3G04720	Pathogenesis-related protein 4B (Fragment) (AHRD V1 **-- Q6LBM4_TOBAC); contains Interpro domain(s) IPR018226 Barwin, conserved site IPR001153 Barwin	P32045	1.9587	3.88712	3.73085e-10	1.24685e-08	Up	-0.130353	-1.09456	0.665824	0.835441	No	-0.0721212	-1.05126	0.818139	0.914224	No
	Solyc03g121880.3	Solyc03g121880		#N/A	AT1G72770	Protein phosphatase 2C (AHRD V1 ***- A5A6P8_WHEAT); contains Interpro domain(s) IPR015655 Protein phosphatase 2C	#N/A	1.95774	3.88454	5.90761e-14	4.30904e-12	Up	0.44405	1.36042	0.0779312	0.255107	No	0.624375	1.54154	0.0171815	0.0914819	No
	Solyc12g008840.2	Solyc12g008840		#N/A	AT4G26140	Beta-galactosidase (AHRD V1 ***- O81100_SOLLC); contains Interpro domain(s) IPR001944 Glycoside hydrolase, family 35	E3UVW6	1.95656	3.88134	1.9424e-06	2.66045e-05	Up	0.635701	1.55369	0.117512	0.32281	No	0.742046	1.67255	0.0738835	0.235136	No
	Solyc01g109090.2	Solyc01g109090		#N/A	0	Unknown Protein (AHRD V1)	K4APN3	1.95455	3.87594	1.09191e-11	5.15947e-10	Up	0.301435	1.23237	0.278713	0.527301	No	0.833848	1.78243	0.00388473	0.0333176	Up
	Solyc02g089650.3	Solyc02g089650		#N/A	AT1G61600	Unknown Protein (AHRD V1); contains Interpro domain(s) IPR010683 Protein of unknown function DUF1262	K4BCB6	1.95197	3.86903	1.18236e-10	4.32068e-09	Up	1.14213	2.20707	0.000133574	0.00370216	Up	1.55087	2.92994	3.82721e-07	2.70761e-05	Up
	Solyc04g014480.3	Solyc04g014480		#N/A	AT5G37670	class I heat shock protein 3 (AHRD V1 ***- B6TQD6_MAIZE); contains Interpro domain(s) IPR002068 Heat shock protein Hsp20	K4BPV2	1.95036	3.8647	2.90808e-13	1.88881e-11	Up	0.548371	1.46243	0.0369218	0.163079	No	0.964259	1.95106	0.000365263	0.00595455	Up
	Solyc06g008760.1	Solyc06g008760		#N/A	AT2G47880	Glutaredoxin (AHRD V1 ***- B3F8F2_SOLTU); contains Interpro domain(s) IPR011905 Glutaredoxin-like, plant II	K4C3Q6	1.94582	3.85256	7.27633e-25	4.45821e-22	Up	1.59897	3.02927	4.49255e-18	1.35776e-14	Up	1.89486	3.71886	1.60699e-23	1.18805e-19	Up
	Solyc01g097240.3	Solyc01g097240		#N/A	AT3G04720	Pathogenesis-related protein 4B (Fragment) (AHRD V1 **-- Q6LBM4_TOBAC); contains Interpro domain(s) IPR018226 Barwin, conserved site IPR001153 Barwin	P32045	1.94438	3.84871	2.33115e-05	0.000237996	Up	-0.196158	-1.14564	0.67128	0.839464	No	0.360995	1.28431	0.431284	0.66408	No
	Solyc07g008560.3	Solyc07g008560		#N/A	AT5G50400	Purple acid phosphatase (AHRD V1 *-** B6TKL3_MAIZE); contains Interpro domain(s) IPR004843 Metallophosphoesterase	K4AX84	1.94388	3.84739	1.29931e-05	0.00014301	Up	0.405814	1.32484	0.368912	NA	No	0.689491	1.61271	0.129416	0.332212	No
	Solyc07g043460.3	Solyc07g043460		#N/A	AT3G14610	Cytochrome P450 (AHRD V1 ***- A9ZT56_COPJA); contains Interpro domain(s) IPR002401 Cytochrome P450, E-class, group I	K4CEK4	1.94135	3.84065	7.61145e-18	1.18564e-15	Up	1.38716	2.61563	2.55831e-10	1.81926e-07	Up	1.65276	3.14434	3.0039e-13	3.41659e-10	Up
	Solyc09g092600.3	Solyc09g092600		#N/A	AT4G31500	Cytochrome P450 (AHRD V1 ***- B9GQY3_POPTR); contains Interpro domain(s) IPR002401 Cytochrome P450, E-class, group I	K4ATP4	1.93892	3.83417	1.46956e-08	3.33894e-07	Up	0.778001	1.71475	0.0214394	0.1155	No	0.66542	1.58603	0.0566408	0.198694	No
	Solyc07g056570.1	Solyc07g056570		#N/A	AT3G14440	9-cis-epoxycarotenoid dioxygenase (AHRD V1 **** O24023_SOLLC); contains Interpro domain(s) IPR004294 Carotenoid oxygenase	O24023	1.93638	3.82743	7.61547e-08	1.46423e-06	Up	0.355553	1.27948	0.319022	0.568911	No	0.30089	1.2319	0.414265	0.650884	No
	Solyc09g007300.2	Solyc09g007300		#N/A	AT5G19660	Subtilisin-like protein serine protease-like protein (AHRD V1 *--* D2ASL5_STRRD); contains Interpro domain(s) IPR015500 Peptidase S8, subtilisin-related	K4CQC0	1.93336	3.81944	1.34101e-05	0.000146761	Up	1.18025	2.26615	0.00814975	NA	No	0.878857	1.83892	0.0527885	NA	No
	Solyc11g018690.2	Solyc11g018690		#N/A	AT1G71960	ABC transporter G family member 25 (AHRD V1 ***- AB25G_ARATH); contains Interpro domain(s) IPR013525 ABC-2 type transporter	K4D6S2	1.92577	3.79939	2.21713e-07	3.8194e-06	Up	0.835629	1.78464	0.0245959	0.125419	No	1.03977	2.0559	0.00604691	0.0449521	Up
	Solyc09g009490.3	Solyc09g009490		TF	AT2G36270	Bzip transcription factor (AHRD V1 *-** Q00M78_SOYBN); contains Interpro domain(s) IPR011700 Basic leucine zipper	K4CQX8	1.92553	3.79877	1.16147e-05	0.00012986	Up	0.760682	1.69429	0.0854769	NA	No	0.102543	1.07366	0.821703	0.915664	No
	Solyc01g058260.3	Solyc01g058260		#N/A	AT3G06560	Poly(A) polymerase (AHRD V1 ***- Q56XM9_ARATH); contains Interpro domain(s) IPR007012 Poly(A) polymerase, central region	K4AW34	1.9226	3.79105	4.10884e-09	1.06673e-07	Up	1.1041	2.14965	0.000525753	0.00965512	Up	1.09251	2.13245	0.000900369	0.0115563	Up
	Solyc08g078760.1	Solyc08g078760		#N/A	AT5G47580	AT5g47580/MNJ7_17 (AHRD V1 ***- Q9FGJ9_ARATH)	K4CNN5	1.91739	3.7774	2.4275e-06	3.24272e-05	Up	0.63903	1.55728	0.115091	0.319185	No	1.3558	2.5594	0.00093812	0.011927	Up
	Solyc01g102960.3	Solyc01g102960		#N/A	AT4G10250	class IV heat shock protein (AHRD V1 ***- B6T3F5_MAIZE); contains Interpro domain(s) IPR002068 Heat shock protein Hsp20	K4B1M2	1.91473	3.77043	3.04618e-05	0.000300004	Up	0.17592	1.12968	0.700128	0.857186	No	0.696121	1.62014	0.131053	0.33443	No
	Solyc02g077980.2	Solyc02g077980		#N/A	0	Unknown Protein (AHRD V1)	K4APN3	1.91352	3.76726	3.90605e-05	0.000372779	Up	0.144192	1.10511	0.756528	NA	No	0.679804	1.60192	0.143068	0.352449	No
	Solyc07g017610.3	Solyc07g017610		#N/A	AT4G33150	Saccharopine dehydrogenase (NAD(+) L-glutamate-forming) (AHRD V1 *-** C7PUW7_CHIPD); contains Interpro domain(s) IPR005097 Saccharopine dehydrogenase	K4CCH5	1.91123	3.76129	9.65596e-07	1.42752e-05	Up	0.41692	1.33507	0.280235	0.52909	No	0.379158	1.30058	0.338654	0.583853	No
	Solyc04g082050.3	Solyc04g082050		#N/A	AT4G35750	Cellular retinaldehyde-binding/triple function C-terminal (AHRD V1 **-- B6SN40_MAIZE); contains Interpro domain(s) IPR001251 Cellular retinaldehyde-binding/triple function, C-terminal	K4BAJ3	1.91022	3.75866	3.6462e-20	9.43956e-18	Up	1.05305	2.07491	1.51224e-07	2.61783e-05	Up	1.40095	2.64075	1.83221e-11	1.05335e-08	Up
	Solyc01g057170.3	Solyc01g057170		#N/A	0	Unknown Protein (AHRD V1)	K4APN3	1.90748	3.75154	4.52417e-05	0.00042493	Up	-0.222922	-1.16709	0.634204	NA	No	0.0779297	1.0555	0.867979	NA	No
	Solyc05g053160.3	Solyc05g053160		#N/A	AT1G04560	Plasma membrane associated protein (AHRD V1 ***- B6SJ93_MAIZE); contains Interpro domain(s) IPR008390 AWPM-19-like	K4C1Z6	1.90741	3.75136	9.84549e-06	0.000112334	Up	0.0111125	1.00773	0.979663	NA	No	0.154312	1.11289	0.71861	0.858755	No
	Solyc08g008280.3	Solyc08g008280		TF	AT4G23810	WRKY transcription factor-30 (AHRD V1 **** B6VB04_CAPAN); contains Interpro domain(s) IPR003657 DNA-binding WRKY	K4CIW2	1.90734	3.75116	1.54037e-05	0.000166159	Up	1.55404	2.93638	0.000387919	NA	No	1.6531	3.14508	0.000193917	0.00373342	Up
	Solyc08g066940.3	Solyc08g066940		#N/A	AT1G52190	Peptide transporter 1 (AHRD V1 **-* Q7XAC3_VICFA); contains Interpro domain(s) IPR000109 TGF-beta receptor, type I/II extracellular region	K4BMK4	1.90121	3.73526	1.92433e-09	5.3674e-08	Up	0.744294	1.67515	0.0202895	0.112649	No	1.39768	2.63478	1.39012e-05	0.000486225	Up
	Solyc03g116530.3	Solyc03g116530		#N/A	AT1G80160	Glyoxalase/bleomycin resistance protein/dioxygenase (AHRD V1 **-- Q2HVV5_MEDTR); contains Interpro domain(s) IPR004360 Glyoxalase/bleomycin resistance protein/dioxygenase	K4B1T4	1.901	3.73472	3.00856e-05	0.000296675	Up	-0.561422	-1.47572	0.219795	0.464691	No	-0.447049	-1.36325	0.333534	0.579671	No
	Solyc02g082070.3	Solyc02g082070		#N/A	AT3G26300	Cytochrome P450 (AHRD V1 ***- Q9M7M3_CAPAN); contains Interpro domain(s) IPR002401 Cytochrome P450, E-class, group I	K4B693	1.89867	3.72869	9.24228e-06	0.000106044	Up	-0.279977	-1.21418	0.526624	NA	No	0.729594	1.65817	0.0952965	0.275189	No
	Solyc04g072250.3	Solyc04g072250		#N/A	AT1G53540	class I heat shock protein (AHRD V1 ***- Q69BI7_CARPA); contains Interpro domain(s) IPR008978 HSP20-like chaperone	K4BDF6	1.89502	3.71927	5.09217e-06	6.28183e-05	Up	-0.150701	-1.11011	0.721678	0.870696	No	-0.0960844	-1.06887	0.81626	0.91309	No
	Solyc07g045160.3	Solyc07g045160		#N/A	AT4G26270	6-phosphofructokinase 2 (AHRD V1 ***- B6TE72_MAIZE); contains Interpro domain(s) IPR012004 Pyrophosphate-dependent phosphofructokinase TP0108	K4BTP5	1.88563	3.69513	5.15475e-08	1.03191e-06	Up	1.04002	2.05626	0.00256441	0.029385	Up	1.06311	2.08943	0.00260052	0.0245657	Up
	Solyc05g052680.1	Solyc05g052680		#N/A	AT2G39980	N-hydroxycinnamoyl/benzoyltransferase 6 (AHRD V1 ***- Q00M84_SOYBN); contains Interpro domain(s) IPR003480 Transferase	K4C1U6	1.88522	3.69409	5.99488e-05	0.000544157	Up	0.691379	1.61483	0.140451	0.359957	No	0.506402	1.4205	0.280967	0.521226	No
	Solyc07g006130.2	Solyc07g006130		#N/A	AT3G26618	Eukaryotic peptide chain release factor subunit 1-3-like (AHRD V1 **** Q2VCK6_SOLTU); contains Interpro domain(s) IPR004403 Peptide chain release factor eRF/aRF subunit 1	K4C2J8	1.88245	3.687	2.612e-05	0.000262787	Up	1.16924	2.24893	0.00880552	NA	No	0.829306	1.77683	0.0681712	0.224095	No
	Solyc07g008280.3	Solyc07g008280		#N/A	0	Unknown Protein (AHRD V1)	K4APN3	1.8787	3.67744	2.84178e-09	7.58124e-08	Up	0.373846	1.2958	0.241422	0.489688	No	0.624686	1.54187	0.0549667	0.195135	No
	Solyc02g068040.3	Solyc02g068040		#N/A	0	Unknown Protein (AHRD V1)	K4APN3	1.87615	3.67093	3.69443e-09	9.61859e-08	Up	0.741905	1.67238	0.0195368	0.109596	No	1.2676	2.40761	8.46957e-05	0.0020166	Up
	Solyc03g118850.3	Solyc03g118850		#N/A	AT1G73750	Hydrolase alpha/beta fold family (AHRD V1 *--- Q1DF33_MYXXD)	K4BM34	1.87467	3.66718	4.47196e-05	0.000420671	Up	0.0387529	1.02723	0.932669	NA	No	0.27549	1.21041	0.55177	0.755648	No
	Solyc12g006510.2	Solyc12g006510		#N/A	AT1G78950	Cycloartenol Synthase (AHRD V1 ***- O82139_PANGI); contains Interpro domain(s) IPR018333 Squalene cyclase	K4DBI8	1.87324	3.66354	6.1691e-05	0.000558043	Up	0.333436	1.26001	0.475744	NA	No	0.362316	1.28549	0.440012	0.671277	No
	Solyc05g015433.1	Solyc05g015433		#N/A	#N/A	#N/A	#N/A	1.87254	3.66178	4.96371e-05	0.00046103	Up	0.545701	1.45973	0.23857	NA	No	0.669089	1.59007	0.151136	NA	No
	Solyc02g062390.3	Solyc02g062390		#N/A	0	Unknown Protein (AHRD V1)	K4APN3	1.87206	3.66055	8.894e-06	0.000102367	Up	-0.208241	-1.15528	0.626444	0.809701	No	0.0887036	1.06341	0.832438	0.921083	No
	Solyc02g093250.3	Solyc02g093250		#N/A	AT4G34050	Caffeoyl CoA 3-O-methyltransferase (AHRD V1 **** Q5I2D1_9ROSI); contains Interpro domain(s) IPR002935 O-methyltransferase, family 3	K4B307	1.87185	3.66003	1.28897e-06	1.84731e-05	Up	0.819803	1.76517	0.0321763	0.149378	No	0.694602	1.61844	0.0771846	0.241739	No
	Solyc04g015970.3	Solyc04g015970		#N/A	AT2G41700	ATP-binding cassette 1 (AHRD V1 *-*- Q80ZB2_RAT); contains Interpro domain(s) IPR003439 ABC transporter-like	K4BQ98	1.86971	3.6546	4.67679e-07	7.41708e-06	Up	0.452182	1.36811	0.223873	0.469536	No	0.856582	1.81074	0.0232222	0.111143	No
	Solyc08g076880.3	Solyc08g076880		#N/A	0	Unknown Protein (AHRD V1)	K4APN3	1.86957	3.65424	3.50618e-09	9.15443e-08	Up	0.736359	1.66597	0.0157163	0.0953514	No	0.870532	1.82834	0.00599354	0.0446901	Up
	Solyc01g105220.3	Solyc01g105220		#N/A	AT5G64210	Alternative oxidase (AHRD V1 **** B2CKL9_VITVI); contains Interpro domain(s) IPR002680 Alternative oxidase	K4B292	1.86905	3.65291	3.57239e-05	0.000344512	Up	0.788592	1.72739	0.0785783	0.256561	No	0.587282	1.50241	0.197361	0.427071	No
	Solyc02g093850.3	Solyc02g093850		#N/A	AT3G01750	Ankyrin repeat domain-containing protein 50 (AHRD V1 *--- B0W609_CULQU); contains Interpro domain(s) IPR002110 Ankyrin	K4BDI1	1.86285	3.63726	9.38048e-09	2.22734e-07	Up	0.78775	1.72638	0.0144311	0.0904395	No	1.08024	2.11439	0.00103758	0.0127741	Up
	Solyc11g045185.1	Solyc11g045185		#N/A	#N/A	#N/A	#N/A	1.86264	3.63672	5.49049e-08	1.08868e-06	Up	0.991061	1.98765	0.00361964	0.0369576	Up	1.53769	2.90329	8.39321e-06	0.000324026	Up
	Solyc05g015390.3	Solyc05g015390		#N/A	AT1G67360	REF-like stress related protein 1 (AHRD V1 *--- Q6XNP4_HEVBR); contains Interpro domain(s) IPR008802 Rubber elongation factor	K4BYQ5	1.85217	3.61043	2.74219e-14	2.12676e-12	Up	0.650847	1.57009	0.00525334	0.0477351	Up	0.937697	1.91547	0.000117831	0.00261206	Up
	Solyc01g059965.1	Solyc01g059965		#N/A	#N/A	#N/A	#N/A	1.85141	3.60853	1.94204e-08	4.29562e-07	Up	0.116658	1.08422	0.714319	0.866974	No	0.232886	1.17518	0.481004	0.705134	No
	Solyc01g096510.2	Solyc01g096510		#N/A	0	Unknown Protein (AHRD V1)	K4APN3	1.84786	3.59966	2.84182e-08	6.05278e-07	Up	1.07864	2.11204	0.00110838	0.0163604	Up	0.362204	1.28539	0.296873	0.538002	No
	Solyc01g103090.3	Solyc01g103090		#N/A	AT1G10320	Splicing factor U2af subunit (AHRD V1 *-*- B6T3Q5_MAIZE); contains Interpro domain(s) IPR009145 U2 auxiliary factor small subunit	K4B1N5	1.84661	3.59653	1.3365e-05	0.000146496	Up	1.35015	2.54938	0.00140626	NA	No	1.76942	3.40916	3.24142e-05	0.000927272	Up
	Solyc06g008030.3	Solyc06g008030		TF	AT2G20180	BHLH transcription factor (AHRD V1 *-** B6TXR4_MAIZE); contains Interpro domain(s) IPR011598 Helix-loop-helix DNA-binding	K4C3I3	1.84209	3.5853	1.8856e-08	4.18084e-07	Up	1.33602	2.52453	2.86822e-05	0.00118746	Up	1.36267	2.5716	3.52848e-05	0.000988109	Up
	Solyc10g074880.2	Solyc10g074880		#N/A	AT3G08640	Chloroplast lumen common protein family-like protein (AHRD V1 ***- Q7F0B4_ORYSJ)	K4CSP9	1.84177	3.5845	5.54483e-07	8.61535e-06	Up	0.37421	1.29613	0.307422	0.556803	No	0.638989	1.55724	0.0883055	0.262872	No
	Solyc10g006800.3	Solyc10g006800		#N/A	AT5G54250	Cyclic nucleotide gated channel (AHRD V1 **** A9CRE4_MALDO); contains Interpro domain(s) IPR000595 Cyclic nucleotide-binding	K4CXL1	1.83657	3.57161	2.51727e-05	0.00025451	Up	0.183916	1.13596	0.676721	NA	No	1.25277	2.38299	0.00437021	0.0363022	Up
	Solyc09g005660.3	Solyc09g005660		#N/A	AT3G13020	HAT family dimerisation domain containing protein expressed (AHRD V1 ***- Q10BC8_ORYSJ); contains Interpro domain(s) IPR007021 Protein of unknown function DUF659	K4CQ55	1.83415	3.56562	8.26985e-05	0.000719054	Up	0.0807578	1.05757	0.862874	NA	No	0.892693	1.85664	0.0563753	NA	No
	Solyc09g092690.3	Solyc09g092690		#N/A	AT5G48570	Peptidyl-prolyl cis-trans isomerase (AHRD V1 ***- Q86M29_BRUMA); contains Interpro domain(s) IPR001179 Peptidyl-prolyl cis-trans isomerase, FKBP-type	K4CWU0	1.83313	3.56309	5.75928e-05	0.000524846	Up	0.656482	1.57623	0.148258	NA	No	0.533395	1.44733	0.246403	0.482703	No
	Solyc03g117800.3	Solyc03g117800		#N/A	AT5G57800	CER1 protein (Fragment) (AHRD V1 *--- Q0WLZ2_ARATH); contains Interpro domain(s) IPR006694 Fatty acid hydroxylase	K4BLT1	1.83192	3.56011	6.0956e-05	0.000552115	Up	0.0932521	1.06677	0.839305	0.930947	No	0.149371	1.10909	0.742935	0.872313	No
	Solyc07g042500.3	Solyc07g042500		#N/A	AT2G03140	Abhydrolase domain containing 3 (AHRD V1 *--- Q66HU2_DANRE); contains Interpro domain(s) IPR003675 Abortive infection protein	K4CEB1	1.83083	3.55741	1.33573e-05	0.000146496	Up	1.07968	2.11357	0.00978035	NA	No	0.931822	1.90768	0.0289018	0.128932	No
	Solyc07g065980.3	Solyc07g065980		#N/A	AT1G55740	Alkaline alpha galactosidase I (AHRD V1 **-- Q3Y5A3_CUCSA); contains Interpro domain(s) IPR008811 Raffinose synthase	K4CHS4	1.82982	3.55493	5.24186e-08	1.04502e-06	Up	0.552025	1.46614	0.0922272	0.279643	No	0.689386	1.6126	0.0417587	0.164214	No
	Solyc06g068435.1	Solyc06g068435		#N/A	#N/A	#N/A	#N/A	1.82813	3.55076	3.39277e-05	0.000329437	Up	0.564653	1.47903	0.203486	NA	No	1.09086	2.13001	0.0144283	0.0815197	No
	Solyc04g011440.3	Solyc04g011440		#N/A	AT3G12580	Heat shock protein (AHRD V1 *-*- Q801X9_CARAU); contains Interpro domain(s) IPR013126 Heat shock protein 70	K4BLR4	1.82789	3.55019	7.70385e-07	1.16069e-05	Up	-0.014147	-1.00985	0.969173	0.987344	No	0.474553	1.38949	0.204961	0.436226	No
	Solyc01g088760.3	Solyc01g088760		#N/A	AT5G24910	Cytochrome P450 (AHRD V1 ***- B9HL41_POPTR); contains Interpro domain(s) IPR002401 Cytochrome P450, E-class, group I	K4AYR6	1.8235	3.53938	2.49695e-05	0.000252733	Up	0.858604	1.81328	0.0473026	NA	No	1.14668	2.21404	0.00876405	0.0581712	No
	Solyc06g007430.2	Solyc06g007430		kinases	AT5G58380	CBL-interacting protein kinase 13 (AHRD V1 **** C4P7W2_VITVI); contains Interpro domain(s) IPR002290 Serine/threonine protein kinase	G3XKW8	1.82093	3.5331	8.64656e-08	1.64186e-06	Up	1.34691	2.54366	6.75592e-05	0.0023335	Up	1.47921	2.78796	1.71436e-05	0.00056963	Up
	Solyc02g087540.2	Solyc02g087540		#N/A	AT3G28510	Cell division AAA ATPase family protein (AHRD V1 **-* B6Z265_WHEAT); contains Interpro domain(s) IPR003959 ATPase, AAA-type, core	K4BBR1	1.81263	3.51283	5.17504e-05	0.000478723	Up	1.53905	2.90602	0.00052861	NA	No	1.68902	3.22437	0.000171275	0.00341303	Up
	Solyc06g060840.1	Solyc06g060840		#N/A	AT5G51210	Oleosin (AHRD V1 ***- Q2TM28_COFCA); contains Interpro domain(s) IPR000136 Oleosin	K4C6R4	1.81011	3.50669	8.26202e-06	9.58784e-05	Up	-0.00848509	-1.0059	0.983617	0.993312	No	-0.0157618	-1.01099	0.9688	0.985575	No
	Solyc01g087810.2	Solyc01g087810		#N/A	AT4G34980	Subtilisin-like protease (AHRD V1 **-- O82777_SOLLC); contains Interpro domain(s) IPR015500 Peptidase S8, subtilisin-related	K4AYH1	1.80847	3.50271	8.73488e-09	2.1098e-07	Up	1.31205	2.48295	1.91752e-05	0.000884766	Up	0.898415	1.86402	0.00481678	0.0384978	Up
	Solyc03g077910.3	Solyc03g077910		#N/A	AT5G15050	Beta-1,3-galactosyl-O-glycosyl-glycoprotein beta-1,6-N-acetylglucosaminyltransferase 4 (AHRD V1 *--* GCNT4_DANRE); contains Interpro domain(s) IPR003406 Glycosyl transferase, family 14	K4BBR2	1.80217	3.48744	4.26487e-05	0.000403254	Up	1.11904	2.17202	0.0108377	NA	No	1.3194	2.49563	0.00297327	0.0271878	Up
	Solyc04g079760.3	Solyc04g079760		#N/A	AT4G19390	Os07g0656700 protein (Fragment) (AHRD V1 *--- Q0D403_ORYSJ); contains Interpro domain(s) IPR005134 Uncharacterised protein family UPF0114	K4BV55	1.80036	3.48306	5.02399e-05	0.000466159	Up	0.599487	1.51518	0.177976	NA	No	1.09095	2.13014	0.0149024	0.0835912	No
	Solyc12g010025.1	Solyc12g010025		#N/A	#N/A	#N/A	#N/A	1.79928	3.48047	0.000122288	0.00101297	Up	-0.0419491	-1.0295	0.928659	NA	No	0.371178	1.29341	0.428772	0.662053	No
	Solyc04g009910.3	Solyc04g009910		kinases	AT3G04530	Calcium-dependent protein kinase 2 (AHRD V1 ***- B4FZS4_MAIZE); contains Interpro domain(s) IPR002290 Serine/threonine protein kinase	Q9SDX9	1.79778	3.47684	4.85859e-05	0.00045209	Up	0.170379	1.12535	0.699025	0.856893	No	0.186782	1.13822	0.67701	0.834815	No
	Solyc01g094910.3	Solyc01g094910		#N/A	AT1G01580	Ferric reductase oxidase (AHRD V1 **-* D6RVS5_HORVU); contains Interpro domain(s) IPR013121 Ferric reductase, NAD binding	K4AZM9	1.79649	3.47374	2.03012e-09	5.62831e-08	Up	1.08697	2.12427	0.0002014	0.00496883	Up	1.13885	2.20206	0.000161689	0.00329302	Up
	Solyc09g074910.1	Solyc09g074910		#N/A	AT2G47770	TspO and MBR like protein (AHRD V1 **-- D2RRW7_HALTV); contains Interpro domain(s) IPR004307 TspO/MBR-related protein	K4CV68	1.79464	3.46928	2.89327e-06	3.78244e-05	Up	-0.356198	-1.28005	0.345756	0.592634	No	-0.021007	-1.01467	0.956809	0.980237	No
	Solyc08g077730.3	Solyc08g077730		#N/A	AT4G17080	1-phosphatidylinositol-4-phosphate 5-kinase-like protein (AHRD V1 *--- Q67UY9_ORYSJ); contains Interpro domain(s) IPR003409 MORN motif	K4CND2	1.79346	3.46645	6.43982e-13	3.76976e-11	Up	0.920675	1.893	0.000145895	0.00399033	Up	1.03756	2.05275	3.64687e-05	0.00101358	Up
	Solyc08g060920.3	Solyc08g060920		#N/A	AT5G20150	Xenotropic and polytropic retrovirus receptor (AHRD V1 **-- B2GU54_XENTR); contains Interpro domain(s) IPR004331 SPX, N-terminal	Q6A1K8	1.79207	3.46312	4.37738e-12	2.22883e-10	Up	1.06587	2.09343	3.39373e-05	0.00135402	Up	1.53397	2.89581	4.26259e-09	7.97806e-07	Up
	Solyc12g056590.2	Solyc12g056590		TF	AT5G61890	Ethylene responsive transcription factor 2a (AHRD V1 *-*- C0J9I7_9ROSA); contains Interpro domain(s) IPR001471 Pathogenesis-related transcriptional factor and ERF, DNA-binding	K4BLX0	1.7917	3.46223	6.99598e-05	0.000620324	Up	-0.107824	-1.0776	0.808998	NA	No	0.748369	1.67989	0.0938959	NA	No
	Solyc04g009860.3	Solyc04g009860		#N/A	AT1G06620	1-aminocyclopropane-1-carboxylate oxidase homolog 1 (AHRD V1 ***- ACCH1_ARATH); contains Interpro domain(s) IPR005123 Oxoglutarate and iron-dependent oxygenase	K4AUJ9	1.78715	3.45133	0.000115966	0.000964947	Up	0.224069	1.16802	0.630689	NA	No	0.214431	1.16025	0.647194	NA	No
	Solyc07g064860.2	Solyc07g064860		#N/A	0	Unknown Protein (AHRD V1)	K4APN3	1.78511	3.44645	0.000101957	0.000862038	Up	-0.369517	-1.29192	0.429048	NA	No	-0.0578499	-1.04091	0.901704	NA	No
	Solyc09g008750.1	Solyc09g008750		#N/A	0	Unknown Protein (AHRD V1)	K4APN3	1.78465	3.44534	4.0091e-06	5.06121e-05	Up	-0.00561074	-1.0039	0.988207	0.99479	No	0.0781706	1.05568	0.841278	0.925669	No
	Solyc02g083460.3	Solyc02g083460		#N/A	AT2G17760	Aspartyl protease family protein (AHRD V1 **-- D7LAA8_ARALY); contains Interpro domain(s) IPR001461 Peptidase A1	K4BAL4	1.7834	3.44236	1.84687e-13	1.23445e-11	Up	0.540342	1.45432	0.0258732	0.129516	No	0.680504	1.6027	0.00632898	0.046488	Up
	Solyc07g043395.1	Solyc07g043395		#N/A	#N/A	#N/A	#N/A	1.78322	3.44193	5.0038e-22	1.70324e-19	Up	1.51154	2.85114	1.44394e-17	3.49117e-14	Up	1.59492	3.02077	6.6917e-18	1.97887e-14	Up
	Solyc08g076650.3	Solyc08g076650		#N/A	AT4G17770	Alpha alpha-trehalose-phosphate synthase (UDP-forming) (AHRD V1 **** A3CXN9_METMJ); contains Interpro domain(s) IPR001830 Glycosyl transferase, family 20	K4CN26	1.78278	3.44089	1.06675e-09	3.17561e-08	Up	0.700707	1.6253	0.017119	0.10024	No	0.80629	1.74871	0.00738884	0.051827	No
	Solyc03g006810.3	Solyc03g006810		#N/A	AT5G51890	Peroxidase (AHRD V1 **** D7MRK0_ARALY); contains Interpro domain(s) IPR002016 Haem peroxidase, plant/fungal/bacterial	K4BEA4	1.77859	3.43091	1.98536e-09	5.52086e-08	Up	1.15379	2.22498	0.000106792	0.00317202	Up	1.45195	2.73578	1.3827e-06	7.4344e-05	Up
	Solyc10g008040.3	Solyc10g008040		#N/A	AT2G42560	Seed biotin-containing protein SBP65 (AHRD V1 *--- SBP65_PEA); contains Interpro domain(s) IPR004238 Late embryogenesis abundant protein	K4CFN3	1.77427	3.42064	0.000125952	0.00104004	Up	0.827033	1.77403	0.0743816	NA	No	0.889101	1.85202	0.0564001	NA	No
	Solyc05g014260.3	Solyc05g014260		TF	AT1G67710	Response regulator 11 (AHRD V1 *-*- Q0WRT0_ARATH); contains Interpro domain(s) IPR017053 Response regulator, plant B-type	K4BYE6	1.77234	3.41607	8.82199e-08	1.67345e-06	Up	0.447725	1.36389	0.176383	0.409819	No	1.39944	2.63799	2.76207e-05	0.000820078	Up
	Solyc06g051020.2	Solyc06g051020		#N/A	AT5G05480	Peptide-N4-(N-acetyl-beta-glucosaminyl)asparagine amidase A (AHRD V1 ***- B2W0X1_PYRTR)	K4BJ07	1.77228	3.41594	2.33435e-06	3.13195e-05	Up	0.498164	1.41241	0.183222	0.418946	No	0.207229	1.15447	0.592425	0.780643	No
	Solyc12g009800.2	Solyc12g009800		#N/A	AT5G34850	Purple acid phosphatase 3 (AHRD V1 **** Q6J5M8_SOLTU); contains Interpro domain(s) IPR015914 Purple acid phosphatase, N-terminal	K4CBN7	1.77148	3.41404	1.21758e-07	2.22469e-06	Up	0.820527	1.76605	0.0143222	0.0900499	No	1.33577	2.5241	8.0554e-05	0.00194302	Up
	Solyc02g032200.3	Solyc02g032200		#N/A	AT5G36930	Tir-nbs-lrr resistance protein (AHRD V1 **** B9H854_POPTR); contains Interpro domain(s) IPR000157 Toll-Interleukin receptor	K4B1L0	1.76906	3.40831	1.58677e-06	2.22815e-05	Up	1.40938	2.65623	0.00012107	0.00348479	Up	1.31244	2.48361	0.000449513	0.00692344	Up
	Solyc05g024230.2	Solyc05g024230		#N/A	0	Unknown Protein (AHRD V1)	K4APN3	1.76793	3.40565	5.65861e-05	0.000517467	Up	0.236229	1.17791	0.592396	NA	No	0.363704	1.28673	0.416315	0.651523	No
	Solyc12g014490.2	Solyc12g014490		#N/A	AT5G55230	Microtubule-associated protein MAP65-1a (AHRD V1 **** Q9FEV9_TOBAC); contains Interpro domain(s) IPR007145 MAP65/ASE1	G8Z254	1.76651	3.4023	2.48785e-06	3.31371e-05	Up	0.85438	1.80798	0.0227279	0.119877	No	1.23113	2.3475	0.0012026	0.0142595	Up
	Solyc06g074090.3	Solyc06g074090		#N/A	AT1G50430	Sterol reductase (AHRD V1 **** A8IA67_CHLRE); contains Interpro domain(s) IPR001171 Ergosterol biosynthesis ERG4/ERG24	K4ATC7	1.76511	3.39901	4.11567e-14	3.08776e-12	Up	0.998816	1.99836	1.12323e-05	0.000622878	Up	0.993891	1.99155	2.53286e-05	0.000765866	Up
	Solyc04g079940.3	Solyc04g079940		TF	0	Unknown Protein (AHRD V1)	K4APN3	1.76249	3.39284	1.05369e-08	2.48305e-07	Up	1.09134	2.13071	0.000329751	0.00701823	Up	1.35076	2.55046	1.391e-05	0.000486225	Up
	Solyc02g083520.2	Solyc02g083520		TF	AT3G56850	BZIP transcription factor (AHRD V1 *-** Q32WR6_MALDO); contains Interpro domain(s) IPR011616 bZIP transcription factor, bZIP-1	A1YTV0	1.76022	3.38749	4.97937e-06	6.15506e-05	Up	-0.121016	-1.0875	0.758638	0.892572	No	0.916419	1.88742	0.0193591	0.0981967	No
	Solyc07g066480.3	Solyc07g066480		#N/A	AT1G16540	Molybdenum cofactor sulfurase (AHRD V1 **** D3BH81_POLPA); contains Interpro domain(s) IPR005302 Molybdenum cofactor sulfurase, C-terminal	Q8LGM7	1.75931	3.38537	2.11278e-05	0.000219531	Up	0.856415	1.81053	0.0394815	NA	No	1.11077	2.15961	0.00816277	0.0554918	No
	Solyc07g065680.3	Solyc07g065680		#N/A	AT5G55860	Myosin heavy chain-like (AHRD V1 ***- Q9LVQ4_ARATH); contains Interpro domain(s) IPR008545 Protein of unknown function DUF827, plant	K4CHP6	1.75479	3.37476	3.87068e-08	7.94646e-07	Up	0.296866	1.22847	0.347895	0.595034	No	0.647819	1.5668	0.0456776	0.173088	No
	Solyc04g080640.1	Solyc04g080640		#N/A	AT5G66440	Genomic DNA chromosome 5 TAC clone K1F13 (AHRD V1 ***- Q9FJZ5_ARATH)	K4BB10	1.75091	3.36572	1.01208e-06	1.48705e-05	Up	0.588206	1.50338	0.102738	0.298629	No	1.085	2.12137	0.00287153	0.0265034	Up
	Solyc01g006950.3	Solyc01g006950		#N/A	AT3G11820	Syntaxin (AHRD V1 ***- Q6X9V9_HORVD); contains Interpro domain(s) IPR010989 t-SNARE	K4ASR1	1.75015	3.36394	0.000172334	0.00136892	Up	-0.341209	-1.26682	0.466467	NA	No	0.33598	1.26223	0.473615	NA	No
	Solyc09g005730.3	Solyc09g005730		#N/A	AT5G02580	Plant-specific domain TIGR01589 family protein (AHRD V1 ***- B4FFL2_MAIZE); contains Interpro domain(s) IPR006476 Conserved hypothetical protein CHP01589, plant	K4CQ63	1.74966	3.3628	7.33188e-07	1.11286e-05	Up	0.906341	1.87429	0.0102536	0.0733922	No	0.769962	1.70522	0.0336984	0.141673	No
	Solyc03g005890.1	Solyc03g005890		#N/A	AT2G34340	Genomic DNA chromosome 5 P1 clone MRA19 (AHRD V1 **-- Q9FK78_ARATH); contains Interpro domain(s) IPR007608 Protein of unknown function DUF584	K4BE12	1.74957	3.36257	5.04762e-05	0.000467643	Up	-0.170309	-1.1253	0.695648	NA	No	0.0650122	1.04609	0.879249	0.94409	No
	Solyc01g112220.3	Solyc01g112220		kinases	AT2G17220	Serine/threonine kinase-like protein ABC1063 (AHRD V1 **** Q1KMP8_HORVD); contains Interpro domain(s) IPR002290 Serine/threonine protein kinase	K4APV9	1.74931	3.36197	9.63586e-05	0.000820365	Up	0.494635	1.40896	0.270655	NA	No	1.10596	2.15242	0.0143727	0.0813918	No
	Solyc01g098140.3	Solyc01g098140		#N/A	AT5G62180	Neutral cholesterol ester hydrolase 1 (AHRD V1 *--- NCEH1_BOVIN); contains Interpro domain(s) IPR013094 Alpha/beta hydrolase fold-3	K4B0K1	1.74838	3.35981	2.54167e-05	0.000256694	Up	0.77535	1.71161	0.0620102	NA	No	1.3253	2.50584	0.00155847	0.0171454	Up
	Solyc06g066290.3	Solyc06g066290		#N/A	AT1G31940	At1g31940/F5M6.6 (AHRD V1 ***- Q8VYV3_ARATH)	K4C7Q5	1.74824	3.35949	0.000146582	0.00118911	Up	0.106373	1.07652	0.816865	NA	No	0.618895	1.5357	0.176848	NA	No
	Solyc08g076970.3	Solyc08g076970		#N/A	AT4G17830	Acetylornithine deacetylase or succinyl-diaminopimelate desuccinylase (AHRD V1 **-- D4MFM7_9ENTE); contains Interpro domain(s) IPR011650 Peptidase M20, dimerisation	K4CN57	1.7448	3.35148	5.79592e-05	0.000527661	Up	0.62683	1.54417	0.149949	NA	No	1.10002	2.14357	0.0121464	0.0725934	No
	Solyc09g089780.3	Solyc09g089780		#N/A	AT1G06620	1-aminocyclopropane-1-carboxylate oxidase homolog 1 (AHRD V1 ***- ACCH1_ARATH); contains Interpro domain(s) IPR005123 Oxoglutarate and iron-dependent oxygenase	K4AUJ9	1.74477	3.35141	0.000146912	0.00119117	Up	0.550014	1.4641	0.231178	NA	No	0.668876	1.58983	0.144962	NA	No
	Solyc03g098480.1	Solyc03g098480		#N/A	0	Unknown Protein (AHRD V1)	K4APN3	1.73932	3.33879	3.6094e-05	0.000346808	Up	0.553745	1.46789	0.185547	0.421719	No	1.05477	2.07739	0.0129431	0.0759167	No
	Solyc12g070080.2	Solyc12g070080		#N/A	AT5G64440	Glutamyl-tRNA(Gln) amidotransferase subunit A (AHRD V1 ***- Q5L059_GEOKA); contains Interpro domain(s) IPR000120 Amidase signature enzyme	K4B2K1	1.73826	3.33633	0.00012458	0.00102917	Up	-0.302274	-1.23309	0.504593	0.726116	No	-0.151196	-1.11049	0.741463	0.871553	No
	Solyc04g071900.3	Solyc04g071900		#N/A	AT1G71695	Peroxidase 4 (AHRD V1 **** B7UCP4_LITCN); contains Interpro domain(s) IPR002016 Haem peroxidase, plant/fungal/bacterial	K4BTH6	1.73817	3.33611	3.37687e-16	3.65119e-14	Up	0.387742	1.30834	0.0636744	0.226733	No	0.673595	1.59504	0.00184692	0.0192122	Up
	Solyc06g068620.3	Solyc06g068620		#N/A	0	Unknown Protein (AHRD V1)	K4APN3	1.73776	3.33518	2.05421e-06	2.79899e-05	Up	-0.07733	-1.05506	0.831982	0.927416	No	0.650118	1.5693	0.0797671	0.247106	No
	Solyc01g095060.3	Solyc01g095060		#N/A	AT1G01500	Unknown Protein (AHRD V1)	K4AZP6	1.73775	3.33515	7.06389e-05	0.000625687	Up	0.855346	1.80919	0.0530326	NA	No	1.45497	2.74151	0.000972562	NA	No
	Solyc05g052280.3	Solyc05g052280		#N/A	AT5G05340	Peroxidase 1 (AHRD V1 ***- A0SWU6_SESRO); contains Interpro domain(s) IPR002016 Haem peroxidase, plant/fungal/bacterial	K4AR66	1.73759	3.33477	0.000148151	0.00119858	Up	-0.0730282	-1.05192	0.874952	NA	No	-0.337014	-1.26314	0.472189	NA	No
	Solyc01g008620.3	Solyc01g008620		#N/A	AT4G16260	Beta-1 3-glucanase (AHRD V1 ***- Q9SYX6_TOBAC); contains Interpro domain(s) IPR000490 Glycoside hydrolase, family 17	K4AT59	1.73627	3.33173	0.000151612	0.00122407	Up	-0.323006	-1.25093	0.485412	NA	No	0.0786622	1.05604	0.865668	0.937849	No
	Solyc06g076253.1	Solyc06g076253		#N/A	#N/A	#N/A	#N/A	1.73588	3.33083	9.15157e-05	0.00078276	Up	1.86198	3.63506	2.16161e-05	NA	No	1.66645	3.17432	0.00018232	0.00358482	Up
	Solyc12g089160.2	Solyc12g089160		kinases	AT2G16250	LRR receptor-like serine/threonine-protein kinase FEI 1 (AHRD V1 *-** FEI1_ARATH); contains Interpro domain(s) IPR002290 Serine/threonine protein kinase	K4B3H8	1.73179	3.32139	3.56481e-10	1.19571e-08	Up	0.918901	1.89067	0.000791898	0.0129195	Up	1.10889	2.15679	7.67568e-05	0.0018703	Up
	Solyc10g074790.2	Solyc10g074790		#N/A	AT5G01990	Auxin efflux carrier family protein (AHRD V1 ***- D7M6D2_ARALY); contains Interpro domain(s) IPR004776 Auxin efflux carrier	K4D1S1	1.72533	3.30657	7.63423e-09	1.88355e-07	Up	0.923869	1.8972	0.00190753	0.0238207	Up	0.960977	1.94663	0.00167184	0.0179519	Up
	Solyc01g086730.3	Solyc01g086730		#N/A	AT3G26670	DUF803 domain membrane protein (AHRD V1 **-- Q4WRL6_ASPFU); contains Interpro domain(s) IPR008521 Protein of unknown function DUF803	K4AY66	1.72475	3.30522	0.000192304	0.00150095	Up	0.164685	1.12092	0.723853	NA	No	0.758313	1.69151	0.103955	NA	No
	Solyc07g047960.3	Solyc07g047960		TF	AT2G04880	WRKY transcription factor 2 (AHRD V1 **** C9DHZ1_9ROSI); contains Interpro domain(s) IPR003657 DNA-binding WRKY	K4CF00	1.72249	3.30006	0.000170755	0.00135814	Up	0.436341	1.35317	0.342682	NA	No	0.766539	1.70118	0.0975417	0.279181	No
	Solyc06g072460.1	Solyc06g072460		#N/A	AT2G27660	CHP-rich zinc finger protein-like (AHRD V1 *--- Q8H5Y9_ORYSJ); contains Interpro domain(s) IPR011424 C1-like	K4AXC8	1.72168	3.2982	0.000207789	0.00160411	Up	0.846537	1.79818	0.0683166	NA	No	0.907862	1.87626	0.0515757	NA	No
	Solyc05g050120.3	Solyc05g050120		#N/A	AT5G25880	Malic enzyme (AHRD V1 ***- O04936_SOLLC); contains Interpro domain(s) IPR012302 Malic enzyme, NAD-binding	Q42888	1.71957	3.29339	4.19796e-17	5.47253e-15	Up	0.685614	1.60839	0.000463049	0.00884328	Up	0.806592	1.74908	8.20962e-05	0.00197057	Up
	Solyc01g087850.2	Solyc01g087850		#N/A	AT5G67090	Subtilisin-like protease (AHRD V1 **-- O82777_SOLLC); contains Interpro domain(s) IPR015500 Peptidase S8, subtilisin-related	K4AYG4	1.71897	3.29201	5.63794e-06	6.84937e-05	Up	-0.117091	-1.08455	0.75214	0.88908	No	-0.000593709	-1.00041	0.998759	0.999165	No
	Solyc12g015770.2	Solyc12g015770		#N/A	AT1G55850	Cellulose synthase (AHRD V1 **** Q2HT17_MEDTR); contains Interpro domain(s) IPR005150 Cellulose synthase	K4CHP4	1.71682	3.28712	9.07655e-09	2.16952e-07	Up	1.01612	2.02247	0.000520283	0.00961728	Up	0.921892	1.8946	0.00231056	0.0223853	Up
	Solyc07g006890.1	Solyc07g006890		#N/A	AT5G63450	Cytochrome P450 (AHRD V1 ***- B9P4S4_POPTR); contains Interpro domain(s) IPR002401 Cytochrome P450, E-class, group I	K4CBG0	1.71632	3.28597	2.04893e-05	0.000213138	Up	0.448134	1.36427	0.262391	0.510173	No	1.1283	2.18602	0.00540622	0.0415685	Up
	Solyc07g017510.3	Solyc07g017510		#N/A	AT3G14270	Phosphatidylinositol-4-phosphate 5-kinase family protein (AHRD V1 **-* D7L328_ARALY); contains Interpro domain(s) IPR016034 Phosphatidylinositol-4-phosphate 5-kinase, core, subgroup	K4BN56	1.71462	3.2821	1.33443e-11	6.17838e-10	Up	0.512377	1.4264	0.0366059	0.162098	No	0.709258	1.63496	0.00538686	0.0414572	Up
	Solyc06g068440.3	Solyc06g068440		#N/A	AT1G15950	Cinnamoyl-CoA reductase (AHRD V1 **** Q4U1I4_SOLLC); contains Interpro domain(s) IPR016040 NAD(P)-binding domain	Q4U1I4	1.71394	3.28055	3.41456e-10	1.15586e-08	Up	0.662134	1.58242	0.0130718	0.0847317	No	0.869077	1.82649	0.00164069	0.0177166	Up
	Solyc08g082610.3	Solyc08g082610		#N/A	AT5G42050	Genomic DNA chromosome 5 P1 clone MJC20 (AHRD V1 *--- Q9FHX9_ARATH); contains Interpro domain(s) IPR013089 Kelch related	K4CIX1	1.71245	3.27716	4.99324e-17	6.41824e-15	Up	0.859977	1.81501	1.16361e-05	0.000633644	Up	1.33158	2.51678	7.46014e-11	3.44705e-08	Up
	Solyc04g012160.3	Solyc04g012160		kinases	AT4G33950	Serine/threonine protein kinase (AHRD V1 **** Q0PL87_CAMSI); contains Interpro domain(s) IPR015740 Plant protein serine/threonine kinase-like	K4B344	1.71138	3.27474	8.80486e-05	0.000757333	Up	0.282557	1.21635	0.508816	0.730358	No	0.319426	1.24783	0.464639	0.691242	No
	Solyc05g009520.1	Solyc05g009520		#N/A	AT1G13360	Genomic DNA chromosome 3 P1 clone MPE11 (AHRD V1 ***- Q9LUA5_ARATH)	K4BMB0	1.70969	3.27091	9.01301e-09	2.15995e-07	Up	0.246565	1.18638	0.402185	0.643209	No	0.660909	1.58108	0.0289151	0.128932	No
	Solyc02g062140.2	Solyc02g062140		#N/A	AT5G66200	Armadillo/beta-catenin repeat family protein (AHRD V1 ***- D7MDH4_ARALY); contains Interpro domain(s) IPR011989 Armadillo-like helical	K4B6A4	1.70499	3.26026	1.97895e-07	3.4676e-06	Up	0.783194	1.72094	0.0171006	0.100208	No	1.42803	2.6908	1.57801e-05	0.000532704	Up
	Solyc02g071475.1	Solyc02g071475		#N/A	#N/A	#N/A	#N/A	1.70335	3.25656	0.000122765	0.00101555	Up	0.927495	1.90197	0.0346405	0.156608	No	0.81489	1.75916	0.0681952	0.224121	No
	Solyc06g084760.2	Solyc06g084760		#N/A	#N/A	#N/A	#N/A	1.70184	3.25315	4.98025e-08	1.00155e-06	Up	0.403203	1.32244	0.188875	0.426812	No	0.401959	1.3213	0.204872	0.436135	No
	Solyc06g066680.3	Solyc06g066680		#N/A	AT1G79900	Mitochondrial carrier protein (AHRD V1 ***- D2VIZ2_NAEGR); contains Interpro domain(s) IPR002113 Adenine nucleotide translocator 1	K4BMF9	1.69991	3.2488	1.30435e-05	0.000143479	Up	-0.170657	-1.12557	0.667263	0.836257	No	-0.297354	-1.22889	0.467559	0.693413	No
	Solyc01g080640.3	Solyc01g080640		#N/A	AT2G47800	Multidrug resistance protein ABC transporter family (AHRD V1 **-- B9GS96_POPTR); contains Interpro domain(s) IPR001140 ABC transporter, transmembrane region	K4AXV8	1.69969	3.24831	5.64454e-10	1.79813e-08	Up	0.810557	1.75389	0.00262383	0.0297556	Up	1.1357	2.19725	4.03673e-05	0.00109719	Up
	Solyc02g088520.3	Solyc02g088520		#N/A	0	Unknown Protein (AHRD V1)	K4APN3	1.69829	3.24516	0.000249569	0.00187851	Up	0.918498	1.89015	0.0473579	NA	No	0.761926	1.69575	0.102707	NA	No
	Solyc06g063300.3	Solyc06g063300		#N/A	AT1G51550	Kelch-domain-containing protein (AHRD V1 *--- C5FLF8_NANOT); contains Interpro domain(s) IPR015915 Kelch-type beta propeller	K4C761	1.69816	3.24487	0.000133519	0.00109661	Up	-0.0810824	-1.05781	0.856835	0.939628	No	0.0915529	1.06552	0.836289	0.923202	No
	Solyc09g015450.3	Solyc09g015450		#N/A	0	Unknown Protein (AHRD V1)	K4APN3	1.69675	3.24169	0.000207682	0.00160397	Up	0.00983907	1.00684	0.982785	NA	No	0.0210605	1.01471	0.962822	NA	No
	Solyc08g005560.3	Solyc08g005560		#N/A	AT4G19160	Binding protein (AHRD V1 ***- D7MGU4_ARALY)	K4CI47	1.69346	3.2343	1.12084e-07	2.06435e-06	Up	1.10103	2.14508	0.000402097	0.00798186	Up	1.09515	2.13636	0.000651178	0.00911516	Up
	Solyc08g062960.3	Solyc08g062960		TF	AT2G26150	Heat stress transcription factor (AHRD V1 *-*- D4QAU8_CARPA); contains Interpro domain(s) IPR000232 Heat shock factor (HSF)-type, DNA-binding	K4B8I1	1.6908	3.22837	0.000310118	0.00226651	Up	0.491647	1.40605	0.293337	NA	No	0.682058	1.60443	0.146224	0.357485	No
	Solyc11g066270.2	Solyc11g066270		#N/A	AT2G36870	Xyloglucan endotransglucosylase/hydrolase 12 (AHRD V1 **** C0IRH1_9ERIC); contains Interpro domain(s) IPR016455 Xyloglucan endotransglucosylase/hydrolase	K4CQM0	1.69076	3.22827	0.000208173	0.00160572	Up	0.713791	1.64011	0.117286	NA	No	0.531171	1.4451	0.250347	0.487056	No
	Solyc01g005140.3	Solyc01g005140		#N/A	AT1G14730	Cytochrome b561 (AHRD V1 ***- Q3LGX5_CITLA); contains Interpro domain(s) IPR006593 Cytochrome b561/ferric reductase transmembrane	K4AS81	1.68709	3.22007	0.000288824	0.00214154	Up	0.0622787	1.04411	0.893588	NA	No	-0.159131	-1.11661	0.731547	NA	No
	Solyc04g080270.3	Solyc04g080270		#N/A	AT5G42710	Genomic DNA chromosome 5 P1 clone MJB21 (AHRD V1 *-*- Q9FMZ3_ARATH)	K4BVA6	1.68692	3.21968	4.96294e-07	7.84383e-06	Up	1.51448	2.85696	3.34398e-06	0.000262503	Up	1.79059	3.45957	9.59697e-08	9.3974e-06	Up
	Solyc11g072380.2	Solyc11g072380		#N/A	AT2G28490	Vicilin (Fragment) (AHRD V1 **-- Q41726_ZAMFU); contains Interpro domain(s) IPR011051 Cupin, RmlC-type	K4BG40	1.68484	3.21504	0.000143491	0.00116808	Up	-0.172182	-1.12676	0.699297	NA	No	0.122465	1.08859	0.780687	0.894201	No
	Solyc03g097120.3	Solyc03g097120		TF	AT5G16820	Heat stress transcription factor A3 (AHRD V1 *-** D1M7W9_SOLLC); contains Interpro domain(s) IPR000232 Heat shock factor (HSF)-type, DNA-binding	K4BJC9	1.68104	3.20659	2.3905e-08	5.19218e-07	Up	0.70797	1.6335	0.0196369	0.10999	No	0.943031	1.92256	0.00224927	0.0219958	Up
	Solyc03g083480.3	Solyc03g083480		#N/A	0	Unknown Protein (AHRD V1)	K4APN3	1.67792	3.19966	8.06521e-06	9.39459e-05	Up	0.766063	1.70062	0.0374373	0.163919	No	0.685315	1.60805	0.0708902	0.229455	No
	Solyc02g078650.3	Solyc02g078650		#N/A	0	Unknown Protein (AHRD V1)	K4APN3	1.67389	3.19073	7.30968e-05	0.000644099	Up	-0.265734	-1.20225	0.535385	0.748942	No	0.114789	1.08282	0.784779	0.89609	No
	Solyc03g115850.3	Solyc03g115850		TF	AT5G61430	NAC domain protein (AHRD V1 ***- C0KLH1_PONTR); contains Interpro domain(s) IPR003441 No apical meristem (NAM) protein	K4BBX4	1.67303	3.18884	0.000210402	0.00161883	Up	0.672561	1.5939	0.136263	NA	No	0.608019	1.52417	0.183789	0.410995	No
	Solyc08g068730.1	Solyc08g068730		Tregul	AT2G39030	N-acetyltransferase (AHRD V1 ***- B6SUK9_MAIZE); contains Interpro domain(s) IPR000182 GCN5-related N-acetyltransferase	K4CIG1	1.67288	3.1885	9.86283e-05	0.000838523	Up	-0.246643	-1.18644	0.563879	0.771036	No	0.489364	1.40383	0.258284	0.496295	No
	Solyc02g070020.1	Solyc02g070020		#N/A	AT5G49690	UDP-glucosyltransferase (AHRD V1 ***- Q8LKG3_STERE); contains Interpro domain(s) IPR002213 UDP-glucuronosyl/UDP-glucosyltransferase	K4AZW5	1.67148	3.18541	3.38007e-07	5.56712e-06	Up	0.0893977	1.06393	0.783129	0.904641	No	0.38884	1.30934	0.24323	0.479457	No
	Solyc06g082010.3	Solyc06g082010		TF	AT5G58620	Zinc finger CCCH domain-containing protein 24 (AHRD V1 ***- C3H24_ORYSJ)	K4C0K4	1.67036	3.18294	1.2271e-10	4.47528e-09	Up	0.440103	1.3567	0.0893767	0.276386	No	0.432786	1.34984	0.106202	0.294502	No
	Solyc03g095710.3	Solyc03g095710		#N/A	AT4G25000	Alpha-amylase (AHRD V1 **** Q8LP27_IPONI); contains Interpro domain(s) IPR013775 Alpha-amylase, plant	K4BIZ4	1.6668	3.17509	7.09807e-06	8.39573e-05	Up	0.511251	1.42529	0.171456	0.403569	No	0.333609	1.26016	0.387003	0.627987	No
	Solyc02g093830.3	Solyc02g093830		#N/A	AT5G40760	Glucose-6-phosphate 1-dehydrogenase (AHRD V1 **** Q2XTC4_SOLTU); contains Interpro domain(s) IPR001282 Glucose-6-phosphate dehydrogenase	K4BDH9	1.66626	3.17391	2.41395e-14	1.89619e-12	Up	0.543857	1.45787	0.0127386	0.0837851	No	0.756157	1.68899	0.000736574	0.00996609	Up
	Solyc04g064880.3	Solyc04g064880		#N/A	AT1G78780	Pathogen-related protein related (AHRD V1 ***- Q2HSD5_MEDTR)	K4B5D8	1.66581	3.17292	0.000295207	0.00218095	Up	-0.394275	-1.31428	0.38881	NA	No	0.302173	1.233	0.508495	NA	No
	Solyc01g091350.3	Solyc01g091350		#N/A	AT1G48050	ATP-dependent DNA helicase 2 subunit KU80 (AHRD V1 **-* KU80_ARATH); contains Interpro domain(s) IPR016194 Spen Paralogue and Orthologue C-terminal-like	K4AZ75	1.66472	3.17052	4.05796e-05	0.000386273	Up	0.796581	1.73698	0.051033	NA	No	0.916184	1.88712	0.0267027	0.121785	No
	Solyc03g058970.3	Solyc03g058970		#N/A	AT3G57520	Alkaline alpha galactosidase (AHRD V1 **-- B5UAS6_TETTT); contains Interpro domain(s) IPR008811 Raffinose synthase	K4BGU4	1.66098	3.16232	1.52053e-08	3.44199e-07	Up	0.301986	1.23284	0.297299	0.546852	No	0.67637	1.59811	0.0231609	0.1109	No
	Solyc09g007270.3	Solyc09g007270		#N/A	AT3G09640	Ascorbate peroxidase (AHRD V1 **** B9VRH6_CITMA); contains Interpro domain(s) IPR002207 Plant ascorbate peroxidase	K4CQB7	1.6602	3.16059	6.50093e-05	0.00058375	Up	0.169414	1.1246	0.682618	0.846636	No	0.678203	1.60015	0.106908	0.295694	No
	Solyc06g062420.3	Solyc06g062420		#N/A	0	Unknown Protein (AHRD V1)	K4APN3	1.65897	3.15791	0.000315392	0.00229866	Up	0.0947747	1.0679	0.836426	NA	No	0.383636	1.30463	0.402631	NA	No
	Solyc09g098590.3	Solyc09g098590		#N/A	AT4G02280	Sucrose synthase (AHRD V1 **** Q84T18_SOLTU); contains Interpro domain(s) IPR012820 Sucrose synthase, plants and cyanobacteria IPR000368 Sucrose synthase	E0Z1D1	1.65806	3.15591	1.97555e-05	0.000206204	Up	0.971958	1.9615	0.0124369	NA	No	0.889013	1.85191	0.025376	0.11751	No
	Solyc01g106500.3	Solyc01g106500		#N/A	AT1G09970	Leucine-rich repeat receptor-like protein kinase (AHRD V1 **** Q8W4B5_ARATH); contains Interpro domain(s) IPR013210 Leucine-rich repeat, N-terminal	K4B2L7	1.65792	3.15561	0.000122153	0.00101231	Up	0.293494	1.2256	0.504442	NA	No	0.519186	1.43315	0.241232	0.476915	No
	Solyc10g008400.2	Solyc10g008400		#N/A	AT4G03510	RING finger protein 5 (AHRD V1 *--- B6UBI0_MAIZE); contains Interpro domain(s) IPR018957 Zinc finger, C3HC4 RING-type	K4B956	1.65721	3.15406	1.98088e-12	1.06464e-10	Up	1.07365	2.10476	2.35696e-06	0.000196505	Up	1.34838	2.54627	1.1482e-08	1.76847e-06	Up
	Solyc07g062970.3	Solyc07g062970		#N/A	AT3G15260	Serine/threonine phosphatase family protein (AHRD V1 **** C1E0J1_9CHLO); contains Interpro domain(s) IPR015655 Protein phosphatase 2C	Q6QLU0	1.65645	3.1524	1.25993e-07	2.28842e-06	Up	0.499503	1.41373	0.101084	0.295785	No	0.509022	1.42308	0.107083	0.296061	No
	Solyc09g075600.2	Solyc09g075600		#N/A	AT1G02700	Unknown Protein (AHRD V1)	K4CVD7	1.65331	3.14554	0.000213031	0.00163564	Up	-0.310624	-1.24024	0.478981	NA	No	0.134205	1.09749	0.758866	NA	No
	Solyc07g045610.1	Solyc07g045610		#N/A	AT1G07400	class I heat shock protein (AHRD V1 ***- Q69BI7_CARPA); contains Interpro domain(s) IPR002068 Heat shock protein Hsp20	P30221	1.65278	3.14438	0.000199726	0.00155276	Up	0.235892	1.17763	0.592981	NA	No	0.219605	1.16441	0.614088	NA	No
	Solyc12g013960.2	Solyc12g013960		#N/A	AT2G30990	Unknown Protein (AHRD V1); contains Interpro domain(s) IPR007789 Protein of unknown function DUF688	K4B8P5	1.65156	3.14173	7.25355e-05	0.000640075	Up	-0.122463	-1.08859	0.775454	NA	No	0.838627	1.78835	0.0481133	0.178431	No
	Solyc03g114580.3	Solyc03g114580		#N/A	AT1G73980	Uridine kinase (AHRD V1 *-*- C3SA58_BRADI); contains Interpro domain(s) IPR000764 Uridine kinase	K4BKW0	1.65121	3.14097	7.71559e-06	9.01591e-05	Up	0.917636	1.88902	0.0130221	0.0844987	No	1.13611	2.19788	0.00248435	0.0236077	Up
	Solyc08g080100.3	Solyc08g080100		TF	AT4G22950	MADS box transcription factor (AHRD V1 **** C3PTE7_POPTO); contains Interpro domain(s) IPR002100 Transcription factor, MADS-box	K4CP10	1.64928	3.13676	1.59664e-06	2.23858e-05	Up	0.425167	1.34273	0.204978	0.446564	No	0.446136	1.36239	0.198086	0.427889	No
	Solyc08g075530.3	Solyc08g075530		#N/A	AT3G23640	Alpha glucosidase-like protein (AHRD V1 **** Q93Y12_ARATH); contains Interpro domain(s) IPR000322 Glycoside hydrolase, family 31	K4CMS0	1.64891	3.13596	3.22282e-07	5.33202e-06	Up	1.15234	2.22274	0.000313755	0.00679746	Up	0.865272	1.82168	0.00881481	0.0583419	No
	Solyc06g008960.3	Solyc06g008960		#N/A	AT3G23590	At2g23590-like protein (Fragment) (AHRD V1 *-*- B2CXK6_CARAS)	K4AXR4	1.64558	3.12873	0.000102389	0.000864496	Up	0.908449	1.87703	0.0328877	NA	No	1.13066	2.18959	0.00853678	0.0572708	No
	Solyc02g088270.3	Solyc02g088270		#N/A	AT5G39530	Genomic DNA chromosome 5 P1 clone MUL8 (AHRD V1 ***- Q9FLY2_ARATH); contains Interpro domain(s) IPR018971 Protein of unknown function DUF1997	K4B744	1.64364	3.12453	0.000237562	0.00180364	Up	-0.051597	-1.03641	0.908756	NA	No	-0.178182	-1.13146	0.687825	0.841833	No
	Solyc02g077920.3	Solyc02g077920		TF	AT2G33810	Squamosa promoter binding-like protein (AHRD V1 ***- Q0PY35_SOLLC); contains Interpro domain(s) IPR004333 Transcription factor, SBP-box	Q0PY35	1.64192	3.12082	0.000168309	0.00134042	Up	0.835179	1.78408	0.053978	0.204864	No	0.88935	1.85234	0.0433113	0.167732	No
	Solyc12g010545.1	Solyc12g010545		#N/A	#N/A	#N/A	#N/A	1.64192	3.12081	2.36877e-05	0.000241355	Up	0.0071062	1.00494	0.984975	0.993764	No	0.696596	1.62068	0.0731252	0.233932	No
	Solyc11g020040.2	Solyc11g020040		#N/A	AT5G49910	Chaperone DnaK (AHRD V1 ***- Q1SKX2_MEDTR); contains Interpro domain(s) IPR012725 Chaperone DnaK	K4B1S1	1.63964	3.11587	6.5881e-05	0.000590424	Up	0.300104	1.23123	0.458213	0.68863	No	0.388413	1.30895	0.348328	0.592748	No
	Solyc03g123600.3	Solyc03g123600		#N/A	AT1G72330	Alanine aminotransferase (AHRD V1 ***- Q6VEJ5_CAPAN); contains Interpro domain(s) IPR004839 Aminotransferase, class I and II	K4BN59	1.63961	3.11581	0.000454612	0.00313672	Up	-0.647089	-1.56601	0.167032	0.396967	No	-0.185886	-1.13752	0.690594	0.843444	No
	Solyc08g062680.1	Solyc08g062680		#N/A	AT5G12010	Os07g0175100 protein (Fragment) (AHRD V1 *--- Q0D898_ORYSJ)	B6D1Q6	1.63555	3.10705	9.16314e-08	1.72569e-06	Up	1.48557	2.80027	6.8755e-07	7.84132e-05	Up	1.55973	2.94798	3.93324e-07	2.73037e-05	Up
	Solyc05g015890.3	Solyc05g015890		#N/A	AT1G27990	Genomic DNA chromosome 5 TAC clone K24M7 (AHRD V1 **-- Q9FHB8_ARATH)	K4BYV5	1.63265	3.10083	0.000403475	0.00283822	Up	-0.940536	-1.91924	0.0444487	NA	No	-0.027047	-1.01892	0.953839	0.978946	No
	Solyc04g054690.3	Solyc04g054690		#N/A	AT4G39830	Laccase (AHRD V1 ***- B9HHK7_POPTR); contains Interpro domain(s) IPR008972 Cupredoxin	K4BSL4	1.63186	3.09912	0.000436834	0.00303571	Up	-0.0431289	-1.03035	0.925923	NA	No	0.345059	1.2702	0.456815	NA	No
	Solyc08g007240.3	Solyc08g007240		#N/A	AT5G47240	Hydrolase NUDIX family protein (AHRD V1 **-- Q2A9R5_BRAOL); contains Interpro domain(s) IPR000086 NUDIX hydrolase domain	K4CIL1	1.63032	3.09581	0.00042317	0.0029564	Up	0.342279	1.26776	0.460412	NA	No	1.22772	2.34197	0.0081572	0.0554795	No
	Solyc04g064530.1	Solyc04g064530		#N/A	AT1G31130	Unknown Protein (AHRD V1)	K4BT44	1.63029	3.09575	1.34701e-06	1.91933e-05	Up	0.668444	1.58936	0.047821	0.19048	No	0.948908	1.93041	0.00578884	0.043782	Up
	Solyc09g015670.3	Solyc09g015670		#N/A	AT3G52850	Vacuolar sorting receptor (AHRD V1 **** Q93X09_VIGMU); contains Interpro domain(s) IPR003137 Protease-associated PA	K4CS37	1.63005	3.09525	7.94035e-06	9.25501e-05	Up	0.167546	1.12315	0.639951	0.817279	No	0.335679	1.26197	0.362472	0.60628	No
	Solyc01g103650.3	Solyc01g103650		#N/A	AT1G34340	Hydrolase alpha/beta fold family (AHRD V1 **-- A4VRL9_PSEU5); contains Interpro domain(s) IPR012020 AB-hydrolase YheT, putative	K4B1U0	1.62874	3.09242	5.58815e-06	6.79786e-05	Up	0.840098	1.79017	0.017864	0.103181	No	0.769246	1.70438	0.0348624	0.145146	No
	Solyc02g078380.3	Solyc02g078380		#N/A	AT4G27450	Aluminum-induced protein-like protein (AHRD V1 **-- Q8S2R9_THEHA)	K4B962	1.62674	3.08814	1.06769e-09	3.17561e-08	Up	0.245113	1.18519	0.343802	0.590708	No	0.531229	1.44516	0.0480117	0.178339	No
	Solyc12g042070.2	Solyc12g042070		TF	AT5G62000	Auxin response factor 2 (AHRD V1 **** Q2LAJ3_SOLLC); contains Interpro domain(s) IPR011525 Aux/IAA-ARF-dimerisation IPR003340 Transcriptional factor B3	Q2LAJ3	1.62657	3.08777	8.09525e-08	1.54356e-06	Up	1.36392	2.57383	5.35327e-06	0.000351716	Up	1.68871	3.22368	2.76318e-08	3.39458e-06	Up
	Solyc02g092350.3	Solyc02g092350		#N/A	AT5G67550	Unknown Protein (AHRD V1)	K4BD30	1.62348	3.08118	0.000224135	0.00171018	Up	-0.172507	-1.12702	0.689665	NA	No	-0.211446	-1.15785	0.618431	NA	No
	Solyc01g108880.3	Solyc01g108880		#N/A	AT3G19000	1-aminocyclopropane-1-carboxylate oxidase (AHRD V1 **-- ACCO_MUSAC); contains Interpro domain(s) IPR005123 Oxoglutarate and iron-dependent oxygenase	K4B3A1	1.62016	3.0741	0.00040681	0.00285731	Up	0.428945	1.34625	0.35194	NA	No	-0.0219234	-1.01531	0.962575	NA	No
	Solyc07g062530.3	Solyc07g062530		#N/A	AT3G14940	Phosphoenolpyruvate carboxylase 2 (AHRD V1 ***- Q9SCB2_SOLLC); contains Interpro domain(s) IPR015813 Pyruvate/Phosphoenolpyruvate kinase, catalytic core IPR001449 Phosphoenolpyruvate carboxylase	Q9SCB2	1.61937	3.07241	0.000306767	0.00224918	Up	0.0598383	1.04235	0.894458	NA	No	0.383215	1.30425	0.399745	0.63954	No
	Solyc06g033850.3	Solyc06g033850		#N/A	0	Unknown Protein (AHRD V1)	K4APN3	1.61916	3.07196	8.18122e-05	0.00071439	Up	1.04159	2.0585	0.0111007	NA	No	1.43529	2.70436	0.000521357	0.00777096	Up
	Solyc04g077220.3	Solyc04g077220		TF	AT4G37790	Homeobox-leucine zipper protein 22 (AHRD V1 ***- D7MA03_ARALY); contains Interpro domain(s) IPR003106 Leucine zipper, homeobox-associated	K4B6N7	1.61899	3.07161	0.00042142	0.00294529	Up	0.34687	1.2718	0.454038	NA	No	0.293579	1.22568	0.529471	NA	No
	Solyc03g025670.3	Solyc03g025670		#N/A	AT5G52390	PAR-1c protein (AHRD V1 ***- Q43589_TOBAC); contains Interpro domain(s) IPR009489 PAR1	K4BF40	1.61555	3.06429	1.01728e-06	1.4935e-05	Up	0.478928	1.39371	0.140207	0.35956	No	0.685472	1.60823	0.0404304	0.160743	No
	Solyc03g122310.3	Solyc03g122310		#N/A	AT1G54100	Aldehyde dehydrogenase 7b (AHRD V1 **** D9IFB7_WHEAT); contains Interpro domain(s) IPR015590 Aldehyde dehydrogenase	K4BN29	1.61551	3.06421	2.16025e-09	5.94424e-08	Up	0.292162	1.22447	0.264695	0.513133	No	0.48786	1.40236	0.0728534	0.233264	No
	Solyc07g061800.3	Solyc07g061800		#N/A	AT1G17100	Soul heme-binding family protein (AHRD V1 **** D7KEL8_ARALY); contains Interpro domain(s) IPR006917 SOUL haem-binding protein	K4BKB8	1.61317	3.05923	0.000267896	0.0020017	Up	0.668136	1.58902	0.130695	NA	No	0.861561	1.817	0.0543828	0.193879	No
	Solyc06g060970.2	Solyc06g060970		#N/A	AT4G17030	Expansin-like protein (AHRD V1 ***- Q0WRS3_ARATH); contains Interpro domain(s) IPR007112 Expansin 45, endoglucanase-like	K4C6S7	1.61235	3.05749	0.000354717	0.00253699	Up	0.378433	1.29993	0.400559	NA	No	0.432804	1.34985	0.332021	NA	No
	Solyc09g042780.3	Solyc09g042780		#N/A	0	Unknown Protein (AHRD V1)	K4APN3	1.61219	3.05716	0.000451942	0.00312064	Up	0.63446	1.55236	0.16747	NA	No	0.572499	1.4871	0.217246	0.449889	No
	Solyc04g072895.1	Solyc04g072895		#N/A	#N/A	#N/A	#N/A	1.61204	3.05684	0.000413713	0.00289694	Up	0.124135	1.08985	0.787841	NA	No	0.973941	1.9642	0.034365	NA	No
	Solyc04g011767.1	Solyc04g011767		#N/A	#N/A	#N/A	#N/A	1.61202	3.05678	1.14132e-05	0.000127832	Up	0.488326	1.40282	0.176198	0.409816	No	0.644085	1.56275	0.082532	0.252497	No
	Solyc07g043400.1	Solyc07g043400		#N/A	0	Unknown Protein (AHRD V1)	K4APN3	1.61046	3.05348	0.000253009	0.00189896	Up	1.18851	2.27918	0.00658764	NA	No	1.97609	3.93425	6.78812e-06	0.000273485	Up
	Solyc07g065985.1	Solyc07g065985		#N/A	#N/A	#N/A	#N/A	1.61023	3.053	0.000592082	0.00393316	Up	0.262932	1.19992	0.574537	NA	No	0.17179	1.12646	0.714126	0.856303	No
	Solyc04g071610.3	Solyc04g071610		#N/A	0	Unknown Protein (AHRD V1)	K4APN3	1.61014	3.0528	6.65589e-08	1.30151e-06	Up	0.383897	1.30486	0.1811	0.416062	No	0.640439	1.5588	0.0319514	0.137057	No
	Solyc05g050380.3	Solyc05g050380		#N/A	AT5G53130	Cyclic nucleotide gated channel (AHRD V1 ***- A9CRE4_MALDO); contains Interpro domain(s) IPR000595 Cyclic nucleotide-binding	K4AZW6	1.60909	3.05058	0.000486217	0.00332036	Up	0.201009	1.1495	0.66374	NA	No	0.940644	1.91939	0.0424293	0.165495	No
	Solyc03g078490.3	Solyc03g078490		#N/A	AT1G22340	UDP-glucuronosyltransferase (AHRD V1 **-* Q5UB81_ARATH); contains Interpro domain(s) IPR002213 UDP-glucuronosyl/UDP-glucosyltransferase	K4B2A5	1.6088	3.04998	0.000543802	0.00365605	Up	-0.0576022	-1.04073	0.901486	NA	No	0.124135	1.08985	0.790873	0.899181	No
	Solyc02g072000.3	Solyc02g072000		TF	AT4G18880	Heat stress transcription factor A3 (AHRD V1 *-*- D1M7W9_SOLLC); contains Interpro domain(s) IPR000232 Heat shock factor (HSF)-type, DNA-binding	K4B8H5	1.60257	3.03685	6.81869e-05	0.000608714	Up	0.825436	1.77207	0.0393105	0.168519	No	1.51729	2.86253	0.000172059	0.00341945	Up
	Solyc09g091030.3	Solyc09g091030		#N/A	AT3G23920	Beta-amylase (AHRD V1 **** E0AE02_SOLLC); contains Interpro domain(s) IPR013781 Glycoside hydrolase, subgroup, catalytic core	E0AE02	1.60185	3.03532	7.36499e-10	2.2829e-08	Up	0.298359	1.22974	0.233402	0.480943	No	0.421165	1.33901	0.106557	0.295048	No
	Solyc03g123710.3	Solyc03g123710		#N/A	0	Unknown Protein (AHRD V1)	K4APN3	1.60108	3.03371	9.67245e-07	1.42752e-05	Up	0.340797	1.26646	0.284764	0.533697	No	0.705208	1.63038	0.0320451	0.137142	No
	Solyc10g076240.2	Solyc10g076240		#N/A	AT5G05340	Peroxidase 1 (AHRD V1 ***- A0SWU6_SESRO); contains Interpro domain(s) IPR002016 Haem peroxidase, plant/fungal/bacterial	K4AR66	1.60061	3.03271	0.000362218	0.00258561	Up	-0.296424	-1.2281	0.508052	NA	No	0.199132	1.14801	0.654159	NA	No
	Solyc02g063450.3	Solyc02g063450		#N/A	AT4G37900	Hypothetical YFW family protein 5 (AHRD V1 *--- Q5AP84_CANAL); contains Interpro domain(s) IPR009836 Protein of unknown function DUF1399	K4B6N0	1.60044	3.03236	5.12825e-08	1.02794e-06	Up	1.37638	2.59616	1.10371e-06	0.000109367	Up	1.40274	2.64403	1.82952e-06	9.20112e-05	Up
	Solyc06g066540.1	Solyc06g066540		TF	AT5G11590	Ethylene-responsive transcription factor 4 (AHRD V1 *-*- ERF78_ARATH); contains Interpro domain(s) IPR001471 Pathogenesis-related transcriptional factor and ERF, DNA-binding	K4BMN3	1.59984	3.03111	0.000307793	0.002254	Up	0.47651	1.39137	0.283315	NA	No	0.898446	1.86406	0.0449306	0.171836	No
	Solyc01g080010.2	Solyc01g080010		#N/A	AT1G03220	Xylanase inhibitor (Fragment) (AHRD V1 **-- Q53IQ3_WHEAT); contains Interpro domain(s) IPR001461 Peptidase A1	K4AXN5	1.59894	3.02921	0.000205522	0.00159305	Up	-0.263876	-1.2007	0.537824	0.750915	No	0.588222	1.50339	0.174915	0.39899	No
	Solyc07g066030.3	Solyc07g066030		#N/A	AT3G13330	Proteasome activator subunit 4-like (AHRD V1 **-- Q5Z876_ORYSJ); contains Interpro domain(s) IPR016024 Armadillo-type fold	K4CHS9	1.59881	3.02893	4.56543e-07	7.25926e-06	Up	1.34737	2.54448	1.51149e-05	0.00075819	Up	1.44878	2.72978	5.50136e-06	0.000231747	Up
	Solyc04g010250.3	Solyc04g010250		#N/A	AT2G39420	Lipase-like protein (AHRD V1 **-- Q9M3D1_ARATH); contains Interpro domain(s) IPR000073 Alpha/beta hydrolase fold-1	K4BPH9	1.59478	3.02048	2.63811e-07	4.45473e-06	Up	0.616069	1.53269	0.0417554	0.174895	No	0.881281	1.84201	0.0047458	0.0380763	Up
	Solyc05g007060.3	Solyc05g007060		#N/A	AT1G07040	Bifunctional N-succinyldiaminopimelate-aminotransferase/acetylornithine transaminase protein (AHRD V1 **-- A8T8Q5_9VIBR)	K4BWN2	1.59229	3.01528	5.86241e-06	7.07531e-05	Up	-0.0086886	-1.00604	0.980117	0.99089	No	0.203733	1.15167	0.569153	0.767908	No
	Solyc05g009650.3	Solyc05g009650		#N/A	0	Unknown Protein (AHRD V1)	K4APN3	1.59176	3.01418	2.84364e-05	0.00028223	Up	0.780682	1.71794	0.0388172	0.167234	No	0.789705	1.72872	0.0414169	0.163479	No
	Solyc08g080650.2	Solyc08g080650		#N/A	AT4G11650	Osmotin 81 (Fragment) (AHRD V1 **-- Q84ML3_SOLTU); contains Interpro domain(s) IPR001938 Thaumatin, pathogenesis-related	K4CP59	1.59129	3.01319	1.58369e-09	4.52718e-08	Up	-0.270962	-1.20661	0.285102	0.534024	No	-0.409536	-1.32826	0.121592	0.319223	No
	Solyc04g015520.3	Solyc04g015520		#N/A	AT3G57540	DNA binding protein (AHRD V1 **** B6TND2_MAIZE); contains Interpro domain(s) IPR005516 Remorin, C-terminal region	K4BQ54	1.59064	3.01183	3.26171e-06	4.18963e-05	Up	0.463684	1.37906	0.173056	0.40544	No	0.76727	1.70205	0.0273051	0.123674	No
	Solyc08g065840.3	Solyc08g065840		#N/A	AT1G55340	Unknown Protein (AHRD V1); contains Interpro domain(s) IPR012438 Protein of unknown function DUF1639	K4ASC3	1.59	3.01048	1.54633e-05	0.000166705	Up	0.217794	1.16295	0.548558	0.759102	No	0.513075	1.42709	0.168307	0.389877	No
	Solyc10g045270.2	Solyc10g045270		kinases	AT3G22750	Kinase-like protein (AHRD V1 **** Q9LUI6_ARATH); contains Interpro domain(s) IPR015783 ATMRK serine/threonine protein kinase-like	K4CVM4	1.5891	3.00862	0.000604896	0.00400876	Up	0.468604	1.38377	0.313838	NA	No	0.40259	1.32188	0.389386	NA	No
	Solyc09g007160.3	Solyc09g007160		#N/A	AT3G55020	RabGAP/TBC domain-containing protein (AHRD V1 *-*- D7LD25_ARALY)	K4ARJ2	1.58889	3.00817	2.42618e-05	0.000246248	Up	1.44399	2.72072	0.000104713	0.00315902	Up	1.53866	2.90524	4.74234e-05	0.00124585	Up
	Solyc04g079730.1	Solyc04g079730		#N/A	AT5G42650	Cytochrome P450 allene oxide synthase (AHRD V1 **-* B9GP05_POPTR); contains Interpro domain(s) IPR002403 Cytochrome P450, E-class, group IV	Q9FPM6	1.58831	3.00697	0.000429509	0.00299159	Up	0.967742	1.95578	0.0313628	NA	No	0.925558	1.89942	0.0420988	0.164937	No
	Solyc04g040130.1	Solyc04g040130		#N/A	AT3G12120	Omega-6 fatty acid desaturase (AHRD V1 **** Q461Q1_HEVBR); contains Interpro domain(s) IPR005804 Fatty acid desaturase, type 1	K4ASK9	1.58736	3.00499	0.000552466	0.00370481	Up	0.329268	1.25638	0.472639	NA	No	1.01856	2.0259	0.0263873	NA	No
	Solyc12g005720.1	Solyc12g005720		#N/A	AT3G22060	Cysteine-rich receptor-like protein kinase (AHRD V1 ***- C6ZRS1_SOYBN); contains Interpro domain(s) IPR002902 Protein of unknown function DUF26	K4DBB0	1.58561	3.00135	0.000576644	0.0038445	Up	-0.59145	-1.50676	0.199253	0.44046	No	0.6473	1.56623	0.161362	0.380141	No
	Solyc03g113270.3	Solyc03g113270		TF	AT3G01470	Homeobox-leucine zipper-like protein (AHRD V1 *-*- Q3HRT1_PICGL); contains Interpro domain(s) IPR001356 Homeobox IPR017970 Homeobox, conserved site	B6GVA3	1.58524	3.00057	2.9212e-16	3.25422e-14	Up	0.725851	1.65388	0.000135233	0.00373249	Up	0.975171	1.96587	6.70902e-07	4.18916e-05	Up
	Solyc06g069690.3	Solyc06g069690		Tregul	AT5G61380	Pseudo response regulator (AHRD V1 **** B9N4C8_POPTR); contains Interpro domain(s) IPR001789 Signal transduction response regulator, receiver region	K4BL79	1.58479	2.99964	0.000207225	0.00160312	Up	0.67362	1.59507	0.112684	NA	No	0.545224	1.45925	0.208189	0.439567	No
	Solyc04g078900.3	Solyc04g078900		#N/A	AT3G19270	Cytochrome P450 (AHRD V1 ***- B9N4Y2_POPTR); contains Interpro domain(s) IPR002401 Cytochrome P450, E-class, group I	K4B337	1.58343	2.99682	4.13399e-07	6.6831e-06	Up	1.4294	2.69334	2.98437e-06	0.00024052	Up	1.58393	2.99785	4.40801e-07	2.94918e-05	Up
	Solyc07g005420.2	Solyc07g005420		#N/A	0	Unknown Protein (AHRD V1)	K4APN3	1.58278	2.99547	3.61918e-11	1.50507e-09	Up	1.07847	2.11179	4.58095e-06	0.000316562	Up	1.24521	2.37053	2.55179e-07	1.95497e-05	Up
	Solyc05g050130.3	Solyc05g050130		#N/A	AT5G24090	Acidic chitinase (AHRD V1 ***- Q71HN4_FICAW); contains Interpro domain(s) IPR001223 Glycoside hydrolase, family 18, catalytic domain	K4AZR4	1.58248	2.99485	1.78682e-05	0.000189191	Up	0.260132	1.19759	0.472319	0.699138	No	0.344593	1.26979	0.355446	0.599202	No
	Solyc01g067800.3	Solyc01g067800		#N/A	AT3G06330	E3 ubiquitin-protein ligase MARCH1 (AHRD V1 *--* MARH1_MOUSE); contains Interpro domain(s) IPR011016 Zinc finger, RING-CH-type	K4AX28	1.57962	2.9889	7.52282e-06	8.84124e-05	Up	0.167785	1.12333	0.640654	0.817659	No	0.742955	1.6736	0.0397631	0.159112	No
	Solyc12g040870.2	Solyc12g040870		#N/A	AT2G01670	Diphosphoinositol polyphosphate phosphohydrolase 1 (AHRD V1 *-** C1BIE3_ONCMY); contains Interpro domain(s) IPR000086 NUDIX hydrolase domain	K4BLZ8	1.57804	2.98563	0.000709016	0.00458404	Up	0.19876	1.14771	0.66973	NA	No	0.150541	1.10999	0.745967	NA	No
	Solyc05g051490.3	Solyc05g051490		#N/A	AT5G65290	LMBR1 domain protein (AHRD V1 ***- B0XPH0_ASPFC); contains Interpro domain(s) IPR006876 LMBR1-like conserved region	K4B2C1	1.57622	2.98188	3.19242e-05	0.000312626	Up	1.30289	2.46723	0.000527684	NA	No	0.941161	1.92007	0.0149991	0.0839744	No
	Solyc05g007940.3	Solyc05g007940		#N/A	AT2G02990	Ribonuclease T2 (AHRD V1 ***- Q9ZQX1_CICAR); contains Interpro domain(s) IPR001568 Ribonuclease T2	P80196	1.57622	2.98187	0.000155161	0.00124869	Up	0.431157	1.34831	0.294261	0.544183	No	0.645706	1.5645	0.124244	0.32377	No
	Solyc02g080880.3	Solyc02g080880		#N/A	AT1G11910	Cathepsin D-like aspartic protease (AHRD V1 *--* D0VFG1_ANISI); contains Interpro domain(s) IPR001461 Peptidase A1	Q40140	1.57544	2.98027	1.23067e-07	2.24414e-06	Up	0.471472	1.38652	0.102425	0.297864	No	0.533362	1.4473	0.0752131	0.237832	No
	Solyc11g072470.2	Solyc11g072470		TF	AT1G07900	LOB domain protein 1 (AHRD V1 ***- D7KHW8_ARALY); contains Interpro domain(s) IPR004883 Lateral organ boundaries, LOB	K4AVD2	1.57482	2.97898	0.000296511	0.00218882	Up	-0.129383	-1.09383	0.761965	NA	No	0.41333	1.33176	0.332838	NA	No
	Solyc10g086280.2	Solyc10g086280		#N/A	AT5G03380	Heavy metal-associated domain containing protein expressed (AHRD V1 *-*- Q10RN8_ORYSJ); contains Interpro domain(s) IPR006121 Heavy metal transport/detoxification protein	K4CQK9	1.57478	2.97889	1.27249e-05	0.000140478	Up	1.27283	2.41635	0.000279284	0.00620637	Up	1.60696	3.04608	8.53725e-06	0.000328357	Up
	Solyc11g071460.2	Solyc11g071460		#N/A	AT2G24190	Carbonyl reductase 1 (AHRD V1 **** B6U607_MAIZE); contains Interpro domain(s) IPR002347 Glucose/ribitol dehydrogenase	K4AZG8	1.57416	2.97761	0.000159086	0.00127637	Up	0.799761	1.74081	0.0550298	NA	No	1.07878	2.11225	0.010514	0.0657616	No
	Solyc07g065420.1	Solyc07g065420		#N/A	AT5G06990	Plant-specific domain TIGR01570 family protein (AHRD V1 ***- B6TX93_MAIZE); contains Interpro domain(s) IPR006460 Protein of unknown function DUF617, plant	K4CHM0	1.57386	2.97699	0.000727665	0.00467175	Up	-0.295978	-1.22772	0.524707	NA	No	0.28763	1.22063	0.536525	NA	No
	Solyc10g005880.3	Solyc10g005880		#N/A	AT1G55810	Uridine kinase (AHRD V1 **** B9N5N9_POPTR); contains Interpro domain(s) IPR000764 Uridine kinase	K4CHR5	1.57361	2.97649	2.4587e-05	0.000249412	Up	0.850478	1.8031	0.0221253	0.11816	No	0.884507	1.84613	0.0198563	0.0999305	No
	Solyc06g019170.3	Solyc06g019170		#N/A	AT2G39800	Glutamate 5-kinase (AHRD V1 ***- D8NNP5_RALSO); contains Interpro domain(s) IPR011529 Glutamate 5-kinase, pro-B	K4AQP4	1.5736	2.97647	8.3616e-06	9.6846e-05	Up	0.203321	1.15135	0.554435	0.763498	No	0.293475	1.22559	0.409003	0.64707	No
	Solyc11g062400.2	Solyc11g062400		kinases	AT2G02800	ATP binding / serine-threonine kinase (AHRD V1 **** C5DB71_VITVI); contains Interpro domain(s) IPR002290 Serine/threonine protein kinase	K4AT82	1.57223	2.97364	0.000263516	0.00197138	Up	0.196044	1.14555	0.649542	NA	No	0.38251	1.30361	0.382418	0.623903	No
	Solyc07g008140.3	Solyc07g008140		#N/A	AT5G20230	Blue copper protein (AHRD V1 **-- D1MWY8_CITLA); contains Interpro domain(s) IPR003245 Plastocyanin-like	K4BLH1	1.57167	2.97249	0.000640532	0.00420637	Up	-0.0644363	-1.04568	0.888599	NA	No	0.157657	1.11547	0.730279	NA	No
	Solyc03g098740.1	Solyc03g098740		#N/A	AT1G17860	Kunitz-type protease inhibitor (AHRD V1 **** Q3S477_SOLTU); contains Interpro domain(s) IPR002160 Proteinase inhibitor I3, Kunitz legume	K4BEU1	1.5709	2.97091	0.000467647	0.00321219	Up	-0.193777	-1.14375	0.668824	0.837433	No	0.256287	1.1944	0.566995	0.766254	No
	Solyc02g064690.3	Solyc02g064690		Tregul	AT2G23060	Acetyltransferase-like protein (AHRD V1 ***- Q7EYF5_ORYSJ); contains Interpro domain(s) IPR000182 GCN5-related N-acetyltransferase	K4B6Q5	1.57076	2.97062	8.75521e-05	0.000754475	Up	1.24001	2.362	0.00166902	0.0218363	Up	0.61624	1.53287	0.130953	0.3343	No
	Solyc02g062300.3	Solyc02g062300		#N/A	AT5G25610	BURP domain-containing protein (AHRD V1 **-- B2ZPK5_SOLTU); contains Interpro domain(s) IPR004873 BURP	K4B6B9	1.56878	2.96655	0.000625073	0.00412168	Up	-0.356481	-1.2803	0.434598	NA	No	0.381067	1.3023	0.402966	NA	No
	Solyc02g031980.3	Solyc02g031980		#N/A	AT2G35035	Urease accessory protein ureD (AHRD V1 ***- B9A9D1_MORAL); contains Interpro domain(s) IPR002669 Urease accessory protein UreD	Q7Y0R8	1.56877	2.96652	6.18478e-05	0.000558636	Up	1.30343	2.46815	0.000804697	NA	No	1.39323	2.62666	0.000418533	0.00657644	Up
	Solyc01g096420.3	Solyc01g096420		#N/A	AT3G27890	Predicted NADPH-dependent FMN reductase (AHRD V1 ***- Q0W0S0_UNCMA); contains Interpro domain(s) IPR005025 NADPH-dependent FMN reductase	K4B030	1.56683	2.96254	0.00053329	0.00359721	Up	0.118059	1.08527	0.795803	NA	No	0.757507	1.69057	0.0977135	0.279511	No
	Solyc09g015770.3	Solyc09g015770		TF	AT3G56400	WRKY transcription factor 6 (AHRD V1 **** A7UGD3_SOLTU); contains Interpro domain(s) IPR003657 DNA-binding WRKY	K4BIZ9	1.56556	2.95992	9.7849e-05	0.000832282	Up	0.589924	1.50517	0.141995	NA	No	0.887796	1.85035	0.0294511	0.130409	No
	Solyc01g091490.3	Solyc01g091490		#N/A	0	Unknown Protein (AHRD V1)	K4APN3	1.56268	2.95403	8.10486e-05	0.000708732	Up	0.260715	1.19807	0.517419	NA	No	1.07916	2.1128	0.00721005	0.0509111	No
	Solyc06g076850.3	Solyc06g076850		#N/A	AT2G29670	Binding protein (AHRD V1 ***- D7LLC0_ARALY); contains Interpro domain(s) IPR011990 Tetratricopeptide-like helical	K4CA43	1.56007	2.94868	1.65991e-09	4.71575e-08	Up	1.06024	2.08528	2.33608e-05	0.00102518	Up	1.38147	2.60534	1.01205e-07	9.78048e-06	Up
	Solyc01g108560.3	Solyc01g108560		#N/A	AT2G03550	Acetyl esterase (AHRD V1 *--- AES_SHIFL); contains Interpro domain(s) IPR013094 Alpha/beta hydrolase fold-3	K4B369	1.55997	2.94848	1.948e-10	6.84632e-09	Up	0.235885	1.17763	0.323037	0.572441	No	0.325996	1.25353	0.189153	0.416884	No
	Solyc11g073110.2	Solyc11g073110		#N/A	AT5G59790	Auxin-regulated protein (AHRD V1 *-*- Q945F5_SOLLC); contains Interpro domain(s) IPR010369 Protein of unknown function DUF966	K4BPI7	1.55942	2.94736	0.000749052	0.00479065	Up	0.567133	1.48158	0.220236	NA	No	1.16984	2.24987	0.011455	NA	No
	Solyc04g014400.3	Solyc04g014400		#N/A	AT1G74170	Leucine-rich repeat receptor-like protein kinase (Fragment) (AHRD V1 *--- C0LGS9_ARATH); contains Interpro domain(s) IPR001611 Leucine-rich repeat	K4BPU4	1.55908	2.94667	0.000137469	0.00112403	Up	0.942905	1.92239	0.0192441	0.108559	No	1.23228	2.34938	0.00268823	0.0251375	Up
	Solyc04g014600.3	Solyc04g014600		#N/A	AT3G03270	Universal stress protein family protein (AHRD V1 ***- D7L0F0_ARALY); contains Interpro domain(s) IPR006016 UspA	K4BPW4	1.55739	2.94321	1.59652e-06	2.23858e-05	Up	0.00446639	1.0031	0.98883	0.995056	No	0.394346	1.31435	0.229874	0.464586	No
	Solyc04g080540.2	Solyc04g080540		#N/A	AT1G19530	ST225 (AHRD V1 ***- B4YYB7_THEHA)	K4BVD3	1.55719	2.9428	6.19756e-06	7.42133e-05	Up	0.524703	1.43864	0.119713	0.325801	No	0.620485	1.53739	0.0743894	0.236388	No
	Solyc04g054930.3	Solyc04g054930		#N/A	AT5G10100	Trehalose-6-phosphate phosphatase-like protein (AHRD V1 ***- Q9LX18_ARATH); contains Interpro domain(s) IPR003337 Trehalose-phosphatase	K4BSP1	1.55554	2.93944	7.1924e-10	2.23695e-08	Up	0.97157	1.96097	7.25452e-05	0.00244972	Up	1.07186	2.10214	2.41809e-05	0.000738715	Up
	Solyc08g078780.2	Solyc08g078780		#N/A	AT5G47580	AT5g47580/MNJ7_17 (AHRD V1 ***- Q9FGJ9_ARATH)	K4CNN5	1.55534	2.93904	0.000777778	0.00494507	Up	0.975179	1.96588	0.0350551	NA	No	1.25485	2.38642	0.00684412	NA	No
	Solyc02g084870.3	Solyc02g084870		kinases	AT2G18170	Mitogen-activated protein kinase 7 (AHRD V1 ***- D9IV43_SOLLC); contains Interpro domain(s) IPR002290 Serine/threonine protein kinase	D9IV43	1.55274	2.93374	1.81188e-05	0.000191184	Up	0.934563	1.91131	0.0102306	NA	No	0.870936	1.82885	0.0191047	0.0971395	No
	Solyc01g108280.3	Solyc01g108280		kinases	AT4G33950	Serine/threonine protein kinase (AHRD V1 **** Q0PL87_CAMSI); contains Interpro domain(s) IPR015740 Plant protein serine/threonine kinase-like	K4B344	1.55272	2.9337	8.04271e-09	1.95805e-07	Up	0.770771	1.70618	0.00295005	0.0323008	Up	0.898579	1.86423	0.000867464	0.0112315	Up
	Solyc01g100370.3	Solyc01g100370		#N/A	AT3G62550	Universal stress protein (AHRD V1 ***- B6SNQ1_MAIZE); contains Interpro domain(s) IPR006016 UspA	K4B171	1.55176	2.93174	1.99865e-09	5.54942e-08	Up	0.0715418	1.05084	0.776571	0.902671	No	0.222511	1.16676	0.39571	0.635771	No
	Solyc04g079300.3	Solyc04g079300		#N/A	AT4G23000	Unknown Protein (AHRD V1)	K4B5X9	1.55128	2.93077	4.60922e-05	0.000431814	Up	0.38567	1.30647	0.317822	NA	No	1.00406	2.00564	0.00940034	0.0608819	No
	Solyc03g116890.3	Solyc03g116890		TF	AT1G80840	WRKY transcription factor 2 (AHRD V1 **** C0L2R9_SOLLC); contains Interpro domain(s) IPR003657 DNA-binding WRKY	K4BLJ1	1.5501	2.92837	7.01716e-05	0.000621902	Up	0.512424	1.42645	0.184302	0.419828	No	0.783289	1.72105	0.0466758	0.175588	No
	Solyc11g021060.2	Solyc11g021060		#N/A	0	Unknown Protein (AHRD V1)	K4APN3	1.54781	2.92372	0.000307619	0.00225363	Up	0.585022	1.50006	0.166152	0.396018	No	1.54484	2.91772	0.000319416	0.00536692	Up
	Solyc06g063420.3	Solyc06g063420		#N/A	AT1G17680	Tfc4p like TFIIIC subunit TPR repeat containing basal transcription factor (AHRD V1 *--- Q5CRV9_CRYPV); contains Interpro domain(s) IPR011990 Tetratricopeptide-like helical	K4C773	1.54504	2.91812	1.09473e-05	0.000122996	Up	0.445083	1.36139	0.207057	0.448675	No	0.565369	1.47977	0.116157	0.310943	No
	Solyc05g055010.3	Solyc05g055010		#N/A	AT3G04500	RNA-binding protein (AHRD V1 *--- D3TPM8_GLOMM); contains Interpro domain(s) IPR015464 RNA recognition motif-related	K4BPF5	1.54348	2.91497	1.08384e-08	2.54433e-07	Up	0.669684	1.59072	0.011018	0.0769643	No	0.961862	1.94782	0.000404966	0.00641095	Up
	Solyc10g083890.2	Solyc10g083890		#N/A	AT1G08080	Carbonic anhydrase (Carbonate dehydratase) (AHRD V1 **** C0QRB5_PERMH); contains Interpro domain(s) IPR018340 Carbonic anhydrase, CAH1-like	K4C9M1	1.54249	2.91297	0.000868037	0.00541963	Up	-0.0873369	-1.06241	0.849934	NA	No	0.451147	1.36713	0.328567	NA	No
	Solyc12g094660.2	Solyc12g094660		#N/A	AT5G35450	Disease resistance protein (AHRD V1 ***- Q9SBC3_SOLLC); contains Interpro domain(s) IPR002182 NB-ARC	A1X877	1.54223	2.91243	0.00057541	0.00383972	Up	0.743626	1.67438	0.0974999	NA	No	0.506541	1.42064	0.266801	NA	No
	Solyc06g069070.1	Solyc06g069070		#N/A	AT3G18280	Lipid transfer protein (AHRD V1 ***- Q42158_ARATH); contains Interpro domain(s) IPR013770 Plant lipid transfer protein and hydrophobic protein, helical	K4BBD9	1.54085	2.90967	8.26671e-05	0.000719054	Up	-0.514596	-1.42859	0.191007	0.4296	No	0.529788	1.44372	0.181408	0.40839	No
	Solyc09g011370.2	Solyc09g011370		#N/A	AT1G80570	F-box/LRR-repeat protein 14 (AHRD V1 ***- FBL14_ARATH); contains Interpro domain(s) IPR006553 Leucine-rich repeat, cysteine-containing subtype	K4CRG3	1.53972	2.90738	1.04349e-06	1.52589e-05	Up	0.671517	1.59275	0.0299523	0.142557	No	0.667952	1.58882	0.0367173	0.150139	No
	Solyc04g012140.1	Solyc04g012140		#N/A	0	Unknown Protein (AHRD V1)	K4APN3	1.53968	2.90731	0.000779119	0.00495022	Up	0.889311	1.85229	0.0522691	NA	No	0.401142	1.32055	0.378055	NA	No
	Solyc06g062660.3	Solyc06g062660		#N/A	AT1G72990	Beta-galactosidase (AHRD V1 **** D7KR60_ARALY); contains Interpro domain(s) IPR001944 Glycoside hydrolase, family 35	K4C6Z7	1.53875	2.90543	3.3982e-05	0.000329791	Up	0.904454	1.87184	0.0145954	0.0912801	No	0.843486	1.79438	0.02597	0.119413	No
	Solyc07g053200.3	Solyc07g053200		#N/A	AT1G11360	Universal stress protein (Usp) (AHRD V1 *--- A2Q2X4_MEDTR); contains Interpro domain(s) IPR006016 UspA	K4B9G5	1.53873	2.90539	0.000410912	0.00288282	Up	-0.161273	-1.11827	0.710399	0.864594	No	0.0852951	1.0609	0.846745	0.928709	No
	Solyc12g089130.2	Solyc12g089130		#N/A	AT1G75170	CRAL/TRIO domain containing protein expressed (AHRD V1 **-- Q75GU9_ORYSJ); contains Interpro domain(s) IPR001251 Cellular retinaldehyde-binding/triple function, C-terminal	K4BB42	1.53592	2.89974	0.000838828	0.00527799	Up	0.643061	1.56164	0.161758	NA	No	0.803207	1.74498	0.0803488	NA	No
	Solyc03g007340.3	Solyc03g007340		#N/A	AT5G24130	Unknown Protein (AHRD V1)	K4BEF7	1.53534	2.89857	0.000440391	0.00305465	Up	0.0657712	1.04664	0.878534	NA	No	0.184121	1.13612	0.665078	NA	No
	Solyc05g052980.3	Solyc05g052980		#N/A	AT3G11410	Integrin-linked kinase-associated serine/threonine phosphatase 2C (AHRD V1 *-** ILKAP_RAT); contains Interpro domain(s) IPR015655 Protein phosphatase 2C	C8KHU4	1.53484	2.89757	3.37176e-11	1.40855e-09	Up	0.709981	1.63578	0.00144294	0.0198	Up	0.912365	1.88213	8.54665e-05	0.00203168	Up
	Solyc12g006230.2	Solyc12g006230		#N/A	AT2G04240	RING-H2 finger protein (AHRD V1 ***- Q30D22_PONTR); contains Interpro domain(s) IPR018957 Zinc finger, C3HC4 RING-type	K4BZD0	1.53419	2.89626	2.78986e-07	4.69601e-06	Up	0.20954	1.15632	0.476903	0.702969	No	0.298227	1.22963	0.32768	0.572569	No
	Solyc08g081830.3	Solyc08g081830		#N/A	AT5G41620	SKIP interacting protein 7 (Fragment) (AHRD V1 *-*- B8Q893_ORYSI)	K4AZS8	1.53234	2.89255	0.000362404	0.00258593	Up	0.747341	1.6787	0.0812232	NA	No	1.3121	2.48303	0.00237723	0.0228179	Up
	Solyc08g014570.3	Solyc08g014570		#N/A	AT2G31820	Ankyrin repeat domain-containing protein 50 (AHRD V1 ***- B6SWZ3_MAIZE); contains Interpro domain(s) IPR002110 Ankyrin	K4BJ08	1.53158	2.89102	0.000358251	0.00255828	Up	0.618062	1.53481	0.145025	0.36668	No	0.901969	1.86861	0.0365327	0.149674	No
	Solyc08g082370.1	Solyc08g082370		#N/A	0	Unknown Protein (AHRD V1)	K4APN3	1.53088	2.88961	1.41322e-06	2.00435e-05	Up	-0.600195	-1.51592	0.0598599	0.218174	No	-0.171513	-1.12624	0.599251	0.784886	No
	Solyc03g115920.3	Solyc03g115920		#N/A	AT3G14250	Predicted E3 ubiquitin ligase (AHRD V1 **-- Q2UQ22_ASPOR); contains Interpro domain(s) IPR002867 Zinc finger, C6HC-type	K4B3M1	1.52993	2.88772	0.00064464	0.00422881	Up	0.716085	1.64272	0.1069	0.306296	No	1.05851	2.08278	0.0186778	0.0959592	No
	Solyc03g121950.3	Solyc03g121950		#N/A	AT3G14010	Ataxin-2 (AHRD V1 *--- D3BPE8_POLPA); contains Interpro domain(s) IPR009604 LsmAD domain	K4BMZ3	1.52708	2.88202	0.000378359	0.00268726	Up	0.148123	1.10813	0.733504	NA	No	0.512381	1.4264	0.242288	0.478088	No
	Solyc07g045185.1	Solyc07g045185		#N/A	#N/A	#N/A	#N/A	1.52513	2.87812	0.000189837	0.00148485	Up	0.436117	1.35296	0.283335	0.532447	No	0.587157	1.50228	0.156179	0.372341	No
	Solyc01g080460.3	Solyc01g080460		#N/A	AT4G15530	Pyruvate phosphate dikinase (AHRD V1 ***- Q84N32_SORBI); contains Interpro domain(s) IPR010121 Pyruvate, phosphate dikinase	K4AXU0	1.525	2.87787	1.15329e-07	2.11987e-06	Up	1.14034	2.20433	4.30027e-05	0.00162456	Up	1.27239	2.41561	1.03606e-05	0.00037547	Up
	Solyc06g051930.3	Solyc06g051930		#N/A	AT3G49160	Pyruvate kinase family protein (AHRD V1 ***- D7LSF1_ARALY); contains Interpro domain(s) IPR001697 Pyruvate kinase	K4C5X9	1.52357	2.87502	1.78535e-06	2.46927e-05	Up	0.52032	1.43427	0.0973252	0.289914	No	0.381565	1.30275	0.240096	0.475751	No
	Solyc01g098590.3	Solyc01g098590		#N/A	AT3G05170	Phosphoglycerate mutase family protein (AHRD V1 ***- C1DZH2_9CHLO); contains Interpro domain(s) IPR013078 Phosphoglycerate mutase	K4B0P5	1.52014	2.86819	5.96188e-08	1.17581e-06	Up	0.707082	1.6325	0.00993369	0.0721252	No	0.775263	1.7115	0.00626821	0.0461104	Up
	Solyc03g119820.1	Solyc03g119820		#N/A	AT3G18570	Oleosin Bn-V (AHRD V1 ***- B6UIA7_MAIZE); contains Interpro domain(s) IPR000136 Oleosin	K4BMD1	1.51968	2.86728	0.000308703	0.00225976	Up	0.0207926	1.01452	0.960575	0.983518	No	0.312021	1.24145	0.465711	0.691744	No
	Solyc11g068950.2	Solyc11g068950		TF	AT2G35940	BEL1-like homeodomain protein 1 (AHRD V1 **-- BLH1_ARATH); contains Interpro domain(s) IPR006563 POX	K4ASS3	1.51703	2.86202	3.48313e-08	7.24248e-07	Up	0.713501	1.63978	0.00803975	0.0638165	No	1.17181	2.25294	2.28666e-05	0.000703861	Up
	Solyc03g019850.3	Solyc03g019850		kinases	AT5G40440	MAP kinase (AHRD V1 *-** D8SYB3_SELML); contains Interpro domain(s) IPR002290 Serine/threonine protein kinase	K4BEV7	1.51684	2.86164	4.23306e-05	0.000400865	Up	0.788041	1.72673	0.0334256	0.153004	No	1.05766	2.08155	0.00486359	0.0386837	Up
	Solyc06g071890.3	Solyc06g071890		#N/A	AT5G20090	Brain protein 44-like protein (AHRD V1 ***- B6TQE5_MAIZE); contains Interpro domain(s) IPR005336 Uncharacterised protein family UPF0041	K4C8R1	1.51647	2.86091	6.14165e-07	9.46268e-06	Up	-0.033986	-1.02384	0.912192	0.963268	No	0.151505	1.11073	0.630994	0.806455	No
	Solyc02g085150.3	Solyc02g085150		#N/A	AT2G18340	LEA-like protein (AHRD V1 *-*- Q8L5P5_LILLO); contains Interpro domain(s) IPR004238 Late embryogenesis abundant protein	K4BB29	1.51632	2.8606	0.00113576	0.00680899	Up	-0.256432	-1.19452	0.581655	NA	No	-0.0727329	-1.05171	0.875491	NA	No
	Solyc12g009930.2	Solyc12g009930		#N/A	AT2G15490	Glucosyltransferase-like protein (AHRD V1 **** O49492_ARATH); contains Interpro domain(s) IPR002213 UDP-glucuronosyl/UDP-glucosyltransferase	K4B6Z9	1.51555	2.85908	1.56937e-14	1.2652e-12	Up	1.023	2.03214	8.62635e-08	1.93118e-05	Up	1.19924	2.29619	1.43564e-09	3.32652e-07	Up
	Solyc12g049270.2	Solyc12g049270		#N/A	AT1G72660	Developmentally regulated GTP binding protein (AHRD V1 *-*- O22445_PEA)	K4DE03	1.51538	2.85874	5.0449e-05	0.000467626	Up	0.755863	1.68864	0.040842	0.172576	No	0.403848	1.32303	0.290817	0.531195	No
	Solyc06g066510.1	Solyc06g066510		#N/A	0	Unknown Protein (AHRD V1)	K4APN3	1.5129	2.85384	0.000733427	0.00470381	Up	-0.374464	-1.29636	0.394327	NA	No	-0.511356	-1.42539	0.23572	NA	No
	Solyc01g100960.3	Solyc01g100960		#N/A	AT1G09420	Glucose-6-phosphate 1-dehydrogenase (AHRD V1 ***- B9RFN8_RICCO); contains Interpro domain(s) IPR001282 Glucose-6-phosphate dehydrogenase	K4B1C6	1.51209	2.85223	0.000431016	0.00300095	Up	0.90803	1.87648	0.0338611	NA	No	0.867046	1.82392	0.046478	0.175134	No
	Solyc04g009960.3	Solyc04g009960		#N/A	AT1G08630	L-allo-threonine aldolase (AHRD V1 **** D7RJ69_CARPA); contains Interpro domain(s) IPR001597 Aromatic amino acid beta-eliminating lyase/threonine aldolase	K4BPF1	1.50805	2.84425	2.39257e-08	5.19218e-07	Up	0.34713	1.27203	0.191691	0.430654	No	0.524993	1.43893	0.0558309	0.196911	No
	Solyc06g083900.3	Solyc06g083900		TF	AT1G06180	Myb-related transcription factor (AHRD V1 **-* B2CZJ1_CAPAN); contains Interpro domain(s) IPR015495 Myb transcription factor	K4CAP5	1.50761	2.84339	0.000519981	0.00352036	Up	1.05941	2.08408	0.0137919	NA	No	1.33612	2.52472	0.0021899	0.021601	Up
	Solyc10g076600.2	Solyc10g076600		#N/A	AT3G51840	Acyl-CoA dehydrogenase (AHRD V1 ***- A3XH21_LEEBM); contains Interpro domain(s) IPR009100 Acyl-CoA dehydrogenase/oxidase, middle and N-terminal	K4D202	1.50692	2.84203	2.08883e-07	3.62899e-06	Up	0.301172	1.23215	0.287644	0.536505	No	0.288586	1.22144	0.326135	0.570949	No
	Solyc06g076130.3	Solyc06g076130		#N/A	AT5G02390	Unknown Protein (AHRD V1)	K4C9X4	1.50659	2.84138	0.000335618	0.00242492	Up	1.32385	2.50334	0.00147809	NA	No	1.35773	2.56281	0.00132215	0.015261	Up
	Solyc10g017510.3	Solyc10g017510		#N/A	AT3G48310	Cytochrome P450 (AHRD V1 ***- O04163_NEPRA); contains Interpro domain(s) IPR002401 Cytochrome P450, E-class, group I	K4BK49	1.50616	2.84054	0.00132212	0.00770752	Up	0.243909	1.1842	0.60251	NA	No	0.812385	1.75611	0.083529	0.254232	No
	Solyc04g079640.3	Solyc04g079640		#N/A	AT4G31940	Cytochrome P450 (AHRD V1 ***- B9IH33_POPTR); contains Interpro domain(s) IPR002401 Cytochrome P450, E-class, group I	K4BNV0	1.50581	2.83984	1.99927e-07	3.49653e-06	Up	0.274435	1.20952	0.335604	0.582333	No	0.297293	1.22884	0.313676	0.557884	No
	Solyc10g085610.2	Solyc10g085610		#N/A	AT3G52870	Calmodulin binding protein (AHRD V1 **** B6SL12_MAIZE)	K4CR06	1.50342	2.83514	0.000172524	0.00136984	Up	0.666109	1.58679	0.0910794	0.27795	No	1.0108	2.01503	0.0120615	0.0722031	No
	Solyc05g055910.3	Solyc05g055910		#N/A	AT3G04350	Genomic DNA chromosome 5 P1 clone MRH10 (AHRD V1 **-- Q9FND1_ARATH); contains Interpro domain(s) IPR009291 Protein of unknown function DUF946, plant	K4BRY6	1.50309	2.83449	0.000762641	0.00486233	Up	0.469226	1.38437	0.300107	NA	No	1.09565	2.1371	0.0151785	NA	No
	Solyc12g006260.1	Solyc12g006260		#N/A	0	Unknown Protein (AHRD V1)	K4APN3	1.50004	2.82851	1.26252e-05	0.000139545	Up	0.0534618	1.03775	0.874918	0.94814	No	0.0252112	1.01763	0.942718	0.974729	No
	Solyc07g032740.3	Solyc07g032740		#N/A	AT5G19550	Aspartate aminotransferase (AHRD V1 **** A9PHH1_POPTR); contains Interpro domain(s) IPR000796 Aspartate/other aminotransferase	K4CDL3	1.49961	2.82766	5.34675e-06	6.54318e-05	Up	0.157123	1.11506	0.628398	0.810622	No	0.330806	1.25772	0.322908	0.567787	No
	Solyc04g078195.1	Solyc04g078195		#N/A	#N/A	#N/A	#N/A	1.49628	2.82115	0.00031384	0.00228825	Up	-0.329792	-1.25683	0.423123	0.659847	No	0.00694066	1.00482	0.986826	0.994087	No
	Solyc01g109800.2	Solyc01g109800		#N/A	AT2G21560	Genomic DNA chromosome 5 TAC clone K1F13 (AHRD V1 *-*- Q9FJZ5_ARATH)	K4B3J3	1.4951	2.81885	1.61498e-09	4.60233e-08	Up	0.689482	1.6127	0.0046491	0.0436698	Up	1.06603	2.09367	2.03547e-05	0.000641717	Up
	Solyc07g043390.3	Solyc07g043390		#N/A	AT4G24010	Cellulose synthase-4 (AHRD V1 **** Q9LLI6_MAIZE); contains Interpro domain(s) IPR005150 Cellulose synthase	K4AQT2	1.49421	2.81709	8.89595e-05	0.000763026	Up	1.8034	3.49041	1.15929e-06	0.000113021	Up	1.69066	3.22804	9.21655e-06	0.000344131	Up
	Solyc10g055820.2	Solyc10g055820		#N/A	AT3G12500	Endochitinase (Chitinase) (AHRD V1 **** Q43184_SOLTU); contains Interpro domain(s) IPR000726 Glycoside hydrolase, family 19, catalytic	Q05537	1.494	2.81669	0.00136775	0.0079283	Up	-0.092107	-1.06593	0.843452	NA	No	0.435491	1.35237	0.349991	NA	No
	Solyc05g054750.3	Solyc05g054750		#N/A	AT3G55240	Plant-specific domain TIGR01589 family protein (AHRD V1 ***- B4FFL2_MAIZE); contains Interpro domain(s) IPR006476 Conserved hypothetical protein CHP01589, plant	K4AS28	1.49246	2.81368	9.01595e-05	0.000772958	Up	0.00159081	1.0011	0.996684	0.999071	No	-0.0718111	-1.05104	0.85499	0.932843	No
	Solyc11g069180.2	Solyc11g069180		#N/A	AT3G45300	Isovaleryl-CoA dehydrogenase (AHRD V1 **** Q0MX57_BETVU); contains Interpro domain(s) IPR009100 Acyl-CoA dehydrogenase/oxidase, middle and N-terminal	K4C975	1.49241	2.81359	5.15928e-08	1.03191e-06	Up	0.565739	1.48015	0.037154	0.163309	No	0.507621	1.4217	0.0706189	0.229012	No
	Solyc02g014180.2	Solyc02g014180		#N/A	AT5G23110	Baculoviral IAP repeat-containing 2 (AHRD V1 *--- Q6P6S1_RAT); contains Interpro domain(s) IPR018957 Zinc finger, C3HC4 RING-type	K4B4L6	1.49231	2.81338	6.59478e-06	7.84079e-05	Up	1.35304	2.5545	3.57842e-05	0.00140312	Up	1.47606	2.78189	9.17732e-06	0.000344131	Up
	Solyc08g066210.3	Solyc08g066210		kinases	AT5G25930	Leucine-rich repeat receptor-like protein kinase (AHRD V1 **-* Q9XGZ2_ARATH); contains Interpro domain(s) IPR001611 Leucine-rich repeat	K4B5F2	1.49098	2.81079	4.84273e-05	0.000451162	Up	0.67913	1.60117	0.0639053	0.227197	No	0.83105	1.77898	0.0260115	0.119517	No
	Solyc01g005430.3	Solyc01g005430		#N/A	AT2G01650	UBX domain protein 6 (AHRD V1 ***- Q7SXA8_DANRE); contains Interpro domain(s) IPR018997 PUB domain	K4ASB0	1.48629	2.80168	2.53851e-05	0.000256516	Up	1.21515	2.32165	0.000493737	0.00928272	Up	1.12032	2.17396	0.00171563	0.0182405	Up
	Solyc07g053750.1	Solyc07g053750		TF	AT1G03790	Zinc finger CCCH domain-containing protein 2 (AHRD V1 *-*- C3H2_ARATH); contains Interpro domain(s) IPR000571 Zinc finger, CCCH-type	K4CFS0	1.4861	2.80131	0.00132488	0.00771632	Up	-0.490003	-1.40445	0.287707	NA	No	-0.209288	-1.15612	0.648089	NA	No
	Solyc08g077380.3	Solyc08g077380		#N/A	AT4G18210	Purine permease family protein (AHRD V1 **-* D7MCV2_ARALY); contains Interpro domain(s) IPR004853 Protein of unknown function DUF250	K4B884	1.48485	2.79888	0.000972184	0.00596652	Up	-0.0180222	-1.01257	0.96831	NA	No	0.612354	1.52875	0.178572	0.404096	No
	Solyc08g081650.2	Solyc08g081650		TF	0	Unknown Protein (AHRD V1)	K4APN3	1.4835	2.79626	0.000780065	0.00495452	Up	0.169975	1.12504	0.697773	NA	No	0.46079	1.3763	0.289656	NA	No
	Solyc06g050130.3	Solyc06g050130		#N/A	AT3G56310	Alpha-galactosidase-like protein (AHRD V1 **** Q9LYL2_ARATH); contains Interpro domain(s) IPR013785 Aldolase-type TIM barrel	K4C5G0	1.47739	2.78444	0.000797093	0.0050522	Up	-0.423454	-1.34113	0.337277	0.584146	No	-0.0131683	-1.00917	0.976471	0.989386	No
	Solyc02g068250.3	Solyc02g068250		#N/A	0	Unknown Protein (AHRD V1)	K4APN3	1.47559	2.78097	0.0016458	0.00927392	Up	-0.163384	-1.11991	0.727431	NA	No	0.181677	1.1342	0.698565	0.847263	No
	Solyc04g014910.3	Solyc04g014910		kinases	AT3G47090	Receptor kinase-like protein (AHRD V1 **** Q9SD64_ARATH); contains Interpro domain(s) IPR002290 Serine/threonine protein kinase	K4B7L5	1.4736	2.77713	0.000734785	0.00470923	Up	1.30081	2.46368	0.00254928	NA	No	1.39719	2.63388	0.00140944	0.0158358	Up
	Solyc11g065030.2	Solyc11g065030		#N/A	AT2G13650	GDP-mannose transporter (AHRD V1 **** B2VUF6_PYRTR)	K4AT66	1.47349	2.77693	3.74922e-05	0.000358929	Up	0.852445	1.80556	0.0176351	0.102152	No	1.17833	2.26315	0.00113494	0.0136878	Up
	Solyc02g082930.3	Solyc02g082930		#N/A	AT3G12500	Endochitinase (Chitinase) (AHRD V1 **** Q43184_SOLTU); contains Interpro domain(s) IPR000726 Glycoside hydrolase, family 19, catalytic	Q05537	1.47298	2.77594	4.03247e-06	5.08025e-05	Up	0.298036	1.22947	0.341766	0.588633	No	0.50015	1.41436	0.122352	0.320363	No
	Solyc05g056480.3	Solyc05g056480		#N/A	AT5G09300	2-oxoisovalerate dehydrogenase alpha subunit (AHRD V1 ***- C5JHU4_AJEDS); contains Interpro domain(s) IPR001017 Dehydrogenase, E1 component	K4BR15	1.47174	2.77357	5.69847e-05	0.000520595	Up	0.0203116	1.01418	0.955883	0.982311	No	0.0221986	1.01551	0.953137	0.97888	No
	Solyc06g007240.3	Solyc06g007240		#N/A	AT3G51780	BCL-2 binding anthanogene-1 (AHRD V1 ***- B4FV61_MAIZE); contains Interpro domain(s) IPR003103 Apoptosis regulator Bcl-2 protein, BAG	K4C3A7	1.46962	2.76948	0.000749764	0.00479353	Up	0.580567	1.49544	0.183213	NA	No	1.37084	2.58621	0.00173002	0.0183107	Up
	Solyc09g074270.3	Solyc09g074270		#N/A	AT3G63010	GID1-like gibberellin receptor (AHRD V1 **-- A7MAQ4_HORVU); contains Interpro domain(s) IPR013094 Alpha/beta hydrolase fold-3	K4C3R7	1.46802	2.76643	1.34138e-05	0.000146761	Up	0.359223	1.28273	0.283907	0.533109	No	0.412704	1.33118	0.231021	0.465644	No
	Solyc07g042190.3	Solyc07g042190		#N/A	AT1G74940	Os10g0422600 protein (Fragment) (AHRD V1 *-*- Q0IXM0_ORYSJ); contains Interpro domain(s) IPR007650 Protein of unknown function DUF581	K4CE82	1.46535	2.76131	8.40238e-15	7.11724e-13	Up	0.838993	1.7888	7.52367e-06	0.000468833	Up	1.10077	2.14469	9.07248e-09	1.43411e-06	Up
	Solyc03g079880.3	Solyc03g079880		#N/A	AT3G53980	Protease inhibitor/seed storage/lipid transfer protein family protein (AHRD V1 **** D7LUP2_ARALY); contains Interpro domain(s) IPR003612 Plant lipid transfer protein/seed storage/trypsin-alpha amylase inhibitor	K4BHW5	1.46467	2.76001	0.000189491	0.00148277	Up	-0.473282	-1.38826	0.228676	0.475674	No	-0.537628	-1.45158	0.183697	0.410914	No
	Solyc12g094410.2	Solyc12g094410		kinases	AT4G38470	Tyrosine-protein kinase transforming protein Src (AHRD V1 *-** SRC_AVIST); contains Interpro domain(s) IPR015783 ATMRK serine/threonine protein kinase-like	K4B450	1.4642	2.75911	0.00130126	0.00759559	Up	1.45461	2.74083	0.0012594	NA	No	1.10817	2.15571	0.0155702	0.0858247	No
	Solyc12g011420.2	Solyc12g011420		#N/A	AT1G53590	Integral membrane single C2 domain protein (AHRD V1 **-- D7L359_ARALY); contains Interpro domain(s) IPR018029 C2 membrane targeting protein	K4CGM8	1.46418	2.75906	0.00134085	0.00779941	Up	0.302326	1.23313	0.504042	0.725863	No	0.227841	1.17108	0.619447	0.799087	No
	Solyc11g072660.2	Solyc11g072660		kinases	AT1G07870	Serine/threonine kinase (AHRD V1 **** Q32SF8_HORVD); contains Interpro domain(s) IPR002290 Serine/threonine protein kinase	K4C9S0	1.46182	2.75456	0.000258462	0.00193594	Up	0.214445	1.16026	0.599488	NA	No	0.694365	1.61817	0.0899332	0.266046	No
	Solyc05g014970.3	Solyc05g014970		#N/A	AT1G67550	Urease alpha subunit (AHRD V1 **** A3YCE1_9GAMM); contains Interpro domain(s) IPR008221 Urease IPR005848 Urease, alpha subunit	K4BYL5	1.45877	2.74874	2.37707e-05	0.000241933	Up	0.848597	1.80075	0.0127473	0.0837967	No	1.04829	2.06808	0.00261103	0.0246217	Up
	Solyc06g083220.3	Solyc06g083220		#N/A	AT4G13030	ATP binding protein (AHRD V1 ***- B6TPV9_MAIZE)	K4ARA9	1.45809	2.74744	4.2105e-05	0.00039914	Up	0.705075	1.63023	0.0448822	0.182537	No	0.86092	1.8162	0.0167927	0.090248	No
	Solyc03g025970.3	Solyc03g025970		#N/A	AT5G52230	Methyl binding domain protein (AHRD V1 *-*- B9I4C0_POPTR); contains Interpro domain(s) IPR001739 Methyl-CpG DNA binding	K4BF70	1.45497	2.74151	0.00165504	0.00930825	Up	0.261528	1.19875	0.572428	NA	No	0.762691	1.69665	0.101041	NA	No
	Solyc02g067095.1	Solyc02g067095		#N/A	#N/A	#N/A	#N/A	1.45494	2.74146	3.07925e-05	0.000302672	Up	0.795539	1.73573	0.0215336	0.115956	No	1.15875	2.23265	0.000994737	0.012454	Up
	Solyc09g075950.1	Solyc09g075950		#N/A	AT2G32120	Heat shock protein 1 (AHRD V1 ***- B6SXY0_MAIZE); contains Interpro domain(s) IPR013126 Heat shock protein 70	K4CVH2	1.45397	2.7396	0.000164815	0.00131544	Up	0.554541	1.4687	0.149649	0.372995	No	0.421032	1.33888	0.28641	0.525873	No
	Solyc08g081740.3	Solyc08g081740		#N/A	AT1G64110	Katanin p60 ATPase-containing subunit (AHRD V1 *--* KTNA1_ARATH); contains Interpro domain(s) IPR003959 ATPase, AAA-type, core	K4CPH0	1.45186	2.7356	0.00188471	0.0103939	Up	-0.326819	-1.25425	0.483371	NA	No	-0.0105605	-1.00735	0.982025	0.992225	No
	Solyc01g106060.3	Solyc01g106060		#N/A	AT2G23970	Glutamine amidotransferase class-I (AHRD V1 **-- A2Q1P2_MEDTR); contains Interpro domain(s) IPR000991 Glutamine amidotransferase class-I, C-terminal	K4B2H5	1.44928	2.73072	3.38599e-05	0.000328953	Up	0.867427	1.82441	0.0124718	0.0827507	No	1.05048	2.07122	0.00300947	0.0274679	Up
	Solyc01g108030.3	Solyc01g108030		#N/A	AT4G34030	Methylcrotonoyl-CoA carboxylase beta subunit (AHRD V1 **** D4XQJ0_ACIHA); contains Interpro domain(s) IPR000022 Carboxyl transferase	K4B319	1.44897	2.73013	1.03996e-05	0.00011807	Up	0.928167	1.90286	0.00351923	0.0361461	Up	0.958053	1.94269	0.00363462	0.031594	Up
	Solyc12g008500.2	Solyc12g008500		kinases	AT5G25930	Leucine-rich repeat receptor-like protein kinase (AHRD V1 **-* Q9XGZ2_ARATH); contains Interpro domain(s) IPR001611 Leucine-rich repeat	K4B5F2	1.44883	2.72986	0.000667665	0.00435499	Up	0.390606	1.31094	0.358322	NA	No	0.413093	1.33154	0.340007	0.584914	No
	Solyc02g090820.3	Solyc02g090820		TF	AT4G36990	Heat stress transcription factor (AHRD V1 **** D4QAU8_CARPA); contains Interpro domain(s) IPR000232 Heat shock factor (HSF)-type, DNA-binding	K4BCN1	1.44813	2.72855	1.95755e-08	4.32474e-07	Up	0.300723	1.23176	0.247033	0.495143	No	0.644308	1.56299	0.0148511	0.0833891	No
	Solyc03g034457.1	Solyc03g034457		#N/A	#N/A	#N/A	#N/A	1.44795	2.7282	0.000208894	0.00160993	Up	1.05084	2.07173	0.00696995	NA	No	0.752008	1.68413	0.0603739	0.206929	No
	Solyc09g082100.3	Solyc09g082100		#N/A	AT3G22490	Late embryogenesis abundant protein D-34 (AHRD V1 **-- B6UH67_MAIZE); contains Interpro domain(s) IPR007011 Seed maturation protein	K4CUG3	1.4466	2.72565	0.00197637	0.010815	Up	-0.453904	-1.36974	0.331765	NA	No	-0.292531	-1.22479	0.53335	0.742641	No
	Solyc06g054010.3	Solyc06g054010		#N/A	AT2G32010	Inositol 1 4 5-trisphosphate 5-phosphatase (AHRD V1 **** Q712G2_ARATH); contains Interpro domain(s) IPR000300 Inositol polyphosphate related phosphatase	A8IDW6	1.44523	2.72306	7.09656e-05	0.00062725	Up	0.53503	1.44897	0.144869	0.366539	No	0.956292	1.94032	0.00975544	0.0624703	No
	Solyc01g080870.3	Solyc01g080870		#N/A	AT1G32450	Peptide transporter-like protein (AHRD V1 **-* Q9SVS9_ARATH); contains Interpro domain(s) IPR000109 TGF-beta receptor, type I/II extracellular region	K4AXY0	1.44425	2.72122	9.36116e-05	0.000799199	Up	0.659522	1.57956	0.0667827	0.232729	No	0.618379	1.53515	0.0956521	0.275802	No
	Solyc12g055880.2	Solyc12g055880		#N/A	AT5G09300	2-oxoisovalerate dehydrogenase alpha subunit (AHRD V1 ***- C5JHU4_AJEDS); contains Interpro domain(s) IPR001017 Dehydrogenase, E1 component	K4BR15	1.44266	2.71822	0.00146324	0.00838138	Up	0.774019	1.71003	0.0881852	NA	No	0.450839	1.36683	0.316039	NA	No
	Solyc07g043250.1	Solyc07g043250		#N/A	0	Unknown Protein (AHRD V1)	K4APN3	1.44144	2.71592	2.24881e-05	0.000230795	Up	0.0854382	1.06101	0.800776	0.913456	No	0.188852	1.13986	0.587663	0.778601	No
	Solyc04g080600.3	Solyc04g080600		#N/A	AT1G75310	UBA domain-containing protein (AHRD V1 *--- C9SNY0_VERA1); contains Interpro domain(s) IPR001623 Heat shock protein DnaJ, N-terminal	K4BVD9	1.44107	2.71521	0.000105521	0.000886464	Up	0.453557	1.36941	0.218638	0.462942	No	0.946781	1.92757	0.0115418	0.0702592	No
	Solyc07g006850.2	Solyc07g006850		#N/A	AT5G57550	Xyloglucan endotransglucosylase/hydrolase 3 (AHRD V1 **** Q06BI4_CUCME); contains Interpro domain(s) IPR016455 Xyloglucan endotransglucosylase/hydrolase	K4CBF6	1.4409	2.7149	4.33923e-09	1.11864e-07	Up	-0.0327798	-1.02298	0.890788	0.954773	No	0.28892	1.22173	0.243265	0.479461	No
	Solyc09g075630.1	Solyc09g075630		#N/A	0	Unknown Protein (AHRD V1)	K4APN3	1.43773	2.70895	0.00182156	0.0101093	Up	0.952915	1.93578	0.0386429	NA	No	1.29489	2.45359	0.00512069	NA	No
	Solyc06g066600.3	Solyc06g066600		#N/A	AT1G79820	Solute carrier family 2, facilitated glucose transporter member 3 (AHRD V1 **** GTR3_CANFA); contains Interpro domain(s) IPR003663 Sugar/inositol transporter	K4C7T5	1.43591	2.70553	0.00166959	0.00938205	Up	0.000777491	1.00054	0.998649	NA	No	0.316178	1.24503	0.494026	0.713974	No
	Solyc07g056340.3	Solyc07g056340		#N/A	AT1G29400	RNA-binding protein (AHRD V1 *--* A8JCE7_CHLRE); contains Interpro domain(s) IPR007201 RNA recognition motif 2	K4B8A3	1.43387	2.70171	5.43133e-11	2.14235e-09	Up	0.782345	1.71992	0.000350387	0.00732841	Up	0.829471	1.77703	0.000216579	0.00404848	Up
	Solyc07g041010.3	Solyc07g041010		#N/A	AT4G26060	Genomic DNA chromosome 5 P1 clone MHM17 (AHRD V1 ***- Q9LTR7_ARATH)	K4C714	1.4328	2.69969	1.6109e-09	4.59783e-08	Up	0.75932	1.69269	0.000987448	0.0150806	Up	0.719834	1.64699	0.00267353	0.0250671	Up
	Solyc08g074280.3	Solyc08g074280		#N/A	AT5G24810	ABC-1 domain protein (AHRD V1 *--- C9RAY2_AMMDK); contains Interpro domain(s) IPR012338 Beta-lactamase-type transpeptidase fold	K4CME8	1.43206	2.69831	1.726e-06	2.40346e-05	Up	1.1007	2.14458	0.000195317	0.00484843	Up	1.1284	2.18616	0.000196034	0.00375947	Up
	Solyc08g065450.2	Solyc08g065450		#N/A	0	Unknown Protein (AHRD V1)	K4APN3	1.4319	2.69802	0.000529367	0.00357206	Up	1.61512	3.06337	6.9115e-05	NA	No	1.11358	2.16382	0.00755799	0.0525894	No
	Solyc08g075320.3	Solyc08g075320		#N/A	AT4G19230	Cytochrome P450 (AHRD V1 ***- B9N4Y2_POPTR); contains Interpro domain(s) IPR002401 Cytochrome P450, E-class, group I	K4CI52	1.43123	2.69676	0.000634804	0.00417472	Up	-0.0675289	-1.04792	0.871017	NA	No	0.287461	1.22049	0.484083	NA	No
	Solyc03g078360.2	Solyc03g078360		kinases	AT1G34300	Receptor-like protein kinase (AHRD V1 ***- B6ST43_MAIZE); contains Interpro domain(s) IPR002290 Serine/threonine protein kinase	K4BDT7	1.43109	2.6965	0.000720239	0.00464353	Up	0.895286	1.85998	0.0334429	NA	No	1.15179	2.22189	0.0068919	0.0493241	Up
	Solyc11g011760.2	Solyc11g011760		#N/A	AT5G16550	Genomic DNA chromosome 5 P1 clone MQK4 (AHRD V1 ***- Q9FFC9_ARATH)	K4D5Y1	1.43082	2.69599	3.48326e-10	1.17263e-08	Up	0.000739064	1.00051	0.997314	0.999343	No	-0.0123902	-1.00863	0.956912	0.980237	No
	Solyc12g095880.2	Solyc12g095880		#N/A	AT4G26270	6-phosphofructokinase 2 (AHRD V1 ***- B6TE72_MAIZE); contains Interpro domain(s) IPR012004 Pyrophosphate-dependent phosphofructokinase TP0108	K4BTP5	1.43076	2.69589	8.80739e-06	0.000101625	Up	0.450565	1.36658	0.164368	0.393319	No	1.06956	2.09879	0.00102967	0.0127264	Up
	Solyc01g081250.3	Solyc01g081250		#N/A	AT3G09270	Glutathione-S-transferase (AHRD V1 ***- A3FMP5_SOLLC); contains Interpro domain(s) IPR004046 Glutathione S-transferase, C-terminal	K4AY17	1.43074	2.69586	1.58536e-05	0.000170412	Up	0.541564	1.45555	0.10035	0.294735	No	0.801436	1.74283	0.0173271	0.0919594	No
	Solyc10g080930.2	Solyc10g080930		Tregul	AT5G05140	Chaperone dnaJ 3 (AHRD V1 *-*- A8NGQ1_COPC7); contains Interpro domain(s) IPR001623 Heat shock protein DnaJ, N-terminal	K4BG54	1.42963	2.69378	3.01834e-07	5.02994e-06	Up	1.05852	2.0828	0.000104851	0.00315902	Up	1.10116	2.14527	9.05035e-05	0.00213087	Up
	Solyc06g062290.1	Solyc06g062290		#N/A	AT2G15490	Glucosyltransferase-like protein (AHRD V1 **** O49492_ARATH); contains Interpro domain(s) IPR002213 UDP-glucuronosyl/UDP-glucosyltransferase	K4B6Z9	1.42959	2.6937	0.000410187	0.00287883	Up	-0.290444	-1.22302	0.478849	NA	No	0.0704516	1.05005	0.86542	0.93777	No
	Solyc01g009810.3	Solyc01g009810		#N/A	AT1G34210	LRR receptor-like serine/threonine-protein kinase FEI 1 (AHRD V1 **** FEI1_ARATH); contains Interpro domain(s) IPR013210 Leucine-rich repeat, N-terminal	K4ATH6	1.4283	2.69129	0.00113803	0.00681372	Up	0.391858	1.31208	0.371339	NA	No	0.217217	1.16249	0.614077	NA	No
	Solyc03g119810.1	Solyc03g119810		#N/A	AT1G49000	Unknown Protein (AHRD V1)	K4BMD0	1.42775	2.69026	1.45271e-07	2.61786e-06	Up	-0.0687826	-1.04883	0.798891	0.912403	No	0.106422	1.07655	0.702685	0.849264	No
	Solyc12g010920.2	Solyc12g010920		#N/A	AT3G01570	Oleosin (AHRD V1 ***- Q43123_DAUCA); contains Interpro domain(s) IPR000136 Oleosin	K4BBF7	1.42601	2.68702	0.000248918	0.00187438	Up	0.0340521	1.02388	0.931762	NA	No	0.0752684	1.05356	0.845716	0.928479	No
	Solyc07g043490.1	Solyc07g043490		#N/A	AT2G15490	Glucosyltransferase-like protein (AHRD V1 **** O49492_ARATH); contains Interpro domain(s) IPR002213 UDP-glucuronosyl/UDP-glucosyltransferase	K4B6Z9	1.42538	2.68585	1.80542e-07	3.18478e-06	Up	1.14549	2.21221	1.79613e-05	0.000864596	Up	1.36929	2.58344	5.93872e-07	3.75256e-05	Up
	Solyc12g057060.2	Solyc12g057060		#N/A	AT1G22360	UDP-glucuronosyltransferase (AHRD V1 **** Q5UB81_ARATH); contains Interpro domain(s) IPR002213 UDP-glucuronosyl/UDP-glucosyltransferase	K4BHV3	1.42507	2.68528	1.7313e-05	0.000183948	Up	0.278867	1.21324	0.391401	0.633708	No	0.667866	1.58872	0.0459182	0.173688	No
	Solyc05g014280.3	Solyc05g014280		#N/A	AT4G27670	Heat shock protein (AHRD V1 ***- A9QVH3_9FABA); contains Interpro domain(s) IPR002068 Heat shock protein Hsp20	Q95661	1.4238	2.68292	0.00141975	0.00816531	Up	0.0448621	1.03158	0.919462	0.966409	No	0.357772	1.28145	0.426312	0.659794	No
	Solyc07g007930.3	Solyc07g007930		#N/A	AT5G20250	Alkaline alpha galactosidase 2 (AHRD V1 **-- Q575Z7_MAIZE); contains Interpro domain(s) IPR008811 Raffinose synthase	K4CBR2	1.42376	2.68284	1.31289e-06	1.87654e-05	Up	0.447076	1.36327	0.116922	0.32212	No	0.432089	1.34919	0.144729	0.355122	No
	Solyc02g088300.3	Solyc02g088300		#N/A	AT3G01100	Early-responsive to dehydration protein-like (AHRD V1 **-- Q5JKX1_ORYSJ); contains Interpro domain(s) IPR003864 Protein of unknown function DUF221	K4BBY6	1.42236	2.68024	1.04295e-05	0.000118281	Up	1.08938	2.12783	0.000637739	0.0112222	Up	1.04741	2.06682	0.00136191	0.0156223	Up
	Solyc06g066460.3	Solyc06g066460		#N/A	0	Unknown Protein (AHRD V1)	K4APN3	1.42139	2.67843	0.000840127	0.00528305	Up	0.868396	1.82563	0.0375232	0.163939	No	0.9096	1.87853	0.0330431	0.139873	No
	Solyc04g055190.3	Solyc04g055190		#N/A	AT1G57600	Glycerol uptake protein 1 (AHRD V1 **-- B3LHF0_YEAS1); contains Interpro domain(s) IPR004299 Membrane bound O-acyl transferase, MBOAT	K4BSR6	1.42067	2.67709	0.00123585	0.00727296	Up	0.554803	1.46897	0.211477	NA	No	1.10991	2.15833	0.0123976	NA	No
	Solyc02g078810.3	Solyc02g078810		TF	AT1G61215	Bromodomain protein (AHRD V1 ***- B9H245_POPTR); contains Interpro domain(s) IPR001487 Bromodomain	K4B9A5	1.42018	2.67618	0.00116851	0.00695997	Up	0.532068	1.446	0.225376	NA	No	0.661739	1.58199	0.136238	0.34248	No
	Solyc06g074463.1	Solyc06g074463		#N/A	#N/A	#N/A	#N/A	1.41925	2.67447	0.00193806	0.0106402	Up	0.591708	1.50703	0.198585	NA	No	0.612777	1.5292	0.18647	NA	No
	Solyc07g062700.3	Solyc07g062700		#N/A	AT1G53210	Calcium ion binding protein (AHRD V1 *-*- B6U1M5_MAIZE); contains Interpro domain(s) IPR011992 EF-Hand type	K4B8V4	1.41839	2.67287	2.28215e-07	3.91308e-06	Up	0.438546	1.35524	0.0963313	0.287875	No	0.744139	1.67497	0.00671991	0.0485159	Up
	Solyc03g117420.3	Solyc03g117420		#N/A	AT1G15740	Leucine-rich repeat family protein (AHRD V1 ***- D7KDI8_ARALY); contains Interpro domain(s) IPR006553 Leucine-rich repeat, cysteine-containing subtype	K4BLP4	1.41758	2.67137	2.19781e-18	3.77551e-16	Up	0.697457	1.62164	7.17857e-06	0.000449646	Up	0.755277	1.68796	3.37721e-06	0.000152708	Up
	Solyc01g060070.3	Solyc01g060070		#N/A	AT4G16160	Pore protein homolog (AHRD V1 **-- Q3EA11_ARATH); contains Interpro domain(s) IPR003397 Mitochondrial inner membrane translocase complex, subunit Tim17/22	K4AWB1	1.41594	2.66833	0.000389422	0.0027573	Up	0.356155	1.28001	0.367055	0.611707	No	0.655653	1.57533	0.103845	0.29031	No
	Solyc12g096930.2	Solyc12g096930		#N/A	AT4G26740	Calcium binding protein Caleosin (AHRD V1 **** A8N0P5_COPC7); contains Interpro domain(s) IPR007736 Caleosin related	K4CW85	1.41564	2.66778	0.00222922	0.0119114	Up	0.144688	1.10549	0.754804	NA	No	-0.0152531	-1.01063	0.973973	0.98826	No
	Solyc02g090970.1	Solyc02g090970		kinases	AT4G36950	Protein serine/threonine kinase (AHRD V1 **** D3BP85_POLPA); contains Interpro domain(s) IPR002290 Serine/threonine protein kinase	K4B6S2	1.41556	2.66763	0.00211643	0.011425	Up	1.12961	2.18799	0.0141332	NA	No	0.510066	1.42412	0.266935	NA	No
	Solyc01g104080.3	Solyc01g104080		#N/A	AT1G71190	Hypothetical membrane spanning protein (AHRD V1 ***- A9KCV4_COXBN)	K4B1Y3	1.41508	2.66674	4.15224e-08	8.44274e-07	Up	0.84881	1.80101	0.000795598	0.0129226	Up	0.855935	1.80993	0.00106411	0.0130463	Up
	Solyc11g051060.2	Solyc11g051060		#N/A	AT1G53920	GDSL esterase/lipase 5 (AHRD V1 ***- GLIP5_ARATH); contains Interpro domain(s) IPR001087 Lipase, GDSL	K4B3B6	1.41432	2.66534	0.00210397	0.0113711	Up	-0.223413	-1.16749	0.628429	NA	No	-0.174452	-1.12854	0.707897	0.852706	No
	Solyc10g009360.3	Solyc10g009360		TF	AT3G61850	Dof zinc finger protein 2 (AHRD V1 *-*- A5HWF1_HORVD); contains Interpro domain(s) IPR003851 Zinc finger, Dof-type	K4B001	1.41374	2.66427	0.00116145	0.00692978	Up	1.30359	2.46842	0.00257979	NA	No	0.312366	1.24174	0.487456	NA	No
	Solyc03g098240.3	Solyc03g098240		#N/A	AT5G17330	Glutamate decarboxylase (AHRD V1 **** B6TV07_MAIZE); contains Interpro domain(s) IPR010107 Glutamate decarboxylase	P54767	1.41212	2.66129	1.97541e-05	0.000206204	Up	-0.176041	-1.12978	0.58445	0.783654	No	0.0802813	1.05722	0.809555	0.909235	No
	Solyc11g065940.2	Solyc11g065940		#N/A	AT3G46540	Epsin 2-like protein (Fragment) (AHRD V1 *-*- D9HWY0_LAGLG); contains Interpro domain(s) IPR001026 Epsin, N-terminal	K4B3R3	1.41152	2.66017	8.75937e-06	0.000101134	Up	0.697939	1.62219	0.0272501	0.133859	No	1.00443	2.00615	0.00179393	0.0187988	Up
	Solyc10g079950.2	Solyc10g079950		#N/A	AT2G15490	Glucosyltransferase-like protein (AHRD V1 **** O49492_ARATH); contains Interpro domain(s) IPR002213 UDP-glucuronosyl/UDP-glucosyltransferase	K4B6Z9	1.41114	2.65947	2.00436e-06	2.74123e-05	Up	-0.16855	-1.12393	0.570181	0.77466	No	0.325667	1.25324	0.282633	0.522775	No
	Solyc05g052520.3	Solyc05g052520		#N/A	AT2G40180	Protein phosphatase 2C (AHRD V1 ***- Q3V656_SOLTU); contains Interpro domain(s) IPR015655 Protein phosphatase 2C	K4C1T3	1.41113	2.65944	9.40789e-05	0.000802181	Up	1.10516	2.15122	0.00205755	0.0250418	Up	0.753246	1.68558	0.0423239	0.165366	No
	Solyc10g083380.2	Solyc10g083380		#N/A	AT1G19490	Z-box binding factor 2 protein (AHRD V1 *-*- Q5K1L6_ARATH); contains Interpro domain(s) IPR011616 bZIP transcription factor, bZIP-1	K4CR05	1.4093	2.65608	1.09338e-06	1.59377e-05	Up	1.03714	2.05216	0.000252145	0.00580606	Up	0.856248	1.81032	0.0034577	0.0304681	Up
	Solyc03g119440.3	Solyc03g119440		#N/A	AT3G18370	Plant synaptotagmin (AHRD V1 **-- B9IE39_POPTR); contains Interpro domain(s) IPR018029 C2 membrane targeting protein	K4BM93	1.4076	2.65295	3.06936e-06	3.9806e-05	Up	0.936234	1.91353	0.00159322	0.0211189	Up	0.840908	1.79118	0.00595796	0.0445822	Up
	Solyc06g048717.1	Solyc06g048717		#N/A	#N/A	#N/A	#N/A	1.405	2.64817	0.00170718	0.00953788	Up	0.097732	1.07009	0.826042	NA	No	0.0210674	1.01471	0.961657	NA	No
	Solyc09g064940.3	Solyc09g064940		#N/A	AT4G02860	Phenazine biosynthesis protein PhzF family (AHRD V1 ***- B4VKV9_9CYAN); contains Interpro domain(s) IPR003719 Phenazine biosynthesis PhzC/PhzF protein	K4CUC1	1.40492	2.64803	2.79265e-15	2.63239e-13	Up	-0.162808	-1.11946	0.342747	0.589482	No	-0.0534535	-1.03775	0.765698	0.885909	No
	Solyc02g062960.3	Solyc02g062960		TF	AT2G18550	Homeobox-leucine zipper protein (AHRD V1 *-*- Q9FXN8_ZINEL); contains Interpro domain(s) IPR001356 Homeobox	K4B6I4	1.40488	2.64796	1.33887e-06	1.90921e-05	Up	0.682453	1.60487	0.015746	0.095404	No	0.631196	1.54885	0.0312162	0.134999	No
	Solyc04g079100.3	Solyc04g079100		#N/A	AT5G42870	Lipin family protein (AHRD V1 **-- D7MQT4_ARALY); contains Interpro domain(s) IPR013209 LNS2, Lipin/Ned1/Smp2	K4BUZ3	1.40364	2.64568	0.000863715	0.00539814	Up	0.829696	1.77731	0.0488443	NA	No	1.36569	2.577	0.00123999	0.0145628	Up
	Solyc09g091600.3	Solyc09g091600		#N/A	AT1G04770	Male sterility MS5 family protein (AHRD V1 **-- D7KE75_ARALY); contains Interpro domain(s) IPR011990 Tetratricopeptide-like helical	K4CWI6	1.40204	2.64274	8.19106e-08	1.56021e-06	Up	1.4625	2.75585	6.19312e-09	2.67388e-06	Up	1.58197	2.99378	1.43986e-09	3.32652e-07	Up
	Solyc03g115230.3	Solyc03g115230		#N/A	AT1G74310	ClpB chaperone (AHRD V1 ***- D6QXI5_TRYCR); contains Interpro domain(s) IPR013093 ATPase associated with various cellular activities, AAA-2	K4BL25	1.40154	2.64183	2.0106e-06	2.74772e-05	Up	0.962349	1.94848	0.000773965	0.0127939	Up	0.655357	1.57501	0.0275437	0.1244	No
	Solyc07g053050.1	Solyc07g053050		#N/A	AT4G27280	Centrin (AHRD V1 **-- O49999_MARVE); contains Interpro domain(s) IPR011992 EF-Hand type	K4BE94	1.40135	2.64149	3.06833e-06	3.9806e-05	Up	0.887737	1.85027	0.0025968	0.029611	Up	1.03101	2.04345	0.000676924	0.00939377	Up
	Solyc03g093800.1	Solyc03g093800		#N/A	0	Unknown Protein (AHRD V1)	K4APN3	1.40035	2.63965	0.00117856	0.00700391	Up	-0.47753	-1.39236	0.25951	0.50767	No	-0.0712902	-1.05066	0.869119	0.939259	No
	Solyc07g044990.3	Solyc07g044990		#N/A	AT4G19645	Transmembrane protein 56 (AHRD V1 ***- B6TI82_MAIZE); contains Interpro domain(s) IPR006634 TRAM, LAG1 and CLN8 homology	K4CEQ7	1.39666	2.63291	6.95974e-05	0.000617706	Up	0.236855	1.17842	0.500208	0.722872	No	0.541347	1.45533	0.130784	0.334044	No
	Solyc02g078890.1	Solyc02g078890		#N/A	0	Unknown Protein (AHRD V1)	K4APN3	1.39601	2.63173	0.00016248	0.00129906	Up	0.356118	1.27998	0.32456	0.573763	No	0.550268	1.46436	0.139568	0.347476	No
	Solyc05g026223.1	Solyc05g026223		#N/A	#N/A	#N/A	#N/A	1.39595	2.63161	0.00268662	0.0138405	Up	1.10288	2.14784	0.017431	NA	No	0.927594	1.9021	0.0466806	NA	No
	Solyc08g078140.3	Solyc08g078140		#N/A	AT4G17510	Ubiquitin carboxyl-terminal hydrolase isozyme L3 (AHRD V1 **** B6T8R6_MAIZE); contains Interpro domain(s) IPR001578 Peptidase C12, ubiquitin carboxyl-terminal hydrolase 1	K4C6R5	1.39458	2.62913	0.00292966	0.0148347	Up	0.167433	1.12306	0.72074	NA	No	0.85319	1.80649	0.0687863	0.225209	No
	Solyc01g100240.3	Solyc01g100240		#N/A	AT2G18750	Calmodulin-binding protein (AHRD V1 **** D7L2U6_ARALY); contains Interpro domain(s) IPR012416 Calmodulin binding protein-like	K4B158	1.39358	2.6273	0.000199061	0.00154909	Up	0.953954	1.93717	0.00955049	0.0704429	No	1.60511	3.04218	1.81752e-05	0.000595874	Up
	Solyc12g009830.2	Solyc12g009830		#N/A	0	Unknown Protein (AHRD V1)	K4APN3	1.39306	2.62635	6.52863e-07	1.00002e-05	Up	0.233364	1.17557	0.410632	0.650033	No	0.36002	1.28344	0.21518	0.447942	No
	Solyc02g072190.3	Solyc02g072190		TF	AT3G58710	WRKY transcription factor 5 (AHRD V1 ***- A7UGD2_SOLTU); contains Interpro domain(s) IPR003657 DNA-binding WRKY	K4B8J3	1.39171	2.6239	0.000293807	0.0021741	Up	0.906642	1.87468	0.017132	0.100246	No	1.01985	2.0277	0.00860047	0.0574025	No
	Solyc07g008620.1	Solyc07g008620		#N/A	AT2G34930	Leucine Rich Repeat family protein (AHRD V1 **-- Q2R2H1_ORYSJ); contains Interpro domain(s) IPR013210 Leucine-rich repeat, N-terminal	K4AYE1	1.38939	2.61967	0.00144038	0.00826844	Up	0.22749	1.1708	0.602917	NA	No	0.418607	1.33664	0.344361	0.588366	No
	Solyc05g056040.3	Solyc05g056040		TF	AT2G46530	Auxin response factor 14 (AHRD V1 *-*- D9HNU1_MAIZE); contains Interpro domain(s) IPR003340 Transcriptional factor B3	K4C2S9	1.3891	2.61915	0.00117585	0.00699231	Up	0.322677	1.25065	0.453414	NA	No	0.576062	1.49077	0.185294	0.412613	No
	Solyc07g053220.2	Solyc07g053220		kinases	AT2G19130	S-locus receptor kinase (Fragment) (AHRD V1 **-- Q84KZ0_BRACM); contains Interpro domain(s) IPR013227 PAN-2 domain	K4B9J0	1.38898	2.61893	5.17684e-10	1.67233e-08	Up	0.5023	1.41647	0.0207971	0.113814	No	0.718687	1.64568	0.00142412	0.0159523	Up
	Solyc04g072880.3	Solyc04g072880		#N/A	AT5G27620	RNA polymerase II holoenzyme cyclin-like subunit (AHRD V1 *-** SSN8_GIBMO); contains Interpro domain(s) IPR015432 Cyclin H	K4B0W8	1.38854	2.61814	0.000575999	0.00384159	Up	0.816091	1.76063	0.0424082	NA	No	0.674817	1.59639	0.100682	0.284591	No
	Solyc04g078410.3	Solyc04g078410		kinases	AT4G00340	Receptor-like protein kinase (AHRD V1 **** Q39203_ARATH); contains Interpro domain(s) IPR002528 Multi antimicrobial extrusion protein MatE	K4AZM3	1.38802	2.61719	0.000753315	0.00481121	Up	-0.0209209	-1.01461	0.959967	NA	No	0.188075	1.13924	0.656472	0.823151	No
	Solyc09g075140.3	Solyc09g075140		#N/A	AT3G62860	Lipase-like protein (AHRD V1 **-- Q9M3D1_ARATH)	K4CV91	1.38779	2.61678	8.6085e-05	0.000742877	Up	0.283804	1.2174	0.414037	0.652701	No	0.498212	1.41246	0.162827	0.382474	No
	Solyc01g087790.2	Solyc01g087790		#N/A	AT5G67090	Subtilisin-like protease (AHRD V1 **-- O82777_SOLLC); contains Interpro domain(s) IPR015500 Peptidase S8, subtilisin-related	K4AYG4	1.38738	2.61603	5.53665e-05	0.000507577	Up	0.558503	1.47274	0.102355	0.297839	No	0.681672	1.604	0.0516888	0.187643	No
	Solyc12g089143.1	Solyc12g089143		#N/A	#N/A	#N/A	#N/A	1.38684	2.61505	0.000215876	0.00165541	Up	1.10378	2.14917	0.00245026	0.0285094	Up	1.07669	2.10919	0.0041407	0.0349454	Up
	Solyc04g008290.3	Solyc04g008290		#N/A	AT2G01910	Microtubule-associated protein MAP65-1a (AHRD V1 **** C0J9Z7_ORYNI); contains Interpro domain(s) IPR007145 MAP65/ASE1	K4AS75	1.38641	2.61427	1.57544e-05	0.000169544	Up	0.909534	1.87844	0.00382611	0.0385128	Up	0.892386	1.85624	0.00590962	0.0443426	Up
	Solyc07g032480.3	Solyc07g032480		#N/A	AT4G19600	Cyclin family protein (AHRD V1 *-** D7MKU7_ARALY); contains Interpro domain(s) IPR015429 Transcription regulator cyclin	K4CDI9	1.38639	2.61424	0.000466382	0.0032047	Up	1.01294	2.01802	0.00942875	0.0699289	No	1.18628	2.27565	0.00287546	0.0265231	Up
	Solyc10g007770.3	Solyc10g007770		#N/A	AT1G29400	RNA-binding protein (AHRD V1 *--* A8JCE7_CHLRE); contains Interpro domain(s) IPR007201 RNA recognition motif 2	K4B8A3	1.38636	2.61419	8.72319e-10	2.66932e-08	Up	0.878356	1.83828	7.22805e-05	0.00244762	Up	0.79144	1.7308	0.000559918	0.00822139	Up
	Solyc04g077615.1	Solyc04g077615		#N/A	#N/A	#N/A	#N/A	1.38592	2.61339	3.42433e-13	2.13365e-11	Up	0.648709	1.56776	0.000524559	0.00965431	Up	0.745923	1.67705	0.000117212	0.00261009	Up
	Solyc05g017893.1	Solyc05g017893		#N/A	#N/A	#N/A	#N/A	1.38578	2.61314	0.00251029	0.013101	Up	0.872788	1.8312	0.0564493	NA	No	1.36266	2.57159	0.0030192	NA	No
	Solyc04g005070.3	Solyc04g005070		#N/A	AT1G52190	Peptide transporter 1 (AHRD V1 **-* Q7XAC3_VICFA); contains Interpro domain(s) IPR000109 TGF-beta receptor, type I/II extracellular region	K4BMK4	1.38556	2.61273	6.70809e-06	7.97035e-05	Up	1.11928	2.17239	0.000190338	0.00477621	Up	1.41109	2.65939	4.7274e-06	0.000204384	Up
	Solyc07g062480.1	Solyc07g062480		#N/A	AT1G78830	S-locus-specific glycoprotein (Fragment) (AHRD V1 **-- Q84V84_CICIN); contains Interpro domain(s) IPR001480 Curculin-like (mannose-binding) lectin	K4B8R0	1.38483	2.61141	0.00302628	0.0152484	Up	-0.477073	-1.39192	0.307169	NA	No	-0.245156	-1.18522	0.599351	NA	No
	Solyc02g067840.3	Solyc02g067840		#N/A	AT5G40510	Sucrase/ferredoxin domain protein (AHRD V1 *--- A1CK27_ASPCL); contains Interpro domain(s) IPR009737 Sucraseferredoxin-like	K4B7B6	1.38477	2.61131	1.3028e-06	1.86356e-05	Up	0.614973	1.53153	0.0311996	0.14619	No	0.718377	1.64533	0.0141088	0.0804834	No
	Solyc03g120730.3	Solyc03g120730		#N/A	AT2G25737	Os01g0786800 protein (Fragment) (AHRD V1 ***- Q0JIP0_ORYSJ); contains Interpro domain(s) IPR002781 Protein of unknown function DUF81	K4BB52	1.38443	2.6107	5.26181e-05	0.000485529	Up	0.788708	1.72753	0.020787	0.113811	No	0.789715	1.72873	0.0238039	0.113099	No
	Solyc06g076670.3	Solyc06g076670		#N/A	AT1G07350	Nuclear SR-like RNA binding protein (AHRD V1 *--- A8JAT7_CHLRE); contains Interpro domain(s) IPR012677 Nucleotide-binding, alpha-beta plait	K4CA27	1.38295	2.60802	8.19915e-06	9.52646e-05	Up	0.631827	1.54953	0.0398145	0.169777	No	0.764578	1.69887	0.0152428	0.0847931	No
	Solyc11g007830.2	Solyc11g007830		#N/A	AT3G52180	Dual-specificity protein-like phosphatase 3 (AHRD V1 **-- Q3S4H5_MAIZE); contains Interpro domain(s) IPR020422 Dual specificity phosphatase, subgroup, catalytic domain	K4BJX9	1.38232	2.60686	5.11365e-07	8.03368e-06	Up	0.717355	1.64416	0.00874737	0.0666753	No	1.02058	2.02873	0.000251579	0.00453639	Up
	Solyc03g115370.3	Solyc03g115370		#N/A	AT5G07920	Diacylglycerol kinase 1 (AHRD V1 **** A8QM12_MAIZE); contains Interpro domain(s) IPR000756 Diacylglycerol kinase accessory region	K4BL39	1.38016	2.60296	0.000436573	0.00303546	Up	0.386673	1.30737	0.319488	0.569407	No	0.349586	1.27419	0.380339	0.622021	No
	Solyc10g051130.2	Solyc10g051130		#N/A	AT3G26590	Multidrug resistance protein mdtK (AHRD V1 **-- MDTK_YERP3); contains Interpro domain(s) IPR002528 Multi antimicrobial extrusion protein MatE	K4BY68	1.3786	2.60016	0.00315247	0.0157718	Up	0.153459	1.11223	0.74231	NA	No	0.28519	1.21857	0.540669	NA	No
	Solyc04g080180.1	Solyc04g080180		#N/A	AT1G75140	Uncharacterized membrane protein At1g75140 (AHRD V1 ***- Y1514_ARATH); contains Interpro domain(s) IPR011044 Quinoprotein amine dehydrogenase, beta chain-like	K4BV97	1.3786	2.60016	0.000287662	0.0021355	Up	0.846549	1.79819	0.0237371	0.122475	No	1.43061	2.69561	0.000171617	0.00341525	Up
	Solyc03g033540.3	Solyc03g033540		kinases	AT2G17890	Calcium-dependent protein kinase (AHRD V1 **** C6KGT3_SOLLC); contains Interpro domain(s) IPR002290 Serine/threonine protein kinase	K4BAQ3	1.37795	2.59899	2.57042e-12	1.36158e-10	Up	0.827671	1.77482	1.43032e-05	0.00073	Up	1.16821	2.24732	3.37714e-09	6.84032e-07	Up
	Solyc12g096610.2	Solyc12g096610		#N/A	AT2G31870	Poly(ADP-ribose) glycohydrolase (AHRD V1 *-** Q0ZCE0_POPTR); contains Interpro domain(s) IPR007724 Poly(ADP-ribose) glycohydrolase	K4DDC0	1.37579	2.59511	0.00105755	0.00642179	Up	0.358242	1.28186	0.396532	NA	No	0.953888	1.93709	0.0245581	0.115275	No
	Solyc02g086180.3	Solyc02g086180		#N/A	AT3G02580	Sterol C-5 desaturase (AHRD V1 **** D7FW86_ECTSI); contains Interpro domain(s) IPR006694 Fatty acid hydroxylase	K4B6K9	1.37578	2.59509	3.05034e-09	8.10235e-08	Up	1.11983	2.17321	4.76894e-07	6.00539e-05	Up	1.16598	2.24386	5.14271e-07	3.3646e-05	Up
	Solyc07g052620.1	Solyc07g052620		Tregul	AT4G15248	Zinc finger protein CONSTANS-LIKE 4 (AHRD V1 *-*- COL4_ARATH); contains Interpro domain(s) IPR000315 Zinc finger, B-box	K4CFG1	1.37548	2.59455	0.0028872	0.014652	Up	-0.661916	-1.58218	0.14735	NA	No	-0.432353	-1.34943	0.34117	NA	No
	Solyc07g006760.3	Solyc07g006760		kinases	AT5G57610	Serine/threonine protein kinase (AHRD V1 *-** C4PKQ3_PRUPE); contains Interpro domain(s) IPR001245 Tyrosine protein kinase	K4CBE7	1.37548	2.59454	0.000177958	0.00140569	Up	0.617338	1.53404	0.0894522	0.276386	No	0.419669	1.33762	0.262245	0.500329	No
	Solyc12g006460.2	Solyc12g006460		#N/A	AT2G32440	Cytochrome P450 ent-kaurenoic acid oxidase (AHRD V1 **-* B9IB42_POPTR); contains Interpro domain(s) IPR002403 Cytochrome P450, E-class, group IV	K4AXY2	1.37501	2.5937	3.31999e-08	6.95835e-07	Up	1.16043	2.23523	1.49791e-06	0.000135136	Up	1.34794	2.54549	6.55364e-08	6.82409e-06	Up
	Solyc01g086850.3	Solyc01g086850		#N/A	AT5G47960	Ras-related protein Rab-25 (AHRD V1 ***- RAB25_HUMAN); contains Interpro domain(s) IPR015595 Rab11-related	K4AY78	1.37427	2.59237	4.31598e-06	5.40041e-05	Up	0.451141	1.36712	0.128611	0.339975	No	0.890683	1.85405	0.0032775	0.0293171	Up
	Solyc11g010330.2	Solyc11g010330		#N/A	AT1G72220	RING finger protein (AHRD V1 *-*- C6EUD3_SOYBN); contains Interpro domain(s) IPR018957 Zinc finger, C3HC4 RING-type	K4B2D2	1.37227	2.58877	2.26529e-05	0.000232227	Up	0.860974	1.81626	0.00751558	0.0609362	No	0.914596	1.88504	0.00553406	0.0422222	Up
	Solyc01g105090.3	Solyc01g105090		#N/A	AT4G13070	Chloroplastic group IIA intron splicing facilitator CRS1, chloroplastic (AHRD V1 *--- CRS1_MAIZE); contains Interpro domain(s) IPR001890 RNA-binding, CRM domain	K4B279	1.37207	2.58842	2.55387e-05	0.000257644	Up	0.946217	1.92681	0.00305568	0.0328496	Up	0.989949	1.98612	0.00258748	0.0244727	Up
	Solyc11g069050.2	Solyc11g069050		#N/A	AT4G05160	AMP-dependent synthetase and ligase (AHRD V1 *--- B2J012_NOSP7); contains Interpro domain(s) IPR011614 Catalase, N-terminal	K4ASN0	1.37093	2.58638	5.08724e-07	7.99902e-06	Up	0.26139	1.19863	0.337243	0.584146	No	0.635408	1.55338	0.0223454	0.108356	No
	Solyc02g080530.3	Solyc02g080530		#N/A	AT4G21960	Peroxidase (AHRD V1 ***- D4NYR0_9ROSI); contains Interpro domain(s) IPR000823 Plant peroxidase	K4B5M7	1.37068	2.58592	4.4113e-08	8.92997e-07	Up	0.314511	1.24359	0.190191	0.42864	No	0.764022	1.69822	0.00229407	0.0223012	Up
	Solyc03g006700.3	Solyc03g006700		#N/A	AT5G05340	Peroxidase 1 (AHRD V1 ***- A0SWU6_SESRO); contains Interpro domain(s) IPR002016 Haem peroxidase, plant/fungal/bacterial	K4AR66	1.3706	2.58578	0.00035027	0.00251496	Up	-0.390659	-1.31099	0.316428	0.56604	No	-0.157089	-1.11504	0.692451	0.844201	No
	Solyc04g076670.3	Solyc04g076670		#N/A	AT1G09920	TRAF type zinc finger domain containing 1 (AHRD V1 **-- B6T8M5_MAIZE); contains Interpro domain(s) IPR001293 Zinc finger, TRAF-type	K4BUA5	1.36999	2.58469	8.91937e-09	2.1459e-07	Up	0.469456	1.38459	0.0422375	0.175864	No	0.629754	1.5473	0.00869719	0.0578787	No
	Solyc03g115070.1	Solyc03g115070		#N/A	AT5G61010	Exocyst complex component 7 (AHRD V1 *--- EXOC7_DROME); contains Interpro domain(s) IPR004140 Exo70 exocyst complex subunit	K4BL09	1.369	2.58292	0.000963349	0.00592614	Up	0.57167	1.48624	0.167121	NA	No	0.76833	1.7033	0.067246	0.222082	No
	Solyc12g005910.2	Solyc12g005910		#N/A	AT5G42570	B-cell receptor-associated protein 31-like containing protein (AHRD V1 ***- B6TG43_MAIZE); contains Interpro domain(s) IPR008417 B-cell receptor-associated 31-like	K4B5N6	1.36735	2.57997	1.9073e-09	5.33609e-08	Up	0.283776	1.21738	0.199073	0.440424	No	0.584217	1.49923	0.0108997	0.0674207	No
	Solyc04g078060.1	Solyc04g078060		#N/A	AT1G75810	Small hydrophobic protein (AHRD V1 *-*- Q9ZQY8_ARATH)	K4BUP3	1.36684	2.57905	5.3745e-06	6.56403e-05	Up	0.217147	1.16243	0.465003	0.69323	No	0.402962	1.32222	0.188235	0.416031	No
	Solyc05g052470.3	Solyc05g052470		#N/A	AT3G11050	Ferritin (AHRD V1 ***- A7UGG8_SOLTU); contains Interpro domain(s) IPR001519 Ferritin, N-terminal	K4C1S8	1.36674	2.57887	4.31605e-12	2.2037e-10	Up	0.375414	1.29721	0.0548522	0.206906	No	0.433122	1.35015	0.0322528	0.137707	No
	Solyc12g014440.2	Solyc12g014440		#N/A	AT5G57700	BNR/Asp-box repeat protein (AHRD V1 ***- D4WAX9_BACOV); contains Interpro domain(s) IPR011040 Neuraminidase	K4DCX9	1.3656	2.57683	9.99924e-05	0.000848159	Up	0.65485	1.57445	0.0580141	0.213877	No	0.689741	1.61299	0.0520691	0.188284	No
	Solyc10g085130.2	Solyc10g085130		#N/A	AT5G01520	Zinc finger family protein (AHRD V1 **-- D7M6I2_ARALY); contains Interpro domain(s) IPR018957 Zinc finger, C3HC4 RING-type	K4D3U7	1.36507	2.57588	0.00359225	0.0175353	Up	-0.032185	-1.02256	0.945235	NA	No	0.78831	1.72705	0.0926942	0.27124	No
	Solyc08g066810.3	Solyc08g066810		#N/A	AT1G13130	Glycosyl hydrolase family 5 protein/cellulase (AHRD V1 **-- A8NVS8_COPC7); contains Interpro domain(s) IPR001547 Glycoside hydrolase, family 5	K4BYA2	1.3643	2.57452	0.000167303	0.00133356	Up	0.95359	1.93669	0.00748172	0.060784	No	1.18676	2.27641	0.00112539	0.0135837	Up
	Solyc07g006480.3	Solyc07g006480		kinases	AT5G48380	LRR receptor-like serine/threonine-protein kinase FEI 1 (AHRD V1 **** FEI1_ARATH); contains Interpro domain(s) IPR002290 Serine/threonine protein kinase	K4CAE7	1.36388	2.57376	0.00326991	0.0162393	Up	0.178885	1.13201	0.699307	NA	No	1.18518	2.27391	0.0105552	NA	No
	Solyc06g065480.3	Solyc06g065480		#N/A	AT1G71860	Protein tyrosine phosphatase non-receptor type 6 (AHRD V1 **** A5D980_BOVIN); contains Interpro domain(s) IPR000242 Protein-tyrosine phosphatase, receptor/non-receptor type	K4C7H7	1.3637	2.57344	4.34893e-08	8.81342e-07	Up	0.63762	1.55576	0.00970783	0.0711218	No	0.827057	1.77406	0.00107348	0.0131069	Up
	Solyc06g005520.3	Solyc06g005520		kinases	AT2G28940	ATP binding / serine-threonine kinase (AHRD V1 **** C5DB71_VITVI); contains Interpro domain(s) IPR002290 Serine/threonine protein kinase	K4C334	1.363	2.57219	0.000661329	0.00431922	Up	0.737403	1.66717	0.0662733	NA	No	0.923309	1.89646	0.0230838	0.110709	No
	Solyc06g016770.3	Solyc06g016770		#N/A	AT5G60580	Zinc finger family protein (AHRD V1 **-- D7MTV5_ARALY); contains Interpro domain(s) IPR011016 Zinc finger, RING-CH-type	K4C4A4	1.36275	2.57175	0.00018854	0.00147659	Up	0.598437	1.51408	0.0973018	0.289914	No	0.570632	1.48517	0.123428	0.322154	No
	Solyc01g109100.2	Solyc01g109100		#N/A	0	Unknown Protein (AHRD V1)	K4APN3	1.36112	2.56885	1.04938e-05	0.000118806	Up	0.795951	1.73622	0.00878054	0.0668017	No	0.963414	1.94992	0.00203813	0.0205127	Up
	Solyc09g090710.3	Solyc09g090710		#N/A	0	Unknown Protein (AHRD V1)	K4APN3	1.35766	2.56269	0.00330492	0.0163608	Up	0.32548	1.25308	0.480489	NA	No	0.114547	1.08264	0.805913	0.907635	No
	Solyc05g051050.3	Solyc05g051050		kinases	AT4G00720	Glycogen synthase kinase (AHRD V1 **** C7AE95_SOYBN); contains Interpro domain(s) IPR002290 Serine/threonine protein kinase	K4AZA2	1.35616	2.56002	0.000207677	0.00160397	Up	1.42166	2.67893	7.21211e-05	0.00244762	Up	1.07259	2.10321	0.00369342	0.0320486	Up
	Solyc01g079870.3	Solyc01g079870		TF	AT1G08970	Nuclear transcription factor Y subunit C-2 (AHRD V1 *-** B4FLF9_MAIZE); contains Interpro domain(s) IPR003958 Transcription factor CBF/NF-Y/archaeal histone	Q2VY17	1.35578	2.55935	2.57191e-05	0.000259171	Up	0.174804	1.12881	0.588156	0.785486	No	0.361428	1.2847	0.274793	0.514641	No
	Solyc11g007030.2	Solyc11g007030		#N/A	AT2G36290	Hydrolase alpha/beta fold family protein (AHRD V1 **** D7LIQ3_ARALY); contains Interpro domain(s) IPR000073 Alpha/beta hydrolase fold-1	K4C2K5	1.35512	2.55819	0.00339355	0.0167096	Up	0.183208	1.13541	0.693665	NA	No	0.330703	1.25763	0.479294	NA	No
	Solyc01g091260.3	Solyc01g091260		#N/A	AT4G22740	AT2G45380 protein (Fragment) (AHRD V1 *-*- B9DGW8_ARATH)	K4AZ66	1.35494	2.55786	2.02168e-05	0.000210422	Up	0.888913	1.85178	0.00427358	0.0410352	Up	0.910105	1.87918	0.00453787	0.0371111	Up
	Solyc05g014110.3	Solyc05g014110		#N/A	AT3G47590	Esterase/lipase/thioesterase (Fragment) (AHRD V1 *-*- B3VW33_POPTN)	K4BYD1	1.35413	2.55643	0.00269023	0.0138513	Up	1.25866	2.39273	0.00489373	NA	No	0.765407	1.69985	0.0932348	0.272332	No
	Solyc04g073990.3	Solyc04g073990		#N/A	AT1G35720	Annexin (AHRD V1 ***- Q42657_CAPAN); contains Interpro domain(s) IPR009118 Annexin, type plant	O81536	1.35327	2.5549	2.76601e-08	5.89814e-07	Up	0.259452	1.19702	0.268733	0.517228	No	0.273228	1.20851	0.264241	0.502322	No
	Solyc03g112440.1	Solyc03g112440		#N/A	AT3G01570	Oleosin (AHRD V1 ***- Q43123_DAUCA); contains Interpro domain(s) IPR000136 Oleosin	K4BBF7	1.35191	2.55249	0.00207303	0.011227	Up	-0.899933	-1.86598	0.0411694	0.173535	No	-1.09997	-2.1435	0.0145291	0.0819953	No
	Solyc09g092270.3	Solyc09g092270		#N/A	AT4G13840	Hydroxycinnamoyl-CoA shikimate/quinate hydroxycinnamoyl transferase (AHRD V1 *--* D1GJ93_COFAR); contains Interpro domain(s) IPR003480 Transferase	K4CWQ3	1.3508	2.55053	2.55187e-09	6.87771e-08	Up	0.429029	1.34633	0.0509147	0.197341	No	0.640178	1.55852	0.00504803	0.0397234	Up
	Solyc05g015480.3	Solyc05g015480		#N/A	AT5G51920	Molybdenum cofactor sulfurase (AHRD V1 ***- C0S2Y3_PARBP); contains Interpro domain(s) IPR015424 Pyridoxal phosphate-dependent transferase, major region	K4BFB4	1.3495	2.54824	0.0021861	0.0117219	Up	-0.4114	-1.32998	0.33849	NA	No	-0.342648	-1.26808	0.41946	NA	No
	Solyc08g081840.3	Solyc08g081840		#N/A	AT3G61600	Kelch-like protein 6 (AHRD V1 *-*- B5X1S7_SALSA); contains Interpro domain(s) IPR013089 Kelch related	K4AZS9	1.34925	2.5478	0.000999705	0.006115	Up	0.740419	1.67066	0.0713074	NA	No	0.522964	1.4369	0.212589	0.445738	No
	Solyc04g071770.3	Solyc04g071770		TF	AT2G33710	Ethylene responsive transcription factor 2b (AHRD V1 *-*- C0J9I6_9ROSA); contains Interpro domain(s) IPR001471 Pathogenesis-related transcriptional factor and ERF, DNA-binding	K4BCM6	1.34861	2.54667	0.00358887	0.0175258	Up	0.444008	1.36038	0.337626	NA	No	0.595827	1.51134	0.201102	NA	No
	Solyc07g049160.3	Solyc07g049160		#N/A	AT4G15417	Ribonuclease 3-like protein 3 (AHRD V1 ***- RTL3_ORYSJ); contains Interpro domain(s) IPR000999 Ribonuclease III	K4BZQ9	1.34809	2.54575	0.00029425	0.00217563	Up	0.918474	1.89011	0.0130584	NA	No	0.919447	1.89139	0.0151874	0.0845806	No
	Solyc03g098210.3	Solyc03g098210		#N/A	AT3G17700	Cyclic nucleotide gated channel (AHRD V1 **** A9CRE4_MALDO); contains Interpro domain(s) IPR018490 Cyclic nucleotide-binding-like	A0A0B4U342	1.34796	2.54552	1.94315e-05	0.000203169	Up	0.60538	1.52138	0.0562674	0.209879	No	0.664725	1.58527	0.0401998	0.160257	No
	Solyc04g081540.3	Solyc04g081540		#N/A	AT4G24175	Kinesin heavy chain isolog (AHRD V1 ***- B6TA17_MAIZE); contains Interpro domain(s) IPR006839 Uncharacterised protein family UPF0307	K4BVN3	1.34795	2.54551	0.00125061	0.00734008	Up	0.639542	1.55783	0.123079	NA	No	0.301719	1.23261	0.479126	0.703092	No
	Solyc07g008210.3	Solyc07g008210		#N/A	AT1G80130	TPR domain protein (AHRD V1 *-*- B6U810_MAIZE); contains Interpro domain(s) IPR011990 Tetratricopeptide-like helical	K4BLG9	1.34697	2.54378	0.000110228	0.000921375	Up	0.894932	1.85952	0.00944751	0.0700251	No	0.51125	1.42528	0.151509	0.365987	No
	Solyc11g013750.2	Solyc11g013750		#N/A	AT5G36930	Tir-nbs-lrr resistance protein (AHRD V1 **** B9H854_POPTR); contains Interpro domain(s) IPR000157 Toll-Interleukin receptor	K4B1L0	1.34693	2.5437	0.0011821	0.00702269	Up	0.6303	1.54789	0.128346	NA	No	0.790607	1.7298	0.0599296	0.206074	No
	Solyc03g114160.1	Solyc03g114160		#N/A	AT1G60190	U-box domain-containing protein (AHRD V1 ***- D7KBV1_ARALY); contains Interpro domain(s) IPR011989 Armadillo-like helical	K4BKR8	1.34654	2.54301	0.00383801	0.0185064	Up	0.367473	1.29009	0.430211	NA	No	0.119485	1.08635	0.796833	NA	No
	Solyc07g019670.3	Solyc07g019670		#N/A	AT4G29010	Fatty acid oxidation complex subunit alpha (AHRD V1 ***- FADJ_ECOHS); contains Interpro domain(s) IPR006176 3-hydroxyacyl-CoA dehydrogenase, NAD binding	K4CCS9	1.34539	2.54099	4.40249e-07	7.04897e-06	Up	0.537651	1.45161	0.042052	0.17548	No	0.539665	1.45364	0.0478529	0.178088	No
	Solyc07g008410.3	Solyc07g008410		#N/A	AT3G26590	Multidrug resistance protein mdtK (AHRD V1 **-- MDTK_YERP3); contains Interpro domain(s) IPR002528 Multi antimicrobial extrusion protein MatE	K4BY68	1.34503	2.54036	0.00362492	0.0176502	Up	-0.0821349	-1.05858	0.858592	NA	No	0.474747	1.38967	0.303014	NA	No
	Solyc05g054170.3	Solyc05g054170		TF	AT4G17230	GRAS family transcription factor (AHRD V1 **-* B9IH45_POPTR); contains Interpro domain(s) IPR005202 GRAS transcription factor	K4BPY6	1.34441	2.53926	0.0005002	0.00340021	Up	0.747669	1.67908	0.0512538	0.198104	No	1.17174	2.25283	0.00257606	0.0243852	Up
	Solyc01g080220.3	Solyc01g080220		#N/A	AT3G23600	Dienelactone hydrolase family protein (AHRD V1 **-- D7L3C7_ARALY); contains Interpro domain(s) IPR002925 Dienelactone hydrolase	K4AXR6	1.34424	2.53897	2.53565e-13	1.68259e-11	Up	0.46643	1.38169	0.00957238	0.0705613	No	0.509135	1.4232	0.0064427	0.0470661	Up
	Solyc02g081010.2	Solyc02g081010		Tregul	AT1G11950	Transcription factor jumonji domain-containing protein (AHRD V1 **-* D7KN75_ARALY); contains Interpro domain(s) IPR013129 Transcription factor jumonji	K4B9X1	1.34384	2.53827	0.00307946	0.015457	Up	1.04244	2.05971	0.0204362	NA	No	1.15716	2.23019	0.0110343	0.0680087	No
	Solyc04g055170.3	Solyc04g055170		#N/A	AT5G65020	Annexin 2 (AHRD V1 ***- A9X4R2_BRAJU); contains Interpro domain(s) IPR009118 Annexin, type plant	K4BSR4	1.34295	2.5367	1.89453e-06	2.60653e-05	Up	0.267405	1.20364	0.329704	0.57807	No	0.605838	1.52186	0.0328422	0.139262	No
	Solyc06g009140.3	Solyc06g009140		#N/A	AT4G02380	Late embryogenesis abundant 3 family protein (AHRD V1 ***- D7KBC5_ARALY); contains Interpro domain(s) IPR004926 Late embryogenesis abundant protein 3	K4C3U4	1.34251	2.53592	7.84072e-08	1.50282e-06	Up	0.584775	1.49981	0.0150234	0.0926624	No	0.596969	1.51254	0.0172811	0.091748	No
	Solyc09g075820.3	Solyc09g075820		#N/A	AT5G26340	Solute carrier family 2, facilitated glucose transporter member 3 (AHRD V1 ***- GTR3_CANFA); contains Interpro domain(s) IPR003663 Sugar/inositol transporter	Q9STA8	1.34195	2.53493	0.0030991	0.0155322	Up	-0.438619	-1.35531	0.337608	NA	No	0.37916	1.30058	0.407872	0.646526	No
	Solyc05g005620.3	Solyc05g005620		#N/A	AT1G60200	RNA-binding protein 25 (AHRD V1 *--- RBM25_HUMAN); contains Interpro domain(s) IPR002483 Splicing factor PWI	K4BW90	1.34187	2.5348	7.85063e-06	9.16788e-05	Up	1.23959	2.36131	2.08892e-05	0.00095294	Up	1.02807	2.0393	0.000656851	0.00915382	Up
	Solyc11g008390.2	Solyc11g008390		#N/A	AT3G54850	U-box domain-containing protein 14 (AHRD V1 **-- PUB14_ARATH); contains Interpro domain(s) IPR011989 Armadillo-like helical	K4D599	1.33957	2.53076	9.04048e-09	2.16371e-07	Up	0.672303	1.59361	0.00378779	0.0382865	Up	0.895217	1.85989	0.000158355	0.00324923	Up
	Solyc11g012000.2	Solyc11g012000		#N/A	AT3G20300	Extracellular ligand-gated ion channel (AHRD V1 ***- D7LAY2_ARALY)	K4CHG9	1.33956	2.53075	3.07299e-06	3.9806e-05	Up	1.17782	2.26234	2.7497e-05	0.00115823	Up	1.27317	2.41692	1.01762e-05	0.000370604	Up
	Solyc06g065035.1	Solyc06g065035		#N/A	#N/A	#N/A	#N/A	1.33892	2.52961	0.00390026	0.0187329	Up	-0.00239178	-1.00166	0.99589	NA	No	0.588299	1.50347	0.205424	NA	No
	Solyc10g085400.2	Solyc10g085400		#N/A	AT3G08840	D-alanine--D-alanine ligase family (AHRD V1 ***- D7L782_ARALY); contains Interpro domain(s) IPR013816 ATP-grasp fold, subdomain 2	K4CRY5	1.33851	2.52891	9.426e-05	0.000803242	Up	0.499883	1.4141	0.145247	0.366958	No	0.865953	1.82254	0.012801	0.0753184	No
	Solyc06g035520.3	Solyc06g035520		#N/A	AT5G62180	Neutral cholesterol ester hydrolase 1 (AHRD V1 *--- NCEH1_BOVIN); contains Interpro domain(s) IPR013094 Alpha/beta hydrolase fold-3	K4B0K1	1.33754	2.5272	0.00361587	0.0176295	Up	0.170607	1.12553	0.710092	NA	No	0.286806	1.21994	0.529791	NA	No
	Solyc03g118250.3	Solyc03g118250		#N/A	AT3G20650	mRNA cap guanine-N7 methyltransferase (AHRD V1 **** B9SQY3_RICCO); contains Interpro domain(s) IPR016899 mRNA (guanine-N(7))-methyltransferase	K4BLX6	1.33688	2.52604	0.00269171	0.0138551	Up	1.03893	2.0547	0.0185769	NA	No	0.866827	1.82365	0.053495	0.191334	No
	Solyc01g097520.3	Solyc01g097520		#N/A	AT2G38750	Annexin 11 (AHRD V1 ***- D6QX28_SOYBN); contains Interpro domain(s) IPR009118 Annexin, type plant	K4B0D9	1.33501	2.52277	4.88252e-10	1.59406e-08	Up	0.33732	1.26341	0.112424	0.314809	No	0.623318	1.54041	0.00431885	0.0360172	Up
	Solyc05g011970.3	Solyc05g011970		#N/A	AT2G26710	Cytochrome P450 (AHRD V1 ***- B9NAV0_POPTR); contains Interpro domain(s) IPR002401 Cytochrome P450, E-class, group I	Q0X087	1.33446	2.52181	0.00438314	0.0205213	Up	1.38242	2.60706	0.0030246	NA	No	1.15397	2.22525	0.0137959	0.0795269	No
	Solyc04g054820.3	Solyc04g054820		#N/A	AT1G22170	2 3-bisphosphoglycerate-dependent phosphoglycerate mutase (AHRD V1 **** D1R850_9CHLA); contains Interpro domain(s) IPR005952 Phosphoglycerate mutase 1	K4BSN0	1.33441	2.52173	0.0035363	0.017292	Up	1.05108	2.07208	0.0201907	NA	No	1.17556	2.2588	0.010296	0.0648644	No
	Solyc01g091050.3	Solyc01g091050		#N/A	AT2G45220	Pectinesterase (AHRD V1 ***- B9RD90_RICCO); contains Interpro domain(s) IPR000070 Pectinesterase, catalytic	K4AZ45	1.33425	2.52144	4.06338e-05	0.000386589	Up	0.706363	1.63169	0.0282727	0.136825	No	1.46874	2.7678	6.36237e-06	0.000257737	Up
	Solyc06g007970.3	Solyc06g007970		#N/A	AT5G48850	Male sterility 5 family protein (Fragment) (AHRD V1 *--- B1Q393_BRAOT); contains Interpro domain(s) IPR011990 Tetratricopeptide-like helical	K4C3H7	1.33352	2.52017	0.00200111	0.0109244	Up	1.63426	3.10428	0.000107614	0.00317305	Up	1.93548	3.82505	7.20241e-06	0.000285509	Up
	Solyc10g008240.3	Solyc10g008240		#N/A	AT3G46730	NBS-coding resistance gene analog (Fragment) (AHRD V1 *-*- B3V7Z3_TOBAC); contains Interpro domain(s) IPR002182 NB-ARC	A1Y9R2	1.33269	2.51872	0.00415154	0.0196421	Up	0.639631	1.55793	0.169108	NA	No	0.608529	1.5247	0.192525	NA	No
	Solyc09g076010.3	Solyc09g076010		Tregul	AT1G05380	PHD finger family protein (AHRD V1 *--- D7MI23_ARALY); contains Interpro domain(s) IPR019787 Zinc finger, PHD-finger	K4BDU1	1.33259	2.51855	0.000240028	0.00181637	Up	1.31324	2.48499	0.00020715	0.0050796	Up	1.37989	2.60249	0.000146064	0.00308089	Up
	Solyc01g066770.3	Solyc01g066770		#N/A	AT5G49060	Chaperone protein dnaJ 49 (AHRD V1 ***- B6TUY9_MAIZE); contains Interpro domain(s) IPR003095 Heat shock protein DnaJ	K4AWS8	1.33231	2.51806	0.00408568	0.0194154	Up	-0.0334448	-1.02345	0.942828	NA	No	0.123344	1.08926	0.792308	NA	No
	Solyc10g050840.2	Solyc10g050840		#N/A	AT5G36210	Peptidase S9 prolyl oligopeptidase active site domain protein (AHRD V1 **** B7K7L2_CYAP7); contains Interpro domain(s) IPR001375 Peptidase S9, prolyl oligopeptidase active site region	K4BRT9	1.33151	2.51666	1.08718e-07	2.01852e-06	Up	0.750476	1.68235	0.00218595	0.0262423	Up	0.870901	1.8288	0.000578712	0.00841718	Up
	Solyc09g009040.3	Solyc09g009040		#N/A	AT3G52940	Delta(14)-sterol reductase (AHRD V1 **** B4FS76_MAIZE); contains Interpro domain(s) IPR001171 Ergosterol biosynthesis ERG4/ERG24	E1AQY4	1.33015	2.51429	3.02016e-09	8.0338e-08	Up	0.85574	1.80969	8.0492e-05	0.00265141	Up	0.847225	1.79904	0.000174698	0.00346723	Up
	Solyc07g006560.3	Solyc07g006560		#N/A	0	Unknown Protein (AHRD V1)	K4APN3	1.32933	2.51287	0.00045822	0.00315687	Up	0.761213	1.69491	0.0436499	0.179484	No	0.524	1.43794	0.177452	0.402424	No
	Solyc02g085315.1	Solyc02g085315		#N/A	#N/A	#N/A	#N/A	1.32917	2.51258	0.0020493	0.0111247	Up	0.892572	1.85648	0.0383732	NA	No	0.26427	1.20103	0.551033	0.755274	No
	Solyc03g082690.3	Solyc03g082690		#N/A	AT1G76390	U-box domain-containing protein (AHRD V1 *-*- Q1ENX4_MUSAC); contains Interpro domain(s) IPR011989 Armadillo-like helical	K4BI45	1.32887	2.51206	0.00301597	0.0152089	Up	0.457698	1.37335	0.30447	NA	No	0.375314	1.29712	0.406759	0.645592	No
	Solyc06g072273.1	Solyc06g072273		#N/A	#N/A	#N/A	#N/A	1.3287	2.51176	0.000728008	0.00467232	Up	1.17587	2.25929	0.00244682	0.0284967	Up	1.39721	2.63392	0.000391688	0.00628828	Up
	Solyc02g088950.2	Solyc02g088950		#N/A	0	Unknown Protein (AHRD V1)	K4APN3	1.32852	2.51145	0.00335628	0.0165482	Up	0.592565	1.50793	0.190641	NA	No	0.878626	1.83862	0.0541308	NA	No
	Solyc09g075270.1	Solyc09g075270		#N/A	AT4G02360	POT family domain containing protein expressed (AHRD V1 ***- D8L9H8_WHEAT); contains Interpro domain(s) IPR007493 Protein of unknown function DUF538	K4CVA4	1.326	2.50707	0.00432395	0.0203062	Up	-0.750971	-1.68292	0.107518	NA	No	-0.228224	-1.17139	0.625866	0.802955	No
	Solyc01g100540.3	Solyc01g100540		#N/A	AT1G56460	PAPA-1-like conserved region family protein expressed (AHRD V1 *-*- Q2QNL8_ORYSJ); contains Interpro domain(s) IPR006880 PAPA-1-like conserved region	K4B187	1.32565	2.50647	0.00022116	0.00168818	Up	0.928068	1.90273	0.00803857	0.0638165	No	0.937804	1.91561	0.00933438	0.0606197	No
	Solyc10g012430.3	Solyc10g012430		#N/A	AT1G01650	Signal peptide peptidase (AHRD V1 **** Q9MA44_ARATH); contains Interpro domain(s) IPR007369 Peptidase A22B, signal peptide peptidase	K4AZK9	1.32489	2.50514	0.000693662	0.00449901	Up	0.21672	1.16209	0.581632	NA	No	0.852585	1.80573	0.0311692	0.134865	No
	Solyc10g084325.1	Solyc10g084325		#N/A	#N/A	#N/A	#N/A	1.32485	2.50507	0.00062517	0.00412168	Up	0.368251	1.29079	0.33925	0.585886	No	0.37121	1.29344	0.347067	0.591076	No
	Solyc03g120770.3	Solyc03g120770		#N/A	AT1G15240	At1g15240-like protein (Fragment) (AHRD V1 *-*- C0JCI9_9BRAS); contains Interpro domain(s) IPR001683 Phox-like	K4BMM6	1.32426	2.50404	0.000281891	0.00209605	Up	0.565364	1.47976	0.118983	0.324693	No	0.988452	1.98405	0.00722953	0.051	No
	Solyc03g121280.3	Solyc03g121280		#N/A	AT5G11730	Os03g0731050 protein (Fragment) (AHRD V1 ***- C7IZG5_ORYSJ); contains Interpro domain(s) IPR004949 Protein of unknown function DUF266, plant	K4BMS7	1.32394	2.50349	0.000297353	0.00219415	Up	0.344518	1.26973	0.346385	0.593206	No	0.434425	1.35137	0.245862	0.482138	No
	Solyc04g005610.3	Solyc04g005610		TF	AT1G69490	NAC domain transcription factor (AHRD V1 **** Q5DM36_WHEAT); contains Interpro domain(s) IPR003441 No apical meristem (NAM) protein	K4BNG7	1.32332	2.50241	3.87358e-08	7.94646e-07	Up	0.602174	1.518	0.00938927	0.0697645	No	0.825092	1.77165	0.00063151	0.00891834	Up
	Solyc02g077110.3	Solyc02g077110		#N/A	AT4G18550	Lipase-like protein (AHRD V1 ***- Q8LF19_ARATH); contains Interpro domain(s) IPR002921 Lipase, class 3	K4B4P6	1.32283	2.50156	0.0006935	0.00449901	Up	0.360323	1.28371	0.358015	NA	No	0.749155	1.68081	0.0586205	0.20337	No
	Solyc03g079950.3	Solyc03g079950		#N/A	AT5G24630	DNA-binding protein BIN4 (AHRD V1 *-*- BIN4_ARATH)	K4BHX2	1.32264	2.50123	0.00191908	0.0105486	Up	1.01368	2.01905	0.0163361	NA	No	1.27381	2.418	0.00290751	0.0267853	Up
	Solyc11g020280.2	Solyc11g020280		kinases	AT1G72180	Receptor kinase (AHRD V1 **** D9IAP8_GOSHI); contains Interpro domain(s) IPR002290 Serine/threonine protein kinase	K4C7F5	1.3217	2.4996	5.31002e-09	1.35185e-07	Up	0.159425	1.11684	0.474948	0.701312	No	0.657391	1.57723	0.00410179	0.0347092	Up
	Solyc03g043850.3	Solyc03g043850		#N/A	AT4G37830	Cytochrome c oxidase subunit VIa family protein expressed (AHRD V1 **** Q7XZW4_ORYSJ); contains Interpro domain(s) IPR001349 Cytochrome c oxidase, subunit VIa	K4BCY6	1.32134	2.49899	0.0029593	0.0149683	Up	0.416346	1.33454	0.347271	NA	No	0.186235	1.13779	0.679988	0.836604	No
	Solyc03g123780.3	Solyc03g123780		kinases	AT1G72300	Receptor kinase (AHRD V1 **** B8XA57_GOSBA); contains Interpro domain(s) IPR002290 Serine/threonine protein kinase	K4BN76	1.31988	2.49645	0.00368932	0.0179021	Up	0.565735	1.48014	0.214468	NA	No	0.556988	1.47119	0.226463	NA	No
	Solyc01g005930.3	Solyc01g005930		#N/A	AT1G55280	Unknown Protein (AHRD V1)	K4ASF9	1.31939	2.4956	0.00223615	0.0119381	Up	0.589309	1.50453	0.168131	NA	No	0.596183	1.51171	0.171138	0.393661	No
	Solyc01g006960.3	Solyc01g006960		#N/A	AT5G16280	Transport protein particle subunit trs85-2 (AHRD V1 *--- TR852_SCHPO)	K4ASR2	1.31918	2.49524	0.000251628	0.00189014	Up	0.775686	1.712	0.0301433	0.142968	No	1.01582	2.02205	0.00526617	0.0407247	Up
	Solyc05g055070.3	Solyc05g055070		Tregul	AT3G04580	Ethylene receptor (AHRD V1 ***- C0ILN8_COFCA)	K4AUB2	1.31902	2.49496	0.000272081	0.00202941	Up	0.855717	1.80966	0.0158213	0.0955363	No	1.26173	2.39782	0.00051131	0.00768911	Up
	Solyc08g036640.3	Solyc08g036640		TF	AT1G30135	Protein TIFY 5A (AHRD V1 ***- TIF5A_ARATH); contains Interpro domain(s) IPR010399 Tify	K4CK22	1.31855	2.49416	0.00335232	0.0165332	Up	0.424135	1.34177	0.34537	NA	No	0.764084	1.69829	0.0874238	NA	No
	Solyc08g076860.3	Solyc08g076860		TF	AT4G17900	Zinc-binding family protein (AHRD V1 **** D7MDD4_ARALY); contains Interpro domain(s) IPR006734 Protein of unknown function DUF597	K4C6V4	1.31725	2.4919	7.28547e-15	6.22857e-13	Up	0.665221	1.58581	4.67273e-05	0.00174347	Up	0.736225	1.66581	1.56251e-05	0.000529892	Up
	Solyc05g053610.3	Solyc05g053610		#N/A	AT1G15520	ATP-binding cassette transporter (AHRD V1 ***- D8RL93_SELML); contains Interpro domain(s) IPR013525 ABC-2 type transporter	K4C237	1.31553	2.48893	0.00275736	0.0141218	Up	0.466603	1.38185	0.289303	NA	No	0.406289	1.32527	0.349588	NA	No
	Solyc09g098095.1	Solyc09g098095		#N/A	#N/A	#N/A	#N/A	1.31483	2.48774	0.000803858	0.00508981	Up	0.853215	1.80652	0.0293482	NA	No	1.01308	2.01821	0.0107926	0.0669657	No
	Solyc08g005300.2	Solyc08g005300		#N/A	AT2G35540	Chaperone DnaJ (AHRD V1 *-*- A8URH8_9AQUI); contains Interpro domain(s) IPR003095 Heat shock protein DnaJ	K4CI21	1.31455	2.48725	0.00375862	0.0181904	Up	1.57029	2.96964	0.000444699	NA	No	0.892689	1.85663	0.0500479	0.183716	No
	Solyc04g077740.1	Solyc04g077740		#N/A	AT1G27461	Unknown Protein (AHRD V1)	K4BUL1	1.31224	2.48326	0.0020353	0.011065	Up	0.0445712	1.03138	0.917015	NA	No	0.0840503	1.05999	0.841293	NA	No
	Solyc11g011440.1	Solyc11g011440		#N/A	AT1G66180	Aspartic proteinase nepenthesin I (AHRD V1 ***- A9ZMF9_NEPAL); contains Interpro domain(s) IPR001461 Peptidase A1	K4C1F5	1.31117	2.48143	3.31384e-07	5.46784e-06	Up	0.623098	1.54018	0.0116767	0.0796615	No	0.572477	1.48707	0.0262723	0.120416	No
	Solyc12g055710.1	Solyc12g055710		#N/A	AT1G72310	RING finger protein (AHRD V1 *-*- C6EUD3_SOYBN); contains Interpro domain(s) IPR018957 Zinc finger, C3HC4 RING-type	K4B7A2	1.31117	2.48143	0.00492291	0.0225339	Up	1.01374	2.01914	0.029114	NA	No	0.423597	1.34127	0.365633	NA	No
	Solyc05g054910.3	Solyc05g054910		#N/A	AT2G39340	SAC3/GANP domain-containing protein (AHRD V1 *--- C1HC97_PARBA); contains Interpro domain(s) IPR005062 SAC3/GANP/Nin1/mts3/eIF-3 p25	K4C2G8	1.31032	2.47996	0.000235887	0.0017939	Up	1.04331	2.06095	0.00310949	0.0332337	Up	1.70149	3.25237	1.60955e-06	8.35048e-05	Up
	Solyc12g098615.1	Solyc12g098615		#N/A	#N/A	#N/A	#N/A	1.31015	2.47968	0.00521231	0.0235457	Up	-0.0881184	-1.06298	0.850885	NA	No	-0.660751	-1.58091	0.157752	0.374943	No
	Solyc03g033840.3	Solyc03g033840		#N/A	AT3G50930	Cell division protease ftsH homolog (AHRD V1 *--- FTSH_HELPY); contains Interpro domain(s) IPR003959 ATPase, AAA-type, core	K4B6E3	1.30895	2.47762	0.000740954	0.00474215	Up	-0.157242	-1.11515	0.693028	NA	No	0.178134	1.13142	0.656792	0.823327	No
	Solyc01g010430.3	Solyc01g010430		#N/A	AT3G28630	cDNA clone J023121M11 full insert sequence (AHRD V1 **-- B7F743_ORYSJ); contains Interpro domain(s) IPR007679 Protein of unknown function DUF569	K4ATN8	1.30866	2.47712	0.00058261	0.00387724	Up	0.385422	1.30624	0.312269	0.561674	No	0.738997	1.66902	0.0557233	0.1969	No
	Solyc02g030210.3	Solyc02g030210		TF	AT2G41710	AP2 domain-containing transcription factor (AHRD V1 ***- B9II84_POPTR)	K4B571	1.30671	2.47377	2.04105e-07	3.55607e-06	Up	-0.00964002	-1.0067	0.96985	0.987744	No	0.248001	1.18756	0.341598	0.586084	No
	Solyc12g098465.1	Solyc12g098465		#N/A	#N/A	#N/A	#N/A	1.3065	2.47341	0.00030658	0.0022487	Up	1.09616	2.13785	0.00182358	0.0232055	Up	1.23794	2.35862	0.000634699	0.0089463	Up
	Solyc12g014460.2	Solyc12g014460		#N/A	AT3G20290	EH-domain-containing protein 1 (AHRD V1 **** B6U193_MAIZE); contains Interpro domain(s) IPR001401 Dynamin, GTPase region	K4CHH0	1.30637	2.47319	5.08411e-07	7.99902e-06	Up	0.531061	1.44499	0.0391888	0.168217	No	0.869573	1.82712	0.000955253	0.0120824	Up
	Solyc02g065660.3	Solyc02g065660		#N/A	AT5G11390	WPP domain-interacting tail-anchored protein 1 (AHRD V1 ***- WIT1_ARATH)	K4B6Z8	1.306	2.47256	0.000217824	0.00166756	Up	0.70582	1.63107	0.0430896	0.177967	No	0.595476	1.51097	0.097489	0.279085	No
	Solyc11g065420.2	Solyc11g065420		#N/A	0	Unknown Protein (AHRD V1)	K4APN3	1.30562	2.47189	0.00296737	0.0150009	Up	1.4512	2.73435	0.000811811	NA	No	1.34686	2.54358	0.0022215	0.0218224	Up
	Solyc03g116700.3	Solyc03g116700		#N/A	AT5G20230	Blue copper protein (AHRD V1 **-- D1MWY8_CITLA); contains Interpro domain(s) IPR003245 Plastocyanin-like	K4BLH1	1.30475	2.4704	0.0012492	0.00733692	Up	0.0131074	1.00913	0.973653	0.988609	No	0.525955	1.43989	0.195171	0.424195	No
	Solyc06g068690.3	Solyc06g068690		#N/A	AT5G07360	Glutamyl-tRNA(Gln) amidotransferase subunit A (AHRD V1 ***- Q2S207_SALRD); contains Interpro domain(s) IPR000120 Amidase signature enzyme	K4BLV4	1.30472	2.47036	0.00519854	0.0235124	Up	0.564523	1.4789	0.225714	NA	No	1.22302	2.33435	0.00887043	NA	No
	Solyc02g077080.3	Solyc02g077080		#N/A	AT1G29050	Os06g0207500 protein (Fragment) (AHRD V1 ***- Q0DDQ9_ORYSJ); contains Interpro domain(s) IPR004253 Protein of unknown function DUF231, plant	K4AX88	1.30455	2.47007	8.97083e-07	1.33842e-05	Up	0.384711	1.3056	0.137241	0.354888	No	0.565675	1.48008	0.0348283	0.145103	No
	Solyc09g011590.3	Solyc09g011590		#N/A	AT3G09270	Glutathione-S-transferase (AHRD V1 ***- A3FMP5_SOLLC); contains Interpro domain(s) IPR004046 Glutathione S-transferase, C-terminal	K4AY17	1.30432	2.46967	0.00069279	0.00449653	Up	-0.489871	-1.40432	0.20395	0.445286	No	0.493636	1.40799	0.204055	0.435093	No
	Solyc02g082270.3	Solyc02g082270		#N/A	AT1G76460	RNA-binding protein 68390-68829 (AHRD V1 *--* Q9C805_ARATH); contains Interpro domain(s) IPR000504 RNA recognition motif, RNP-1	K4BA97	1.30408	2.46926	2.16229e-11	9.4631e-10	Up	0.793719	1.73354	2.25887e-05	0.00101139	Up	0.928189	1.90289	2.02968e-06	0.000100371	Up
	Solyc08g007430.2	Solyc08g007430		#N/A	AT1G12110	Nitrate transporter (AHRD V1 **** Q852P5_TOBAC); contains Interpro domain(s) IPR000109 TGF-beta receptor, type I/II extracellular region	K4C6P2	1.3038	2.46879	1.48411e-05	0.000160468	Up	0.619353	1.53619	0.0380512	0.165451	No	0.643693	1.56232	0.0360446	0.148167	No
	Solyc04g049090.3	Solyc04g049090		#N/A	AT1G61560	MLO-like protein 17 (AHRD V1 ***- C6EWF0_VITVI); contains Interpro domain(s) IPR004326 Mlo-related protein	Q56BA6	1.30359	2.46842	5.93189e-06	7.14041e-05	Up	0.776885	1.71343	0.0055763	0.0497325	Up	0.789493	1.72847	0.00654068	0.0475003	Up
	Solyc03g115500.3	Solyc03g115500		#N/A	AT5G07830	Heparanase (AHRD V1 **** C9E7B7_ORYSI); contains Interpro domain(s) IPR005199 Glycoside hydrolase family 79, N-terminal	K4BL52	1.30283	2.46713	2.94539e-07	4.92175e-06	Up	0.869383	1.82688	0.000496603	0.0093221	Up	0.98666	1.98159	0.000121026	0.00266416	Up
	Solyc09g018280.1	Solyc09g018280		kinases	AT5G01820	Calcium/calmodulin-dependent protein kinase type 1 (AHRD V1 *-** KCC1A_MOUSE); contains Interpro domain(s) IPR002290 Serine/threonine protein kinase	K4CS94	1.30273	2.46696	0.00326851	0.0162374	Up	0.173394	1.12771	0.695959	NA	No	-0.0831465	-1.05933	0.854206	0.932487	No
	Solyc01g106947.1	Solyc01g106947		#N/A	#N/A	#N/A	#N/A	1.30264	2.46681	0.0040013	0.0191381	Up	1.40516	2.64848	0.00168584	NA	No	0.782232	1.71979	0.0872008	NA	No
	Solyc12g014480.2	Solyc12g014480		#N/A	AT4G22320	cDNA clone 002-156-B04 full insert sequence (AHRD V1 *-*- B7F1Y4_ORYSJ)	K4BPX4	1.30061	2.46332	5.8519e-05	0.000532231	Up	0.845456	1.79683	0.00734152	0.0601656	No	1.07188	2.10217	0.000975554	0.0122773	Up
	Solyc08g080630.3	Solyc08g080630		#N/A	AT2G38870	Chymotrypsin inhibitor-2 (AHRD V1 *-*- A8V413_HORSP); contains Interpro domain(s) IPR000864 Proteinase inhibitor I13, potato inhibitor I	P20076	1.3003	2.46281	3.16471e-05	0.000310409	Up	-0.60726	-1.52336	0.0458247	0.184966	No	-0.763152	-1.6972	0.0158634	0.0869372	No
	Solyc12g005090.2	Solyc12g005090		#N/A	AT1G50730	Unknown Protein (AHRD V1)	K4DB47	1.29951	2.46145	0.00522363	0.023591	Up	0.45479	1.37058	0.329149	NA	No	0.747721	1.67914	0.109438	NA	No
	Solyc01g099100.3	Solyc01g099100		#N/A	AT5G27600	Long-chain-fatty-acid coa ligase (AHRD V1 ***- Q16WF9_AEDAE); contains Interpro domain(s) IPR000873 AMP-dependent synthetase and ligase	K4B0U7	1.29891	2.46043	2.96315e-07	4.94692e-06	Up	0.187075	1.13845	0.466759	0.694224	No	0.485109	1.39969	0.0635552	0.213963	No
	Solyc02g089400.3	Solyc02g089400		#N/A	AT3G30390	Amino acid transporter (AHRD V1 ***- B9N1V7_POPTR); contains Interpro domain(s) IPR013057 Amino acid transporter, transmembrane	K4B700	1.29845	2.45965	5.95148e-07	9.21601e-06	Up	-0.116613	-1.08419	0.652432	0.825286	No	0.228426	1.17156	0.390204	0.630828	No
	Solyc03g119400.3	Solyc03g119400		#N/A	AT1G48840	Os05g0264200 protein (Fragment) (AHRD V1 *-*- Q0DJL6_ORYSJ); contains Interpro domain(s) IPR006927 Protein of unknown function DUF639	K4BM89	1.29839	2.45954	1.24645e-12	6.92173e-11	Up	0.630558	1.54816	0.000451741	0.00869601	Up	0.463855	1.37922	0.0132583	0.0773016	No
	Solyc02g088610.3	Solyc02g088610		#N/A	AT5G15450	ATP-dependent chaperone ClpB (AHRD V1 **** B5W0X8_SPIMA); contains Interpro domain(s) IPR017730 Chaperonin ClpB	K4BC16	1.2979	2.45871	3.93332e-07	6.38679e-06	Up	0.587051	1.50217	0.0186591	0.106351	No	0.614137	1.53064	0.0176078	0.0928162	No
	Solyc07g022910.3	Solyc07g022910		#N/A	AT2G26570	Genomic DNA chromosome 5 P1 clone MBD2 (AHRD V1 *-*- Q9FMN1_ARATH); contains Interpro domain(s) IPR008545 Protein of unknown function DUF827, plant	K4BUX9	1.29786	2.45864	6.84267e-05	0.000610263	Up	0.696873	1.62099	0.0305833	0.144479	No	1.04479	2.06307	0.00146831	0.01641	Up
	Solyc12g008660.1	Solyc12g008660		TF	AT4G29190	Zinc finger CCCH domain-containing protein 20 (AHRD V1 ***- C3H20_ARATH); contains Interpro domain(s) IPR000571 Zinc finger, CCCH-type	K4DBV4	1.29657	2.45644	3.34833e-05	0.000325983	Up	0.0132098	1.0092	0.966208	0.985944	No	0.344595	1.26979	0.280439	0.520469	No
	Solyc07g065010.3	Solyc07g065010		#N/A	AT1G04970	Bactericidal permeability-increasing protein (AHRD V1 ***- Q4KTY6_ICTPU); contains Interpro domain(s) IPR017942 Lipid-binding serum glycoprotein, N-terminal	K4CHI0	1.29562	2.45482	0.00026871	0.00200697	Up	0.408144	1.32698	0.243817	0.491967	No	0.301823	1.2327	0.403328	0.642788	No
	Solyc06g082980.3	Solyc06g082980		#N/A	AT1G20050	3-beta-hydroxysteroid-Delta8 Delta7-isomerase (AHRD V1 **-* C3KH60_ANOFI); contains Interpro domain(s) IPR007905 Emopamil-binding	C0KF45	1.29554	2.45469	2.22694e-11	9.71416e-10	Up	0.837922	1.78747	6.29349e-06	0.00040255	Up	0.989745	1.98583	3.3198e-07	2.37133e-05	Up
	Solyc03g020050.3	Solyc03g020050		#N/A	0	Unknown Protein (AHRD V1)	K4APN3	1.29509	2.45392	0.001344	0.00781279	Up	-0.163334	-1.11987	0.692779	0.852582	No	0.484243	1.39885	0.230072	0.464859	No
	Solyc02g092250.3	Solyc02g092250		#N/A	AT5G25120	Cytochrome P450 (AHRD V1 ***- Q9AVQ2_SOLTU); contains Interpro domain(s) IPR002401 Cytochrome P450, E-class, group I	K4BD21	1.29486	2.45353	0.00534581	0.0240817	Up	0.753909	1.68636	0.104508	NA	No	0.872935	1.83138	0.0613477	NA	No
	Solyc09g091670.3	Solyc09g091670		#N/A	AT1G15520	ATP-binding cassette transporter (AHRD V1 ***- D8RL93_SELML); contains Interpro domain(s) IPR013525 ABC-2 type transporter	K4C237	1.2947	2.45325	0.000668283	0.00435592	Up	0.611254	1.52759	0.101464	0.296289	No	1.39869	2.63662	0.000239461	0.00435506	Up
	Solyc03g116680.3	Solyc03g116680		#N/A	AT3G15790	Methyl binding domain protein (Fragment) (AHRD V1 *--- B9HAA5_POPTR); contains Interpro domain(s) IPR001739 Methyl-CpG DNA binding	K4BLH0	1.29463	2.45314	2.66933e-10	9.15749e-09	Up	0.700806	1.62541	0.000433404	0.00840999	Up	0.926733	1.90097	7.01965e-06	0.000279012	Up
	Solyc01g006870.3	Solyc01g006870		#N/A	AT5G06440	cDNA clone J023119C16 full insert sequence (AHRD V1 *-*- B7F733_ORYSJ)	K4ASQ3	1.29442	2.45278	0.000239062	0.0018098	Up	0.918156	1.8897	0.00898165	0.0676085	No	1.01097	2.01526	0.00465625	0.0375599	Up
	Solyc06g050300.2	Solyc06g050300		kinases	AT5G58380	CBL-interacting protein kinase 13 (AHRD V1 **** C4P7W2_VITVI); contains Interpro domain(s) IPR002290 Serine/threonine protein kinase	G3XKW8	1.29375	2.45165	0.00076523	0.00487376	Up	0.505661	1.41977	0.188281	NA	No	0.571798	1.48637	0.144919	0.355351	No
	Solyc01g079300.3	Solyc01g079300		#N/A	AT4G01970	Stachyose synthase (AHRD V1 **-- Q8RW08_9LAMI); contains Interpro domain(s) IPR008811 Raffinose synthase	K4AXH5	1.29318	2.45068	0.00444133	0.0207041	Up	-0.168176	-1.12364	0.710563	NA	No	0.479005	1.39378	0.289011	NA	No
	Solyc01g106620.2	Solyc01g106620		#N/A	AT2G14580	Pathogenesis related protein PR-1 (AHRD V1 ***- Q9SC15_SOLTU); contains Interpro domain(s) IPR001283 Allergen V5/Tpx-1 related	K4ARU2	1.29105	2.44706	1.28726e-05	0.000141939	Up	-0.464082	-1.37944	0.102737	0.298629	No	-0.375876	-1.29763	0.204277	0.435411	No
	Solyc12g088280.2	Solyc12g088280		#N/A	AT2G22970	Serine carboxypeptidase 1 (AHRD V1 ***- B6TC80_MAIZE); contains Interpro domain(s) IPR001563 Peptidase S10, serine carboxypeptidase	K4DGP6	1.29099	2.44696	0.00568381	0.0252517	Up	0.389064	1.30954	0.404647	NA	No	0.394983	1.31493	0.398944	NA	No
	Solyc07g065550.3	Solyc07g065550		#N/A	AT5G55760	NAD-dependent deacetylase (AHRD V1 *-*- B1QRD7_CLOBO); contains Interpro domain(s) IPR003000 NAD-dependent histone deacetylase, silent information regulator Sir2	K4CHN3	1.29097	2.44693	0.000525544	0.00355279	Up	1.26875	2.40952	0.000518333	0.00959592	Up	0.899797	1.8658	0.0169722	0.0907977	No
	Solyc04g080280.3	Solyc04g080280		#N/A	0	Unknown Protein (AHRD V1)	K4APN3	1.29088	2.44678	1.09711e-06	1.59486e-05	Up	1.04483	2.06313	3.93947e-05	0.0015071	Up	0.921596	1.89421	0.000506585	0.00763634	Up
	Solyc01g109990.3	Solyc01g109990		#N/A	AT2G21440	RNA-binding protein 28 (AHRD V1 *--- B0X2T7_CULQU); contains Interpro domain(s) IPR012677 Nucleotide-binding, alpha-beta plait	K4B3L2	1.28948	2.44439	0.000337893	0.0024404	Up	0.701041	1.62568	0.0482544	0.191324	No	0.990681	1.98712	0.00625158	0.0460338	Up
	Solyc06g071280.3	Solyc06g071280		#N/A	AT3G48090	Enhanced disease susceptibility 1 (Fragment) (AHRD V1 **-- B2BDU7_ARALY); contains Interpro domain(s) IPR002921 Lipase, class 3	Q56R03	1.28934	2.44416	0.000813763	0.00514543	Up	1.12556	2.18187	0.0028599	0.0315163	Up	1.04635	2.0653	0.00687915	0.0492567	Up
	Solyc11g007580.2	Solyc11g007580		#N/A	AT5G04560	DNA glycosylase (Fragment) (AHRD V1 *--- B9MTP0_POPTR)	K4BRK6	1.28921	2.44395	0.00308675	0.0154893	Up	0.975493	1.96631	0.0241467	NA	No	1.10507	2.15109	0.0116876	0.0708753	No
	Solyc12g056940.2	Solyc12g056940		#N/A	AT1G36160	Acetyl-CoA carboxylase (AHRD V1 ***- D2CFN2_9ROSI); contains Interpro domain(s) IPR013537 Acetyl-CoA carboxylase, central region	K4DG25	1.28874	2.44314	1.89821e-07	3.33247e-06	Up	0.397291	1.31703	0.102392	0.297839	No	0.404383	1.32352	0.108538	0.298909	No
	Solyc03g120260.3	Solyc03g120260		#N/A	AT1G52360	Coatomer beta&apos subunit (AHRD V1 ***- C4YSS2_CANAW); contains Interpro domain(s) IPR020472 G-protein beta WD-40 repeat, region	K4BMH5	1.28872	2.44311	0.00141192	0.00812539	Up	0.16391	1.12032	0.687371	NA	No	0.429748	1.347	0.297628	0.538908	No
	Solyc04g015100.3	Solyc04g015100		#N/A	AT5G47720	Acetyl-CoA C-acetyltransferase protein (AHRD V1 **** D3YN47_9ERIC); contains Interpro domain(s) IPR002155 Thiolase	K4BQ13	1.28851	2.44276	6.47936e-05	0.000582667	Up	0.615995	1.53262	0.0543293	0.205854	No	0.665578	1.5862	0.0427679	0.166281	No
	Solyc01g095630.3	Solyc01g095630		TF	AT4G11070	WRKY transcription factor (AHRD V1 ***- D3YEX5_SOLLC); contains Interpro domain(s) IPR003657 DNA-binding WRKY	D3YEX5	1.28674	2.43977	1.28943e-06	1.84731e-05	Up	1.20418	2.30407	2.55493e-06	0.000210112	Up	1.47915	2.78785	2.61534e-08	3.27715e-06	Up
	Solyc03g119060.3	Solyc03g119060		#N/A	AT1G73680	Alpha-dioxygenase (AHRD V1 **-- Q5GQ66_PEA); contains Interpro domain(s) IPR002007 Haem peroxidase, animal	K4BBL7	1.28665	2.43961	1.37882e-08	3.14925e-07	Up	0.29192	1.22427	0.184472	0.420058	No	0.486709	1.40124	0.0332241	0.14045	No
	Solyc11g062010.2	Solyc11g062010		Tregul	AT2G28290	Chromodomain-helicase-DNA-binding protein 1 (AHRD V1 *--- CHD1_DROME); contains Interpro domain(s) IPR000330 SNF2-related	K4D913	1.28602	2.43855	6.18066e-05	0.000558539	Up	0.792107	1.7316	0.0112686	0.0779683	No	1.0336	2.04712	0.00133624	0.0153996	Up
	Solyc06g073940.3	Solyc06g073940		#N/A	AT5G22090	60S ribosomal protein L5, mitochondrial (AHRD V1 *-*- RM05_SOLTU)	K4ATC2	1.28407	2.43525	0.0030207	0.0152286	Up	0.501826	1.416	0.248734	NA	No	1.43617	2.70602	0.000913919	0.0116889	Up
	Solyc01g089890.3	Solyc01g089890		#N/A	0	Unknown Protein (AHRD V1)	K4APN3	1.28343	2.43417	0.00505535	0.0229949	Up	0.276364	1.21114	0.548813	NA	No	0.0776526	1.0553	0.867767	NA	No
	Solyc03g123540.3	Solyc03g123540		#N/A	AT1G54050	class II heat shock protein (AHRD V1 ***- B6U175_MAIZE); contains Interpro domain(s) IPR002068 Heat shock protein Hsp20	K4BN53	1.28312	2.43364	0.0045075	0.0209118	Up	-0.356637	-1.28044	0.429965	NA	No	-0.787827	-1.72647	0.0870584	0.260682	No
	Solyc12g005040.2	Solyc12g005040		#N/A	AT1G50700	Calcium-dependent protein kinase (AHRD V1 ***- Q9XER6_SOLTU); contains Interpro domain(s) IPR011992 EF-Hand type	K4DB42	1.28303	2.4335	0.00539173	0.0242632	Up	0.680474	1.60267	0.140717	NA	No	1.04853	2.06842	0.0235895	NA	No
	Solyc08g075520.3	Solyc08g075520		#N/A	AT4G19160	Binding protein (AHRD V1 ***- D7MGU4_ARALY)	K4CI47	1.2829	2.43327	0.00125604	0.00736908	Up	1.03433	2.04817	0.00787495	0.0630048	No	0.711456	1.63746	0.0755145	0.238326	No
	Solyc03g098730.1	Solyc03g098730		#N/A	AT1G17860	Kunitz-type protease inhibitor (AHRD V1 **** Q3S477_SOLTU); contains Interpro domain(s) IPR002160 Proteinase inhibitor I3, Kunitz legume	K4BEU1	1.28268	2.4329	0.000230039	0.00175232	Up	0.13407	1.09739	0.691914	0.852289	No	0.391529	1.31178	0.262812	0.501073	No
	Solyc02g082900.3	Solyc02g082900		#N/A	AT3G51440	Strictosidine synthase family protein (AHRD V1 **-- D7LTU8_ARALY); contains Interpro domain(s) IPR004141 Strictosidine synthase	K4BAG0	1.28246	2.43254	9.15232e-06	0.000105077	Up	-0.326685	-1.25413	0.252318	0.500209	No	0.0128197	1.00893	0.965228	0.983792	No
[truncated: 2,093 more rows]
